# Supplementary material for: Modeling transcriptional activation changes to Gal4 variants via structure-based computational mutagenesis
Source: PeerJ. 2018 May 29;6:e4844. doi: 10.7717/peerj.4844 (PMC5983003; doi:10.7717/peerj.4844)
Supplement: Supplemental Information 1 [file peerj-06-4844-s001.txt]

wt	pos	sub	res_score	activity
E	8	A	-0.46701	-2.26
E	8	C	2.33312	-0.89
E	8	D	-0.16639	-0.28
E	8	F	-0.41574	-0.54
E	8	G	-0.61296	-1.26
E	8	H	-0.62277	-5.43
E	8	I	-0.47726	-0.68
E	8	K	-0.60551	-1.97
E	8	L	-0.11414	-0.62
E	8	M	-0.88005	-2.08
E	8	N	-0.57614	-1.33
E	8	P	-0.85202	-1.42
E	8	Q	-0.09387	-1.56
E	8	R	-1.7102	-2.59
E	8	S	-0.72849	-1.18
E	8	T	-0.65187	-1.40
E	8	V	-0.50182	-1.47
E	8	W	-0.21401	-0.50
E	8	Y	-0.04682	-6.16
Q	9	A	0.10449	-0.49
Q	9	C	-0.35975	-6.45
Q	9	D	0.1874	-5.51
Q	9	E	0.29196	-8.06
Q	9	F	0.42569	0.50
Q	9	G	0.0128	-1.79
Q	9	H	-0.40657	-0.81
Q	9	I	0.47603	-2.77
Q	9	K	-0.16713	-1.11
Q	9	L	0.46688	-0.43
Q	9	M	0.05545	-0.78
Q	9	N	-0.05633	-0.26
Q	9	P	-0.39649	-1.29
Q	9	R	-0.32799	-3.49
Q	9	S	0.20785	-0.12
Q	9	T	-0.17619	-1.85
Q	9	V	-0.00684	-4.44
Q	9	W	0.9077	-2.14
Q	9	Y	0.89852	-1.84
A	10	C	8.78259	-10.11
A	10	D	0.19954	-8.60
A	10	E	-0.11972	-13.64
A	10	F	1.54692	-10.87
A	10	G	0.43537	-1.09
A	10	H	1.00915	-3.92
A	10	I	0.41418	-2.69
A	10	K	0.18226	-11.31
A	10	L	0.66872	-11.98
A	10	M	-0.34179	-12.01
A	10	N	0.85739	-8.75
A	10	P	-0.49166	-8.15
A	10	Q	-0.45856	-4.26
A	10	R	0.6111	-10.65
A	10	S	0.697	-4.87
A	10	T	0.66378	-9.43
A	10	V	-0.37486	-1.93
A	10	W	2.30652	-12.79
A	10	Y	2.12399	-11.46
C	11	A	-16.33304	-5.03
C	11	D	-16.65472	-11.64
C	11	E	-17.19455	-1.92
C	11	F	-14.43307	-12.11
C	11	G	-15.95329	-13.02
C	11	H	-14.83445	-11.39
C	11	I	-15.05897	-11.19
C	11	K	-18.19637	-4.71
C	11	L	-15.07768	-12.94
C	11	M	-15.98584	-5.22
C	11	N	-16.29682	-4.28
C	11	P	-16.58886	-12.42
C	11	R	-16.45516	-4.32
C	11	S	-14.88088	-11.95
C	11	T	-15.53879	-6.47
C	11	V	-15.8406	-11.23
C	11	W	-15.58579	-7.79
C	11	Y	-13.77692	-4.78
D	12	A	0.51113	-10.54
D	12	C	8.10745	-10.89
D	12	E	-1.2494	-5.70
D	12	F	2.13174	-11.82
D	12	G	0.29964	-8.52
D	12	H	1.54073	-6.39
D	12	I	1.70503	-6.67
D	12	K	-1.95218	-11.08
D	12	L	2.17903	-5.62
D	12	M	1.38165	-5.02
D	12	N	-0.32453	-3.45
D	12	P	0.18594	-12.52
D	12	Q	-0.17235	-1.57
D	12	R	0.11596	-11.30
D	12	S	0.33766	-4.43
D	12	T	0.16913	-8.16
D	12	V	0.96995	-3.59
D	12	W	1.47914	-7.58
D	12	Y	1.8884	-5.54
I	13	A	-0.60151	-0.98
I	13	C	12.31675	-0.87
I	13	D	-0.52079	-0.32
I	13	E	-1.71719	-0.08
I	13	F	0.77902	0.71
I	13	G	-0.09899	0.26
I	13	H	1.63699	0.21
I	13	K	-0.95171	-0.95
I	13	L	-0.122	-1.28
I	13	M	-0.95212	-2.02
I	13	N	-0.74656	-2.71
I	13	P	0.15792	-0.27
I	13	Q	-0.74868	-0.50
I	13	R	0.11416	-0.68
I	13	S	1.21278	-1.44
I	13	T	0.62474	-0.81
I	13	V	-0.65102	-0.03
I	13	W	1.86754	0.42
I	13	Y	1.15354	0.23
C	14	A	-10.83068	-11.39
C	14	D	-11.17837	-13.85
C	14	E	-10.44927	-4.74
C	14	F	-9.64796	-12.92
C	14	G	-11.98059	-12.01
C	14	H	-10.74177	-13.28
C	14	I	-9.24653	-4.16
C	14	K	-12.75138	-11.18
C	14	L	-9.38552	-4.45
C	14	M	-10.4149	-7.14
C	14	N	-11.73567	-9.74
C	14	P	-12.66379	-12.39
C	14	Q	-12.10568	-13.02
C	14	R	-12.63647	-1.77
C	14	S	-11.56946	-11.61
C	14	T	-11.56036	-12.24
C	14	V	-10.2	-4.36
C	14	W	-10.56212	-4.41
C	14	Y	-9.2192	-3.63
R	15	A	0.26955	-0.44
R	15	C	6.92506	-11.20
R	15	D	-0.36729	-9.31
R	15	E	-0.29562	-11.60
R	15	F	0.70119	-8.66
R	15	G	-0.27134	-5.64
R	15	H	0.72186	-3.44
R	15	I	0.91246	-13.17
R	15	K	-0.62481	-1.12
R	15	L	1.00978	-4.95
R	15	M	-0.08373	-9.63
R	15	N	-0.25077	-7.88
R	15	P	-0.33914	-4.48
R	15	Q	0.39969	-4.56
R	15	S	0.3666	-5.24
R	15	T	0.09676	-6.35
R	15	V	0.82651	-12.91
R	15	W	0.39253	-12.07
R	15	Y	1.12225	-4.04
L	16	A	-0.55099	-0.89
L	16	C	1.76024	-0.43
L	16	D	-0.22215	-0.33
L	16	E	-0.0486	-0.29
L	16	F	0.01296	-0.25
L	16	G	-0.52343	0.28
L	16	H	-0.79292	-0.84
L	16	I	-0.1875	-1.16
L	16	K	-1.11578	-1.64
L	16	M	-0.1479	-0.32
L	16	N	-0.55095	-0.43
L	16	P	-0.85124	-13.07
L	16	Q	-0.77608	-2.78
L	16	R	-0.94876	-3.51
L	16	S	-0.66199	-1.57
L	16	T	-0.78641	-0.67
L	16	V	-0.10974	-0.28
L	16	W	-0.5515	0.20
L	16	Y	-0.00219	0.56
K	17	A	0.85857	-11.09
K	17	C	5.2279	-3.78
K	17	D	0.57701	-9.40
K	17	E	1.05178	-10.93
K	17	F	1.99396	-3.42
K	17	G	0.44171	-11.27
K	17	H	0.85284	-12.75
K	17	I	1.5928	-12.58
K	17	L	2.05282	-11.08
K	17	M	1.43877	-12.79
K	17	N	0.45016	-4.29
K	17	P	0.51402	-11.82
K	17	Q	0.88052	-11.46
K	17	R	0.28636	-2.13
K	17	S	0.38612	-12.74
K	17	T	0.64146	-12.83
K	17	V	1.68722	-12.02
K	17	W	1.04612	-6.15
K	17	Y	1.83873	-12.81
K	18	A	0.15874	-6.02
K	18	C	3.07019	-5.85
K	18	D	0.46141	-11.36
K	18	E	0.99875	-10.84
K	18	F	1.10753	-12.01
K	18	G	0.15821	-9.72
K	18	H	-0.02316	-2.64
K	18	I	0.19264	-5.03
K	18	L	0.91119	-7.11
K	18	M	0.29486	-13.33
K	18	N	-0.09209	-3.95
K	18	P	-0.32821	-14.19
K	18	Q	0.58866	-4.37
K	18	R	0.03513	-2.49
K	18	S	-0.05234	-5.86
K	18	T	-0.01079	-8.00
K	18	V	0.49771	-6.01
K	18	W	0.65649	-4.22
K	18	Y	0.95247	-3.64
L	19	A	-0.4265	0.55
L	19	C	5.3401	-2.20
L	19	D	0.72799	-12.40
L	19	E	0.5761	-10.97
L	19	F	-0.01558	-9.72
L	19	G	-0.13945	2.10
L	19	H	0.50998	1.93
L	19	I	-0.39799	-3.75
L	19	K	-0.65161	-9.90
L	19	M	-0.87302	0.96
L	19	N	0.04373	0.42
L	19	P	-0.20849	-3.61
L	19	Q	0.35309	-2.28
L	19	R	-0.3579	-5.74
L	19	S	0.69152	-1.00
L	19	T	0.29235	-6.15
L	19	V	-0.12372	-9.48
L	19	W	-0.17412	-0.39
L	19	Y	0.82795	-0.97
K	20	A	1.36904	-1.23
K	20	C	8.77935	-4.06
K	20	D	0.55948	-7.73
K	20	E	0.50672	-7.28
K	20	F	2.44727	-12.78
K	20	G	1.07219	0.58
K	20	H	1.45281	-3.78
K	20	I	1.82025	-6.30
K	20	L	2.0953	-4.60
K	20	M	1.80492	-13.67
K	20	N	0.49953	-4.54
K	20	P	1.0474	-4.08
K	20	Q	1.08072	-4.01
K	20	R	0.79575	0.42
K	20	S	1.17327	-3.69
K	20	T	0.92128	-3.54
K	20	V	1.97152	-4.71
K	20	W	1.89697	-5.01
K	20	Y	1.94842	-11.78
C	21	A	-8.53381	-7.53
C	21	D	-9.03711	-6.87
C	21	E	-8.85522	-6.21
C	21	F	-8.15296	-3.78
C	21	G	-9.26289	-5.73
C	21	H	-8.64785	-10.99
C	21	I	-8.4801	-4.35
C	21	K	-9.82863	-4.78
C	21	L	-8.3495	-4.57
C	21	M	-8.84668	-3.77
C	21	N	-9.34009	-10.60
C	21	P	-9.67609	-10.56
C	21	Q	-8.78343	-5.86
C	21	R	-10.48233	-12.91
C	21	S	-8.86978	-7.98
C	21	T	-8.84203	-5.66
C	21	V	-8.61585	-12.63
C	21	W	-8.7077	-12.48
C	21	Y	-7.92419	-3.85
S	22	C	5.90621	-11.95
S	22	F	0.96135	-12.22
S	22	G	-0.06017	-1.21
S	22	H	0.21334	-10.34
S	22	I	0.68438	-8.96
S	22	K	0.40798	-12.63
S	22	L	0.40442	-11.34
S	22	N	0.20783	-2.04
S	22	P	-0.06945	-1.75
S	22	Q	-0.02805	-11.33
S	22	R	0.13807	-9.93
S	22	V	0.52952	-11.39
S	22	W	0.55535	-11.05
S	22	Y	0.81513	-11.13
K	23	A	0.48723	-7.55
K	23	C	8.20777	-12.25
K	23	D	-0.97919	-5.39
K	23	E	-1.47631	-5.42
K	23	F	0.87801	-4.68
K	23	G	-0.47078	-10.40
K	23	H	1.17906	-1.25
K	23	I	0.72184	-11.65
K	23	L	0.46789	-4.81
K	23	M	0.0833	-3.11
K	23	N	-0.17262	-4.26
K	23	P	-0.29148	-5.59
K	23	Q	-0.81009	-3.37
K	23	R	0.27314	-0.68
K	23	S	0.16722	-9.22
K	23	T	-0.08232	-10.12
K	23	V	-0.036	-3.35
K	23	W	1.13807	-4.93
K	23	Y	1.00847	-6.36
E	24	A	-0.4871	0.52
E	24	C	3.88366	0.24
E	24	D	-0.08514	0.24
E	24	F	0.1374	-3.58
E	24	G	-0.40766	-0.16
E	24	H	-0.38311	0.40
E	24	I	-0.07241	-1.06
E	24	K	-0.94972	-0.23
E	24	L	0.34182	-1.28
E	24	M	-0.81628	-0.02
E	24	N	-0.74837	0.29
E	24	P	-0.84182	-5.92
E	24	Q	0.23084	0.42
E	24	R	-0.91702	-1.62
E	24	S	-0.03286	0.38
E	24	T	-0.50397	0.47
E	24	V	0.11248	-0.13
E	24	W	0.05142	-1.69
E	24	Y	0.43804	-8.68
K	25	A	-0.11477	0.28
K	25	C	4.28483	-0.55
K	25	D	0.53143	-0.12
K	25	E	1.15312	0.30
K	25	F	0.95383	0.62
K	25	G	-0.67664	0.26
K	25	H	0.35102	0.32
K	25	I	0.54416	0.46
K	25	L	0.7824	-0.79
K	25	M	0.09212	0.07
K	25	N	0.01551	0.84
K	25	P	-0.56091	-1.92
K	25	Q	-0.37961	0.34
K	25	R	-0.49717	-0.17
K	25	S	-0.50688	0.89
K	25	T	0.0818	1.15
K	25	V	0.06232	0.90
K	25	W	1.11626	0.94
K	25	Y	1.95186	1.17
P	26	A	0.33478	-3.62
P	26	C	2.43558	-10.88
P	26	D	0.84819	-2.61
P	26	E	1.22355	-2.25
P	26	F	0.92095	-6.38
P	26	G	0.41143	-1.69
P	26	H	0.16812	-10.83
P	26	I	0.5544	-2.98
P	26	L	0.87837	-4.78
P	26	M	0.31794	-5.20
P	26	N	0.18034	-2.70
P	26	Q	0.47981	-4.03
P	26	R	0.48103	-5.57
P	26	S	0.15366	-3.00
P	26	T	0.08529	-3.06
P	26	V	0.5221	-8.58
P	26	W	0.72866	-12.75
P	26	Y	0.99799	-11.73
K	27	C	13.44592	-0.01
K	27	D	0.44593	-0.29
K	27	E	0.02336	-0.49
K	27	F	3.38106	0.61
K	27	G	1.58002	0.35
K	27	H	3.10367	0.43
K	27	I	2.04514	0.82
K	27	L	2.78539	0.27
K	27	M	1.86353	0.15
K	27	N	0.81553	1.17
K	27	P	1.80217	-8.92
K	27	Q	0.62731	0.68
K	27	R	1.79415	0.50
K	27	S	1.9332	-0.32
K	27	T	1.69373	-1.81
K	27	V	2.12731	-0.75
K	27	W	4.16551	-0.18
K	27	Y	3.68947	-0.18
C	28	A	-14.85601	-5.51
C	28	D	-15.36022	-4.61
C	28	E	-15.44289	-11.56
C	28	F	-14.03525	-4.11
C	28	G	-15.10666	-11.95
C	28	I	-14.48482	-10.70
C	28	L	-14.38093	-12.07
C	28	M	-15.50396	-9.76
C	28	N	-15.13901	-12.17
C	28	P	-16.0096	-5.12
C	28	Q	-15.49078	-10.95
C	28	R	-16.06487	-2.86
C	28	S	-14.1226	-2.27
C	28	T	-14.13957	-10.07
C	28	W	-15.08562	-9.50
C	28	Y	-13.65078	-11.37
A	29	C	7.87371	-0.15
A	29	D	0.0928	0.32
A	29	E	-0.1331	-0.69
A	29	F	0.98844	-1.58
A	29	G	0.1227	-1.44
A	29	H	1.2314	-0.08
A	29	I	0.65923	-1.21
A	29	K	-0.14643	-0.18
A	29	L	0.76613	-0.84
A	29	M	-0.00814	-0.60
A	29	N	0.21605	-0.36
A	29	P	0.22681	-12.12
A	29	Q	0.50243	0.36
A	29	R	0.08721	0.34
A	29	S	0.77468	-2.75
A	29	T	0.73554	-0.28
A	29	V	0.3454	-0.09
A	29	W	0.87876	0.72
A	29	Y	1.00607	-0.48
K	30	A	1.6537	-6.13
K	30	C	14.11557	-3.35
K	30	D	-0.03121	-6.10
K	30	E	-0.31462	-9.84
K	30	F	2.9793	-5.85
K	30	G	1.00774	-4.01
K	30	H	2.46731	-5.62
K	30	I	3.06752	-5.28
K	30	L	2.53493	-1.55
K	30	M	2.2914	-4.13
K	30	N	0.79486	-3.11
K	30	P	1.14483	-6.80
K	30	Q	0.53565	-2.46
K	30	R	0.28109	-3.37
K	30	S	1.71369	-3.70
K	30	T	1.5053	-3.07
K	30	V	2.60926	-3.95
K	30	W	1.44572	-12.43
K	30	Y	2.71064	-4.31
C	31	A	-9.4543	-4.84
C	31	D	-10.37741	-11.21
C	31	E	-10.6327	-6.33
C	31	F	-7.82361	-6.52
C	31	G	-9.9046	-4.80
C	31	H	-9.06121	-5.66
C	31	I	-7.88703	-5.33
C	31	K	-11.83202	-11.85
C	31	L	-8.12657	-12.22
C	31	M	-8.3065	-4.74
C	31	N	-9.93625	-4.39
C	31	P	-10.11479	-11.43
C	31	Q	-10.05238	-11.40
C	31	R	-11.68877	-6.98
C	31	S	-9.58082	-10.85
C	31	T	-9.37074	-3.98
C	31	V	-8.80038	-4.55
C	31	W	-9.3711	-4.65
C	31	Y	-7.49236	-4.86
L	32	A	-0.20119	0.56
L	32	C	7.60433	-0.09
L	32	D	0.87453	0.62
L	32	E	0.5999	-0.06
L	32	F	0.8844	0.50
L	32	G	-0.07994	0.35
L	32	H	-0.00458	0.38
L	32	I	0.17265	-0.17
L	32	K	-0.77208	0.86
L	32	M	-0.41612	0.20
L	32	N	-0.00384	0.49
L	32	P	-0.2694	-6.79
L	32	Q	0.49061	-0.60
L	32	R	-0.87142	0.63
L	32	S	0.27651	0.22
L	32	T	0.4101	-0.83
L	32	V	-0.00984	0.09
L	32	W	0.21131	0.57
L	32	Y	1.41144	0.40
K	33	A	0.38434	-0.41
K	33	C	2.33069	-1.43
K	33	D	0.1821	-3.08
K	33	E	0.33737	-3.80
K	33	F	0.84533	-1.12
K	33	G	0.19418	-0.46
K	33	H	0.43533	-0.18
K	33	I	0.90453	-0.50
K	33	L	0.81292	-0.90
K	33	M	0.49966	0.21
K	33	N	0.3229	-0.29
K	33	P	0.21311	-6.51
K	33	Q	0.50995	-0.29
K	33	R	0.0624	0.55
K	33	S	0.32471	-0.70
K	33	T	0.43568	0.56
K	33	V	0.3815	-0.39
K	33	W	0.69736	-2.86
K	33	Y	0.94378	-1.47
N	34	A	0.47987	-0.49
N	34	C	4.67471	0.03
N	34	D	0.6461	-1.51
N	34	E	0.56812	-1.03
N	34	F	1.44335	-0.45
N	34	G	0.62006	-0.15
N	34	H	0.98167	-0.25
N	34	I	1.16853	-9.43
N	34	K	-0.35286	-0.76
N	34	L	1.33547	0.06
N	34	M	1.09387	-1.32
N	34	P	0.78881	-13.49
N	34	Q	1.0674	0.01
N	34	R	0.16487	-0.63
N	34	S	1.01249	0.52
N	34	T	0.71015	-1.13
N	34	V	1.24278	-2.67
N	34	W	0.74569	-4.95
N	34	Y	1.81702	-0.19
N	35	A	0.76041	0.42
N	35	C	2.47246	1.00
N	35	D	0.67037	-0.04
N	35	E	0.54446	0.17
N	35	F	1.48241	-0.09
N	35	G	0.59391	-0.65
N	35	H	0.98835	-0.45
N	35	I	1.08103	0.37
N	35	K	0.3343	0.15
N	35	L	1.18542	0.20
N	35	M	1.13067	0.21
N	35	P	0.7507	-12.07
N	35	Q	1.36497	0.53
N	35	R	0.73073	-0.05
N	35	S	0.86702	-0.41
N	35	T	0.66972	0.59
N	35	V	0.95261	-0.81
N	35	W	1.31007	-2.95
N	35	Y	1.49051	0.16
W	36	A	0.21029	0.85
W	36	C	6.30575	-1.32
W	36	D	0.394	-0.24
W	36	E	-0.15172	-0.77
W	36	F	1.54116	0.19
W	36	G	0.0091	0.26
W	36	H	1.02967	0.14
W	36	I	1.38016	0.64
W	36	K	0.23688	-0.42
W	36	L	0.88187	0.46
W	36	M	0.4795	0.02
W	36	N	0.7451	0.50
W	36	P	0.15752	-5.62
W	36	Q	-0.40366	0.43
W	36	R	0.32087	-0.36
W	36	S	0.52247	0.44
W	36	T	0.41851	-0.02
W	36	V	0.63285	0.55
W	36	Y	1.76588	0.67
E	37	A	0.16107	0.25
E	37	C	4.38005	0.66
E	37	D	-0.2293	0.43
E	37	F	1.07357	-0.43
E	37	G	0.47555	0.04
E	37	H	0.83521	0.05
E	37	I	0.72395	-1.70
E	37	K	-1.13073	-0.11
E	37	L	0.7797	-0.14
E	37	M	0.55976	-0.31
E	37	N	0.07965	0.55
E	37	P	0.15134	0.09
E	37	Q	0.23149	-1.54
E	37	R	0.02196	0.49
E	37	S	0.32205	0.08
E	37	T	0.54881	0.14
E	37	V	0.65917	0.32
E	37	W	1.21292	-2.84
E	37	Y	1.21247	-2.03
C	38	A	-7.79053	-3.87
C	38	D	-8.24315	-2.81
C	38	E	-7.84233	-12.24
C	38	F	-5.9388	-3.27
C	38	G	-7.52003	-3.42
C	38	H	-6.15651	-11.77
C	38	I	-6.89023	-13.26
C	38	K	-8.29126	-12.19
C	38	L	-6.67228	-13.79
C	38	M	-6.84898	-6.69
C	38	N	-7.65075	-12.65
C	38	P	-8.08496	-11.50
C	38	Q	-8.02809	-3.06
C	38	R	-7.45558	-5.71
C	38	S	-7.22838	-6.47
C	38	T	-6.93848	-11.15
C	38	V	-7.13368	-12.12
C	38	W	-6.91667	-11.35
C	38	Y	-5.67512	-3.15
R	39	A	-0.51078	0.15
R	39	C	5.28872	0.14
R	39	D	-0.10022	0.18
R	39	E	-0.63772	0.59
R	39	F	0.61593	0.31
R	39	G	-0.06666	0.15
R	39	H	1.05913	0.14
R	39	I	0.32846	0.83
R	39	K	-0.03186	-0.77
R	39	L	0.03225	0.90
R	39	M	-1.03673	1.17
R	39	N	0.25216	1.22
R	39	P	-0.17445	-4.61
R	39	Q	-0.84277	-0.30
R	39	S	0.54427	0.37
R	39	T	0.44803	1.77
R	39	V	-0.73302	0.05
R	39	W	1.11157	-1.29
R	39	Y	1.10279	0.78
Y	40	A	-1.2966	-5.85
Y	40	C	3.12725	-11.57
Y	40	D	-0.88735	-13.58
Y	40	E	-0.608	-4.26
Y	40	F	-0.78901	-1.18
Y	40	G	-1.04651	-7.11
Y	40	H	-1.15496	-3.87
Y	40	I	-1.51355	-4.37
Y	40	K	-2.47124	-13.58
Y	40	L	-0.62176	-4.98
Y	40	M	-1.65148	-4.43
Y	40	N	-1.58986	-12.16
Y	40	P	-1.84875	-11.06
Y	40	Q	-0.98873	-3.47
Y	40	R	-1.8969	-3.29
Y	40	S	-1.14655	-5.89
Y	40	T	-1.45179	-2.24
Y	40	V	-1.23242	-2.21
Y	40	W	-0.09422	-1.17
S	41	A	-0.05917	-1.03
S	41	C	-0.33161	-4.66
S	41	D	0.02591	-9.94
S	41	E	-0.36354	-5.73
S	41	F	0.36878	-5.07
S	41	G	0.05137	-1.49
S	41	H	0.28234	-6.52
S	41	I	0.13499	-4.14
S	41	K	-0.21275	-6.28
S	41	L	0.27034	-3.12
S	41	M	0.23735	-3.08
S	41	N	0.20078	-4.53
S	41	P	-0.11233	-12.54
S	41	Q	0.10362	-3.42
S	41	R	0.17506	-4.20
S	41	T	-0.11957	-1.35
S	41	V	0.07039	-2.81
S	41	W	0.67737	-7.71
S	41	Y	0.87632	-3.78
P	42	A	-0.15	-0.73
P	42	C	0.18664	-3.99
P	42	D	0.41648	-2.22
P	42	E	0.19574	-0.67
P	42	F	0.1876	-8.69
P	42	G	0.2603	-1.63
P	42	H	0.05876	-3.35
P	42	I	0.27451	-3.71
P	42	K	-0.1299	-1.92
P	42	L	0.03354	-4.79
P	42	M	-0.32589	-2.77
P	42	N	0.27421	-3.19
P	42	Q	0.10434	-1.35
P	42	R	-0.51076	-5.20
P	42	S	0.29223	-2.48
P	42	T	0.25951	-2.08
P	42	V	0.09711	-2.02
P	42	W	0.34894	-5.72
P	42	Y	0.25137	-6.00
K	43	A	0.23583	-0.14
K	43	C	0.46489	-2.90
K	43	D	0.50732	-6.21
K	43	E	0.24908	-7.97
K	43	F	0.68343	-0.57
K	43	G	0.67513	-1.50
K	43	H	0.36474	-0.93
K	43	I	0.3377	-0.99
K	43	L	0.34219	-0.20
K	43	M	0.25276	-0.08
K	43	N	0.60433	-2.01
K	43	P	0.46778	1.16
K	43	Q	0.62937	-0.14
K	43	R	0.06167	-0.32
K	43	S	0.5234	-1.51
K	43	T	0.56981	-1.04
K	43	V	0.37839	-1.39
K	43	W	0.85397	-1.88
K	43	Y	0.7202	0.78
T	44	A	-0.02836	0.36
T	44	C	0.05156	0.46
T	44	D	0.52879	-0.74
T	44	E	0.53865	0.94
T	44	F	0.15058	-1.99
T	44	G	0.1034	-0.52
T	44	I	0.16617	0.56
T	44	K	-0.10287	-3.77
T	44	L	0.1653	-0.02
T	44	M	-0.15023	-0.60
T	44	N	0.05758	-1.14
T	44	R	-0.29514	-1.11
T	44	S	-0.02359	-0.34
T	44	V	-0.0188	-0.76
T	44	W	0.36985	-9.00
T	44	Y	0.28806	-4.20
K	45	A	0.2862	0.80
K	45	C	0.51876	-0.61
K	45	D	0.77946	-5.43
K	45	E	0.66133	-2.94
K	45	F	0.53788	-1.88
K	45	G	0.59956	-7.48
K	45	H	0.33808	-0.60
K	45	I	0.37013	0.38
K	45	L	0.44794	0.72
K	45	M	0.55549	-0.01
K	45	N	0.46321	-0.69
K	45	P	0.31226	0.10
K	45	Q	0.38747	1.14
K	45	R	0.14937	-0.09
K	45	S	0.29295	-1.36
K	45	T	0.37148	-0.23
K	45	V	0.4175	0.68
K	45	W	0.57477	-0.86
K	45	Y	0.66036	-0.77
R	46	A	0.25944	-12.62
R	46	C	0.39296	-12.41
R	46	D	0.63484	-11.77
R	46	E	0.55692	-3.79
R	46	F	0.56803	-8.99
R	46	G	0.47692	-12.34
R	46	H	0.26674	-9.24
R	46	I	0.5916	-12.87
R	46	K	0.06645	-2.36
R	46	L	0.48976	-6.05
R	46	M	0.15842	-6.35
R	46	N	0.48912	-11.04
R	46	P	0.47013	-8.16
R	46	Q	0.40248	-2.52
R	46	S	0.57537	-12.20
R	46	T	0.5669	-6.22
R	46	V	0.45053	-13.02
R	46	W	0.66288	-11.90
R	46	Y	0.69672	-12.08
S	47	A	0.50586	-2.69
S	47	C	0.5139	-11.45
S	47	E	0.21436	-11.53
S	47	F	0.99614	-9.99
S	47	G	-0.03657	-12.39
S	47	H	0.73277	-11.53
S	47	I	0.62128	-12.06
S	47	K	-0.73131	-11.15
S	47	L	1.0945	-8.83
S	47	M	0.77224	-4.55
S	47	N	-0.1979	-11.82
S	47	P	0.31469	-0.60
S	47	Q	0.44331	-11.51
S	47	R	0.14857	-11.93
S	47	T	0.32266	-1.40
S	47	V	0.67443	-10.40
S	47	W	1.27419	-11.77
S	47	Y	0.99262	-7.59
P	48	A	0.31559	-2.10
P	48	C	0.32212	-5.03
P	48	D	0.30266	-2.54
P	48	E	0.03761	-4.09
P	48	F	0.8561	-13.47
P	48	G	0.21044	-3.69
P	48	H	0.91676	-6.40
P	48	I	0.40171	-11.63
P	48	K	-0.63748	-2.21
P	48	L	0.80111	-14.06
P	48	M	0.26916	-4.89
P	48	N	-0.40732	-11.92
P	48	Q	0.02777	-5.18
P	48	R	0.12754	-1.15
P	48	S	0.33702	-3.52
P	48	T	0.20413	-10.07
P	48	V	0.42212	-5.48
P	48	W	1.23617	-3.80
P	48	Y	0.6987	-3.48
L	49	A	-0.50003	-11.00
L	49	C	0.39486	-5.10
L	49	D	-0.38499	-11.84
L	49	E	-0.41561	-12.65
L	49	F	0.27214	-4.93
L	49	G	-0.25079	-5.69
L	49	H	0.10559	-9.79
L	49	I	-0.07277	-2.67
L	49	K	-1.55829	-3.64
L	49	M	-0.39543	-4.45
L	49	N	-0.57287	-11.65
L	49	P	-0.19818	-5.77
L	49	Q	-0.3834	-6.37
L	49	R	-0.48909	-13.05
L	49	S	-0.23142	-7.17
L	49	T	-0.20235	-6.55
L	49	V	-0.06022	-12.37
L	49	W	0.47003	-3.75
L	49	Y	-0.03423	-3.22
T	50	A	0.33261	-12.26
T	50	C	0.66599	-4.92
T	50	D	0.14554	-12.01
T	50	E	0.1537	-12.59
T	50	F	0.78337	-5.97
T	50	G	-0.21346	-12.35
T	50	H	0.47234	-4.53
T	50	I	0.4124	-5.11
T	50	K	-1.17287	-9.30
T	50	L	1.07437	-5.98
T	50	M	0.36703	-3.34
T	50	N	-0.62898	-12.51
T	50	P	0.04171	-12.53
T	50	Q	0.48865	-3.82
T	50	R	0.22824	-11.18
T	50	S	-0.18048	-4.90
T	50	V	0.57717	-4.27
T	50	W	1.04114	-7.27
T	50	Y	0.71089	-3.86
R	51	A	0.37505	-12.37
R	51	C	0.24298	-13.16
R	51	D	-0.67119	-4.36
R	51	E	-0.52191	-4.43
R	51	F	0.65093	-10.81
R	51	G	-0.30327	-10.86
R	51	H	0.43119	-12.71
R	51	I	0.71253	-6.41
R	51	K	-0.79799	-11.40
R	51	L	0.98544	-3.38
R	51	M	0.29218	-5.11
R	51	N	-0.62316	-12.36
R	51	P	-0.33941	-9.89
R	51	Q	-0.11614	-4.68
R	51	S	-0.21681	-3.56
R	51	T	-0.00213	-5.44
R	51	V	0.68789	-4.71
R	51	W	0.49849	-7.42
R	51	Y	0.21869	-4.40
A	52	C	0.6139	-0.52
A	52	D	0.10984	-4.21
A	52	E	-0.07522	-2.67
A	52	F	0.86326	-0.94
A	52	G	0.27591	-2.28
A	52	H	0.67572	-0.71
A	52	I	0.56691	-0.15
A	52	K	-0.73793	-0.67
A	52	L	0.59605	-0.17
A	52	M	0.3023	-0.33
A	52	N	-0.17539	0.38
A	52	P	0.41412	-12.92
A	52	Q	0.24645	-0.05
A	52	R	0.36794	-0.79
A	52	S	0.06548	-1.56
A	52	T	0.35054	-2.55
A	52	V	0.36921	0.75
A	52	W	0.82252	-5.83
A	52	Y	0.51901	-1.57
H	53	A	0.66101	-10.33
H	53	C	-0.24458	-4.65
H	53	D	-1.63859	-11.86
H	53	E	-1.13562	-3.19
H	53	F	1.20967	-1.44
H	53	G	-0.91842	-13.93
H	53	I	1.16479	-10.51
H	53	K	-1.2703	-4.87
H	53	L	1.88115	-4.19
H	53	M	0.72797	-8.79
H	53	N	-1.10266	-2.67
H	53	P	-0.5509	-12.54
H	53	Q	-0.23022	-4.52
H	53	R	0.30972	-1.25
H	53	S	-0.72118	-4.18
H	53	T	-0.22131	-12.44
H	53	V	1.32694	-12.30
H	53	W	1.0603	-0.65
H	53	Y	0.46987	0.25
L	54	A	-0.91006	-10.85
L	54	C	-0.46365	-3.29
L	54	D	-1.39126	-12.36
L	54	E	-1.76026	-2.50
L	54	F	-0.16912	-9.65
L	54	G	-1.14956	-12.37
L	54	H	-0.13399	-10.82
L	54	I	-0.27222	-7.04
L	54	K	-2.60617	-5.44
L	54	M	-0.76335	0.30
L	54	N	-1.77851	-11.56
L	54	P	-1.30498	-5.05
L	54	Q	-1.07659	-11.42
L	54	R	-0.9601	-2.72
L	54	S	-1.12261	-12.35
L	54	T	-0.82212	-11.23
L	54	V	-0.50854	-0.71
L	54	W	-0.04251	-5.48
L	54	Y	-0.50369	-5.65
T	55	A	1.24642	-1.56
T	55	C	-0.19349	-1.42
T	55	D	-0.61042	-1.16
T	55	E	0.38098	-0.07
T	55	F	0.97988	-2.99
T	55	G	-0.57422	-2.90
T	55	H	1.02149	-1.51
T	55	I	0.98066	-2.74
T	55	K	0.77173	-4.34
T	55	L	1.75774	-3.38
T	55	M	0.83266	-2.08
T	55	N	-0.46968	-1.27
T	55	P	0.06552	-5.10
T	55	Q	0.39051	-0.62
T	55	R	1.7276	-4.10
T	55	S	-0.25654	-0.16
T	55	V	1.03233	-2.54
T	55	W	0.96639	-4.63
T	55	Y	0.7263	-3.41
E	56	A	0.82671	0.28
E	56	C	1.35802	0.13
E	56	D	0.39191	0.29
E	56	F	2.08521	-0.81
E	56	G	0.80719	-0.47
E	56	H	1.96172	-0.77
E	56	I	1.62929	-1.33
E	56	K	-0.75789	-0.98
E	56	L	1.70942	-0.85
E	56	M	1.03815	0.36
E	56	N	0.18642	-0.11
E	56	P	0.66799	-12.80
E	56	Q	0.7413	-0.73
E	56	R	0.63481	-1.06
E	56	S	0.88996	0.50
E	56	T	1.23159	-0.10
E	56	V	1.76185	-0.70
E	56	W	2.03034	0.43
E	56	Y	1.35267	0.64
V	57	A	0.1835	-12.40
V	57	C	-0.43706	0.52
V	57	D	-0.6137	-3.72
V	57	E	-0.56874	-5.77
V	57	F	0.34795	-12.65
V	57	G	-0.73215	-11.11
V	57	H	0.27498	-3.61
V	57	I	0.30913	-3.47
V	57	K	-0.00702	-11.45
V	57	L	0.61706	-1.07
V	57	M	0.21698	-2.43
V	57	N	-0.93073	-11.53
V	57	P	-0.38838	-10.50
V	57	R	0.76138	-11.05
V	57	S	-0.37545	-11.83
V	57	T	-0.37958	-1.09
V	57	W	0.57048	-11.92
V	57	Y	0.16497	-2.49
E	58	A	0.66021	-11.87
E	58	C	0.14211	-5.12
E	58	D	-0.30438	-3.77
E	58	F	1.06758	-3.44
E	58	G	-0.26835	-10.56
E	58	H	0.35111	-3.40
E	58	I	1.21853	-12.81
E	58	K	0.16642	-7.13
E	58	L	1.42477	-13.38
E	58	M	0.64331	-13.33
E	58	N	-0.31642	-12.49
E	58	P	0.09934	-3.30
E	58	Q	0.59398	-3.82
E	58	R	0.93312	-3.80
E	58	S	0.16916	-3.76
E	58	T	0.41999	-7.59
E	58	V	1.29391	-4.87
E	58	W	0.80171	-5.17
E	58	Y	0.78299	-4.86
S	59	C	-0.17914	0.55
S	59	D	-0.11122	-0.60
S	59	E	1.04262	0.69
S	59	F	0.79248	0.11
S	59	G	-0.27862	-0.10
S	59	H	0.5152	0.57
S	59	I	0.90284	0.87
S	59	K	1.31577	-1.42
S	59	L	1.8066	-0.34
S	59	M	1.36031	-0.13
S	59	N	-0.33469	-0.28
S	59	P	0.24713	-5.41
S	59	Q	0.7049	0.22
S	59	R	2.25857	-1.26
S	59	T	0.38204	-1.21
S	59	V	1.07986	0.46
S	59	W	0.91797	0.17
S	59	Y	0.74962	0.92
R	60	A	-0.68414	-1.41
R	60	C	-1.10459	-4.17
R	60	D	-1.72709	-9.91
R	60	E	-1.24532	-8.88
R	60	F	-0.47152	-13.21
R	60	G	-1.86242	-4.66
R	60	H	-1.14429	-1.40
R	60	I	-0.21103	-9.06
R	60	K	-1.12345	-1.14
R	60	L	0.27501	-5.07
R	60	M	-0.60416	-3.17
R	60	N	-1.84499	-0.99
R	60	P	-1.39225	-9.42
R	60	Q	-1.10623	-0.13
R	60	S	-1.51973	-2.71
R	60	T	-1.35052	-3.63
R	60	V	-0.31305	-11.03
R	60	W	-0.58553	-10.52
R	60	Y	-0.51783	-6.19
L	61	A	-0.33653	0.16
L	61	C	-1.94615	0.25
L	61	D	-1.04615	-8.96
L	61	E	-0.25819	-11.99
L	61	F	-0.71105	-1.70
L	61	G	-1.49324	-5.14
L	61	H	-0.79158	-6.11
L	61	I	-0.53404	-0.70
L	61	K	-0.59161	-1.56
L	61	M	-0.38553	-0.03
L	61	N	-1.48814	-1.34
L	61	P	-1.17262	-9.81
L	61	Q	-0.75995	-5.42
L	61	R	0.33763	-9.70
L	61	S	-1.19931	-3.17
L	61	T	-1.17823	-4.25
L	61	V	-0.5828	0.78
L	61	W	-0.44049	-13.55
L	61	Y	-0.52159	0.26
E	62	A	0.06398	-0.77
E	62	C	-1.01962	0.25
E	62	D	-0.75881	0.13
E	62	F	0.25666	-0.36
E	62	G	-1.22515	0.71
E	62	H	-0.18625	-0.07
E	62	I	-0.16024	-0.31
E	62	K	-0.61552	-1.13
E	62	L	0.93212	0.41
E	62	M	-0.36143	0.12
E	62	N	-1.26932	-0.91
E	62	P	-0.81902	-10.51
E	62	Q	-0.05816	-0.35
E	62	R	0.49278	-0.53
E	62	S	-0.78038	-0.42
E	62	T	-0.74163	0.68
E	62	V	-0.01691	0.48
E	62	W	0.32794	0.14
E	62	Y	0.13462	-0.45
R	63	A	-0.49545	1.06
R	63	C	-1.52189	-1.42
R	63	D	-2.33922	-12.90
R	63	E	-1.13548	-4.65
R	63	F	-0.43949	-0.36
R	63	G	-2.53052	-3.95
R	63	H	-1.00391	-0.79
R	63	I	-0.36355	0.01
R	63	K	-1.0077	-1.59
R	63	L	0.84581	-0.22
R	63	M	-0.65635	0.75
R	63	N	-2.26795	-1.95
R	63	P	-1.44135	-2.54
R	63	Q	-0.72039	0.28
R	63	S	-1.58372	-0.62
R	63	T	-1.42409	-0.02
R	63	V	-0.43608	0.41
R	63	W	-0.28589	-2.17
R	63	Y	-0.58476	-3.32
L	64	A	-0.49427	-7.57
L	64	C	-1.91782	-0.52
L	64	D	-1.63634	-11.22
L	64	E	-0.65525	-8.75
L	64	F	-0.90364	0.19
L	64	H	-0.92866	-10.48
L	64	I	-1.09174	1.01
L	64	K	-1.05917	-11.89
L	64	M	-0.95971	0.14
L	64	N	-1.88367	-7.24
L	64	P	-1.58078	-10.76
L	64	Q	-0.88617	-12.45
L	64	R	-0.26383	-2.30
L	64	S	-1.80775	-12.32
L	64	T	-1.56985	-11.73
L	64	V	-0.94015	-2.91
L	64	W	-0.63216	-9.34
L	64	Y	-0.8967	-3.83
E	65	A	1.70977	-4.27
E	65	C	0.97421	-0.89
E	65	D	-1.38291	-2.47
E	65	F	2.39059	-5.73
E	65	G	-0.8713	-5.67
E	65	H	1.13843	-1.00
E	65	I	2.62367	-0.60
E	65	K	0.49521	-1.12
E	65	L	3.64774	-1.29
E	65	M	2.04345	0.01
E	65	N	-0.79335	-3.33
E	65	P	0.50351	-4.31
E	65	Q	0.94867	0.48
E	65	R	1.55325	-2.25
E	65	S	0.29882	0.26
E	65	T	0.42799	0.43
E	65	V	2.33434	-0.97
E	65	W	1.9555	-1.69
E	65	Y	1.95208	0.57
