# Supplementary material for: Modeling transcriptional activation changes to Gal4 variants via structure-based computational mutagenesis
Source: PeerJ. 2018 May 29;6:e4844. doi: 10.7717/peerj.4844 (PMC5983003; doi:10.7717/peerj.4844)
Supplement: Supplemental Information 2 [file peerj-06-4844-s002.txt]

wt pos sub res_score activity
E 8 A -0.59876 -2.26
E 8 C 4.81781 -0.89
E 8 D -0.24690 -0.28
E 8 F -0.68314 -0.54
E 8 G -1.03480 -1.26
E 8 H -0.73950 -5.43
E 8 I -0.75786 -0.68
E 8 K -1.01703 -1.97
E 8 L 0.02233 -0.62
E 8 M -1.52185 -2.08
E 8 N -0.87683 -1.33
E 8 P -1.41396 -1.42
E 8 Q 0.21883 -1.56
E 8 R -2.83208 -2.59
E 8 S -1.17579 -1.18
E 8 T -0.91552 -1.40
E 8 V -0.73011 -1.47
E 8 W -0.03354 -0.50
E 8 Y 0.06682 -6.16
Q 9 A 0.89682 -0.49
Q 9 C 1.57567 -6.45
Q 9 D 0.53626 -5.51
Q 9 E 0.97435 -8.06
Q 9 F 1.44709 0.50
Q 9 G 0.22113 -1.79
Q 9 H -0.61859 -0.81
Q 9 I 1.46062 -2.77
Q 9 K -0.15810 -1.11
Q 9 L 1.66171 -0.43
Q 9 M 0.73510 -0.78
Q 9 N 0.07107 -0.26
Q 9 P -0.59005 -1.29
Q 9 R -0.62104 -3.49
Q 9 S 0.22399 -0.12
Q 9 T -0.29613 -1.85
Q 9 V 0.56775 -4.44
Q 9 W 2.10122 -2.14
Q 9 Y 2.34072 -1.84
A 10 C 18.72784 -10.11
A 10 D 0.64272 -8.60
A 10 E -0.37194 -13.64
A 10 F 3.33149 -10.87
A 10 G 1.14372 -1.09
A 10 H 2.21230 -3.92
A 10 I 0.98260 -2.69
A 10 K 0.22060 -11.31
A 10 L 1.67328 -11.98
A 10 M -0.50542 -12.01
A 10 N 1.80061 -8.75
A 10 P -0.92877 -8.15
A 10 Q -0.75453 -4.26
A 10 R 1.35638 -10.65
A 10 S 1.76925 -4.87
A 10 T 1.65483 -9.43
A 10 V -0.60762 -1.93
A 10 W 4.91680 -12.79
A 10 Y 4.05815 -11.46
C 11 A -31.30199 -5.03
C 11 D -32.40077 -11.64
C 11 E -33.55920 -1.92
C 11 F -27.79159 -12.11
C 11 G -30.92047 -13.02
C 11 H -28.08549 -11.39
C 11 I -28.87344 -11.19
C 11 K -34.98329 -4.71
C 11 L -28.97553 -12.94
C 11 M -30.81550 -5.22
C 11 N -31.30884 -4.28
C 11 P -32.04077 -12.42
C 11 R -31.65375 -4.32
C 11 S -28.83757 -11.95
C 11 T -29.83727 -6.47
C 11 V -30.45321 -11.23
C 11 W -29.64948 -7.79
C 11 Y -26.50263 -4.78
D 12 A 0.84622 -10.54
D 12 C 15.30792 -10.89
D 12 E -1.96586 -5.70
D 12 F 3.77250 -11.82
D 12 G 0.54368 -8.52
D 12 H 2.34152 -6.39
D 12 I 3.21627 -6.67
D 12 K -4.13594 -11.08
D 12 L 4.06994 -5.62
D 12 M 2.95205 -5.02
D 12 N -0.84392 -3.45
D 12 P 0.12380 -12.52
D 12 Q -0.64831 -1.57
D 12 R -0.28448 -11.30
D 12 S 0.45910 -4.43
D 12 T 0.09290 -8.16
D 12 V 1.96432 -3.59
D 12 W 2.42230 -7.58
D 12 Y 3.39473 -5.54
I 13 A -1.31117 -0.98
I 13 C 25.05817 -0.87
I 13 D -1.19207 -0.32
I 13 E -3.67941 -0.08
I 13 F 1.63036 0.71
I 13 G -0.18700 0.26
I 13 H 3.21388 0.21
I 13 K -2.33069 -0.95
I 13 L -0.05692 -1.28
I 13 M -1.87804 -2.02
I 13 N -1.68514 -2.71
I 13 P 0.37146 -0.27
I 13 Q -1.56713 -0.50
I 13 R 0.37656 -0.68
I 13 S 2.31127 -1.44
I 13 T 1.20905 -0.81
I 13 V -1.23565 -0.03
I 13 W 3.99500 0.42
I 13 Y 2.48144 0.23
C 14 A -22.09047 -11.39
C 14 D -23.24713 -13.85
C 14 E -21.93137 -4.74
C 14 F -19.89679 -12.92
C 14 G -24.45779 -12.01
C 14 H -22.03279 -13.28
C 14 I -19.10587 -4.16
C 14 K -26.29352 -11.18
C 14 L -19.28068 -4.45
C 14 M -21.29524 -7.14
C 14 N -24.06786 -9.74
C 14 P -25.79706 -12.39
C 14 Q -24.98855 -13.02
C 14 R -25.67371 -1.77
C 14 S -23.59513 -11.61
C 14 T -23.67970 -12.24
C 14 V -20.91408 -4.36
C 14 W -21.80143 -4.41
C 14 Y -19.15261 -3.63
R 15 A 0.77378 -0.44
R 15 C 14.46328 -11.20
R 15 D -0.90567 -9.31
R 15 E -0.23854 -11.60
R 15 F 1.87782 -8.66
R 15 G -0.74142 -5.64
R 15 H 1.53847 -3.44
R 15 I 2.28167 -13.17
R 15 K -1.06979 -1.12
R 15 L 2.50989 -4.95
R 15 M 0.26661 -9.63
R 15 N -0.67715 -7.88
R 15 P -0.75525 -4.48
R 15 Q 1.20400 -4.56
R 15 S 0.57499 -5.24
R 15 T 0.13276 -6.35
R 15 V 1.96021 -12.91
R 15 W 1.05921 -12.07
R 15 Y 2.56089 -4.04
L 16 A -1.10198 -0.89
L 16 C 3.52049 -0.43
L 16 D -0.44428 -0.33
L 16 E -0.09719 -0.29
L 16 F 0.02593 -0.25
L 16 G -1.04687 0.28
L 16 H -1.58583 -0.84
L 16 I -0.37501 -1.16
L 16 K -2.23156 -1.64
L 16 M -0.29579 -0.32
L 16 N -1.10188 -0.43
L 16 P -1.70247 -13.07
L 16 Q -1.55215 -2.78
L 16 R -1.89752 -3.51
L 16 S -1.32396 -1.57
L 16 T -1.57283 -0.67
L 16 V -0.21949 -0.28
L 16 W -1.10300 0.20
L 16 Y -0.00437 0.56
K 17 A 1.71715 -11.09
K 17 C 10.45578 -3.78
K 17 D 1.15403 -9.40
K 17 E 2.10356 -10.93
K 17 F 3.98792 -3.42
K 17 G 0.88342 -11.27
K 17 H 1.70570 -12.75
K 17 I 3.18559 -12.58
K 17 L 4.10564 -11.08
K 17 M 2.87754 -12.79
K 17 N 0.90032 -4.29
K 17 P 1.02803 -11.82
K 17 Q 1.76103 -11.46
K 17 R 0.57272 -2.13
K 17 S 0.77224 -12.74
K 17 T 1.28293 -12.83
K 17 V 3.37444 -12.02
K 17 W 2.09225 -6.15
K 17 Y 3.67746 -12.81
K 18 A 0.74383 -6.02
K 18 C 5.45304 -5.85
K 18 D 1.18974 -11.36
K 18 E 2.22432 -10.84
K 18 F 2.21532 -12.01
K 18 G 0.40790 -9.72
K 18 H 0.18090 -2.64
K 18 I 0.78741 -5.03
K 18 L 2.18899 -7.11
K 18 M 0.85283 -13.33
K 18 N 0.02405 -3.95
K 18 P -0.41363 -14.19
K 18 Q 1.07046 -4.37
K 18 R 0.35289 -2.49
K 18 S -0.09827 -5.86
K 18 T 0.10564 -8.00
K 18 V 1.22623 -6.01
K 18 W 1.35957 -4.22
K 18 Y 2.02988 -3.64
L 19 A -1.18269 0.55
L 19 C 11.21606 -2.20
L 19 D 1.41017 -12.40
L 19 E 1.33238 -10.97
L 19 F 0.22473 -9.72
L 19 G -0.33219 2.10
L 19 H 0.38964 1.93
L 19 I -1.22507 -3.75
L 19 K -1.35608 -9.90
L 19 M -1.98386 0.96
L 19 N -0.28437 0.42
L 19 P -1.06933 -3.61
L 19 Q 0.35036 -2.28
L 19 R -1.04233 -5.74
L 19 S 0.79766 -1.00
L 19 T 0.13894 -6.15
L 19 V -0.57761 -9.48
L 19 W -0.36409 -0.39
L 19 Y 1.57657 -0.97
K 20 A 3.16444 -1.23
K 20 C 16.87136 -4.06
K 20 D 1.38587 -7.73
K 20 E 1.24027 -7.28
K 20 F 4.89481 -12.78
K 20 G 2.23585 0.58
K 20 H 3.13285 -3.78
K 20 I 4.04265 -6.30
K 20 L 4.55720 -4.60
K 20 M 3.87296 -13.67
K 20 N 1.20732 -4.54
K 20 P 2.33759 -4.08
K 20 Q 2.05457 -4.01
K 20 R 1.87412 0.42
K 20 S 2.35292 -3.69
K 20 T 1.96980 -3.54
K 20 V 4.17385 -4.71
K 20 W 3.84055 -5.01
K 20 Y 4.02176 -11.78
C 21 A -19.59323 -7.53
C 21 D -20.71013 -6.87
C 21 E -20.57073 -6.21
C 21 F -18.77167 -3.78
C 21 G -20.96316 -5.73
C 21 H -19.46914 -10.99
C 21 I -19.47470 -4.35
C 21 K -22.27669 -4.78
C 21 L -19.34176 -4.57
C 21 M -20.31703 -3.77
C 21 N -21.14042 -10.60
C 21 P -21.96368 -10.56
C 21 Q -20.40113 -5.86
C 21 R -23.57918 -12.91
C 21 S -19.98800 -7.98
C 21 T -19.94582 -5.66
C 21 V -19.98492 -12.63
C 21 W -20.07565 -12.48
C 21 Y -18.33623 -3.85
S 22 C 11.81242 -11.95
S 22 F 1.92271 -12.22
S 22 G -0.12037 -1.21
S 22 H 0.42668 -10.34
S 22 I 1.36876 -8.96
S 22 K 0.81596 -12.63
S 22 L 0.80885 -11.34
S 22 N 0.41566 -2.04
S 22 P -0.13891 -1.75
S 22 Q -0.05610 -11.33
S 22 R 0.27615 -9.93
S 22 V 1.05903 -11.39
S 22 W 1.11070 -11.05
S 22 Y 1.63025 -11.13
K 23 A 1.07786 -7.55
K 23 C 17.43127 -12.25
K 23 D -1.26924 -5.39
K 23 E -1.74363 -5.42
K 23 F 2.33108 -4.68
K 23 G -0.62811 -10.40
K 23 H 2.73909 -1.25
K 23 I 1.77260 -11.65
K 23 L 1.79534 -4.81
K 23 M 0.40031 -3.11
K 23 N -0.16877 -4.26
K 23 P -0.18585 -5.59
K 23 Q -1.02402 -3.37
K 23 R 0.87032 -0.68
K 23 S 1.03884 -9.22
K 23 T 0.74122 -10.12
K 23 V 0.25567 -3.35
K 23 W 3.37373 -4.93
K 23 Y 2.68808 -6.36
E 24 A -1.36594 0.52
E 24 C 6.69813 0.24
E 24 D -0.11530 0.24
E 24 F -0.72073 -3.58
E 24 G -1.14997 -0.16
E 24 H -1.18603 0.40
E 24 I -0.98107 -1.06
E 24 K -2.34140 -0.23
E 24 L 0.11922 -1.28
E 24 M -1.94242 -0.02
E 24 N -1.85382 0.29
E 24 P -2.02991 -5.92
E 24 Q -0.20128 0.42
E 24 R -2.50348 -1.62
E 24 S -0.45396 0.38
E 24 T -1.45766 0.47
E 24 V -0.63246 -0.13
E 24 W -0.37557 -1.69
E 24 Y 0.34312 -8.68
K 25 A 0.29501 0.28
K 25 C 6.63811 -0.55
K 25 D 0.98416 -0.12
K 25 E 1.94260 0.30
K 25 F 1.98136 0.62
K 25 G -0.81500 0.26
K 25 H 0.48207 0.32
K 25 I 1.48471 0.46
K 25 L 2.00573 -0.79
K 25 M 0.40598 0.07
K 25 N -0.20884 0.84
K 25 P -1.00759 -1.92
K 25 Q -0.06120 0.34
K 25 R -0.64772 -0.17
K 25 S -0.51529 0.89
K 25 T 0.30483 1.15
K 25 V 0.84678 0.90
K 25 W 2.41402 0.94
K 25 Y 3.22977 1.17
P 26 A 1.00224 -3.62
P 26 C 4.78887 -10.88
P 26 D 2.37647 -2.61
P 26 E 3.40951 -2.25
P 26 F 2.10325 -6.38
P 26 G 1.13162 -1.69
P 26 H -0.00605 -10.83
P 26 I 1.71942 -2.98
P 26 L 2.35547 -4.78
P 26 M 1.03653 -5.20
P 26 N 0.63160 -2.70
P 26 Q 1.33562 -4.03
P 26 R 1.00444 -5.57
P 26 S 0.84764 -3.00
P 26 T 0.32060 -3.06
P 26 V 1.39805 -8.58
P 26 W 1.79314 -12.75
P 26 Y 2.92226 -11.73
K 27 C 27.24533 -0.01
K 27 D 1.04968 -0.29
K 27 E 0.42946 -0.49
K 27 F 6.76793 0.61
K 27 G 3.02069 0.35
K 27 H 5.75470 0.43
K 27 I 4.16456 0.82
K 27 L 5.68748 0.27
K 27 M 3.46890 0.15
K 27 N 1.65797 1.17
K 27 P 2.92417 -8.92
K 27 Q 0.95128 0.68
K 27 R 3.34060 0.50
K 27 S 3.44341 -0.32
K 27 T 3.51451 -1.81
K 27 V 3.81790 -0.75
K 27 W 7.45113 -0.18
K 27 Y 6.85403 -0.18
C 28 A -29.16198 -5.51
C 28 D -30.42953 -4.61
C 28 E -30.62315 -11.56
C 28 F -27.75811 -4.11
C 28 G -29.65532 -11.95
C 28 I -28.50219 -10.70
C 28 L -28.42434 -12.07
C 28 M -30.60698 -9.76
C 28 N -30.04178 -12.17
C 28 P -31.76753 -5.12
C 28 Q -30.89447 -10.95
C 28 R -31.94377 -2.86
C 28 S -27.95096 -2.27
C 28 T -28.15310 -10.07
C 28 W -29.70859 -9.50
C 28 Y -27.17242 -11.37
A 29 C 16.70882 -0.15
A 29 D 0.27204 0.32
A 29 E -0.03016 -0.69
A 29 F 2.20208 -1.58
A 29 G 0.15237 -1.44
A 29 H 2.41134 -0.08
A 29 I 1.36858 -1.21
A 29 K -0.33902 -0.18
A 29 L 1.45034 -0.84
A 29 M -0.05864 -0.60
A 29 N 0.39796 -0.36
A 29 P 0.33512 -12.12
A 29 Q 1.11620 0.36
A 29 R -0.04967 0.34
A 29 S 1.46779 -2.75
A 29 T 1.44006 -0.28
A 29 V 0.72337 -0.09
A 29 W 1.89109 0.72
A 29 Y 2.33052 -0.48
K 30 A 3.30739 -6.13
K 30 C 28.23115 -3.35
K 30 D -0.06243 -6.10
K 30 E -0.62925 -9.84
K 30 F 5.95859 -5.85
K 30 G 2.01548 -4.01
K 30 H 4.93462 -5.62
K 30 I 6.13504 -5.28
K 30 L 5.06987 -1.55
K 30 M 4.58280 -4.13
K 30 N 1.58972 -3.11
K 30 P 2.28966 -6.80
K 30 Q 1.07131 -2.46
K 30 R 0.56218 -3.37
K 30 S 3.42738 -3.70
K 30 T 3.01061 -3.07
K 30 V 5.21852 -3.95
K 30 W 2.89145 -12.43
K 30 Y 5.42127 -4.31
C 31 A -22.81712 -4.84
C 31 D -25.24159 -11.21
C 31 E -25.96367 -6.33
C 31 F -19.11030 -6.52
C 31 G -23.63611 -4.80
C 31 H -21.08481 -5.66
C 31 I -19.30169 -5.33
C 31 K -27.31264 -11.85
C 31 L -19.90038 -12.22
C 31 M -20.73817 -4.74
C 31 N -23.93391 -4.39
C 31 P -24.00418 -11.43
C 31 Q -24.69444 -11.40
C 31 R -26.75521 -6.98
C 31 S -22.52418 -10.85
C 31 T -22.48789 -3.98
C 31 V -21.32979 -4.55
C 31 W -22.43476 -4.65
C 31 Y -18.60889 -4.86
L 32 A -0.51904 0.56
L 32 C 18.29106 -0.09
L 32 D 1.82559 0.62
L 32 E 1.08428 -0.06
L 32 F 2.17315 0.50
L 32 G 0.32911 0.35
L 32 H 1.41510 0.38
L 32 I 0.37961 -0.17
L 32 K -1.20578 0.86
L 32 M -1.21241 0.20
L 32 N 0.31711 0.49
L 32 P 0.06258 -6.79
L 32 Q 0.65760 -0.60
L 32 R -1.43560 0.63
L 32 S 1.13608 0.22
L 32 T 1.17744 -0.83
L 32 V 0.18511 0.09
L 32 W 1.03846 0.57
L 32 Y 3.57445 0.40
K 33 A 0.76868 -0.41
K 33 C 4.66140 -1.43
K 33 D 0.36418 -3.08
K 33 E 0.67473 -3.80
K 33 F 1.69067 -1.12
K 33 G 0.38836 -0.46
K 33 H 0.87066 -0.18
K 33 I 1.80906 -0.50
K 33 L 1.62584 -0.90
K 33 M 0.99935 0.21
K 33 N 0.64579 -0.29
K 33 P 0.42622 -6.51
K 33 Q 1.01990 -0.29
K 33 R 0.12480 0.55
K 33 S 0.64943 -0.70
K 33 T 0.87138 0.56
K 33 V 0.76301 -0.39
K 33 W 1.39473 -2.86
K 33 Y 1.88757 -1.47
N 34 A 0.95974 -0.49
N 34 C 9.34943 0.03
N 34 D 1.29220 -1.51
N 34 E 1.13625 -1.03
N 34 F 2.88670 -0.45
N 34 G 1.24013 -0.15
N 34 H 1.96337 -0.25
N 34 I 2.33706 -9.43
N 34 K -0.70573 -0.76
N 34 L 2.67094 0.06
N 34 M 2.18775 -1.32
N 34 P 1.57762 -13.49
N 34 Q 2.13480 0.01
N 34 R 0.32974 -0.63
N 34 S 2.02499 0.52
N 34 T 1.42030 -1.13
N 34 V 2.48559 -2.67
N 34 W 1.49138 -4.95
N 34 Y 3.63404 -0.19
N 35 A 1.52441 0.42
N 35 C 5.02908 1.00
N 35 D 1.31358 -0.04
N 35 E 0.92041 0.17
N 35 F 2.92757 -0.09
N 35 G 1.29869 -0.65
N 35 H 2.10416 -0.45
N 35 I 2.12632 0.37
N 35 K 0.78392 0.15
N 35 L 2.43337 0.20
N 35 M 2.26785 0.21
N 35 P 1.63615 -12.07
N 35 Q 2.58292 0.53
N 35 R 1.62817 -0.05
N 35 S 1.83634 -0.41
N 35 T 1.37346 0.59
N 35 V 2.01624 -0.81
N 35 W 2.47237 -2.95
N 35 Y 2.92273 0.16
W 36 A 0.43879 0.85
W 36 C 11.69111 -1.32
W 36 D 0.37406 -0.24
W 36 E -0.98888 -0.77
W 36 F 2.83573 0.19
W 36 G 0.17421 0.26
W 36 H 2.32555 0.14
W 36 I 2.65629 0.64
W 36 K 0.78420 -0.42
W 36 L 1.81973 0.46
W 36 M 0.80938 0.02
W 36 N 1.21200 0.50
W 36 P 0.60758 -5.62
W 36 Q -0.77962 0.43
W 36 R 1.21747 -0.36
W 36 S 1.22538 0.44
W 36 T 0.65573 -0.02
W 36 V 1.32145 0.55
W 36 Y 3.04165 0.67
E 37 A 1.07554 0.25
E 37 C 10.93507 0.66
E 37 D -0.00824 0.43
E 37 F 3.48656 -0.43
E 37 G 1.13510 0.04
E 37 H 2.35809 0.05
E 37 I 2.75383 -1.70
E 37 K -2.33272 -0.11
E 37 L 2.82566 -0.14
E 37 M 2.20707 -0.31
E 37 N -0.18244 0.55
E 37 P 1.26175 0.09
E 37 Q 0.95745 -1.54
E 37 R 0.22786 0.49
E 37 S 1.28537 0.08
E 37 T 1.43478 0.14
E 37 V 2.74416 0.32
E 37 W 3.09183 -2.84
E 37 Y 3.61791 -2.03
C 38 A -16.82397 -3.87
C 38 D -18.19717 -2.81
C 38 E -17.09438 -12.24
C 38 F -12.82850 -3.27
C 38 G -16.51034 -3.42
C 38 H -13.52076 -11.77
C 38 I -14.39865 -13.26
C 38 K -17.82341 -12.19
C 38 L -14.04017 -13.79
C 38 M -14.90732 -6.69
C 38 N -16.96782 -12.65
C 38 P -17.31615 -11.50
C 38 Q -17.76710 -3.06
C 38 R -16.17647 -5.71
C 38 S -15.62861 -6.47
C 38 T -15.15025 -11.15
C 38 V -15.05032 -12.12
C 38 W -14.76081 -11.35
C 38 Y -12.55770 -3.15
R 39 A -1.39866 0.15
R 39 C 10.83560 0.14
R 39 D -1.24749 0.18
R 39 E -2.42233 0.59
R 39 F 0.87608 0.31
R 39 G -0.83289 0.15
R 39 H 2.08606 0.14
R 39 I 0.35084 0.83
R 39 K -0.64491 -0.77
R 39 L -0.29877 0.90
R 39 M -2.11432 1.17
R 39 N 0.04428 1.22
R 39 P -0.70917 -4.61
R 39 Q -2.39615 -0.30
R 39 S 0.55591 0.37
R 39 T 0.48186 1.77
R 39 V -1.67450 0.05
R 39 W 1.43555 -1.29
R 39 Y 1.72307 0.78
Y 40 A -2.31201 -5.85
Y 40 C 6.54007 -11.57
Y 40 D -1.41238 -13.58
Y 40 E -1.10814 -4.26
Y 40 F -0.96814 -1.18
Y 40 G -1.55104 -7.11
Y 40 H -1.38907 -3.87
Y 40 I -2.69435 -4.37
Y 40 K -4.56243 -13.58
Y 40 L -0.71427 -4.98
Y 40 M -2.93320 -4.43
Y 40 N -2.76314 -12.16
Y 40 P -3.03385 -11.06
Y 40 Q -1.66250 -3.47
Y 40 R -3.56843 -3.29
Y 40 S -1.73933 -5.89
Y 40 T -1.94577 -2.24
Y 40 V -2.13075 -2.21
Y 40 W 0.44166 -1.17
S 41 A 0.06914 -1.03
S 41 C -0.54936 -4.66
S 41 D 0.15327 -9.94
S 41 E -0.37081 -5.73
S 41 F 0.87632 -5.07
S 41 G 0.21391 -1.49
S 41 H 0.57702 -6.52
S 41 I 0.33686 -4.14
S 41 K -0.33508 -6.28
S 41 L 0.60173 -3.12
S 41 M 0.50500 -3.08
S 41 N 0.48613 -4.53
S 41 P -0.07125 -12.54
S 41 Q 0.34168 -3.42
S 41 R 0.08640 -4.20
S 41 T -0.18035 -1.35
S 41 V 0.32791 -2.81
S 41 W 1.48162 -7.71
S 41 Y 1.72962 -3.78
P 42 A -0.30001 -0.73
P 42 C 0.37331 -3.99
P 42 D 0.83296 -2.22
P 42 E 0.39148 -0.67
P 42 F 0.37520 -8.69
P 42 G 0.52060 -1.63
P 42 H 0.11752 -3.35
P 42 I 0.54902 -3.71
P 42 K -0.25979 -1.92
P 42 L 0.06707 -4.79
P 42 M -0.65179 -2.77
P 42 N 0.54845 -3.19
P 42 Q 0.20866 -1.35
P 42 R -1.02151 -5.20
P 42 S 0.58446 -2.48
P 42 T 0.51903 -2.08
P 42 V 0.19422 -2.02
P 42 W 0.69788 -5.72
P 42 Y 0.50275 -6.00
K 43 A 0.66226 -0.14
K 43 C 1.16513 -2.90
K 43 D 1.09194 -6.21
K 43 E 0.56447 -7.97
K 43 F 1.52701 -0.57
K 43 G 1.52283 -1.50
K 43 H 0.98987 -0.93
K 43 I 0.87852 -0.99
K 43 L 0.94712 -0.20
K 43 M 0.65913 -0.08
K 43 N 1.18815 -2.01
K 43 P 1.04971 1.16
K 43 Q 1.34398 -0.14
K 43 R 0.24645 -0.32
K 43 S 1.17048 -1.51
K 43 T 1.25992 -1.04
K 43 V 0.90321 -1.39
K 43 W 1.91146 -1.88
K 43 Y 1.61888 0.78
T 44 A -0.05673 0.36
T 44 C 0.10311 0.46
T 44 D 1.05759 -0.74
T 44 E 1.07730 0.94
T 44 F 0.30116 -1.99
T 44 G 0.20680 -0.52
T 44 I 0.33235 0.56
T 44 K -0.20574 -3.77
T 44 L 0.33061 -0.02
T 44 M -0.30046 -0.60
T 44 N 0.11517 -1.14
T 44 R -0.59031 -1.11
T 44 S -0.04718 -0.34
T 44 V -0.03760 -0.76
T 44 W 0.73970 -9.00
T 44 Y 0.57612 -4.20
K 45 A 0.57241 0.80
K 45 C 1.03752 -0.61
K 45 D 1.55892 -5.43
K 45 E 1.32267 -2.94
K 45 F 1.07576 -1.88
K 45 G 1.19913 -7.48
K 45 H 0.67616 -0.60
K 45 I 0.74027 0.38
K 45 L 0.89589 0.72
K 45 M 1.11099 -0.01
K 45 N 0.92645 -0.69
K 45 P 0.62453 0.10
K 45 Q 0.77494 1.14
K 45 R 0.29875 -0.09
K 45 S 0.58590 -1.36
K 45 T 0.74296 -0.23
K 45 V 0.83499 0.68
K 45 W 1.14953 -0.86
K 45 Y 1.32071 -0.77
R 46 A 0.65211 -12.62
R 46 C 0.63031 -12.41
R 46 D 1.50867 -11.77
R 46 E 1.25270 -3.79
R 46 F 1.63945 -8.99
R 46 G 1.20194 -12.34
R 46 H 0.67045 -9.24
R 46 I 1.43132 -12.87
R 46 K -0.68647 -2.36
R 46 L 1.33860 -6.05
R 46 M 0.36790 -6.35
R 46 N 0.79689 -11.04
R 46 P 0.81962 -8.16
R 46 Q 0.94522 -2.52
R 46 S 1.40541 -12.20
R 46 T 1.40137 -6.22
R 46 V 1.09456 -13.02
R 46 W 1.95928 -11.90
R 46 Y 1.79579 -12.08
S 47 A 3.44025 -2.69
S 47 C 3.18544 -11.45
S 47 E 2.12881 -11.53
S 47 F 4.31146 -9.99
S 47 G -0.19367 -12.39
S 47 H 2.83977 -11.53
S 47 I 4.39489 -12.06
S 47 K -1.80057 -11.15
S 47 L 7.14753 -8.83
S 47 M 3.91072 -4.55
S 47 N -1.21231 -11.82
S 47 P 1.03253 -0.60
S 47 Q 1.99494 -11.51
S 47 R 2.27332 -11.93
S 47 T 1.71445 -1.40
S 47 V 4.28081 -10.40
S 47 W 4.24132 -11.77
S 47 Y 4.02765 -7.59
P 48 A 0.67638 -2.10
P 48 C 0.90323 -5.03
P 48 D 0.71208 -2.54
P 48 E 0.45847 -4.09
P 48 F 1.69379 -13.47
P 48 G 0.59450 -3.69
P 48 H 1.01216 -6.40
P 48 I 0.98716 -11.63
P 48 K -1.06792 -2.21
P 48 L 1.57216 -14.06
P 48 M 0.44228 -4.89
P 48 N -0.17883 -11.92
P 48 Q 0.39047 -5.18
P 48 R 0.18199 -1.15
P 48 S 0.67572 -3.52
P 48 T 0.68948 -10.07
P 48 V 0.90961 -5.48
P 48 W 1.97213 -3.80
P 48 Y 1.32391 -3.48
L 49 A -3.02737 -11.00
L 49 C 0.96397 -5.10
L 49 D -4.28620 -11.84
L 49 E -3.93940 -12.65
L 49 F -0.06376 -4.93
L 49 G -3.36724 -5.69
L 49 H -1.85490 -9.79
L 49 I -0.83057 -2.67
L 49 K -7.38451 -3.64
L 49 M -2.18671 -4.45
L 49 N -4.32483 -11.65
L 49 P -3.09386 -5.77
L 49 Q -3.34264 -6.37
L 49 R -3.96520 -13.05
L 49 S -2.98613 -7.17
L 49 T -2.64181 -6.55
L 49 V -0.77092 -12.37
L 49 W -0.46104 -3.75
L 49 Y -1.64324 -3.22
T 50 A 1.38891 -12.26
T 50 C 2.60283 -4.92
T 50 D -0.69661 -12.01
T 50 E -0.20335 -12.59
T 50 F 2.68585 -5.97
T 50 G -0.82268 -12.35
T 50 H 0.97032 -4.53
T 50 I 2.38301 -5.11
T 50 K -2.81827 -9.30
T 50 L 4.29807 -5.98
T 50 M 1.63519 -3.34
T 50 N -1.72032 -12.51
T 50 P 0.08248 -12.53
T 50 Q 0.92350 -3.82
T 50 R 0.50851 -11.18
T 50 S -0.56890 -4.90
T 50 V 2.51493 -4.27
T 50 W 2.68882 -7.27
T 50 Y 2.00051 -3.86
R 51 A 1.48997 -12.37
R 51 C 1.53827 -13.16
R 51 D -0.56678 -4.36
R 51 E -0.43341 -4.43
R 51 F 2.77460 -10.81
R 51 G 0.09595 -10.86
R 51 H 1.55175 -12.71
R 51 I 2.45196 -6.41
R 51 K -2.69467 -11.40
R 51 L 3.57464 -3.38
R 51 M 1.31867 -5.11
R 51 N -0.90115 -12.36
R 51 P -0.27047 -9.89
R 51 Q 0.28469 -4.68
R 51 S 0.52260 -3.56
R 51 T 0.88971 -5.44
R 51 V 2.52163 -4.71
R 51 W 2.43171 -7.42
R 51 Y 1.59937 -4.40
A 52 C 1.63601 -0.52
A 52 D 0.63891 -4.21
A 52 E 0.41291 -2.67
A 52 F 1.43528 -0.94
A 52 G 0.56527 -2.28
A 52 H 1.13069 -0.71
A 52 I 1.23242 -0.15
A 52 K -1.97104 -0.67
A 52 L 1.37516 -0.17
A 52 M 0.67707 -0.33
A 52 N -0.47536 0.38
A 52 P 0.75299 -12.92
A 52 Q 0.59373 -0.05
A 52 R 0.32886 -0.79
A 52 S 0.08650 -1.56
A 52 T 0.60635 -2.55
A 52 V 0.75591 0.75
A 52 W 1.31201 -5.83
A 52 Y 0.94689 -1.57
H 53 A 1.56002 -10.33
H 53 C -0.11225 -4.65
H 53 D -2.63178 -11.86
H 53 E -1.73016 -3.19
H 53 F 2.58744 -1.44
H 53 G -1.49633 -13.93
H 53 I 2.73229 -10.51
H 53 K -2.32003 -4.87
H 53 L 4.06375 -4.19
H 53 M 1.83840 -8.79
H 53 N -1.96944 -2.67
H 53 P -0.81072 -12.54
H 53 Q -0.13845 -4.52
H 53 R 0.47747 -1.25
H 53 S -1.14990 -4.18
H 53 T -0.05651 -12.44
H 53 V 2.90638 -12.30
H 53 W 1.89791 -0.65
H 53 Y 1.04314 0.25
L 54 A -4.27997 -10.85
L 54 C 0.19896 -3.29
L 54 D -9.47241 -12.36
L 54 E -9.49758 -2.50
L 54 F -1.04808 -9.65
L 54 G -7.37578 -12.37
L 54 H -3.42965 -10.82
L 54 I -0.66962 -7.04
L 54 K -9.74145 -5.44
L 54 M -3.42305 0.30
L 54 N -8.43852 -11.56
L 54 P -7.07210 -5.05
L 54 Q -6.19060 -11.42
L 54 R -5.26202 -2.72
L 54 S -6.31728 -12.35
L 54 T -5.32381 -11.23
L 54 V -1.10415 -0.71
L 54 W -1.68029 -5.48
L 54 Y -3.27774 -5.65
T 55 A 2.23855 -1.56
T 55 C -0.61600 -1.42
T 55 D -0.29157 -1.16
T 55 E 1.37163 -0.07
T 55 F 2.80184 -2.99
T 55 G -0.60286 -2.90
T 55 H 2.21985 -1.51
T 55 I 2.08155 -2.74
T 55 K 0.62937 -4.34
T 55 L 4.05671 -3.38
T 55 M 1.75062 -2.08
T 55 N -1.02322 -1.27
T 55 P 0.21204 -5.10
T 55 Q 0.82916 -0.62
T 55 R 3.12480 -4.10
T 55 S -0.26337 -0.16
T 55 V 2.41779 -2.54
T 55 W 2.42359 -4.63
T 55 Y 1.80063 -3.41
E 56 A 1.72735 0.28
E 56 C 2.00141 0.13
E 56 D 0.20322 0.29
E 56 F 3.24354 -0.81
E 56 G 0.53687 -0.47
E 56 H 2.07684 -0.77
E 56 I 3.31024 -1.33
E 56 K -0.79545 -0.98
E 56 L 3.23717 -0.85
E 56 M 1.75754 0.36
E 56 N -0.10932 -0.11
E 56 P 0.43987 -12.80
E 56 Q 0.98867 -0.73
E 56 R 1.07303 -1.06
E 56 S 0.90222 0.50
E 56 T 1.63382 -0.10
E 56 V 3.02492 -0.70
E 56 W 2.74242 0.43
E 56 Y 2.21130 0.64
V 57 A -0.32560 -12.40
V 57 C -0.95008 0.52
V 57 D -7.27018 -3.72
V 57 E -4.53254 -5.77
V 57 F -0.16595 -12.65
V 57 G -7.28029 -11.11
V 57 H -1.94674 -3.61
V 57 I 0.82539 -3.47
V 57 K -1.80115 -11.45
V 57 L 3.60669 -1.07
V 57 M -0.39400 -2.43
V 57 N -6.44515 -11.53
V 57 P -4.54526 -10.50
V 57 R 1.63967 -11.05
V 57 S -4.93459 -11.83
V 57 T -4.69116 -1.09
V 57 W -1.53715 -11.92
V 57 Y -1.09440 -2.49
E 58 A 4.80921 -11.87
E 58 C 4.38462 -5.12
E 58 D -0.88747 -3.77
E 58 F 6.73306 -3.44
E 58 G 0.67223 -10.56
E 58 H 2.36607 -3.40
E 58 I 7.81187 -12.81
E 58 K -0.16433 -7.13
E 58 L 8.60152 -13.38
E 58 M 5.07549 -13.33
E 58 N -0.48866 -12.49
E 58 P 1.12827 -3.30
E 58 Q 1.55271 -3.82
E 58 R 2.75214 -3.80
E 58 S 1.49021 -3.76
E 58 T 2.92755 -7.59
E 58 V 7.89937 -4.87
E 58 W 4.78746 -5.17
E 58 Y 4.71983 -4.86
S 59 C -0.75774 0.55
S 59 D 0.47339 -0.60
S 59 E 2.70063 0.69
S 59 F 2.04918 0.11
S 59 G -0.62037 -0.10
S 59 H 0.91648 0.57
S 59 I 1.64812 0.87
S 59 K 1.76845 -1.42
S 59 L 3.22188 -0.34
S 59 M 2.58390 -0.13
S 59 N -0.57200 -0.28
S 59 P 0.04486 -5.41
S 59 Q 0.94497 0.22
S 59 R 3.45417 -1.26
S 59 T 0.19119 -1.21
S 59 V 2.03646 0.46
S 59 W 1.82812 0.17
S 59 Y 2.09772 0.92
R 60 A -1.91556 -1.41
R 60 C -4.71564 -4.17
R 60 D -8.16876 -9.91
R 60 E -4.83763 -8.88
R 60 F -1.16692 -13.21
R 60 G -8.38957 -4.66
R 60 H -4.39176 -1.40
R 60 I -0.09122 -9.06
R 60 K -3.15749 -1.14
R 60 L 2.36214 -5.07
R 60 M -2.17127 -3.17
R 60 N -7.38444 -0.99
R 60 P -6.06669 -9.42
R 60 Q -4.43122 -0.13
R 60 S -6.56602 -2.71
R 60 T -5.38312 -3.63
R 60 V -0.18985 -11.03
R 60 W -2.78495 -10.52
R 60 Y -1.83250 -6.19
L 61 A -2.52873 0.16
L 61 C -3.63855 0.25
L 61 D -8.16706 -8.96
L 61 E -4.80435 -11.99
L 61 F -2.71604 -1.70
L 61 G -8.55100 -5.14
L 61 H -5.57675 -6.11
L 61 I -2.14555 -0.70
L 61 K -5.17098 -1.56
L 61 M -2.84515 -0.03
L 61 N -8.46421 -1.34
L 61 P -6.43724 -9.81
L 61 Q -6.07115 -5.42
L 61 R -1.62971 -9.70
L 61 S -7.32517 -3.17
L 61 T -6.37788 -4.25
L 61 V -1.92012 0.78
L 61 W -4.09499 -13.55
L 61 Y -3.69428 0.26
E 62 A 0.42071 -0.77
E 62 C -1.78997 0.25
E 62 D -2.22049 0.13
E 62 F 0.48290 -0.36
E 62 G -3.26070 0.71
E 62 H -0.78474 -0.07
E 62 I 0.21300 -0.31
E 62 K -2.48885 -1.13
E 62 L 2.88976 0.41
E 62 M -0.34614 0.12
E 62 N -3.47035 -0.91
E 62 P -2.38540 -10.51
E 62 Q -1.15285 -0.35
E 62 R 0.65091 -0.53
E 62 S -2.44978 -0.42
E 62 T -2.03412 0.68
E 62 V 0.53041 0.48
E 62 W 0.70974 0.14
E 62 Y 0.36618 -0.45
R 63 A -0.09869 1.06
R 63 C -2.90556 -1.42
R 63 D -6.85686 -12.90
R 63 E -3.24474 -4.65
R 63 F 1.50017 -0.36
R 63 G -6.62460 -3.95
R 63 H -2.53514 -0.79
R 63 I 2.93990 0.01
R 63 K -2.72974 -1.59
R 63 L 5.00055 -0.22
R 63 M 0.95207 0.75
R 63 N -5.64919 -1.95
R 63 P -4.24051 -2.54
R 63 Q -2.62597 0.28
R 63 S -4.63314 -0.62
R 63 T -3.32472 -0.02
R 63 V 1.64430 0.41
R 63 W 0.04666 -2.17
R 63 Y 0.76090 -3.32
L 64 A -5.66126 -7.57
L 64 C -6.97750 -0.52
L 64 D -15.34970 -11.22
L 64 E -11.15210 -8.75
L 64 F -4.49479 0.19
L 64 H -8.15203 -10.48
L 64 I -4.07859 1.01
L 64 K -10.34992 -11.89
L 64 M -5.25995 0.14
L 64 N -14.48048 -7.24
L 64 P -11.77111 -10.76
L 64 Q -10.18882 -12.45
L 64 R -6.20551 -2.30
L 64 S -12.56864 -12.32
L 64 T -11.27118 -11.73
L 64 V -4.55995 -2.91
L 64 W -5.64923 -9.34
L 64 Y -5.97781 -3.83
E 65 A 5.78515 -4.27
E 65 C 4.56150 -0.89
E 65 D -4.23654 -2.47
E 65 F 7.87163 -5.73
E 65 G -2.74285 -5.67
E 65 H 2.30908 -1.00
E 65 I 9.21424 -0.60
E 65 K -1.57103 -1.12
E 65 L 13.19723 -1.29
E 65 M 6.45641 0.01
E 65 N -3.82491 -3.33
E 65 P 0.67846 -4.31
E 65 Q 1.28891 0.48
E 65 R 3.28200 -2.25
E 65 S -0.24785 0.26
E 65 T 0.92097 0.43
E 65 V 8.26143 -0.97
E 65 W 6.34071 -1.69
E 65 Y 6.52410 0.57
