# Supplementary material for: Modeling transcriptional activation changes to Gal4 variants via structure-based computational mutagenesis
Source: PeerJ. 2018 May 29;6:e4844. doi: 10.7717/peerj.4844 (PMC5983003; doi:10.7717/peerj.4844)
Supplement: Supplemental Information 3 [file peerj-06-4844-s003.txt]

wt pos sub residual_score
E 8 A -0.59876
E 8 C 4.81781
E 8 D -0.24690
E 8 F -0.68314
E 8 G -1.03480
E 8 H -0.73950
E 8 I -0.75786
E 8 K -1.01703
E 8 L 0.02233
E 8 M -1.52185
E 8 N -0.87683
E 8 P -1.41396
E 8 Q 0.21883
E 8 R -2.83208
E 8 S -1.17579
E 8 T -0.91552
E 8 V -0.73011
E 8 W -0.03354
E 8 Y 0.06682
Q 9 A 0.89682
Q 9 C 1.57567
Q 9 D 0.53626
Q 9 E 0.97435
Q 9 F 1.44709
Q 9 G 0.22113
Q 9 H -0.61859
Q 9 I 1.46062
Q 9 K -0.15810
Q 9 L 1.66171
Q 9 M 0.73510
Q 9 N 0.07107
Q 9 P -0.59005
Q 9 R -0.62104
Q 9 S 0.22399
Q 9 T -0.29613
Q 9 V 0.56775
Q 9 W 2.10122
Q 9 Y 2.34072
A 10 C 18.72784
A 10 D 0.64272
A 10 E -0.37194
A 10 F 3.33149
A 10 G 1.14372
A 10 H 2.21230
A 10 I 0.98260
A 10 K 0.22060
A 10 L 1.67328
A 10 M -0.50542
A 10 N 1.80061
A 10 P -0.92877
A 10 Q -0.75453
A 10 R 1.35638
A 10 S 1.76925
A 10 T 1.65483
A 10 V -0.60762
A 10 W 4.91680
A 10 Y 4.05815
C 11 A -31.30199
C 11 D -32.40077
C 11 E -33.55920
C 11 F -27.79159
C 11 G -30.92047
C 11 H -28.08549
C 11 I -28.87344
C 11 K -34.98329
C 11 L -28.97553
C 11 M -30.81550
C 11 N -31.30884
C 11 P -32.04077
C 11 Q -34.08094
C 11 R -31.65375
C 11 S -28.83757
C 11 T -29.83727
C 11 V -30.45321
C 11 W -29.64948
C 11 Y -26.50263
D 12 A 0.84622
D 12 C 15.30792
D 12 E -1.96586
D 12 F 3.77250
D 12 G 0.54368
D 12 H 2.34152
D 12 I 3.21627
D 12 K -4.13594
D 12 L 4.06994
D 12 M 2.95205
D 12 N -0.84392
D 12 P 0.12380
D 12 Q -0.64831
D 12 R -0.28448
D 12 S 0.45910
D 12 T 0.09290
D 12 V 1.96432
D 12 W 2.42230
D 12 Y 3.39473
I 13 A -1.31117
I 13 C 25.05817
I 13 D -1.19207
I 13 E -3.67941
I 13 F 1.63036
I 13 G -0.18700
I 13 H 3.21388
I 13 K -2.33069
I 13 L -0.05692
I 13 M -1.87804
I 13 N -1.68514
I 13 P 0.37146
I 13 Q -1.56713
I 13 R 0.37656
I 13 S 2.31127
I 13 T 1.20905
I 13 V -1.23565
I 13 W 3.99500
I 13 Y 2.48144
C 14 A -22.09047
C 14 D -23.24713
C 14 E -21.93137
C 14 F -19.89679
C 14 G -24.45779
C 14 H -22.03279
C 14 I -19.10587
C 14 K -26.29352
C 14 L -19.28068
C 14 M -21.29524
C 14 N -24.06786
C 14 P -25.79706
C 14 Q -24.98855
C 14 R -25.67371
C 14 S -23.59513
C 14 T -23.67970
C 14 V -20.91408
C 14 W -21.80143
C 14 Y -19.15261
R 15 A 0.77378
R 15 C 14.46328
R 15 D -0.90567
R 15 E -0.23854
R 15 F 1.87782
R 15 G -0.74142
R 15 H 1.53847
R 15 I 2.28167
R 15 K -1.06979
R 15 L 2.50989
R 15 M 0.26661
R 15 N -0.67715
R 15 P -0.75525
R 15 Q 1.20400
R 15 S 0.57499
R 15 T 0.13276
R 15 V 1.96021
R 15 W 1.05921
R 15 Y 2.56089
L 16 A -1.10198
L 16 C 3.52049
L 16 D -0.44428
L 16 E -0.09719
L 16 F 0.02593
L 16 G -1.04687
L 16 H -1.58583
L 16 I -0.37501
L 16 K -2.23156
L 16 M -0.29579
L 16 N -1.10188
L 16 P -1.70247
L 16 Q -1.55215
L 16 R -1.89752
L 16 S -1.32396
L 16 T -1.57283
L 16 V -0.21949
L 16 W -1.10300
L 16 Y -0.00437
K 17 A 1.71715
K 17 C 10.45578
K 17 D 1.15403
K 17 E 2.10356
K 17 F 3.98792
K 17 G 0.88342
K 17 H 1.70570
K 17 I 3.18559
K 17 L 4.10564
K 17 M 2.87754
K 17 N 0.90032
K 17 P 1.02803
K 17 Q 1.76103
K 17 R 0.57272
K 17 S 0.77224
K 17 T 1.28293
K 17 V 3.37444
K 17 W 2.09225
K 17 Y 3.67746
K 18 A 0.74383
K 18 C 5.45304
K 18 D 1.18974
K 18 E 2.22432
K 18 F 2.21532
K 18 G 0.40790
K 18 H 0.18090
K 18 I 0.78741
K 18 L 2.18899
K 18 M 0.85283
K 18 N 0.02405
K 18 P -0.41363
K 18 Q 1.07046
K 18 R 0.35289
K 18 S -0.09827
K 18 T 0.10564
K 18 V 1.22623
K 18 W 1.35957
K 18 Y 2.02988
L 19 A -1.18269
L 19 C 11.21606
L 19 D 1.41017
L 19 E 1.33238
L 19 F 0.22473
L 19 G -0.33219
L 19 H 0.38964
L 19 I -1.22507
L 19 K -1.35608
L 19 M -1.98386
L 19 N -0.28437
L 19 P -1.06933
L 19 Q 0.35036
L 19 R -1.04233
L 19 S 0.79766
L 19 T 0.13894
L 19 V -0.57761
L 19 W -0.36409
L 19 Y 1.57657
K 20 A 3.16444
K 20 C 16.87136
K 20 D 1.38587
K 20 E 1.24027
K 20 F 4.89481
K 20 G 2.23585
K 20 H 3.13285
K 20 I 4.04265
K 20 L 4.55720
K 20 M 3.87296
K 20 N 1.20732
K 20 P 2.33759
K 20 Q 2.05457
K 20 R 1.87412
K 20 S 2.35292
K 20 T 1.96980
K 20 V 4.17385
K 20 W 3.84055
K 20 Y 4.02176
C 21 A -19.59323
C 21 D -20.71013
C 21 E -20.57073
C 21 F -18.77167
C 21 G -20.96316
C 21 H -19.46914
C 21 I -19.47470
C 21 K -22.27669
C 21 L -19.34176
C 21 M -20.31703
C 21 N -21.14042
C 21 P -21.96368
C 21 Q -20.40113
C 21 R -23.57918
C 21 S -19.98800
C 21 T -19.94582
C 21 V -19.98492
C 21 W -20.07565
C 21 Y -18.33623
S 22 A 1.12808
S 22 C 11.81242
S 22 D -0.02807
S 22 E 0.45816
S 22 F 1.92271
S 22 G -0.12037
S 22 H 0.42668
S 22 I 1.36876
S 22 K 0.81596
S 22 L 0.80885
S 22 M 0.92805
S 22 N 0.41566
S 22 P -0.13891
S 22 Q -0.05610
S 22 R 0.27615
S 22 T 0.79140
S 22 V 1.05903
S 22 W 1.11070
S 22 Y 1.63025
K 23 A 1.07786
K 23 C 17.43127
K 23 D -1.26924
K 23 E -1.74363
K 23 F 2.33108
K 23 G -0.62811
K 23 H 2.73909
K 23 I 1.77260
K 23 L 1.79534
K 23 M 0.40031
K 23 N -0.16877
K 23 P -0.18585
K 23 Q -1.02402
K 23 R 0.87032
K 23 S 1.03884
K 23 T 0.74122
K 23 V 0.25567
K 23 W 3.37373
K 23 Y 2.68808
E 24 A -1.36594
E 24 C 6.69813
E 24 D -0.11530
E 24 F -0.72073
E 24 G -1.14997
E 24 H -1.18603
E 24 I -0.98107
E 24 K -2.34140
E 24 L 0.11922
E 24 M -1.94242
E 24 N -1.85382
E 24 P -2.02991
E 24 Q -0.20128
E 24 R -2.50348
E 24 S -0.45396
E 24 T -1.45766
E 24 V -0.63246
E 24 W -0.37557
E 24 Y 0.34312
K 25 A 0.29501
K 25 C 6.63811
K 25 D 0.98416
K 25 E 1.94260
K 25 F 1.98136
K 25 G -0.81500
K 25 H 0.48207
K 25 I 1.48471
K 25 L 2.00573
K 25 M 0.40598
K 25 N -0.20884
K 25 P -1.00759
K 25 Q -0.06120
K 25 R -0.64772
K 25 S -0.51529
K 25 T 0.30483
K 25 V 0.84678
K 25 W 2.41402
K 25 Y 3.22977
P 26 A 1.00224
P 26 C 4.78887
P 26 D 2.37647
P 26 E 3.40951
P 26 F 2.10325
P 26 G 1.13162
P 26 H -0.00605
P 26 I 1.71942
P 26 K 1.18198
P 26 L 2.35547
P 26 M 1.03653
P 26 N 0.63160
P 26 Q 1.33562
P 26 R 1.00444
P 26 S 0.84764
P 26 T 0.32060
P 26 V 1.39805
P 26 W 1.79314
P 26 Y 2.92226
K 27 A 2.02780
K 27 C 27.24533
K 27 D 1.04968
K 27 E 0.42946
K 27 F 6.76793
K 27 G 3.02069
K 27 H 5.75470
K 27 I 4.16456
K 27 L 5.68748
K 27 M 3.46890
K 27 N 1.65797
K 27 P 2.92417
K 27 Q 0.95128
K 27 R 3.34060
K 27 S 3.44341
K 27 T 3.51451
K 27 V 3.81790
K 27 W 7.45113
K 27 Y 6.85403
C 28 A -29.16198
C 28 D -30.42953
C 28 E -30.62315
C 28 F -27.75811
C 28 G -29.65532
C 28 H -26.99233
C 28 I -28.50219
C 28 K -31.36935
C 28 L -28.42434
C 28 M -30.60698
C 28 N -30.04178
C 28 P -31.76753
C 28 Q -30.89447
C 28 R -31.94377
C 28 S -27.95096
C 28 T -28.15310
C 28 V -30.02082
C 28 W -29.70859
C 28 Y -27.17242
A 29 C 16.70882
A 29 D 0.27204
A 29 E -0.03016
A 29 F 2.20208
A 29 G 0.15237
A 29 H 2.41134
A 29 I 1.36858
A 29 K -0.33902
A 29 L 1.45034
A 29 M -0.05864
A 29 N 0.39796
A 29 P 0.33512
A 29 Q 1.11620
A 29 R -0.04967
A 29 S 1.46779
A 29 T 1.44006
A 29 V 0.72337
A 29 W 1.89109
A 29 Y 2.33052
K 30 A 3.30739
K 30 C 28.23115
K 30 D -0.06243
K 30 E -0.62925
K 30 F 5.95859
K 30 G 2.01548
K 30 H 4.93462
K 30 I 6.13504
K 30 L 5.06987
K 30 M 4.58280
K 30 N 1.58972
K 30 P 2.28966
K 30 Q 1.07131
K 30 R 0.56218
K 30 S 3.42738
K 30 T 3.01061
K 30 V 5.21852
K 30 W 2.89145
K 30 Y 5.42127
C 31 A -22.81712
C 31 D -25.24159
C 31 E -25.96367
C 31 F -19.11030
C 31 G -23.63611
C 31 H -21.08481
C 31 I -19.30169
C 31 K -27.31264
C 31 L -19.90038
C 31 M -20.73817
C 31 N -23.93391
C 31 P -24.00418
C 31 Q -24.69444
C 31 R -26.75521
C 31 S -22.52418
C 31 T -22.48789
C 31 V -21.32979
C 31 W -22.43476
C 31 Y -18.60889
L 32 A -0.51904
L 32 C 18.29106
L 32 D 1.82559
L 32 E 1.08428
L 32 F 2.17315
L 32 G 0.32911
L 32 H 1.41510
L 32 I 0.37961
L 32 K -1.20578
L 32 M -1.21241
L 32 N 0.31711
L 32 P 0.06258
L 32 Q 0.65760
L 32 R -1.43560
L 32 S 1.13608
L 32 T 1.17744
L 32 V 0.18511
L 32 W 1.03846
L 32 Y 3.57445
K 33 A 0.76868
K 33 C 4.66140
K 33 D 0.36418
K 33 E 0.67473
K 33 F 1.69067
K 33 G 0.38836
K 33 H 0.87066
K 33 I 1.80906
K 33 L 1.62584
K 33 M 0.99935
K 33 N 0.64579
K 33 P 0.42622
K 33 Q 1.01990
K 33 R 0.12480
K 33 S 0.64943
K 33 T 0.87138
K 33 V 0.76301
K 33 W 1.39473
K 33 Y 1.88757
N 34 A 0.95974
N 34 C 9.34943
N 34 D 1.29220
N 34 E 1.13625
N 34 F 2.88670
N 34 G 1.24013
N 34 H 1.96337
N 34 I 2.33706
N 34 K -0.70573
N 34 L 2.67094
N 34 M 2.18775
N 34 P 1.57762
N 34 Q 2.13480
N 34 R 0.32974
N 34 S 2.02499
N 34 T 1.42030
N 34 V 2.48559
N 34 W 1.49138
N 34 Y 3.63404
N 35 A 1.52441
N 35 C 5.02908
N 35 D 1.31358
N 35 E 0.92041
N 35 F 2.92757
N 35 G 1.29869
N 35 H 2.10416
N 35 I 2.12632
N 35 K 0.78392
N 35 L 2.43337
N 35 M 2.26785
N 35 P 1.63615
N 35 Q 2.58292
N 35 R 1.62817
N 35 S 1.83634
N 35 T 1.37346
N 35 V 2.01624
N 35 W 2.47237
N 35 Y 2.92273
W 36 A 0.43879
W 36 C 11.69111
W 36 D 0.37406
W 36 E -0.98888
W 36 F 2.83573
W 36 G 0.17421
W 36 H 2.32555
W 36 I 2.65629
W 36 K 0.78420
W 36 L 1.81973
W 36 M 0.80938
W 36 N 1.21200
W 36 P 0.60758
W 36 Q -0.77962
W 36 R 1.21747
W 36 S 1.22538
W 36 T 0.65573
W 36 V 1.32145
W 36 Y 3.04165
E 37 A 1.07554
E 37 C 10.93507
E 37 D -0.00824
E 37 F 3.48656
E 37 G 1.13510
E 37 H 2.35809
E 37 I 2.75383
E 37 K -2.33272
E 37 L 2.82566
E 37 M 2.20707
E 37 N -0.18244
E 37 P 1.26175
E 37 Q 0.95745
E 37 R 0.22786
E 37 S 1.28537
E 37 T 1.43478
E 37 V 2.74416
E 37 W 3.09183
E 37 Y 3.61791
C 38 A -16.82397
C 38 D -18.19717
C 38 E -17.09438
C 38 F -12.82850
C 38 G -16.51034
C 38 H -13.52076
C 38 I -14.39865
C 38 K -17.82341
C 38 L -14.04017
C 38 M -14.90732
C 38 N -16.96782
C 38 P -17.31615
C 38 Q -17.76710
C 38 R -16.17647
C 38 S -15.62861
C 38 T -15.15025
C 38 V -15.05032
C 38 W -14.76081
C 38 Y -12.55770
R 39 A -1.39866
R 39 C 10.83560
R 39 D -1.24749
R 39 E -2.42233
R 39 F 0.87608
R 39 G -0.83289
R 39 H 2.08606
R 39 I 0.35084
R 39 K -0.64491
R 39 L -0.29877
R 39 M -2.11432
R 39 N 0.04428
R 39 P -0.70917
R 39 Q -2.39615
R 39 S 0.55591
R 39 T 0.48186
R 39 V -1.67450
R 39 W 1.43555
R 39 Y 1.72307
Y 40 A -2.31201
Y 40 C 6.54007
Y 40 D -1.41238
Y 40 E -1.10814
Y 40 F -0.96814
Y 40 G -1.55104
Y 40 H -1.38907
Y 40 I -2.69435
Y 40 K -4.56243
Y 40 L -0.71427
Y 40 M -2.93320
Y 40 N -2.76314
Y 40 P -3.03385
Y 40 Q -1.66250
Y 40 R -3.56843
Y 40 S -1.73933
Y 40 T -1.94577
Y 40 V -2.13075
Y 40 W 0.44166
S 41 A 0.06914
S 41 C -0.54936
S 41 D 0.15327
S 41 E -0.37081
S 41 F 0.87632
S 41 G 0.21391
S 41 H 0.57702
S 41 I 0.33686
S 41 K -0.33508
S 41 L 0.60173
S 41 M 0.50500
S 41 N 0.48613
S 41 P -0.07125
S 41 Q 0.34168
S 41 R 0.08640
S 41 T -0.18035
S 41 V 0.32791
S 41 W 1.48162
S 41 Y 1.72962
P 42 A -0.30001
P 42 C 0.37331
P 42 D 0.83296
P 42 E 0.39148
P 42 F 0.37520
P 42 G 0.52060
P 42 H 0.11752
P 42 I 0.54902
P 42 K -0.25979
P 42 L 0.06707
P 42 M -0.65179
P 42 N 0.54845
P 42 Q 0.20866
P 42 R -1.02151
P 42 S 0.58446
P 42 T 0.51903
P 42 V 0.19422
P 42 W 0.69788
P 42 Y 0.50275
K 43 A 0.66226
K 43 C 1.16513
K 43 D 1.09194
K 43 E 0.56447
K 43 F 1.52701
K 43 G 1.52283
K 43 H 0.98987
K 43 I 0.87852
K 43 L 0.94712
K 43 M 0.65913
K 43 N 1.18815
K 43 P 1.04971
K 43 Q 1.34398
K 43 R 0.24645
K 43 S 1.17048
K 43 T 1.25992
K 43 V 0.90321
K 43 W 1.91146
K 43 Y 1.61888
T 44 A -0.05673
T 44 C 0.10311
T 44 D 1.05759
T 44 E 1.07730
T 44 F 0.30116
T 44 G 0.20680
T 44 H -0.12630
T 44 I 0.33235
T 44 K -0.20574
T 44 L 0.33061
T 44 M -0.30046
T 44 N 0.11517
T 44 P -0.35862
T 44 Q -0.10879
T 44 R -0.59031
T 44 S -0.04718
T 44 V -0.03760
T 44 W 0.73970
T 44 Y 0.57612
K 45 A 0.57241
K 45 C 1.03752
K 45 D 1.55892
K 45 E 1.32267
K 45 F 1.07576
K 45 G 1.19913
K 45 H 0.67616
K 45 I 0.74027
K 45 L 0.89589
K 45 M 1.11099
K 45 N 0.92645
K 45 P 0.62453
K 45 Q 0.77494
K 45 R 0.29875
K 45 S 0.58590
K 45 T 0.74296
K 45 V 0.83499
K 45 W 1.14953
K 45 Y 1.32071
R 46 A 0.65211
R 46 C 0.63031
R 46 D 1.50867
R 46 E 1.25270
R 46 F 1.63945
R 46 G 1.20194
R 46 H 0.67045
R 46 I 1.43132
R 46 K -0.68647
R 46 L 1.33860
R 46 M 0.36790
R 46 N 0.79689
R 46 P 0.81962
R 46 Q 0.94522
R 46 S 1.40541
R 46 T 1.40137
R 46 V 1.09456
R 46 W 1.95928
R 46 Y 1.79579
S 47 A 3.44025
S 47 C 3.18544
S 47 D 0.24220
S 47 E 2.12881
S 47 F 4.31146
S 47 G -0.19367
S 47 H 2.83977
S 47 I 4.39489
S 47 K -1.80057
S 47 L 7.14753
S 47 M 3.91072
S 47 N -1.21231
S 47 P 1.03253
S 47 Q 1.99494
S 47 R 2.27332
S 47 T 1.71445
S 47 V 4.28081
S 47 W 4.24132
S 47 Y 4.02765
P 48 A 0.67638
P 48 C 0.90323
P 48 D 0.71208
P 48 E 0.45847
P 48 F 1.69379
P 48 G 0.59450
P 48 H 1.01216
P 48 I 0.98716
P 48 K -1.06792
P 48 L 1.57216
P 48 M 0.44228
P 48 N -0.17883
P 48 Q 0.39047
P 48 R 0.18199
P 48 S 0.67572
P 48 T 0.68948
P 48 V 0.90961
P 48 W 1.97213
P 48 Y 1.32391
L 49 A -3.02737
L 49 C 0.96397
L 49 D -4.28620
L 49 E -3.93940
L 49 F -0.06376
L 49 G -3.36724
L 49 H -1.85490
L 49 I -0.83057
L 49 K -7.38451
L 49 M -2.18671
L 49 N -4.32483
L 49 P -3.09386
L 49 Q -3.34264
L 49 R -3.96520
L 49 S -2.98613
L 49 T -2.64181
L 49 V -0.77092
L 49 W -0.46104
L 49 Y -1.64324
T 50 A 1.38891
T 50 C 2.60283
T 50 D -0.69661
T 50 E -0.20335
T 50 F 2.68585
T 50 G -0.82268
T 50 H 0.97032
T 50 I 2.38301
T 50 K -2.81827
T 50 L 4.29807
T 50 M 1.63519
T 50 N -1.72032
T 50 P 0.08248
T 50 Q 0.92350
T 50 R 0.50851
T 50 S -0.56890
T 50 V 2.51493
T 50 W 2.68882
T 50 Y 2.00051
R 51 A 1.48997
R 51 C 1.53827
R 51 D -0.56678
R 51 E -0.43341
R 51 F 2.77460
R 51 G 0.09595
R 51 H 1.55175
R 51 I 2.45196
R 51 K -2.69467
R 51 L 3.57464
R 51 M 1.31867
R 51 N -0.90115
R 51 P -0.27047
R 51 Q 0.28469
R 51 S 0.52260
R 51 T 0.88971
R 51 V 2.52163
R 51 W 2.43171
R 51 Y 1.59937
A 52 C 1.63601
A 52 D 0.63891
A 52 E 0.41291
A 52 F 1.43528
A 52 G 0.56527
A 52 H 1.13069
A 52 I 1.23242
A 52 K -1.97104
A 52 L 1.37516
A 52 M 0.67707
A 52 N -0.47536
A 52 P 0.75299
A 52 Q 0.59373
A 52 R 0.32886
A 52 S 0.08650
A 52 T 0.60635
A 52 V 0.75591
A 52 W 1.31201
A 52 Y 0.94689
H 53 A 1.56002
H 53 C -0.11225
H 53 D -2.63178
H 53 E -1.73016
H 53 F 2.58744
H 53 G -1.49633
H 53 I 2.73229
H 53 K -2.32003
H 53 L 4.06375
H 53 M 1.83840
H 53 N -1.96944
H 53 P -0.81072
H 53 Q -0.13845
H 53 R 0.47747
H 53 S -1.14990
H 53 T -0.05651
H 53 V 2.90638
H 53 W 1.89791
H 53 Y 1.04314
L 54 A -4.27997
L 54 C 0.19896
L 54 D -9.47241
L 54 E -9.49758
L 54 F -1.04808
L 54 G -7.37578
L 54 H -3.42965
L 54 I -0.66962
L 54 K -9.74145
L 54 M -3.42305
L 54 N -8.43852
L 54 P -7.07210
L 54 Q -6.19060
L 54 R -5.26202
L 54 S -6.31728
L 54 T -5.32381
L 54 V -1.10415
L 54 W -1.68029
L 54 Y -3.27774
T 55 A 2.23855
T 55 C -0.61600
T 55 D -0.29157
T 55 E 1.37163
T 55 F 2.80184
T 55 G -0.60286
T 55 H 2.21985
T 55 I 2.08155
T 55 K 0.62937
T 55 L 4.05671
T 55 M 1.75062
T 55 N -1.02322
T 55 P 0.21204
T 55 Q 0.82916
T 55 R 3.12480
T 55 S -0.26337
T 55 V 2.41779
T 55 W 2.42359
T 55 Y 1.80063
E 56 A 1.72735
E 56 C 2.00141
E 56 D 0.20322
E 56 F 3.24354
E 56 G 0.53687
E 56 H 2.07684
E 56 I 3.31024
E 56 K -0.79545
E 56 L 3.23717
E 56 M 1.75754
E 56 N -0.10932
E 56 P 0.43987
E 56 Q 0.98867
E 56 R 1.07303
E 56 S 0.90222
E 56 T 1.63382
E 56 V 3.02492
E 56 W 2.74242
E 56 Y 2.21130
V 57 A -0.32560
V 57 C -0.95008
V 57 D -7.27018
V 57 E -4.53254
V 57 F -0.16595
V 57 G -7.28029
V 57 H -1.94674
V 57 I 0.82539
V 57 K -1.80115
V 57 L 3.60669
V 57 M -0.39400
V 57 N -6.44515
V 57 P -4.54526
V 57 Q -2.44324
V 57 R 1.63967
V 57 S -4.93459
V 57 T -4.69116
V 57 W -1.53715
V 57 Y -1.09440
E 58 A 4.80921
E 58 C 4.38462
E 58 D -0.88747
E 58 F 6.73306
E 58 G 0.67223
E 58 H 2.36607
E 58 I 7.81187
E 58 K -0.16433
E 58 L 8.60152
E 58 M 5.07549
E 58 N -0.48866
E 58 P 1.12827
E 58 Q 1.55271
E 58 R 2.75214
E 58 S 1.49021
E 58 T 2.92755
E 58 V 7.89937
E 58 W 4.78746
E 58 Y 4.71983
S 59 A 2.29512
S 59 C -0.75774
S 59 D 0.47339
S 59 E 2.70063
S 59 F 2.04918
S 59 G -0.62037
S 59 H 0.91648
S 59 I 1.64812
S 59 K 1.76845
S 59 L 3.22188
S 59 M 2.58390
S 59 N -0.57200
S 59 P 0.04486
S 59 Q 0.94497
S 59 R 3.45417
S 59 T 0.19119
S 59 V 2.03646
S 59 W 1.82812
S 59 Y 2.09772
R 60 A -1.91556
R 60 C -4.71564
R 60 D -8.16876
R 60 E -4.83763
R 60 F -1.16692
R 60 G -8.38957
R 60 H -4.39176
R 60 I -0.09122
R 60 K -3.15749
R 60 L 2.36214
R 60 M -2.17127
R 60 N -7.38444
R 60 P -6.06669
R 60 Q -4.43122
R 60 S -6.56602
R 60 T -5.38312
R 60 V -0.18985
R 60 W -2.78495
R 60 Y -1.83250
L 61 A -2.52873
L 61 C -3.63855
L 61 D -8.16706
L 61 E -4.80435
L 61 F -2.71604
L 61 G -8.55100
L 61 H -5.57675
L 61 I -2.14555
L 61 K -5.17098
L 61 M -2.84515
L 61 N -8.46421
L 61 P -6.43724
L 61 Q -6.07115
L 61 R -1.62971
L 61 S -7.32517
L 61 T -6.37788
L 61 V -1.92012
L 61 W -4.09499
L 61 Y -3.69428
E 62 A 0.42071
E 62 C -1.78997
E 62 D -2.22049
E 62 F 0.48290
E 62 G -3.26070
E 62 H -0.78474
E 62 I 0.21300
E 62 K -2.48885
E 62 L 2.88976
E 62 M -0.34614
E 62 N -3.47035
E 62 P -2.38540
E 62 Q -1.15285
E 62 R 0.65091
E 62 S -2.44978
E 62 T -2.03412
E 62 V 0.53041
E 62 W 0.70974
E 62 Y 0.36618
R 63 A -0.09869
R 63 C -2.90556
R 63 D -6.85686
R 63 E -3.24474
R 63 F 1.50017
R 63 G -6.62460
R 63 H -2.53514
R 63 I 2.93990
R 63 K -2.72974
R 63 L 5.00055
R 63 M 0.95207
R 63 N -5.64919
R 63 P -4.24051
R 63 Q -2.62597
R 63 S -4.63314
R 63 T -3.32472
R 63 V 1.64430
R 63 W 0.04666
R 63 Y 0.76090
L 64 A -5.66126
L 64 C -6.97750
L 64 D -15.34970
L 64 E -11.15210
L 64 F -4.49479
L 64 G -14.37203
L 64 H -8.15203
L 64 I -4.07859
L 64 K -10.34992
L 64 M -5.25995
L 64 N -14.48048
L 64 P -11.77111
L 64 Q -10.18882
L 64 R -6.20551
L 64 S -12.56864
L 64 T -11.27118
L 64 V -4.55995
L 64 W -5.64923
L 64 Y -5.97781
E 65 A 5.78515
E 65 C 4.56150
E 65 D -4.23654
E 65 F 7.87163
E 65 G -2.74285
E 65 H 2.30908
E 65 I 9.21424
E 65 K -1.57103
E 65 L 13.19723
E 65 M 6.45641
E 65 N -3.82491
E 65 P 0.67846
E 65 Q 1.28891
E 65 R 3.28200
E 65 S -0.24785
E 65 T 0.92097
E 65 V 8.26143
E 65 W 6.34071
E 65 Y 6.52410
Q 66 A 3.34665
Q 66 C 1.48430
Q 66 D -3.45169
Q 66 E -0.08097
Q 66 F 4.65410
Q 66 G -2.96052
Q 66 H 0.16450
Q 66 I 6.11155
Q 66 K -0.42311
Q 66 L 8.86915
Q 66 M 3.68553
Q 66 N -2.98705
Q 66 P -0.99471
Q 66 R 2.17086
Q 66 S -1.44165
Q 66 T -0.37311
Q 66 V 5.20410
Q 66 W 3.16317
Q 66 Y 3.59464
L 67 A -12.11477
L 67 C -12.87083
L 67 D -29.78442
L 67 E -24.96846
L 67 F -4.73105
L 67 G -24.50259
L 67 H -19.00286
L 67 I -1.01581
L 67 K -22.94574
L 67 M -6.78399
L 67 N -26.59457
L 67 P -21.76152
L 67 Q -21.08343
L 67 R -20.43673
L 67 S -21.37417
L 67 T -18.56197
L 67 V -4.55735
L 67 W -10.42655
L 67 Y -8.51269
F 68 A -4.64655
F 68 C -3.05418
F 68 D -20.81319
F 68 E -16.08954
F 68 G -15.71299
F 68 H -9.33213
F 68 I 3.16796
F 68 K -12.40228
F 68 L 5.92998
F 68 M -2.44700
F 68 N -15.69637
F 68 P -12.01233
F 68 Q -11.66115
F 68 R -9.19897
F 68 S -12.70996
F 68 T -10.73211
F 68 V 0.78164
F 68 W -5.04715
F 68 Y -4.63346
L 69 A -5.34878
L 69 C -5.06073
L 69 D -12.41138
L 69 E -10.76031
L 69 F -1.51213
L 69 G -10.18714
L 69 H -6.65860
L 69 I -1.84516
L 69 K -9.31091
L 69 M -2.46489
L 69 N -10.91847
L 69 P -8.15114
L 69 Q -8.18365
L 69 R -7.62826
L 69 S -8.11283
L 69 T -7.76325
L 69 V -2.74741
L 69 W -2.88722
L 69 Y -2.99422
L 70 A -6.58092
L 70 C -6.70143
L 70 D -13.72563
L 70 E -11.09355
L 70 F -2.16423
L 70 G -12.39670
L 70 H -9.55891
L 70 I -0.54823
L 70 K -12.02151
L 70 M -3.87990
L 70 N -12.63631
L 70 P -10.96764
L 70 Q -9.22218
L 70 R -11.22553
L 70 S -10.86098
L 70 T -9.38751
L 70 V -2.64520
L 70 W -3.91841
L 70 Y -3.98165
I 71 A -7.32915
I 71 C -4.44351
I 71 D -19.35711
I 71 E -16.57401
I 71 F -0.90924
I 71 G -15.19911
I 71 H -11.12621
I 71 K -16.62715
I 71 L 1.79994
I 71 M -3.86809
I 71 N -16.93842
I 71 P -12.38995
I 71 Q -13.41200
I 71 R -13.04567
I 71 S -12.76355
I 71 T -12.15425
I 71 V -1.85545
I 71 W -5.94818
I 71 Y -5.24629
F 72 A -3.77950
F 72 C -3.56559
F 72 D -12.47365
F 72 E -10.42822
F 72 G -9.48040
F 72 H -6.36649
F 72 I 1.04023
F 72 K -9.94425
F 72 L 2.75210
F 72 M -1.74116
F 72 N -10.43223
F 72 P -7.01246
F 72 Q -7.97758
F 72 R -6.83760
F 72 S -8.44675
F 72 T -6.49523
F 72 V -0.24564
F 72 W -2.71868
F 72 Y -1.85683
P 73 A 1.87039
P 73 C 1.79942
P 73 D -1.50862
P 73 E -0.65077
P 73 F 3.42847
P 73 G -0.44951
P 73 H 0.94053
P 73 I 3.51214
P 73 K -0.76731
P 73 L 4.15176
P 73 M 2.95730
P 73 N -1.08567
P 73 Q -0.27960
P 73 R 0.80443
P 73 S 0.01420
P 73 T 0.15985
P 73 V 2.99547
P 73 W 2.62092
P 73 Y 2.86694
R 74 A -0.86984
R 74 C -1.71767
R 74 D -3.10067
R 74 E -2.43784
R 74 F 0.37771
R 74 G -2.42760
R 74 H -0.29944
R 74 I -0.23124
R 74 K -0.73881
R 74 L 0.73252
R 74 M -0.77516
R 74 N -2.06464
R 74 P -1.36042
R 74 Q -1.26000
R 74 S -1.44987
R 74 T -1.24234
R 74 V -0.14630
R 74 W -0.10741
R 74 Y 0.13682
E 75 A 0.99542
E 75 C 0.81881
E 75 D -0.09227
E 75 F 1.83021
E 75 G 0.08937
E 75 H 0.99992
E 75 I 1.26223
E 75 K 0.37248
E 75 L 1.56403
E 75 M 1.61401
E 75 N 0.41993
E 75 P 0.64913
E 75 Q 0.34470
E 75 R 1.63840
E 75 S 0.55085
E 75 T 0.75132
E 75 V 1.27744
E 75 W 1.74152
E 75 Y 1.68089
D 76 A 6.86296
D 76 C 6.68303
D 76 E 1.68491
D 76 F 9.86683
D 76 G 2.23467
D 76 H 5.14748
D 76 I 10.49204
D 76 K 2.85708
D 76 L 11.09500
D 76 M 9.07788
D 76 N 1.60045
D 76 P 3.86146
D 76 Q 3.52539
D 76 R 4.94494
D 76 S 3.50908
D 76 T 4.59779
D 76 V 9.54188
D 76 W 7.19188
D 76 Y 8.15246
L 77 A -5.18869
L 77 C -6.95930
L 77 D -14.89781
L 77 E -12.70365
L 77 F -1.36478
L 77 G -11.17532
L 77 H -6.55192
L 77 I -0.78495
L 77 K -8.04816
L 77 M -1.73450
L 77 N -11.25308
L 77 P -9.64306
L 77 Q -10.09585
L 77 R -4.40271
L 77 S -9.55043
L 77 T -8.00988
L 77 V -2.31825
L 77 W -4.36138
L 77 Y -2.49716
D 78 A 4.98864
D 78 C 3.81299
D 78 E 2.22240
D 78 F 6.49345
D 78 G 0.59406
D 78 H 2.97652
D 78 I 7.59063
D 78 K 2.59177
D 78 L 8.20993
D 78 M 6.67513
D 78 N 0.98622
D 78 P 1.88857
D 78 Q 2.54156
D 78 R 4.28702
D 78 S 1.76780
D 78 T 2.72106
D 78 V 6.70288
D 78 W 4.35953
D 78 Y 5.63086
M 79 A -1.27044
M 79 C -1.98475
M 79 D -3.93221
M 79 E -2.96956
M 79 F -0.04607
M 79 G -2.80719
M 79 H -1.56108
M 79 I 1.61091
M 79 K -0.75866
M 79 L 0.42648
M 79 N -1.85815
M 79 P -2.68980
M 79 Q -1.88035
M 79 R -0.20668
M 79 S -2.23239
M 79 T -1.51324
M 79 V 0.25163
M 79 W -1.25051
M 79 Y 0.33269
I 80 A -5.19196
I 80 C -6.55956
I 80 D -16.21291
I 80 E -12.80966
I 80 F -2.20612
I 80 G -13.82845
I 80 H -9.63256
I 80 K -11.99985
I 80 L 1.46755
I 80 M -1.87104
I 80 N -13.43534
I 80 P -10.97593
I 80 Q -11.19159
I 80 R -7.15196
I 80 S -11.22266
I 80 T -9.22943
I 80 V -0.91912
I 80 W -5.75805
I 80 Y -3.32805
L 81 A -4.00446
L 81 C -6.23073
L 81 D -8.94869
L 81 E -5.85562
L 81 F -1.51528
L 81 G -8.69605
L 81 H -7.42941
L 81 I -0.56271
L 81 K -7.96881
L 81 M -2.29349
L 81 N -8.41011
L 81 P -7.89333
L 81 Q -7.91085
L 81 R -5.29444
L 81 S -8.32247
L 81 T -7.02793
L 81 V -1.64892
L 81 W -4.48381
L 81 Y -2.77525
K 82 A 3.27100
K 82 C 2.58060
K 82 D 0.60515
K 82 E 1.21118
K 82 F 5.13629
K 82 G 0.76559
K 82 H 2.94264
K 82 I 4.87573
K 82 L 5.45410
K 82 M 5.27856
K 82 N 0.21373
K 82 P 1.31430
K 82 Q 1.22675
K 82 R 2.31416
K 82 S 0.92856
K 82 T 1.60753
K 82 V 4.50434
K 82 W 3.73815
K 82 Y 3.84851
M 83 A -2.02240
M 83 C -2.68790
M 83 D -5.15879
M 83 E -3.85454
M 83 F 0.04185
M 83 G -4.27220
M 83 H -2.63013
M 83 I 1.61330
M 83 K -3.16372
M 83 L 0.47441
M 83 N -3.53816
M 83 P -4.34433
M 83 Q -3.74613
M 83 R -2.32319
M 83 S -3.87074
M 83 T -2.73140
M 83 V 0.18255
M 83 W -1.58840
M 83 Y -0.00716
D 84 A 2.43013
D 84 C 1.55045
D 84 E 0.85562
D 84 F 3.82876
D 84 G -0.02242
D 84 H 0.95253
D 84 I 4.63614
D 84 K -1.00752
D 84 L 4.65898
D 84 M 3.23852
D 84 N -0.38915
D 84 P 0.16076
D 84 Q 0.64328
D 84 R 0.36409
D 84 S 0.22146
D 84 T 0.83126
D 84 V 3.64136
D 84 W 2.46769
D 84 Y 3.19698
S 85 A 0.37268
S 85 C -0.21993
S 85 D -1.54498
S 85 E -1.01297
S 85 F 0.72258
S 85 G -0.39078
S 85 H 0.19175
S 85 I 1.91324
S 85 K 0.59996
S 85 L 1.04046
S 85 M 1.49721
S 85 N -0.04482
S 85 P -0.34128
S 85 Q -0.13611
S 85 R 1.31289
S 85 T 0.47611
S 85 V 1.20280
S 85 W 0.02608
S 85 Y 1.13713
L 86 A -2.08442
L 86 C -3.13472
L 86 D -4.41810
L 86 E -3.60281
L 86 F -0.92027
L 86 G -4.30505
L 86 H -2.23835
L 86 I -0.19339
L 86 K -2.11983
L 86 M -1.25410
L 86 N -3.08017
L 86 P -3.88294
L 86 Q -1.96724
L 86 R -1.98590
L 86 S -3.11306
L 86 T -2.42014
L 86 V -1.07044
L 86 W -0.33575
L 86 Y -0.76771
Q 87 A 0.42372
Q 87 C -1.29740
Q 87 D -0.48653
Q 87 E 0.23474
Q 87 F 0.88012
Q 87 G -0.70340
Q 87 H -0.68151
Q 87 I 1.72805
Q 87 K 0.05159
Q 87 L 1.36060
Q 87 M 0.59083
Q 87 N -0.32034
Q 87 P -0.84601
Q 87 R -0.32232
Q 87 S -0.39381
Q 87 T -0.44921
Q 87 V 1.10305
Q 87 W 0.69847
Q 87 Y 1.15384
D 88 A 5.18660
D 88 C 3.95174
D 88 E 0.40851
D 88 F 7.12975
D 88 G 1.24791
D 88 H 1.72037
D 88 I 9.29117
D 88 K 0.11750
D 88 L 8.27443
D 88 M 6.42163
D 88 N 0.81739
D 88 P 0.82153
D 88 Q 1.73587
D 88 R 0.66035
D 88 S 1.36265
D 88 T 2.70309
D 88 V 7.72276
D 88 W 4.42882
D 88 Y 5.25273
I 89 A -5.10018
I 89 C -7.57444
I 89 D -12.84682
I 89 E -9.61058
I 89 F -2.66355
I 89 G -11.31679
I 89 H -8.49841
I 89 K -8.62922
I 89 L 0.54233
I 89 M -2.65300
I 89 N -10.57637
I 89 P -10.00082
I 89 Q -8.22810
I 89 R -6.43957
I 89 S -10.03549
I 89 T -8.17458
I 89 V -1.86845
I 89 W -3.42649
I 89 Y -3.04848
K 90 A 6.60631
K 90 C 4.64430
K 90 D -3.56993
K 90 E -1.67552
K 90 F 8.97524
K 90 G -0.48364
K 90 H 2.47939
K 90 I 11.58488
K 90 L 12.42028
K 90 M 7.79624
K 90 N -1.18479
K 90 P 0.97198
K 90 Q 2.05755
K 90 R 2.33096
K 90 S 0.37351
K 90 T 3.05273
K 90 V 9.84346
K 90 W 6.75662
K 90 Y 5.97940
A 91 C -0.65860
A 91 D -1.04002
A 91 E -0.73940
A 91 F 0.97972
A 91 G -1.59580
A 91 H -1.32978
A 91 I 2.09360
A 91 K -1.19297
A 91 L 1.79854
A 91 M 0.10269
A 91 N -0.85590
A 91 P -1.67449
A 91 Q -0.14629
A 91 R -0.89142
A 91 S -0.74607
A 91 T -0.70556
A 91 V 1.18473
A 91 W 0.80568
A 91 Y 1.28332
L 92 A -2.61476
L 92 C -4.64089
L 92 D -9.23439
L 92 E -7.95720
L 92 F -0.83568
L 92 G -6.55954
L 92 H -5.10451
L 92 I 1.21043
L 92 K -6.75212
L 92 M -1.17816
L 92 N -7.03273
L 92 P -7.08733
L 92 Q -6.58184
L 92 R -5.23286
L 92 S -6.71894
L 92 T -4.92345
L 92 V -0.39431
L 92 W -4.27408
L 92 Y -2.37933
L 93 A -8.08814
L 93 C -9.17731
L 93 D -20.18986
L 93 E -17.41776
L 93 F -3.33477
L 93 G -16.62866
L 93 H -14.03690
L 93 I 0.71443
L 93 K -17.53429
L 93 M -5.14446
L 93 N -17.72577
L 93 P -15.95906
L 93 Q -15.44532
L 93 R -15.75865
L 93 S -15.80014
L 93 T -13.08827
L 93 V -2.06155
L 93 W -8.36329
L 93 Y -6.12376
T 94 A 2.44237
T 94 C 1.11658
T 94 D -2.08534
T 94 E -0.52135
T 94 F 3.13779
T 94 G -1.31550
T 94 H -0.55597
T 94 I 4.62611
T 94 K -1.28858
T 94 L 5.18966
T 94 M 2.81489
T 94 N -1.86412
T 94 P -1.31108
T 94 Q -0.30165
T 94 R -0.30096
T 94 S -0.94919
T 94 V 4.09403
T 94 W 2.09965
T 94 Y 2.50963
G 95 A 2.10637
G 95 C 1.88635
G 95 D -1.08917
G 95 E -0.33521
G 95 F 2.78839
G 95 H 1.14976
G 95 I 3.33592
G 95 K -0.19499
G 95 L 3.98169
G 95 M 2.49714
G 95 N -0.24737
G 95 P 0.66255
G 95 Q 0.62388
G 95 R 1.24732
G 95 S 0.51672
G 95 T 0.87577
G 95 V 3.19680
G 95 W 1.87889
G 95 Y 2.01875
L 96 A -2.33642
L 96 C -1.77958
L 96 D -6.16185
L 96 E -6.05069
L 96 F -0.47289
L 96 G -4.38457
L 96 H -3.26899
L 96 I -0.02658
L 96 K -5.23615
L 96 M -1.15401
L 96 N -4.71837
L 96 P -3.94144
L 96 Q -4.62804
L 96 R -3.72450
L 96 S -4.04045
L 96 T -3.45041
L 96 V -0.56975
L 96 W -1.85730
L 96 Y -1.12883
