# Supplementary material for: Modeling transcriptional activation changes to Gal4 variants via structure-based computational mutagenesis
Source: PeerJ. 2018 May 29;6:e4844. doi: 10.7717/peerj.4844 (PMC5983003; doi:10.7717/peerj.4844)
Supplement: Supplemental Information 4 [file peerj-06-4844-s004.csv]

wt	pos	sub	residual_score	EC1	d1	aa1	EC2	d2	aa2	EC3	d3	aa3	EC4	d4	aa4	EC5	d5	aa5	EC6	d6	aa6	mVol	mTetra	loc	num	ss	activity
E	8	A	-0.46701	-0.08642	1	Q	0.00334	2	A	-0.39315	15	K	-0.1477	13	C	-0.15532	14	S	-0.23288	16	E	16.5	0.27	S	6	C	-2.26
E	8	C	2.33312	-0.37325	1	Q	1.2047	2	A	0.71849	15	K	3.22924	13	C	1.698	14	S	-0.52287	16	E	16.5	0.27	S	6	C	-0.89
E	8	D	-0.16639	-0.0628	1	Q	-0.21794	2	A	-0.16285	15	K	-0.00705	13	C	0.25519	14	S	-0.09653	16	E	16.5	0.27	S	6	C	-0.28
E	8	F	-0.41574	-0.24253	1	Q	-0.24785	2	A	-0.38938	15	K	-0.05271	13	C	0.14855	14	S	-0.12049	16	E	16.5	0.27	S	6	C	-0.54
E	8	G	-0.61296	-0.39974	1	Q	-0.32346	2	A	-0.61856	15	K	0.01117	13	C	0.1674	14	S	-0.22441	16	E	16.5	0.27	S	6	C	-1.26
E	8	H	-0.62277	-0.49874	1	Q	-0.25981	2	A	-0.75393	15	K	0.26231	13	C	0.25834	14	S	-0.38633	16	E	16.5	0.27	S	6	C	-5.43
E	8	I	-0.47726	-0.25115	1	Q	-0.24417	2	A	-0.42785	15	K	-0.09885	13	C	0.11214	14	S	-0.12728	16	E	16.5	0.27	S	6	C	-0.68
E	8	K	-0.60551	-0.37787	1	Q	-0.45331	2	A	-0.50391	15	K	-0.20318	13	C	0.29978	14	S	-0.02446	16	E	16.5	0.27	S	6	C	-1.97
E	8	L	-0.11414	-0.07582	1	Q	-0.13724	2	A	-0.13718	15	K	0.04607	13	C	0.18527	14	S	-0.08438	16	E	16.5	0.27	S	6	C	-0.62
E	8	M	-0.88005	-0.21944	1	Q	-0.07346	2	A	-0.68592	15	K	-0.38827	13	C	-0.46635	14	S	-0.27234	16	E	16.5	0.27	S	6	C	-2.08
E	8	N	-0.57614	-0.44666	1	Q	-0.23198	2	A	-0.59085	15	K	0.02941	13	C	0.18069	14	S	-0.15889	16	E	16.5	0.27	S	6	C	-1.33
E	8	P	-0.85202	-0.53816	1	Q	-0.36953	2	A	-0.87908	15	K	0.05414	13	C	0.1356	14	S	-0.36801	16	E	16.5	0.27	S	6	C	-1.42
E	8	Q	-0.09387	-0.12269	1	Q	-0.13874	2	A	-0.21328	15	K	0.2388	13	C	0.40735	14	S	-0.20999	16	E	16.5	0.27	S	6	C	-1.56
E	8	R	-1.7102	-0.63581	1	Q	-0.75395	2	A	-1.3243	15	K	-0.77179	13	C	-0.22799	14	S	-0.3026	16	E	16.5	0.27	S	6	C	-2.59
E	8	S	-0.72849	-0.36833	1	Q	-0.50154	2	A	-0.66919	15	K	-0.1186	13	C	0.29336	14	S	-0.24156	16	E	16.5	0.27	S	6	C	-1.18
E	8	T	-0.65187	-0.38242	1	Q	-0.39295	2	A	-0.63188	15	K	-0.03998	13	C	0.28561	14	S	-0.22948	16	E	16.5	0.27	S	6	C	-1.4
E	8	V	-0.50182	-0.25824	1	Q	-0.07411	2	A	-0.46536	15	K	-0.0729	13	C	-0.01843	14	S	-0.17068	16	E	16.5	0.27	S	6	C	-1.47
E	8	W	-0.21401	-0.0696	1	Q	-0.14708	2	A	-0.20515	15	K	-0.01774	13	C	0.25258	14	S	-0.12669	16	E	16.5	0.27	S	6	C	-0.5
E	8	Y	-0.04682	-0.1555	1	Q	0.01012	2	A	-0.13373	15	K	0.17381	13	C	0.17943	14	S	-0.06514	16	E	16.5	0.27	S	6	C	-6.16
Q	9	A	0.10449	0.26233	1	A	0.09912	-1	E	0.10739	14	K	0.05038	31	Y	0.04501	6	R	-0.10342	34	K	20	0.19	B	0	C	-0.49
Q	9	C	-0.35975	-0.12802	1	A	-0.26955	-1	E	-0.32768	14	K	0.00643	31	Y	-0.03397	6	R	-0.07303	34	K	20	0.19	B	0	C	-6.45
Q	9	D	0.1874	-0.13706	1	A	0.02851	-1	E	0.19744	14	K	0.11739	31	Y	-0.0076	6	R	0.17815	34	K	20	0.19	B	0	C	-5.51
Q	9	E	0.29196	-0.07672	1	A	0.30749	-1	E	0.52915	14	K	0.05042	31	Y	0.00395	6	R	0.05203	34	K	20	0.19	B	0	C	-8.06
Q	9	F	0.42569	0.27405	1	A	0.0598	-1	E	0.15315	14	K	0.31676	31	Y	0.04423	6	R	0.01166	34	K	20	0.19	B	0	C	0.5
Q	9	G	0.0128	-0.13185	1	A	-0.06576	-1	E	-0.11812	14	K	-0.01371	31	Y	-0.0558	6	R	0.1063	34	K	20	0.19	B	0	C	-1.79
Q	9	H	-0.40657	0.13096	1	A	-0.18178	-1	E	-0.59182	14	K	-0.31252	31	Y	0.08084	6	R	-0.08048	34	K	20	0.19	B	0	C	-0.81
Q	9	I	0.47603	0.23359	1	A	0.10021	-1	E	0.27215	14	K	0.27361	31	Y	0.0243	6	R	0.09487	34	K	20	0.19	B	0	C	-2.77
Q	9	K	-0.16713	-0.04648	1	A	0.17937	-1	E	0.08919	14	K	-0.20759	31	Y	-0.08363	6	R	-0.09353	34	K	20	0.19	B	0	C	-1.11
Q	9	L	0.46688	0.32531	1	A	0.19372	-1	E	0.30008	14	K	0.27799	31	Y	0.04967	6	R	-0.04835	34	K	20	0.19	B	0	C	-0.43
Q	9	M	0.05545	0.30985	1	A	-0.01614	-1	E	0.03592	14	K	0.21821	31	Y	0.07243	6	R	-0.16282	34	K	20	0.19	B	0	C	-0.78
Q	9	N	-0.05633	-0.25725	1	A	-0.05327	-1	E	-0.15329	14	K	-0.05817	31	Y	-0.0954	6	R	0.15227	34	K	20	0.19	B	0	C	-0.26
Q	9	P	-0.39649	-0.0943	1	A	-0.19103	-1	E	-0.45265	14	K	-0.16837	31	Y	0.01278	6	R	-0.06322	34	K	20	0.19	B	0	C	-1.29
Q	9	R	-0.32799	0.14143	1	A	-0.06403	-1	E	-0.32733	14	K	-0.32035	31	Y	0.1169	6	R	-0.1639	34	K	20	0.19	B	0	C	-3.49
Q	9	S	0.20785	-0.04929	1	A	-0.14706	-1	E	-0.124	14	K	0.14948	31	Y	-0.00412	6	R	0.16454	34	K	20	0.19	B	0	C	-0.12
Q	9	T	-0.17619	-0.07634	1	A	-0.09112	-1	E	-0.31445	14	K	-0.18854	31	Y	-0.0293	6	R	0.06587	34	K	20	0.19	B	0	C	-1.85
Q	9	V	-0.00684	0.06592	1	A	0.06691	-1	E	0.04085	14	K	-0.04054	31	Y	0.02788	6	R	-0.04825	34	K	20	0.19	B	0	C	-4.44
Q	9	W	0.9077	0.3821	1	A	0.02308	-1	E	0.18761	14	K	0.54628	31	Y	0.07043	6	R	0.19777	34	K	20	0.19	B	0	C	-2.14
Q	9	Y	0.89852	0.28302	1	A	0.06616	-1	E	0.40313	14	K	0.56875	31	Y	0.03453	6	R	0.2037	34	K	20	0.19	B	0	C	-1.84
A	10	C	8.78259	-0.41592	-1	Q	5.67657	1	C	5.05107	11	C	2.197	13	K	2.46673	5	R	1.3083	-2	E	14.8	0.13	B	0	C	-10.11
A	10	D	0.19954	-0.11359	-1	Q	-0.07976	1	C	-0.08332	11	C	0.17636	13	K	0.20895	5	R	-0.08467	-2	E	14.8	0.13	B	0	C	-8.6
A	10	E	-0.11972	-0.12227	-1	Q	-0.57813	1	C	-0.12683	11	C	0.34113	13	K	0.2489	5	R	0.20286	-2	E	14.8	0.13	B	0	C	-13.64
A	10	F	1.54692	0.09259	-1	Q	0.63686	1	C	0.40624	11	C	0.27559	13	K	0.52003	5	R	0.16488	-2	E	14.8	0.13	B	0	C	-10.87
A	10	G	0.43537	-0.05672	-1	Q	0.37584	1	C	-0.03807	11	C	-0.26806	13	K	0.38639	5	R	-0.20423	-2	E	14.8	0.13	B	0	C	-1.09
A	10	H	1.00915	-0.04321	-1	Q	1.05575	1	C	0.3695	11	C	0.23417	13	K	-0.08537	5	R	-0.23217	-2	E	14.8	0.13	B	0	C	-3.92
A	10	I	0.41418	0.05547	-1	Q	0.24897	1	C	0.08943	11	C	0.16352	13	K	-1.67E-04	5	R	-0.02333	-2	E	14.8	0.13	B	0	C	-2.69
A	10	K	0.18226	0.14834	-1	Q	-0.25093	1	C	-0.06127	11	C	0.10805	13	K	-0.18264	5	R	0.08157	-2	E	14.8	0.13	B	0	C	-11.31
A	10	L	0.66872	0.11274	-1	Q	0.30401	1	C	-0.16735	11	C	0.24569	13	K	0.43816	5	R	0.04856	-2	E	14.8	0.13	B	0	C	-11.98
A	10	M	-0.34179	-0.13142	-1	Q	-0.09113	1	C	-0.17622	11	C	-0.19884	13	K	0.07785	5	R	-0.11547	-2	E	14.8	0.13	B	0	C	-12.01
A	10	N	0.85739	0.28228	-1	Q	0.40801	1	C	0.1262	11	C	0.12021	13	K	0.13603	5	R	-0.13726	-2	E	14.8	0.13	B	0	C	-8.75
A	10	P	-0.49166	-0.16907	-1	Q	0.09657	1	C	-0.33741	11	C	-0.38004	13	K	-0.11737	5	R	-0.37695	-2	E	14.8	0.13	B	0	C	-8.15
A	10	Q	-0.45856	0.25446	-1	Q	-0.54799	1	C	-0.48771	11	C	-0.15184	13	K	-0.03236	5	R	-0.13233	-2	E	14.8	0.13	B	0	C	-4.26
A	10	R	0.6111	0.1326	-1	Q	0.37092	1	C	-0.15588	11	C	-0.18672	13	K	0.26125	5	R	-0.02836	-2	E	14.8	0.13	B	0	C	-10.65
A	10	S	0.697	0.20976	-1	Q	0.55383	1	C	0.17583	11	C	-0.10318	13	K	0.13196	5	R	-0.28213	-2	E	14.8	0.13	B	0	C	-4.87
A	10	T	0.66378	-0.02826	-1	Q	0.60716	1	C	0.41035	11	C	0.11516	13	K	0.00757	5	R	-0.11907	-2	E	14.8	0.13	B	0	C	-9.43
A	10	V	-0.37486	-0.07066	-1	Q	-0.30423	1	C	-0.29555	11	C	-0.06484	13	K	-0.1238	5	R	-0.00784	-2	E	14.8	0.13	B	0	C	-1.93
A	10	W	2.30652	0.90866	-1	Q	0.64524	1	C	0.10257	11	C	0.61302	13	K	0.82467	5	R	0.34043	-2	E	14.8	0.13	B	0	C	-12.79
A	10	Y	2.12399	0.49783	-1	Q	0.80113	1	C	0.35469	11	C	0.79911	13	K	0.6029	5	R	0.23251	-2	E	14.8	0.13	B	0	C	-11.46
C	11	A	-16.33304	-2.17546	-1	A	-2.80091	1	D	0.03655	29	Y	-7.04208	3	C	-3.44807	2	I	-1.21709	4	R	19.4	0.12	B	0	H	-5.03
C	11	D	-16.65472	-2.58373	-1	A	-3.32484	1	D	0.46616	29	Y	-7.95106	3	C	-3.98448	2	I	-1.33979	4	R	19.4	0.12	B	0	H	-11.64
C	11	E	-17.19455	-2.64658	-1	A	-3.18783	1	D	0.63429	29	Y	-8.5251	3	C	-3.95696	2	I	-1.42941	4	R	19.4	0.12	B	0	H	-1.92
C	11	F	-14.43307	-1.95175	-1	A	-2.05112	1	D	0.5562	29	Y	-6.57473	3	C	-2.78648	2	I	-1.04617	4	R	19.4	0.12	B	0	H	-12.11
C	11	G	-15.95329	-2.50198	-1	A	-2.75298	1	D	0.13728	29	Y	-6.95288	3	C	-3.64403	2	I	-1.27795	4	R	19.4	0.12	B	0	H	-13.02
C	11	H	-14.83445	-2.02159	-1	A	-1.92389	1	D	-0.47664	29	Y	-6.2152	3	C	-2.78771	2	I	-1.04953	4	R	19.4	0.12	B	0	H	-11.39
C	11	I	-15.05897	-2.0996	-1	A	-2.24948	1	D	0.46644	29	Y	-6.52661	3	C	-2.62939	2	I	-1.07513	4	R	19.4	0.12	B	0	H	-11.19
C	11	K	-18.19637	-2.94878	-1	A	-3.2984	1	D	-0.15355	29	Y	-7.98625	3	C	-3.66566	2	I	-1.8467	4	R	19.4	0.12	B	0	H	-4.71
C	11	L	-15.07768	-2.03915	-1	A	-2.27963	1	D	0.39368	29	Y	-6.75826	3	C	-2.79227	2	I	-1.025	4	R	19.4	0.12	B	0	H	-12.94
C	11	M	-15.98584	-1.71729	-1	A	-2.48292	1	D	0.29185	29	Y	-6.84838	3	C	-3.2312	2	I	-0.96733	4	R	19.4	0.12	B	0	H	-5.22
C	11	N	-16.29682	-2.60844	-1	A	-2.3456	1	D	-0.00697	29	Y	-7.21428	3	C	-3.4132	2	I	-1.33204	4	R	19.4	0.12	B	0	H	-4.28
C	11	P	-16.58886	-2.2008	-1	A	-2.72335	1	D	-0.15113	29	Y	-7.04896	3	C	-3.41908	2	I	-1.18473	4	R	19.4	0.12	B	0	H	-12.42
C	11	R	-16.45516	-2.58974	-1	A	-1.80225	1	D	-0.0194	29	Y	-7.11142	3	C	-3.21537	2	I	-1.14333	4	R	19.4	0.12	B	0	H	-4.32
C	11	S	-14.88088	-2.4607	-1	A	-2.59377	1	D	0.27608	29	Y	-6.58491	3	C	-3.25182	2	I	-1.32016	4	R	19.4	0.12	B	0	H	-11.95
C	11	T	-15.53879	-2.57457	-1	A	-2.34408	1	D	-0.29462	29	Y	-6.70893	3	C	-3.05835	2	I	-1.29244	4	R	19.4	0.12	B	0	H	-6.47
C	11	V	-15.8406	-1.98407	-1	A	-2.49591	1	D	0.11217	29	Y	-6.83478	3	C	-2.97957	2	I	-1.12919	4	R	19.4	0.12	B	0	H	-11.23
C	11	W	-15.58579	-2.14647	-1	A	-1.94083	1	D	0.52792	29	Y	-7.06905	3	C	-3.48472	2	I	-0.83802	4	R	19.4	0.12	B	0	H	-7.79
C	11	Y	-13.77692	-1.98694	-1	A	-1.97962	1	D	1.12217	29	Y	-6.85476	3	C	-2.99918	2	I	-1.07015	4	R	19.4	0.12	B	0	H	-4.78
D	12	A	0.51113	0.49041	1	I	0.2878	-1	C	0.10462	3	R	-0.31129	27	R	0.0593	28	Y	0.0598	2	C	12.9	0.13	B	0	H	-10.54
D	12	C	8.10745	3.5224	1	I	6.31978	-1	C	2.16162	3	R	2.15176	27	R	1.33752	28	Y	2.67908	2	C	12.9	0.13	B	0	H	-10.89
D	12	E	-1.2494	-0.41053	1	I	-0.72335	-1	C	-0.09867	3	R	-0.40625	27	R	-0.35784	28	Y	-0.26276	2	C	12.9	0.13	B	0	H	-5.7
D	12	F	2.13174	1.02003	1	I	1.27945	-1	C	0.28839	3	R	0.43446	27	R	0.62091	28	Y	0.37492	2	C	12.9	0.13	B	0	H	-11.82
D	12	G	0.29964	-0.00929	1	I	0.61556	-1	C	-0.07647	3	R	0.11352	27	R	0.14937	28	Y	0.14498	2	C	12.9	0.13	B	0	H	-8.52
D	12	H	1.54073	0.68628	1	I	1.07771	-1	C	0.08449	3	R	0.39075	27	R	0.49941	28	Y	0.21677	2	C	12.9	0.13	B	0	H	-6.39
D	12	I	1.70503	1.27267	1	I	0.95661	-1	C	0.317	3	R	0.03757	27	R	0.25229	28	Y	0.42821	2	C	12.9	0.13	B	0	H	-6.67
D	12	K	-1.95218	-0.46195	1	I	-0.68836	-1	C	-1.34319	3	R	-0.59838	27	R	-0.45401	28	Y	-0.57675	2	C	12.9	0.13	B	0	H	-11.08
D	12	L	2.17903	1.10362	1	I	1.31472	-1	C	0.65571	3	R	0.36089	27	R	0.41402	28	Y	0.49664	2	C	12.9	0.13	B	0	H	-5.62
D	12	M	1.38165	0.75198	1	I	1.06054	-1	C	0.44765	3	R	0.09474	27	R	0.53643	28	Y	0.29796	2	C	12.9	0.13	B	0	H	-5.02
D	12	N	-0.32453	-0.174	1	I	0.03983	-1	C	-0.32978	3	R	-0.01869	27	R	-0.00135	28	Y	-0.10389	2	C	12.9	0.13	B	0	H	-3.45
D	12	P	0.18594	0.16633	1	I	0.61524	-1	C	-0.2382	3	R	0.00346	27	R	4.15E-04	28	Y	0.09615	2	C	12.9	0.13	B	0	H	-12.52
D	12	Q	-0.17235	-0.36319	1	I	0.06054	-1	C	-0.14361	3	R	0.1087	27	R	0.0372	28	Y	-0.17354	2	C	12.9	0.13	B	0	H	-1.57
D	12	R	0.11596	-0.02907	1	I	0.29304	-1	C	-0.26334	3	R	0.26343	27	R	-0.07271	28	Y	0.00318	2	C	12.9	0.13	B	0	H	-11.3
D	12	S	0.33766	0.22985	1	I	0.42443	-1	C	-0.19381	3	R	-0.03068	27	R	-0.09568	28	Y	0.18671	2	C	12.9	0.13	B	0	H	-4.43
D	12	T	0.16913	0.38215	1	I	0.28219	-1	C	-0.22709	3	R	-0.1153	27	R	-0.12779	28	Y	0.11195	2	C	12.9	0.13	B	0	H	-8.16
D	12	V	0.96995	0.85516	1	I	0.63441	-1	C	0.2549	3	R	-0.03953	27	R	0.22608	28	Y	0.21136	2	C	12.9	0.13	B	0	H	-3.59
D	12	W	1.47914	0.11122	1	I	0.877	-1	C	0.25261	3	R	0.59114	27	R	0.58077	28	Y	0.05014	2	C	12.9	0.13	B	0	H	-7.58
D	12	Y	1.8884	0.98137	1	I	1.02229	-1	C	0.23386	3	R	0.49766	27	R	0.54798	28	Y	0.34592	2	C	12.9	0.13	B	0	H	-5.54
I	13	A	-0.60151	-0.27138	-1	D	-0.32633	1	C	-0.1241	2	R	-0.17095	3	L	-0.04913	-2	C	-0.11759	4	K	16.2	0.16	B	0	H	-0.98
I	13	C	12.31675	2.97146	-1	D	6.18746	1	C	1.17132	2	R	1.19899	3	L	4.94518	-2	C	1.54778	4	K	16.2	0.16	B	0	H	-0.87
I	13	D	-0.52079	-0.35794	-1	D	-0.33876	1	C	-0.30262	2	R	-0.33365	3	L	-0.30942	-2	C	0.05909	4	K	16.2	0.16	B	0	H	-0.32
I	13	E	-1.71719	-0.90325	-1	D	-0.73771	1	C	-0.2807	2	R	-0.1914	3	L	-1.19192	-2	C	0.13733	4	K	16.2	0.16	B	0	H	-0.08
I	13	F	0.77902	-0.09476	-1	D	0.21391	1	C	0.06312	2	R	0.14087	3	L	-0.04307	-2	C	0.13709	4	K	16.2	0.16	B	0	H	0.71
I	13	G	-0.09899	-0.14747	-1	D	-0.13905	1	C	-0.23927	2	R	-0.40136	3	L	0.36339	-2	C	-0.11489	4	K	16.2	0.16	B	0	H	0.26
I	13	H	1.63699	0.3678	-1	D	0.56396	1	C	-0.06963	2	R	-0.06892	3	L	0.65589	-2	C	0.12237	4	K	16.2	0.16	B	0	H	0.21
I	13	K	-0.95171	-0.11141	-1	D	-0.83927	1	C	-0.67739	2	R	-0.61552	3	L	0.02636	-2	C	-0.23525	4	K	16.2	0.16	B	0	H	-0.95
I	13	L	-0.122	-0.31619	-1	D	-0.0019	1	C	0.21688	2	R	0.25926	3	L	-0.4025	-2	C	0.13794	4	K	16.2	0.16	B	0	H	-1.28
I	13	M	-0.95212	-0.75067	-1	D	-0.60505	1	C	-0.0674	2	R	-0.0418	3	L	-0.67953	-2	C	-0.12227	4	K	16.2	0.16	B	0	H	-2.02
I	13	N	-0.74656	0.01625	-1	D	-0.24272	1	C	-0.29652	2	R	-0.49524	3	L	0.05592	-2	C	-0.13217	4	K	16.2	0.16	B	0	H	-2.71
I	13	P	0.15792	-0.16133	-1	D	-0.23756	1	C	-0.21961	2	R	-0.30384	3	L	0.10608	-2	C	-0.07314	4	K	16.2	0.16	B	0	H	-0.27
I	13	Q	-0.74868	-0.38452	-1	D	-0.46703	1	C	-0.52091	2	R	-0.28584	3	L	-0.39634	-2	C	0.23799	4	K	16.2	0.16	B	0	H	-0.5
I	13	R	0.11416	0.24078	-1	D	-0.26653	1	C	-0.03886	2	R	-0.21564	3	L	0.09009	-2	C	-0.11033	4	K	16.2	0.16	B	0	H	-0.68
I	13	S	1.21278	0.23421	-1	D	0.25331	1	C	-0.35932	2	R	-0.40058	3	L	0.78078	-2	C	0.12179	4	K	16.2	0.16	B	0	H	-1.44
I	13	T	0.62474	0.07624	-1	D	0.18114	1	C	-0.16053	2	R	-0.3165	3	L	0.28995	-2	C	-0.04211	4	K	16.2	0.16	B	0	H	-0.81
I	13	V	-0.65102	-0.6696	-1	D	-0.3746	1	C	-0.02722	2	R	0.0625	3	L	-0.64252	-2	C	0.13794	4	K	16.2	0.16	B	0	H	-0.03
I	13	W	1.86754	0.66528	-1	D	0.23119	1	C	0.08717	2	R	-0.06974	3	L	0.35081	-2	C	0.08977	4	K	16.2	0.16	B	0	H	0.42
I	13	Y	1.15354	-0.13276	-1	D	0.35858	1	C	0.18014	2	R	0.17836	3	L	-0.32277	-2	C	0.32404	4	K	16.2	0.16	B	0	H	0.23
C	14	A	-10.83068	-2.24649	-1	I	-0.86732	1	R	0.84167	3	K	-7.04208	-3	C	-0.99351	5	L	0.40003	4	K	16.7	0.12	B	0	H	-11.39
C	14	D	-11.17837	-2.49946	-1	I	-0.70423	1	R	1.30942	3	K	-7.95106	-3	C	-0.87724	5	L	0.8601	4	K	16.7	0.12	B	0	H	-13.85
C	14	E	-10.44927	-2.13909	-1	I	-0.3629	1	R	1.8942	3	K	-8.5251	-3	C	-0.29018	5	L	1.2597	4	K	16.7	0.12	B	0	H	-4.74
C	14	F	-9.64796	-1.6209	-1	I	-0.55187	1	R	0.77326	3	K	-6.57473	-3	C	-0.70883	5	L	0.37654	4	K	16.7	0.12	B	0	H	-12.92
C	14	G	-11.98059	-2.74609	-1	I	-1.33199	1	R	0.28786	3	K	-6.95288	-3	C	-1.41957	5	L	0.13295	4	K	16.7	0.12	B	0	H	-12.01
C	14	H	-10.74177	-2.25413	-1	I	-1.3988	1	R	0.07842	3	K	-6.2152	-3	C	-1.24148	5	L	-0.10958	4	K	16.7	0.12	B	0	H	-13.28
C	14	I	-9.24653	-1.11246	-1	I	-0.44275	1	R	1.21816	3	K	-6.52661	-3	C	-0.68438	5	L	0.5221	4	K	16.7	0.12	B	0	H	-4.16
C	14	K	-12.75138	-2.89438	-1	I	-1.81325	1	R	0.6571	3	K	-7.98625	-3	C	-1.05847	5	L	0.47773	4	K	16.7	0.12	B	0	H	-11.18
C	14	L	-9.38552	-1.35055	-1	I	-0.24375	1	R	1.27416	3	K	-6.75826	-3	C	-0.57356	5	L	0.63585	4	K	16.7	0.12	B	0	H	-4.45
C	14	M	-10.4149	-1.67335	-1	I	-0.74627	1	R	0.65692	3	K	-6.84838	-3	C	-1.00662	5	L	0.11696	4	K	16.7	0.12	B	0	H	-7.14
C	14	N	-11.73567	-2.37855	-1	I	-1.46076	1	R	0.38387	3	K	-7.21428	-3	C	-1.39676	5	L	0.05644	4	K	16.7	0.12	B	0	H	-9.74
C	14	P	-12.66379	-2.64698	-1	I	-1.8199	1	R	-0.22001	3	K	-7.04896	-3	C	-1.49884	5	L	-0.34552	4	K	16.7	0.12	B	0	H	-12.39
C	14	Q	-12.10568	-2.68757	-1	I	-1.63256	1	R	0.75758	3	K	-8.14213	-3	C	-0.46031	5	L	0.32446	4	K	16.7	0.12	B	0	H	-13.02
C	14	R	-12.63647	-2.85785	-1	I	-1.27958	1	R	0.21943	3	K	-7.11142	-3	C	-1.41244	5	L	0.08195	4	K	16.7	0.12	B	0	H	-1.77
C	14	S	-11.56946	-2.49043	-1	I	-1.63597	1	R	0.10128	3	K	-6.58491	-3	C	-1.3229	5	L	-0.08221	4	K	16.7	0.12	B	0	H	-11.61
C	14	T	-11.56036	-2.31963	-1	I	-1.65444	1	R	0.06657	3	K	-6.70893	-3	C	-1.40546	5	L	-0.26425	4	K	16.7	0.12	B	0	H	-12.24
C	14	V	-10.2	-1.41273	-1	I	-0.78813	1	R	0.89395	3	K	-6.83478	-3	C	-0.76216	5	L	0.26047	4	K	16.7	0.12	B	0	H	-4.36
C	14	W	-10.56212	-2.26025	-1	I	-0.21241	1	R	0.93453	3	K	-7.06905	-3	C	-0.86251	5	L	0.57414	4	K	16.7	0.12	B	0	H	-4.41
C	14	Y	-9.2192	-1.47028	-1	I	-0.51797	1	R	1.20561	3	K	-6.85476	-3	C	-0.46728	5	L	0.58912	4	K	16.7	0.12	B	0	H	-3.63
R	15	A	0.26955	0.22796	1	L	0.1329	-1	C	-0.15663	-2	I	-0.5353	-3	D	0.24535	3	K	0.11005	2	K	10.2	0.1	B	0	H	-0.44
R	15	C	6.92506	1.41855	1	L	6.80657	-1	C	1.21727	-2	I	1.6557	-3	D	1.65124	3	K	1.61507	2	K	10.2	0.1	B	0	H	-11.2
R	15	D	-0.36729	-0.22116	1	L	-0.08943	-1	C	-0.75937	-2	I	-1.15962	-3	D	0.87517	3	K	0.37054	2	K	10.2	0.1	B	0	H	-9.31
R	15	E	-0.29562	-0.01936	1	L	-0.2082	-1	C	-0.682	-2	I	-1.27742	-3	D	0.99476	3	K	0.57861	2	K	10.2	0.1	B	0	H	-11.6
R	15	F	0.70119	0.62989	1	L	0.8087	-1	C	0.21644	-2	I	-0.43525	-3	D	0.18381	3	K	0.32358	2	K	10.2	0.1	B	0	H	-8.66
R	15	G	-0.27134	-0.23075	1	L	-0.03131	-1	C	-0.47363	-2	I	-0.61368	-3	D	0.18482	3	K	0.0176	2	K	10.2	0.1	B	0	H	-5.64
R	15	H	0.72186	0.10992	1	L	0.9545	-1	C	0.02886	-2	I	-0.07334	-3	D	0.13931	3	K	0.19583	2	K	10.2	0.1	B	0	H	-3.44
R	15	I	0.91246	0.87375	1	L	0.74527	-1	C	0.5105	-2	I	-0.24162	-3	D	0.1795	3	K	0.24026	2	K	10.2	0.1	B	0	H	-13.17
R	15	K	-0.62481	-0.07561	1	L	-0.57161	-1	C	-0.44521	-2	I	-0.46324	-3	D	-0.02184	3	K	0.00602	2	K	10.2	0.1	B	0	H	-1.12
R	15	L	1.00978	0.78501	1	L	0.79749	-1	C	0.36773	-2	I	-0.39912	-3	D	0.49386	3	K	0.40948	2	K	10.2	0.1	B	0	H	-4.95
R	15	M	-0.08373	0.47714	1	L	0.07682	-1	C	0.11502	-2	I	-0.76476	-3	D	-0.20905	3	K	0.02969	2	K	10.2	0.1	B	0	H	-9.63
R	15	N	-0.25077	-0.27938	1	L	0.01045	-1	C	-0.33763	-2	I	-0.3661	-3	D	0.06938	3	K	0.0072	2	K	10.2	0.1	B	0	H	-7.88
R	15	P	-0.33914	-0.2182	1	L	0.15957	-1	C	-0.47675	-2	I	-0.63971	-3	D	-0.05949	3	K	-0.00603	2	K	10.2	0.1	B	0	H	-4.48
R	15	Q	0.39969	0.2288	1	L	0.38354	-1	C	-0.45277	-2	I	-0.68287	-3	D	0.72985	3	K	0.53974	2	K	10.2	0.1	B	0	H	-4.56
R	15	S	0.3666	-0.12809	1	L	0.62536	-1	C	-0.32273	-2	I	-0.29033	-3	D	0.38777	3	K	0.22785	2	K	10.2	0.1	B	0	H	-5.24
R	15	T	0.09676	0.02466	1	L	0.41463	-1	C	-0.08465	-2	I	-0.33328	-3	D	-0.00458	3	K	0.04113	2	K	10.2	0.1	B	0	H	-6.35
R	15	V	0.82651	0.65873	1	L	0.84606	-1	C	0.29175	-2	I	-0.6123	-3	D	0.389	3	K	0.35106	2	K	10.2	0.1	B	0	H	-12.91
R	15	W	0.39253	0.31698	1	L	0.62281	-1	C	-0.10639	-2	I	-0.27908	-3	D	0.13581	3	K	0.26521	2	K	10.2	0.1	B	0	H	-12.07
R	15	Y	1.12225	0.61305	1	L	0.94883	-1	C	0.0912	-2	I	-0.45798	-3	D	0.76015	3	K	0.59797	2	K	10.2	0.1	B	0	H	-4.04
L	16	A	-0.55099	-0.43166	1	K	-0.37689	-1	R	-0.29342	-3	I	-0.07402	2	K	-0.46132	-2	C	-0.01565	-4	D	7.4	0.06	B	0	H	-0.89
L	16	C	1.76024	1.28098	1	K	1.0987	-1	R	1.1408	-3	I	-0.11367	2	K	1.85906	-2	C	0.01487	-4	D	7.4	0.06	B	0	H	-0.43
L	16	D	-0.22215	-0.0897	1	K	-0.05279	-1	R	-0.30179	-3	I	0.07221	2	K	-0.23735	-2	C	-0.05701	-4	D	7.4	0.06	B	0	H	-0.33
L	16	E	-0.0486	0.14725	1	K	0.0215	-1	R	-0.26594	-3	I	0.14218	2	K	-0.12465	-2	C	-0.06613	-4	D	7.4	0.06	B	0	H	-0.29
L	16	F	0.01296	0.04292	1	K	0.04531	-1	R	-0.06229	-3	I	-0.04461	2	K	0.00642	-2	C	0.05115	-4	D	7.4	0.06	B	0	H	-0.25
L	16	G	-0.52343	-0.31959	1	K	-0.30587	-1	R	-0.4214	-3	I	-0.1124	2	K	-0.3451	-2	C	-0.06594	-4	D	7.4	0.06	B	0	H	0.28
L	16	H	-0.79292	-0.57733	1	K	-0.60743	-1	R	-0.40108	-3	I	-0.17463	2	K	-0.55643	-2	C	-0.06185	-4	D	7.4	0.06	B	0	H	-0.84
L	16	I	-0.1875	-0.29743	1	K	-0.18214	-1	R	0.10455	-3	I	-0.02559	2	K	-0.25549	-2	C	0.09358	-4	D	7.4	0.06	B	0	H	-1.16
L	16	K	-1.11578	-0.45691	1	K	-0.79776	-1	R	-0.97687	-3	I	-0.04879	2	K	-1.00791	-2	C	-0.05907	-4	D	7.4	0.06	B	0	H	-1.64
L	16	M	-0.1479	-0.23645	1	K	-0.2118	-1	R	0.15247	-3	I	-0.13989	2	K	-0.09003	-2	C	0.08202	-4	D	7.4	0.06	B	0	H	-0.32
L	16	N	-0.55095	-0.25195	1	K	-0.59206	-1	R	-0.25787	-3	I	-0.15754	2	K	-0.30182	-2	C	-0.09159	-4	D	7.4	0.06	B	0	H	-0.43
L	16	P	-0.85124	-0.54121	1	K	-0.80687	-1	R	-0.35439	-3	I	-0.28625	2	K	-0.50391	-2	C	-0.06106	-4	D	7.4	0.06	B	0	H	-13.07
L	16	Q	-0.77608	-0.38231	1	K	-0.62025	-1	R	-0.54958	-3	I	-0.18589	2	K	-0.48712	-2	C	-0.10306	-4	D	7.4	0.06	B	0	H	-2.78
L	16	R	-0.94876	-0.69203	1	K	-0.51316	-1	R	-0.69231	-3	I	-0.11572	2	K	-0.81153	-2	C	-0.02148	-4	D	7.4	0.06	B	0	H	-3.51
L	16	S	-0.66199	-0.48629	1	K	-0.51001	-1	R	-0.32766	-3	I	-0.19356	2	K	-0.46216	-2	C	-0.00627	-4	D	7.4	0.06	B	0	H	-1.57
L	16	T	-0.78641	-0.57046	1	K	-0.59298	-1	R	-0.40939	-3	I	-0.26176	2	K	-0.49471	-2	C	-0.02994	-4	D	7.4	0.06	B	0	H	-0.67
L	16	V	-0.10974	-0.17933	1	K	-0.1568	-1	R	0.11662	-3	I	-0.12925	2	K	-0.03863	-2	C	0.05814	-4	D	7.4	0.06	B	0	H	-0.28
L	16	W	-0.5515	-0.29162	1	K	-0.2591	-1	R	-0.55226	-3	I	0.06525	2	K	-0.61751	-2	C	7.61E-04	-4	D	7.4	0.06	B	0	H	0.2
L	16	Y	-0.00219	0.04842	1	K	-0.03487	-1	R	-0.01792	-3	I	-0.02573	2	K	-6.54E-04	-2	C	0.02421	-4	D	7.4	0.06	B	0	H	0.56
K	17	A	0.85857	0.05705	1	K	0.76103	-3	C	0.29242	-2	R	0.10585	2	L	0.4603	-4	I	0.19685	13	K	13.6	0.12	S	4	H	-11.09
K	17	C	5.2279	1.58984	1	K	5.25148	-3	C	1.74932	-2	R	1.58042	2	L	1.89814	-4	I	1.76978	13	K	13.6	0.12	S	4	H	-3.78
K	17	D	0.57701	0.20866	1	K	0.45122	-3	C	0.44732	-2	R	-0.0293	2	L	0.159	-4	I	0.13403	13	K	13.6	0.12	S	4	H	-9.4
K	17	E	1.05178	0.48125	1	K	0.81994	-3	C	0.6415	-2	R	0.16832	2	L	0.24196	-4	I	0.33208	13	K	13.6	0.12	S	4	H	-10.93
K	17	F	1.99396	0.54708	1	K	1.91385	-3	C	0.6772	-2	R	0.51401	2	L	0.80275	-4	I	0.54268	13	K	13.6	0.12	S	4	H	-3.42
K	17	G	0.44171	0.03356	1	K	0.49124	-3	C	0.27504	-2	R	-0.03472	2	L	0.20139	-4	I	0.08309	13	K	13.6	0.12	S	4	H	-11.27
K	17	H	0.85284	-0.02996	1	K	0.91594	-3	C	0.13326	-2	R	0.32046	2	L	0.39914	-4	I	0.29276	13	K	13.6	0.12	S	4	H	-12.75
K	17	I	1.5928	0.09324	1	K	1.51176	-3	C	0.23798	-2	R	0.37715	2	L	0.97767	-4	I	0.50123	13	K	13.6	0.12	S	4	H	-12.58
K	17	L	2.05282	0.45244	1	K	1.88754	-3	C	0.74388	-2	R	0.39414	2	L	0.9148	-4	I	0.51508	13	K	13.6	0.12	S	4	H	-11.08
K	17	M	1.43877	0.14715	1	K	1.38112	-3	C	0.28225	-2	R	0.31974	2	L	0.83677	-4	I	0.5418	13	K	13.6	0.12	S	4	H	-12.79
K	17	N	0.45016	-0.04061	1	K	0.42906	-3	C	0.10112	-2	R	-0.03257	2	L	0.38161	-4	I	0.34286	13	K	13.6	0.12	S	4	H	-4.29
K	17	P	0.51402	-0.14909	1	K	0.5837	-3	C	0.0429	-2	R	0.08217	2	L	0.38894	-4	I	0.31474	13	K	13.6	0.12	S	4	H	-11.82
K	17	Q	0.88052	0.30637	1	K	0.83202	-3	C	0.20051	-2	R	0.41677	2	L	0.26321	-4	I	0.37059	13	K	13.6	0.12	S	4	H	-11.46
K	17	R	0.28636	-0.00168	1	K	0.25688	-3	C	0.20082	-2	R	0.0389	2	L	0.04663	-4	I	-0.09812	13	K	13.6	0.12	S	4	H	-2.13
K	17	S	0.38612	-0.03961	1	K	0.44567	-3	C	-0.02431	-2	R	0.14121	2	L	0.26921	-4	I	0.23666	13	K	13.6	0.12	S	4	H	-12.74
K	17	T	0.64146	0.00275	1	K	0.67711	-3	C	0.14044	-2	R	0.12711	2	L	0.3739	-4	I	0.18815	13	K	13.6	0.12	S	4	H	-12.83
K	17	V	1.68722	0.23267	1	K	1.63795	-3	C	0.4072	-2	R	0.38085	2	L	0.89916	-4	I	0.5555	13	K	13.6	0.12	S	4	H	-12.02
K	17	W	1.04612	0.30582	1	K	0.96268	-3	C	0.29459	-2	R	0.39349	2	L	0.35804	-4	I	0.22238	13	K	13.6	0.12	S	4	H	-6.15
K	17	Y	1.83873	0.49298	1	K	1.72397	-3	C	0.63472	-2	R	0.49328	2	L	0.71073	-4	I	0.59734	13	K	13.6	0.12	S	4	H	-12.81
K	18	A	0.15874	0.05705	-1	K	0.10585	1	L	0.05287	-3	R	-0.08101	-4	C	0.09755	-2	L	0.10169	2	K	10	0.09	U	5	H	-6.02
K	18	C	3.07019	1.58984	-1	K	1.58042	1	L	1.48975	-3	R	3.22687	-4	C	-0.02358	-2	L	1.48033	2	K	10	0.09	U	5	H	-5.85
K	18	D	0.46141	0.20866	-1	K	-0.0293	1	L	0.49071	-3	R	0.16576	-4	C	0.12579	-2	L	0.25274	2	K	10	0.09	U	5	H	-11.36
K	18	E	0.99875	0.48125	-1	K	0.16832	1	L	0.83044	-3	R	0.49883	-4	C	0.23184	-2	L	0.5175	2	K	10	0.09	U	5	H	-10.84
K	18	F	1.10753	0.54708	-1	K	0.51401	1	L	0.59352	-3	R	0.93394	-4	C	0.0801	-2	L	0.56045	2	K	10	0.09	U	5	H	-12.01
K	18	G	0.15821	0.03356	-1	K	-0.03472	1	L	0.19293	-3	R	0.16621	-4	C	-0.04953	-2	L	0.12465	2	K	10	0.09	U	5	H	-9.72
K	18	H	-0.02316	-0.02996	-1	K	0.32046	1	L	-0.34363	-3	R	0.06625	-4	C	-0.06309	-2	L	0.00679	2	K	10	0.09	U	5	H	-2.64
K	18	I	0.19264	0.09324	-1	K	0.37715	1	L	-0.18451	-3	R	0.02441	-4	C	0.08103	-2	L	0.0994	2	K	10	0.09	U	5	H	-5.03
K	18	L	0.91119	0.45244	-1	K	0.39414	1	L	0.51705	-3	R	0.57434	-4	C	0.16527	-2	L	0.45874	2	K	10	0.09	U	5	H	-7.11
K	18	M	0.29486	0.14715	-1	K	0.31974	1	L	-0.02488	-3	R	0.179	-4	C	0.05765	-2	L	0.1477	2	K	10	0.09	U	5	H	-13.33
K	18	N	-0.09209	-0.04061	-1	K	-0.03257	1	L	-0.05952	-3	R	-0.12343	-4	C	0.02109	-2	L	-0.05147	2	K	10	0.09	U	5	H	-3.95
K	18	P	-0.32821	-0.14909	-1	K	0.08217	1	L	-0.41037	-3	R	-0.15882	-4	C	-0.06967	-2	L	-0.17913	2	K	10	0.09	U	5	H	-14.19
K	18	Q	0.58866	0.30637	-1	K	0.41677	1	L	0.17189	-3	R	0.51578	-4	C	0.04848	-2	L	0.2823	2	K	10	0.09	U	5	H	-4.37
K	18	R	0.03513	-0.00168	-1	K	0.0389	1	L	-0.00377	-3	R	-0.06233	-4	C	0.02948	-2	L	0.03682	2	K	10	0.09	U	5	H	-2.49
K	18	S	-0.05234	-0.03961	-1	K	0.14121	1	L	-0.19356	-3	R	0.0399	-4	C	-0.05956	-2	L	-0.01273	2	K	10	0.09	U	5	H	-5.86
K	18	T	-0.01079	0.00275	-1	K	0.12711	1	L	-0.13792	-3	R	0.07678	-4	C	-0.03564	-2	L	-0.01354	2	K	10	0.09	U	5	H	-8
K	18	V	0.49771	0.23267	-1	K	0.38085	1	L	0.11684	-3	R	0.3668	-4	C	0.04926	-2	L	0.26503	2	K	10	0.09	U	5	H	-6.01
K	18	W	0.65649	0.30582	-1	K	0.39349	1	L	0.26299	-3	R	0.44475	-4	C	0.08345	-2	L	0.35066	2	K	10	0.09	U	5	H	-4.22
K	18	Y	0.95247	0.49298	-1	K	0.49328	1	L	0.4592	-3	R	0.75643	-4	C	0.11476	-2	L	0.45949	2	K	10	0.09	U	5	H	-3.64
L	19	A	-0.4265	-0.21325	1	K	-0.22279	-1	K	-0.3151	-5	C	-0.22279	-2	K	-0.09231	2	C	-0.21325	11	K	17	0.16	S	7	C	0.55
L	19	C	5.3401	2.67005	1	K	1.63338	-1	K	4.52341	-5	C	1.63338	-2	K	2.89003	2	C	2.67005	11	K	17	0.16	S	7	C	-2.2
L	19	D	0.72799	0.36399	1	K	0.26573	-1	K	0.59512	-5	C	0.26573	-2	K	0.32938	2	C	0.36399	11	K	17	0.16	S	7	C	-12.4
L	19	E	0.5761	0.28805	1	K	0.2246	-1	K	0.46379	-5	C	0.2246	-2	K	0.23919	2	C	0.28805	11	K	17	0.16	S	7	C	-10.97
L	19	F	-0.01558	-0.0078	1	K	-0.12158	-1	K	0.0452	-5	C	-0.12158	-2	K	0.16679	2	C	-0.0078	11	K	17	0.16	S	7	C	-9.72
L	19	G	-0.13945	-0.06972	1	K	-0.07681	-1	K	-0.10106	-5	C	-0.07681	-2	K	-0.02424	2	C	-0.06972	11	K	17	0.16	S	7	C	2.1
L	19	H	0.50998	0.25499	1	K	0.04253	-1	K	0.48871	-5	C	0.04253	-2	K	0.44616	2	C	0.25499	11	K	17	0.16	S	7	C	1.93
L	19	I	-0.39799	-0.19899	1	K	-0.25889	-1	K	-0.26855	-5	C	-0.25889	-2	K	-0.00965	2	C	-0.19899	11	K	17	0.16	S	7	C	-3.75
L	19	K	-0.65161	-0.3258	1	K	-0.35226	-1	K	-0.47546	-5	C	-0.35226	-2	K	-0.12319	2	C	-0.3258	11	K	17	0.16	S	7	C	-9.9
L	19	M	-0.87302	-0.43651	1	K	-0.44606	-1	K	-0.64999	-5	C	-0.44606	-2	K	-0.20393	2	C	-0.43651	11	K	17	0.16	S	7	C	0.96
L	19	N	0.04373	0.02186	1	K	-0.11352	-1	K	0.1005	-5	C	-0.11352	-2	K	0.214	2	C	0.02186	11	K	17	0.16	S	7	C	0.42
L	19	P	-0.20849	-0.10425	1	K	-0.11017	-1	K	-0.1534	-5	C	-0.11017	-2	K	-0.04322	2	C	-0.10425	11	K	17	0.16	S	7	C	-3.61
L	19	Q	0.35309	0.17655	1	K	0.17746	-1	K	0.26436	-5	C	0.17746	-2	K	0.0869	2	C	0.17655	11	K	17	0.16	S	7	C	-2.28
L	19	R	-0.3579	-0.17895	1	K	-0.1413	-1	K	-0.28725	-5	C	-0.1413	-2	K	-0.14594	2	C	-0.17895	11	K	17	0.16	S	7	C	-5.74
L	19	S	0.69152	0.34576	1	K	0.22061	-1	K	0.58121	-5	C	0.22061	-2	K	0.3606	2	C	0.34576	11	K	17	0.16	S	7	C	-1
L	19	T	0.29235	0.14617	1	K	-0.09309	-1	K	0.33888	-5	C	-0.09309	-2	K	0.43199	2	C	0.14617	11	K	17	0.16	S	7	C	-6.15
L	19	V	-0.12372	-0.06186	1	K	0.0133	-1	K	-0.13038	-5	C	0.0133	-2	K	-0.14369	2	C	-0.06186	11	K	17	0.16	S	7	C	-9.48
L	19	W	-0.17412	-0.08706	1	K	-0.09568	-1	K	-0.12627	-5	C	-0.09568	-2	K	-0.03058	2	C	-0.08706	11	K	17	0.16	S	7	C	-0.39
L	19	Y	0.82795	0.41396	1	K	0.27305	-1	K	0.69141	-5	C	0.27305	-2	K	0.41836	2	C	0.41396	11	K	17	0.16	S	7	C	-0.97
K	20	A	1.36904	0.212	-1	L	0.92803	1	C	0.51783	-6	C	0.37748	2	S	0.10169	-2	K	0.65598	-10	A	13.6	0.2	S	6	C	-1.23
K	20	C	8.77935	2.62025	-1	L	6.32639	1	C	4.76376	-6	C	1.91937	2	S	1.48033	-2	K	2.50535	-10	A	13.6	0.2	S	6	C	-4.06
K	20	D	0.55948	-0.14862	-1	L	-0.04588	1	C	0.25639	-6	C	0.1857	2	S	0.25274	-2	K	0.30386	-10	A	13.6	0.2	S	6	C	-7.73
K	20	E	0.50672	-0.01373	-1	L	-0.28375	1	C	0.17302	-6	C	0.0218	2	S	0.5175	-2	K	0.11751	-10	A	13.6	0.2	S	6	C	-7.28
K	20	F	2.44727	0.80545	-1	L	1.4553	1	C	1.35642	-6	C	0.58266	2	S	0.56045	-2	K	0.69741	-10	A	13.6	0.2	S	6	C	-12.78
K	20	G	1.07219	0.06621	-1	L	0.61324	1	C	0.59701	-6	C	0.46953	2	S	0.12465	-2	K	0.30099	-10	A	13.6	0.2	S	6	C	0.58
K	20	H	1.45281	0.47211	-1	L	1.03472	1	C	0.7754	-6	C	0.50705	2	S	0.00679	-2	K	0.41131	-10	A	13.6	0.2	S	6	C	-3.78
K	20	I	1.82025	0.69408	-1	L	1.30767	1	C	0.87717	-6	C	0.45243	2	S	0.0994	-2	K	0.72423	-10	A	13.6	0.2	S	6	C	-6.3
K	20	L	2.0953	0.72687	-1	L	1.16471	1	C	1.18833	-6	C	0.39537	2	S	0.45874	-2	K	0.71863	-10	A	13.6	0.2	S	6	C	-4.6
K	20	M	1.80492	0.49033	-1	L	1.13005	1	C	0.95917	-6	C	0.46419	2	S	0.1477	-2	K	0.67762	-10	A	13.6	0.2	S	6	C	-13.67
K	20	N	0.49953	-0.04789	-1	L	0.2689	1	C	0.22378	-6	C	0.27218	2	S	-0.05147	-2	K	0.15989	-10	A	13.6	0.2	S	6	C	-4.54
K	20	P	1.0474	0.24043	-1	L	0.84813	1	C	0.64871	-6	C	0.42968	2	S	-0.17913	-2	K	0.34585	-10	A	13.6	0.2	S	6	C	-4.08
K	20	Q	1.08072	0.42761	-1	L	0.54498	1	C	0.56944	-6	C	0.22275	2	S	0.2823	-2	K	0.24508	-10	A	13.6	0.2	S	6	C	-4.01
K	20	R	0.79575	0.21781	-1	L	0.5142	1	C	0.40125	-6	C	0.35535	2	S	0.03682	-2	K	0.32589	-10	A	13.6	0.2	S	6	C	0.42
K	20	S	1.17327	0.2528	-1	L	0.91273	1	C	0.60752	-6	C	0.53056	2	S	-0.01273	-2	K	0.40815	-10	A	13.6	0.2	S	6	C	-3.69
K	20	T	0.92128	0.31659	-1	L	0.71629	1	C	0.63037	-6	C	0.25626	2	S	-0.01354	-2	K	0.29611	-10	A	13.6	0.2	S	6	C	-3.54
K	20	V	1.97152	0.64282	-1	L	1.26308	1	C	1.1555	-6	C	0.3603	2	S	0.26503	-2	K	0.77712	-10	A	13.6	0.2	S	6	C	-4.71
K	20	W	1.89697	0.60097	-1	L	1.10723	1	C	0.887	-6	C	0.63091	2	S	0.35066	-2	K	0.51118	-10	A	13.6	0.2	S	6	C	-5.01
K	20	Y	1.94842	0.69949	-1	L	1.14083	1	C	1.03806	-6	C	0.45402	2	S	0.45949	-2	K	0.41573	-10	A	13.6	0.2	S	6	C	-11.78
C	21	A	-8.53381	-0.40831	-1	K	-1.27756	1	S	-2.36615	2	K	-1.98509	-11	A	-5.7193	-7	C	-1.31422	-2	L	18.7	0.16	U	2	C	-7.53
C	21	D	-9.03711	-0.47303	-1	K	-1.04644	1	S	-2.25841	2	K	-2.60807	-11	A	-6.23345	-7	C	-1.36557	-2	L	18.7	0.16	U	2	C	-6.87
C	21	E	-8.85522	-0.10306	-1	K	-1.36067	1	S	-2.25225	2	K	-2.30596	-11	A	-6.27287	-7	C	-1.03813	-2	L	18.7	0.16	U	2	C	-6.21
C	21	F	-8.15296	-0.52738	-1	K	-1.01739	1	S	-2.20938	2	K	-2.20867	-11	A	-5.26293	-7	C	-0.94722	-2	L	18.7	0.16	U	2	C	-3.78
C	21	G	-9.26289	-1.02488	-1	K	-1.11791	1	S	-2.46296	2	K	-2.53051	-11	A	-5.88787	-7	C	-1.54996	-2	L	18.7	0.16	U	2	C	-5.73
C	21	H	-8.64785	-1.15506	-1	K	-1.41557	1	S	-2.18878	2	K	-2.33182	-11	A	-5.11368	-7	C	-1.25381	-2	L	18.7	0.16	U	2	C	-10.99
C	21	I	-8.4801	-0.49173	-1	K	-1.13886	1	S	-2.32332	2	K	-2.28193	-11	A	-5.50612	-7	C	-1.03032	-2	L	18.7	0.16	U	2	C	-4.35
C	21	K	-9.82863	-0.93638	-1	K	-1.38459	1	S	-2.35209	2	K	-2.63535	-11	A	-6.24892	-7	C	-1.40645	-2	L	18.7	0.16	U	2	C	-4.78
C	21	L	-8.3495	-0.31162	-1	K	-1.08117	1	S	-2.24985	2	K	-2.13175	-11	A	-5.61718	-7	C	-0.98204	-2	L	18.7	0.16	U	2	C	-4.57
C	21	M	-8.84668	-0.65928	-1	K	-1.42437	1	S	-2.59872	2	K	-2.06191	-11	A	-5.5183	-7	C	-1.176	-2	L	18.7	0.16	U	2	C	-3.77
C	21	N	-9.34009	-1.05192	-1	K	-1.22841	1	S	-2.28538	2	K	-2.55182	-11	A	-5.94279	-7	C	-1.54092	-2	L	18.7	0.16	U	2	C	-10.6
C	21	P	-9.67609	-1.29365	-1	K	-1.38012	1	S	-2.50614	2	K	-2.42906	-11	A	-5.8154	-7	C	-1.49846	-2	L	18.7	0.16	U	2	C	-10.56
C	21	Q	-8.78343	-0.41334	-1	K	-1.07712	1	S	-2.27807	2	K	-2.42995	-11	A	-5.86391	-7	C	-0.92921	-2	L	18.7	0.16	U	2	C	-5.86
C	21	R	-10.48233	-1.31591	-1	K	-1.61993	1	S	-2.79489	2	K	-2.7916	-11	A	-6.24901	-7	C	-1.4985	-2	L	18.7	0.16	U	2	C	-12.91
C	21	S	-8.86978	-1.06378	-1	K	-0.90228	1	S	-2.37284	2	K	-2.63889	-11	A	-5.50156	-7	C	-1.40045	-2	L	18.7	0.16	U	2	C	-7.98
C	21	T	-8.84203	-1.08756	-1	K	-1.09442	1	S	-2.16794	2	K	-2.47209	-11	A	-5.50265	-7	C	-1.43736	-2	L	18.7	0.16	U	2	C	-5.66
C	21	V	-8.61585	-0.48839	-1	K	-1.18787	1	S	-2.45862	2	K	-2.00831	-11	A	-5.53684	-7	C	-1.05376	-2	L	18.7	0.16	U	2	C	-12.63
C	21	W	-8.7077	-0.55873	-1	K	-0.84229	1	S	-2.2834	2	K	-2.42095	-11	A	-5.74987	-7	C	-1.0788	-2	L	18.7	0.16	U	2	C	-12.48
C	21	Y	-7.92419	-0.25199	-1	K	-1.07517	1	S	-2.12597	2	K	-2.18395	-11	A	-5.27089	-7	C	-0.88052	-2	L	18.7	0.16	U	2	C	-3.85
S	22	C	5.90621	4.44074	-1	C	2.67156	1	K	2.377	7	A	1.46547	2	E	3.26744	6	C	1.73639	-2	K	12.7	0.21	S	4	C	-11.95
S	22	F	0.96135	0.53089	-1	C	0.60758	1	K	0.12422	7	A	0.43046	2	E	0.22305	6	C	0.3489	-2	K	12.7	0.21	S	4	C	-12.22
S	22	G	-0.06017	-0.0464	-1	C	0.03308	1	K	-0.13982	7	A	-0.01379	2	E	-0.31394	6	C	0.14915	-2	K	12.7	0.21	S	4	C	-1.21
S	22	H	0.21334	0.25236	-1	C	0.18181	1	K	0.01581	7	A	-0.03902	2	E	-0.03821	6	C	0.17273	-2	K	12.7	0.21	S	4	C	-10.34
S	22	I	0.68438	0.20529	-1	C	0.41213	1	K	0.14977	7	A	0.47908	2	E	0.11352	6	C	0.21593	-2	K	12.7	0.21	S	4	C	-8.96
S	22	K	0.40798	-0.1012	-1	C	0.49165	1	K	-0.19997	7	A	0.50918	2	E	-0.14994	6	C	0.08388	-2	K	12.7	0.21	S	4	C	-12.63
S	22	L	0.40442	0.07695	-1	C	0.2767	1	K	0.03958	7	A	0.32747	2	E	-0.12934	6	C	0.22007	-2	K	12.7	0.21	S	4	C	-11.34
S	22	N	0.20783	0.10654	-1	C	0.30351	1	K	-0.17165	7	A	0.10128	2	E	-0.2138	6	C	0.20432	-2	K	12.7	0.21	S	4	C	-2.04
S	22	P	-0.06945	-0.04189	-1	C	-0.07311	1	K	0.01914	7	A	-0.02757	2	E	-0.23506	6	C	0.10403	-2	K	12.7	0.21	S	4	C	-1.75
S	22	Q	-0.02805	-0.12976	-1	C	0.04473	1	K	-0.09696	7	A	0.10171	2	E	-0.30219	6	C	0.12755	-2	K	12.7	0.21	S	4	C	-11.33
S	22	R	0.13807	-0.24463	-1	C	0.27897	1	K	-0.23949	7	A	0.38271	2	E	-0.21858	6	C	0.01348	-2	K	12.7	0.21	S	4	C	-9.93
S	22	V	0.52952	0.26333	-1	C	0.16222	1	K	0.25041	7	A	0.26618	2	E	0.00108	6	C	0.28276	-2	K	12.7	0.21	S	4	C	-11.39
S	22	W	0.55535	0.24984	-1	C	0.45566	1	K	-0.12785	7	A	0.30551	2	E	-0.1127	6	C	0.32343	-2	K	12.7	0.21	S	4	C	-11.05
S	22	Y	0.81513	0.53633	-1	C	0.57986	1	K	0.03399	7	A	0.2788	2	E	0.03584	6	C	0.41646	-2	K	12.7	0.21	S	4	C	-11.13
K	23	A	0.48723	-0.19646	1	E	0.16685	-1	S	0.44566	-2	C	0.24645	5	C	0.51274	-13	A	-0.30312	2	K	19.4	0.16	U	2	C	-7.55
K	23	C	8.20777	0.99903	1	E	2.59247	-1	S	5.29686	-2	C	5.3826	5	C	2.23009	-13	A	1.77596	2	K	19.4	0.16	U	2	C	-12.25
K	23	D	-0.97919	-0.54153	1	E	-0.16338	-1	S	-0.24754	-2	C	0.00418	5	C	-0.51574	-13	A	-0.21181	2	K	19.4	0.16	U	2	C	-5.39
K	23	E	-1.47631	-0.40089	1	E	-0.46237	-1	S	-0.90933	-2	C	-0.37964	5	C	-0.75357	-13	A	0.01742	2	K	19.4	0.16	U	2	C	-5.42
K	23	F	0.87801	0.01294	1	E	0.42645	-1	S	0.56768	-2	C	0.59583	5	C	0.41553	-13	A	-0.03035	2	K	19.4	0.16	U	2	C	-4.68
K	23	G	-0.47078	-0.51268	1	E	0.12018	-1	S	0.39005	-2	C	0.37578	5	C	-0.11665	-13	A	-0.67578	2	K	19.4	0.16	U	2	C	-10.4
K	23	H	1.17906	-0.23565	1	E	0.71574	-1	S	0.84254	-2	C	0.90157	5	C	0.3718	-13	A	-0.1685	2	K	19.4	0.16	U	2	C	-1.25
K	23	I	0.72184	-0.09004	1	E	0.19195	-1	S	0.45825	-2	C	0.27399	5	C	0.52818	-13	A	-0.06981	2	K	19.4	0.16	U	2	C	-11.65
K	23	L	0.46789	-0.17726	1	E	0.04742	-1	S	0.14272	-2	C	0.01287	5	C	0.41186	-13	A	0.00546	2	K	19.4	0.16	U	2	C	-4.81
K	23	M	0.0833	-0.19683	1	E	0.17619	-1	S	0.30934	-2	C	0.15325	5	C	0.32307	-13	A	-0.42866	2	K	19.4	0.16	U	2	C	-3.11
K	23	N	-0.17262	-0.29098	1	E	0.23764	-1	S	0.18973	-2	C	0.39076	5	C	-0.25631	-13	A	-0.20425	2	K	19.4	0.16	U	2	C	-4.26
K	23	P	-0.29148	-0.34286	1	E	0.3793	-1	S	0.40537	-2	C	0.18588	5	C	0.06951	-13	A	-0.76878	2	K	19.4	0.16	U	2	C	-5.59
K	23	Q	-0.81009	-0.49981	1	E	-0.05728	-1	S	-0.1051	-2	C	-0.19184	5	C	-0.07016	-13	A	-0.49521	2	K	19.4	0.16	U	2	C	-3.37
K	23	R	0.27314	0.08356	1	E	0.45533	-1	S	0.32313	-2	C	0.22813	5	C	0.15672	-13	A	-0.40795	2	K	19.4	0.16	U	2	C	-0.68
K	23	S	0.16722	-0.49585	1	E	0.3689	-1	S	0.83062	-2	C	0.64545	5	C	0.09492	-13	A	-0.56897	2	K	19.4	0.16	U	2	C	-9.22
K	23	T	-0.08232	-0.5076	1	E	0.05433	-1	S	0.50307	-2	C	0.53693	5	C	-0.0048	-13	A	-0.27671	2	K	19.4	0.16	U	2	C	-10.12
K	23	V	-0.036	-0.40923	1	E	-0.07189	-1	S	0.32892	-2	C	-0.02422	5	C	0.46987	-13	A	-0.40183	2	K	19.4	0.16	U	2	C	-3.35
K	23	W	1.13807	0.0978	1	E	0.7287	-1	S	0.42233	-2	C	0.57193	5	C	0.16804	-13	A	0.2643	2	K	19.4	0.16	U	2	C	-4.93
K	23	Y	1.00847	0.02177	1	E	0.35046	-1	S	0.221	-2	C	0.43406	5	C	0.14598	-13	A	0.49488	2	K	19.4	0.16	U	2	C	-6.36
E	24	A	-0.4871	-0.88857	1	K	-0.53158	-1	K	-0.04058	4	C	0.07547	-2	S	-0.46855	3	K	0.51303	5	A	9	0.21	S	6	C	0.52
E	24	C	3.88366	0.65263	1	K	1.10087	-1	K	4.78052	4	C	1.71176	-2	S	1.03646	3	K	1.74634	5	A	9	0.21	S	6	C	0.24
E	24	D	-0.08514	-0.25773	1	K	0.01537	-1	K	0.14121	4	C	0.21986	-2	S	-0.20806	3	K	0.10754	5	A	9	0.21	S	6	C	0.24
E	24	F	0.1374	-0.7945	1	K	-0.25583	-1	K	0.51268	4	C	0.35743	-2	S	-0.25503	3	K	0.64826	5	A	9	0.21	S	6	C	-3.58
E	24	G	-0.40766	-0.82906	1	K	-0.28863	-1	K	0.12553	4	C	0.31928	-2	S	-0.56101	3	K	0.44199	5	A	9	0.21	S	6	C	-0.16
E	24	H	-0.38311	-0.87934	1	K	-0.31976	-1	K	0.37104	4	C	0.21352	-2	S	-0.38278	3	K	0.31943	5	A	9	0.21	S	6	C	0.4
E	24	I	-0.07241	-0.84274	1	K	-0.32843	-1	K	0.25589	4	C	0.24409	-2	S	-0.33835	3	K	0.59438	5	A	9	0.21	S	6	C	-1.06
E	24	K	-0.94972	-0.87252	1	K	-0.1986	-1	K	-0.72527	4	C	0.03715	-2	S	-0.57258	3	K	-0.17853	5	A	9	0.21	S	6	C	-0.23
E	24	L	0.34182	-0.51481	1	K	-0.12209	-1	K	0.59595	4	C	0.27982	-2	S	-0.16913	3	K	0.63304	5	A	9	0.21	S	6	C	-1.28
E	24	M	-0.81628	-1.20871	1	K	-0.82906	-1	K	-0.25467	4	C	-0.01255	-2	S	-0.54891	3	K	0.56167	5	A	9	0.21	S	6	C	-0.02
E	24	N	-0.74837	-0.83996	1	K	-0.25812	-1	K	-0.28758	4	C	0.17749	-2	S	-0.5714	3	K	0.08117	5	A	9	0.21	S	6	C	0.29
E	24	P	-0.84182	-1.03049	1	K	-0.44436	-1	K	-0.09964	4	C	0.16765	-2	S	-0.58464	3	K	0.18717	5	A	9	0.21	S	6	C	-5.92
E	24	Q	0.23084	-0.40498	1	K	-0.03404	-1	K	0.58036	4	C	0.331	-2	S	-0.03888	3	K	0.30376	5	A	9	0.21	S	6	C	0.42
E	24	R	-0.91702	-1.0061	1	K	-0.60287	-1	K	-0.28347	4	C	-0.07084	-2	S	-0.57861	3	K	0.26446	5	A	9	0.21	S	6	C	-1.62
E	24	S	-0.03286	-0.62576	1	K	-0.11937	-1	K	0.54391	4	C	0.45108	-2	S	-0.35076	3	K	0.43727	5	A	9	0.21	S	6	C	0.38
E	24	T	-0.50397	-0.954	1	K	-0.26992	-1	K	0.08353	4	C	0.28979	-2	S	-0.53748	3	K	0.30341	5	A	9	0.21	S	6	C	0.47
E	24	V	0.11248	-0.62945	1	K	-0.2952	-1	K	0.51133	4	C	0.20177	-2	S	-0.22755	3	K	0.63523	5	A	9	0.21	S	6	C	-0.13
E	24	W	0.05142	-0.80795	1	K	-0.20811	-1	K	0.44396	4	C	0.3978	-2	S	-0.31339	3	K	0.57294	5	A	9	0.21	S	6	C	-1.69
E	24	Y	0.43804	-0.25308	1	K	0.01428	-1	K	0.67054	4	C	0.23843	-2	S	0.01935	3	K	0.4044	5	A	9	0.21	S	6	C	-8.68
K	25	A	-0.11477	0.2483	1	P	-0.27858	-1	E	0.11542	2	K	-0.04948	3	C	-0.30312	-2	K	0.08825	15	Y	17.1	0.22	S	5	C	0.28
K	25	C	4.28483	0.20889	1	P	0.87987	-1	E	2.39332	2	K	3.5031	3	C	1.77596	-2	K	1.54716	15	Y	17.1	0.22	S	5	C	-0.55
K	25	D	0.53143	0.67043	1	P	-0.5139	-1	E	0.54006	2	K	0.06621	3	C	-0.21181	-2	K	0.52338	15	Y	17.1	0.22	S	5	C	-0.12
K	25	E	1.15312	0.70263	1	P	-0.08906	-1	E	1.00466	2	K	0.21225	3	C	0.01742	-2	K	0.61365	15	Y	17.1	0.22	S	5	C	0.3
K	25	F	0.95383	0.61279	1	P	-0.03329	-1	E	0.77505	2	K	0.40114	3	C	-0.03035	-2	K	0.55203	15	Y	17.1	0.22	S	5	C	0.62
K	25	G	-0.67664	0.32016	1	P	-0.682	-1	E	-0.05786	2	K	-0.17827	3	C	-0.67578	-2	K	-0.07272	15	Y	17.1	0.22	S	5	C	0.26
K	25	H	0.35102	0.4366	1	P	-0.66794	-1	E	0.33354	2	K	0.17076	3	C	-0.1685	-2	K	0.50893	15	Y	17.1	0.22	S	5	C	0.32
K	25	I	0.54416	0.35944	1	P	-0.12907	-1	E	0.52977	2	K	0.0792	3	C	-0.06981	-2	K	0.44841	15	Y	17.1	0.22	S	5	C	0.46
K	25	L	0.7824	0.56636	1	P	-0.1739	-1	E	0.61776	2	K	-0.10924	3	C	0.00546	-2	K	0.57876	15	Y	17.1	0.22	S	5	C	-0.79
K	25	M	0.09212	0.56691	1	P	-0.28141	-1	E	0.39852	2	K	-0.12764	3	C	-0.42866	-2	K	0.06598	15	Y	17.1	0.22	S	5	C	0.07
K	25	N	0.01551	0.24766	1	P	-0.4361	-1	E	0.15936	2	K	0.13718	3	C	-0.20425	-2	K	0.1847	15	Y	17.1	0.22	S	5	C	0.84
K	25	P	-0.56091	0.46383	1	P	-0.75056	-1	E	-0.01463	2	K	-0.30462	3	C	-0.76878	-2	K	0.18438	15	Y	17.1	0.22	S	5	C	-1.92
K	25	Q	-0.37961	0.37962	1	P	-0.49408	-1	E	0.02242	2	K	-0.23899	3	C	-0.49521	-2	K	-0.0875	15	Y	17.1	0.22	S	5	C	0.34
K	25	R	-0.49717	0.05109	1	P	-0.24767	-1	E	-0.15004	2	K	-0.16364	3	C	-0.40795	-2	K	-0.037	15	Y	17.1	0.22	S	5	C	-0.17
K	25	S	-0.50688	0.26179	1	P	-0.7915	-1	E	0.00645	2	K	-0.03523	3	C	-0.56897	-2	K	0.01223	15	Y	17.1	0.22	S	5	C	0.89
K	25	T	0.0818	0.28481	1	P	-0.53849	-1	E	0.31849	2	K	0.32676	3	C	-0.27671	-2	K	0.05173	15	Y	17.1	0.22	S	5	C	1.15
K	25	V	0.06232	0.50696	1	P	-0.2928	-1	E	0.33963	2	K	-0.20212	3	C	-0.40183	-2	K	0.26655	15	Y	17.1	0.22	S	5	C	0.9
K	25	W	1.11626	0.7855	1	P	-0.18805	-1	E	0.56878	2	K	0.18684	3	C	0.2643	-2	K	0.80133	15	Y	17.1	0.22	S	5	C	0.94
K	25	Y	1.95186	0.84572	1	P	-0.08279	-1	E	1.2372	2	K	0.39882	3	C	0.49488	-2	K	1.19881	15	Y	17.1	0.22	S	5	C	1.17
P	26	A	0.33478	0.29419	-1	K	0.52379	1	K	0.04058	12	C	0.05028	13	R	-0.07858	14	Y	0.16054	6	L	9.3	0.32	S	7	C	-3.62
P	26	C	2.43558	0.10482	-1	K	1.98959	1	K	2.33075	12	C	1.56226	13	R	-0.06794	14	Y	1.90E-04	6	L	9.3	0.32	S	7	C	-10.88
P	26	D	0.84819	0.67279	-1	K	0.91392	1	K	0.1754	12	C	0.51076	13	R	0.06998	14	Y	0.24434	6	L	9.3	0.32	S	7	C	-2.61
P	26	E	1.22355	0.96895	-1	K	1.28929	1	K	0.25461	12	C	0.64846	13	R	0.16633	14	Y	0.37416	6	L	9.3	0.32	S	7	C	-2.25
P	26	F	0.92095	0.32523	-1	K	0.93651	1	K	0.59572	12	C	0.55653	13	R	-0.0358	14	Y	0.11939	6	L	9.3	0.32	S	7	C	-6.38
P	26	G	0.41143	0.18922	-1	K	0.52222	1	K	0.2222	12	C	0.28403	13	R	-0.05001	14	Y	0.06538	6	L	9.3	0.32	S	7	C	-1.69
P	26	H	0.16812	0.04732	-1	K	0.14253	1	K	0.12079	12	C	0.1306	13	R	-0.07064	14	Y	0.00635	6	L	9.3	0.32	S	7	C	-10.83
P	26	I	0.5544	0.4686	-1	K	0.51589	1	K	0.0858	12	C	0.2433	13	R	0.03479	14	Y	0.17315	6	L	9.3	0.32	S	7	C	-2.98
P	26	L	0.87837	0.5196	-1	K	0.8049	1	K	0.35875	12	C	0.57031	13	R	0.02893	14	Y	0.20443	6	L	9.3	0.32	S	7	C	-4.78
P	26	M	0.31794	0.28961	-1	K	0.36624	1	K	0.02833	12	C	0.14818	13	R	0.05837	14	Y	0.08488	6	L	9.3	0.32	S	7	C	-5.2
P	26	N	0.18034	0.09555	-1	K	0.36749	1	K	0.08478	12	C	0.01661	13	R	-0.10543	14	Y	0.07227	6	L	9.3	0.32	S	7	C	-2.7
P	26	Q	0.47981	0.31725	-1	K	0.54465	1	K	0.16256	12	C	0.20552	13	R	-0.01774	14	Y	0.23464	6	L	9.3	0.32	S	7	C	-4.03
P	26	R	0.48103	0.21838	-1	K	0.39768	1	K	0.26266	12	C	0.32375	13	R	0.00465	14	Y	0.04322	6	L	9.3	0.32	S	7	C	-5.57
P	26	S	0.15366	0.12449	-1	K	0.21696	1	K	0.02918	12	C	0.09922	13	R	-0.00716	14	Y	0.03896	6	L	9.3	0.32	S	7	C	-3
P	26	T	0.08529	-0.03726	-1	K	0.21831	1	K	0.12254	12	C	-0.01319	13	R	-0.07788	14	Y	0.01614	6	L	9.3	0.32	S	7	C	-3.06
P	26	V	0.5221	0.28706	-1	K	0.54881	1	K	0.23503	12	C	0.24374	13	R	-0.01594	14	Y	0.146	6	L	9.3	0.32	S	7	C	-8.58
P	26	W	0.72866	0.37245	-1	K	0.84897	1	K	0.3562	12	C	0.3773	13	R	-0.08737	14	Y	0.10833	6	L	9.3	0.32	S	7	C	-12.75
P	26	Y	0.99799	0.53251	-1	K	0.93614	1	K	0.46548	12	C	0.57444	13	R	0.06517	14	Y	0.20681	6	L	9.3	0.32	S	7	C	-11.73
K	27	C	13.44592	2.04512	-1	P	6.53386	1	C	2.39332	-2	K	7.96057	11	C	2.11881	5	L	4.45506	4	C	13	0.2	U	4	C	-0.01
K	27	D	0.44593	0.66815	-1	P	-0.44864	1	C	0.54006	-2	K	0.07529	11	C	-0.32959	5	L	0.07669	4	C	13	0.2	U	4	C	-0.29
K	27	E	0.02336	0.74906	-1	P	-0.76041	1	C	1.00466	-2	K	-0.52087	11	C	-0.18155	5	L	-0.37756	4	C	13	0.2	U	4	C	-0.49
K	27	F	3.38106	1.08655	-1	P	0.72366	1	C	0.77505	-2	K	1.38536	11	C	1.02482	5	L	1.10579	4	C	13	0.2	U	4	C	0.61
K	27	G	1.58002	0.79772	-1	P	0.37455	1	C	-0.05786	-2	K	1.18395	11	C	-0.02199	5	L	0.52527	4	C	13	0.2	U	4	C	0.35
K	27	H	3.10367	0.89132	-1	P	0.822	1	C	0.33354	-2	K	1.69908	11	C	0.61059	5	L	0.88745	4	C	13	0.2	U	4	C	0.43
K	27	I	2.04514	0.62083	-1	P	0.59802	1	C	0.52977	-2	K	0.47354	11	C	1.05878	5	L	0.77729	4	C	13	0.2	U	4	C	0.82
K	27	L	2.78539	0.93614	-1	P	0.48908	1	C	0.61776	-2	K	0.93955	11	C	1.24778	5	L	0.87349	4	C	13	0.2	U	4	C	0.27
K	27	M	1.86353	0.86042	-1	P	0.24135	1	C	0.39852	-2	K	0.58917	11	C	0.77453	5	L	0.76391	4	C	13	0.2	U	4	C	0.15
K	27	N	0.81553	0.58281	-1	P	0.08526	1	C	0.15936	-2	K	0.47558	11	C	-0.08385	5	L	-0.06409	4	C	13	0.2	U	4	C	1.17
K	27	P	1.80217	0.71646	-1	P	0.04458	1	C	-0.01463	-2	K	1.23843	11	C	0.27914	5	L	0.85216	4	C	13	0.2	U	4	C	-8.92
K	27	Q	0.62731	0.58721	-1	P	-0.52474	1	C	0.02242	-2	K	-0.05089	11	C	0.47387	5	L	0.23654	4	C	13	0.2	U	4	C	0.68
K	27	R	1.79415	0.66534	-1	P	0.41487	1	C	-0.15004	-2	K	1.25245	11	C	0.34256	5	L	0.48431	4	C	13	0.2	U	4	C	0.5
K	27	S	1.9332	0.78666	-1	P	0.62842	1	C	0.00645	-2	K	1.75219	11	C	0.07922	5	L	0.85907	4	C	13	0.2	U	4	C	-0.32
K	27	T	1.69373	0.68103	-1	P	0.64158	1	C	0.31849	-2	K	0.94276	11	C	0.28677	5	L	0.55668	4	C	13	0.2	U	4	C	-1.81
K	27	V	2.12731	0.76793	-1	P	0.20889	1	C	0.33963	-2	K	0.70261	11	C	0.98001	5	L	0.85492	4	C	13	0.2	U	4	C	-0.75
K	27	W	4.16551	1.36988	-1	P	0.38321	1	C	0.56878	-2	K	2.13423	11	C	0.86057	5	L	1.17347	4	C	13	0.2	U	4	C	-0.18
K	27	Y	3.68947	1.17313	-1	P	0.407	1	C	1.2372	-2	K	1.36727	11	C	0.86892	5	L	1.07512	4	C	13	0.2	U	4	C	-0.18
C	28	A	-14.85601	-2.30363	1	A	-3.34308	-1	K	0.98446	-4	E	-6.93863	3	C	-0.68893	4	L	-1.60077	-6	S	17.7	0.12	U	1	H	-5.51
C	28	D	-15.36022	-3.3481	1	A	-3.01893	-1	K	0.64388	-4	E	-7.6285	3	C	-1.48586	4	L	-1.56818	-6	S	17.7	0.12	U	1	H	-4.61
C	28	E	-15.44289	-3.06456	1	A	-2.69664	-1	K	1.25545	-4	E	-7.9351	3	C	-1.1693	4	L	-1.7113	-6	S	17.7	0.12	U	1	H	-11.56
C	28	F	-14.03525	-2.44141	1	A	-2.8399	-1	K	0.99435	-4	E	-6.63568	3	C	-0.56307	4	L	-1.33272	-6	S	17.7	0.12	U	1	H	-4.11
C	28	G	-15.10666	-2.8935	1	A	-3.51156	-1	K	0.47189	-4	E	-7.06803	3	C	-1.37661	4	L	-1.4229	-6	S	17.7	0.12	U	1	H	-11.95
C	28	I	-14.48482	-2.5083	1	A	-3.00371	-1	K	1.10744	-4	E	-6.80732	3	C	-0.52631	4	L	-1.44646	-6	S	17.7	0.12	U	1	H	-10.7
C	28	L	-14.38093	-2.31257	1	A	-2.9171	-1	K	1.29892	-4	E	-6.97481	3	C	-0.36328	4	L	-1.41234	-6	S	17.7	0.12	U	1	H	-12.07
C	28	M	-15.50396	-2.33603	1	A	-3.36697	-1	K	0.79253	-4	E	-7.02967	3	C	-0.71466	4	L	-1.71534	-6	S	17.7	0.12	U	1	H	-9.76
C	28	N	-15.13901	-3.24979	1	A	-3.14952	-1	K	0.61312	-4	E	-7.27602	3	C	-1.46665	4	L	-1.60586	-6	S	17.7	0.12	U	1	H	-12.17
C	28	P	-16.0096	-3.0916	1	A	-3.53826	-1	K	0.285	-4	E	-7.48049	3	C	-1.40073	4	L	-1.57213	-6	S	17.7	0.12	U	1	H	-5.12
C	28	Q	-15.49078	-2.84725	1	A	-3.00582	-1	K	0.8381	-4	E	-7.65836	3	C	-0.86935	4	L	-1.3645	-6	S	17.7	0.12	U	1	H	-10.95
C	28	R	-16.06487	-2.97443	1	A	-3.54312	-1	K	0.91904	-4	E	-7.55227	3	C	-0.86059	4	L	-1.65551	-6	S	17.7	0.12	U	1	H	-2.86
C	28	S	-14.1226	-3.09231	1	A	-3.06479	-1	K	0.43982	-4	E	-6.75306	3	C	-1.283	4	L	-1.29224	-6	S	17.7	0.12	U	1	H	-2.27
C	28	T	-14.13957	-3.03663	1	A	-2.94681	-1	K	0.60488	-4	E	-6.71626	3	C	-1.13218	4	L	-1.44122	-6	S	17.7	0.12	U	1	H	-10.07
C	28	W	-15.08562	-2.56207	1	A	-3.2338	-1	K	0.85352	-4	E	-7.16108	3	C	-0.85325	4	L	-1.22142	-6	S	17.7	0.12	U	1	H	-9.5
C	28	Y	-13.65078	-2.56665	1	A	-2.534	-1	K	1.04136	-4	E	-6.70583	3	C	-0.73986	4	L	-1.4644	-6	S	17.7	0.12	U	1	H	-11.37
A	29	C	7.87371	3.55926	1	K	5.37433	-1	C	2.85571	-7	S	2.03565	3	L	2.6981	2	C	-0.16035	4	K	10.8	0.15	S	4	H	-0.15
A	29	D	0.0928	0.43793	1	K	-0.33402	-1	C	0.06522	-7	S	-0.39413	3	L	-0.20431	2	C	0.08381	4	K	10.8	0.15	S	4	H	0.32
A	29	E	-0.1331	0.57635	1	K	-0.67664	-1	C	-0.29341	-7	S	-0.17118	3	L	-0.20306	2	C	0.21363	4	K	10.8	0.15	S	4	H	-0.69
A	29	F	0.98844	0.42201	1	K	0.66216	-1	C	0.28119	-7	S	0.44814	3	L	0.49362	2	C	-0.04116	4	K	10.8	0.15	S	4	H	-1.58
A	29	G	0.1227	-0.09739	1	K	0.05371	-1	C	0.26446	-7	S	-0.20981	3	L	-0.07796	2	C	-0.09516	4	K	10.8	0.15	S	4	H	-1.44
A	29	H	1.2314	0.49158	1	K	0.91303	-1	C	0.62833	-7	S	0.06459	3	L	0.35571	2	C	-0.15419	4	K	10.8	0.15	S	4	H	-0.08
A	29	I	0.65923	0.23091	1	K	0.41343	-1	C	0.11802	-7	S	0.45855	3	L	0.3968	2	C	0.01261	4	K	10.8	0.15	S	4	H	-1.21
A	29	K	-0.14643	-0.07017	1	K	-0.23169	-1	C	0.02885	-7	S	-0.1444	3	L	-0.14214	2	C	0.01363	4	K	10.8	0.15	S	4	H	-0.18
A	29	L	0.76613	0.28033	1	K	0.31711	-1	C	0.05349	-7	S	0.62032	3	L	0.36119	2	C	0.04389	4	K	10.8	0.15	S	4	H	-0.84
A	29	M	-0.00814	-0.08035	1	K	0.2186	-1	C	-0.10246	-7	S	0.20595	3	L	0.1714	2	C	-0.07565	4	K	10.8	0.15	S	4	H	-0.6
A	29	N	0.21605	0.14883	1	K	0.17409	-1	C	0.25625	-7	S	-0.34652	3	L	-0.06482	2	C	-0.08828	4	K	10.8	0.15	S	4	H	-0.36
A	29	P	0.22681	-0.1233	1	K	0.17687	-1	C	0.31529	-7	S	-0.13757	3	L	0.03667	2	C	-0.16054	4	K	10.8	0.15	S	4	H	-12.12
A	29	Q	0.50243	0.40876	1	K	-0.20176	-1	C	0.22915	-7	S	0.09406	3	L	0.0497	2	C	0.07409	4	K	10.8	0.15	S	4	H	0.36
A	29	R	0.08721	-0.20445	1	K	0.23959	-1	C	0.03815	-7	S	0.10271	3	L	-0.00789	2	C	-0.11732	4	K	10.8	0.15	S	4	H	0.34
A	29	S	0.77468	0.349	1	K	0.45771	-1	C	0.42945	-7	S	-0.10767	3	L	0.13874	2	C	-0.12159	4	K	10.8	0.15	S	4	H	-2.75
A	29	T	0.73554	0.39053	1	K	0.61106	-1	C	0.26165	-7	S	-0.0504	3	L	0.32369	2	C	-0.1444	4	K	10.8	0.15	S	4	H	-0.28
A	29	V	0.3454	0.07157	1	K	0.04827	-1	C	0.00467	-7	S	0.39209	3	L	0.20861	2	C	-0.01455	4	K	10.8	0.15	S	4	H	-0.09
A	29	W	0.87876	0.15333	1	K	0.56989	-1	C	0.49476	-7	S	0.32226	3	L	0.24424	2	C	-0.05221	4	K	10.8	0.15	S	4	H	0.72
A	29	Y	1.00607	0.75065	1	K	0.38797	-1	C	0.18724	-7	S	0.30815	3	L	0.42516	2	C	0.04627	4	K	10.8	0.15	S	4	H	-0.48
K	30	A	1.6537	0.74128	1	C	0.94605	-1	A	0.27488	3	K	0.55617	2	L	-0.00719	4	N	0.44729	-2	C	18	0.16	U	4	H	-6.13
K	30	C	14.11557	6.9649	1	C	3.92292	-1	A	1.66515	3	K	1.52621	2	L	1.53584	4	N	5.49424	-2	C	18	0.16	U	4	H	-3.35
K	30	D	-0.03121	-0.0146	1	C	0.09353	-1	A	0.12567	3	K	0.07744	2	L	0.11267	4	N	-0.29607	-2	C	18	0.16	U	4	H	-6.1
K	30	E	-0.31462	-0.46532	1	C	0.05717	-1	A	0.35863	3	K	0.26009	2	L	0.00221	4	N	-0.89025	-2	C	18	0.16	U	4	H	-9.84
K	30	F	2.9793	1.43422	1	C	0.98587	-1	A	0.53855	3	K	0.7581	2	L	0.23131	4	N	0.46576	-2	C	18	0.16	U	4	H	-5.85
K	30	G	1.00774	0.51739	1	C	0.4347	-1	A	8.69E-04	3	K	0.12499	2	L	0.01052	4	N	0.56028	-2	C	18	0.16	U	4	H	-4.01
K	30	H	2.46731	1.32653	1	C	0.69228	-1	A	0.30277	3	K	0.30439	2	L	0.33209	4	N	0.87871	-2	C	18	0.16	U	4	H	-5.62
K	30	I	3.06752	1.60578	1	C	0.97035	-1	A	0.59779	3	K	0.76337	2	L	0.4346	4	N	0.41271	-2	C	18	0.16	U	4	H	-5.28
K	30	L	2.53493	1.06979	1	C	1.00781	-1	A	0.39373	3	K	0.84737	2	L	0.02183	4	N	0.19948	-2	C	18	0.16	U	4	H	-1.55
K	30	M	2.2914	0.9732	1	C	0.96466	-1	A	0.2824	3	K	0.53748	2	L	0.13004	4	N	0.3693	-2	C	18	0.16	U	4	H	-4.13
K	30	N	0.79486	0.30841	1	C	0.18834	-1	A	0.19116	3	K	-0.02613	2	L	0.27788	4	N	0.13802	-2	C	18	0.16	U	4	H	-3.11
K	30	P	1.14483	0.35656	1	C	0.53145	-1	A	0.01613	3	K	0.03767	2	L	-0.14409	4	N	0.43989	-2	C	18	0.16	U	4	H	-6.8
K	30	Q	0.53565	-0.06552	1	C	0.45686	-1	A	0.37089	3	K	0.43492	2	L	-0.27073	4	N	-0.2803	-2	C	18	0.16	U	4	H	-2.46
K	30	R	0.28109	0.17548	1	C	0.1999	-1	A	-0.05964	3	K	0.2545	2	L	-0.14365	4	N	0.15563	-2	C	18	0.16	U	4	H	-3.37
K	30	S	1.71369	0.85275	1	C	0.55798	-1	A	0.1278	3	K	0.19077	2	L	0.02497	4	N	0.9501	-2	C	18	0.16	U	4	H	-3.7
K	30	T	1.5053	0.69908	1	C	0.6152	-1	A	0.24496	3	K	0.2333	2	L	-0.04223	4	N	0.6577	-2	C	18	0.16	U	4	H	-3.07
K	30	V	2.60926	1.03578	1	C	1.32853	-1	A	0.20491	3	K	0.78723	2	L	-0.03146	4	N	0.46913	-2	C	18	0.16	U	4	H	-3.95
K	30	W	1.44572	0.63683	1	C	0.60254	-1	A	0.48086	3	K	0.63484	2	L	0.05246	4	N	-0.00981	-2	C	18	0.16	U	4	H	-12.43
K	30	Y	2.71064	1.21989	1	C	0.84934	-1	A	0.54658	3	K	0.63728	2	L	0.32393	4	N	0.24539	-2	C	18	0.16	U	4	H	-4.31
C	31	A	-9.4543	-0.40265	1	L	-2.2206	-1	K	-0.33187	5	W	-6.93863	-3	C	-4.78296	7	C	0.3207	2	K	15.6	0.12	B	0	H	-4.84
C	31	D	-10.37741	-1.01235	1	L	-1.84475	-1	K	-0.70198	5	W	-7.6285	-3	C	-5.2513	7	C	0.75224	2	K	15.6	0.12	B	0	H	-11.21
C	31	E	-10.6327	-0.60608	1	L	-1.43058	-1	K	-0.88918	5	W	-7.9351	-3	C	-5.40478	7	C	0.97647	2	K	15.6	0.12	B	0	H	-6.33
C	31	F	-7.82361	-0.1204	1	L	-2.00764	-1	K	0.33953	5	W	-6.63568	-3	C	-4.10011	7	C	0.42811	2	K	15.6	0.12	B	0	H	-6.52
C	31	G	-9.9046	-1.11411	1	L	-2.48128	-1	K	-0.35102	5	W	-7.06803	-3	C	-4.68061	7	C	0.38036	2	K	15.6	0.12	B	0	H	-4.8
C	31	H	-9.06121	-0.94712	1	L	-2.51757	-1	K	-0.1402	5	W	-6.3052	-3	C	-4.21	7	C	0.13355	2	K	15.6	0.12	B	0	H	-5.66
C	31	I	-7.88703	0.17856	1	L	-1.87448	-1	K	0.06899	5	W	-6.80732	-3	C	-4.36928	7	C	0.54403	2	K	15.6	0.12	B	0	H	-5.33
C	31	K	-11.83202	-1.22942	1	L	-2.72971	-1	K	-1.3574	5	W	-7.78368	-3	C	-5.48169	7	C	0.27432	2	K	15.6	0.12	B	0	H	-11.85
C	31	L	-8.12657	0.16693	1	L	-1.88754	-1	K	0.17704	5	W	-6.97481	-3	C	-4.37858	7	C	0.48748	2	K	15.6	0.12	B	0	H	-12.22
C	31	M	-8.3065	-0.49006	1	L	-1.85592	-1	K	0.39173	5	W	-7.02967	-3	C	-4.34798	7	C	0.4391	2	K	15.6	0.12	B	0	H	-4.74
C	31	N	-9.93625	-1.04662	1	L	-1.98872	-1	K	-0.47573	5	W	-7.27602	-3	C	-5.01235	7	C	0.4244	2	K	15.6	0.12	B	0	H	-4.39
C	31	P	-10.11479	-1.10817	1	L	-2.59735	-1	K	-0.27236	5	W	-7.48049	-3	C	-4.87004	7	C	0.12283	2	K	15.6	0.12	B	0	H	-11.43
C	31	Q	-10.05238	-0.17134	1	L	-2.30979	-1	K	0.07629	5	W	-7.65836	-3	C	-5.08446	7	C	0.37582	2	K	15.6	0.12	B	0	H	-11.4
C	31	R	-11.68877	-1.03332	1	L	-3.26942	-1	K	-0.90967	5	W	-7.55227	-3	C	-5.31095	7	C	0.06567	2	K	15.6	0.12	B	0	H	-6.98
C	31	S	-9.58082	-1.08375	1	L	-2.41948	-1	K	-0.54021	5	W	-6.75306	-3	C	-4.47889	7	C	0.31214	2	K	15.6	0.12	B	0	H	-10.85
C	31	T	-9.37074	-0.89578	1	L	-2.36921	-1	K	-0.40523	5	W	-6.71626	-3	C	-4.39792	7	C	0.24436	2	K	15.6	0.12	B	0	H	-3.98
C	31	V	-8.80038	-0.17765	1	L	-2.03963	-1	K	0.0859	5	W	-7.19844	-3	C	-4.54899	7	C	0.39361	2	K	15.6	0.12	B	0	H	-4.55
C	31	W	-9.3711	-0.22214	1	L	-2.33384	-1	K	0.04326	5	W	-7.16108	-3	C	-4.87239	7	C	0.41168	2	K	15.6	0.12	B	0	H	-4.65
C	31	Y	-7.49236	-0.0664	1	L	-1.59211	-1	K	0.52874	5	W	-6.70583	-3	C	-4.17216	7	C	0.58965	2	K	15.6	0.12	B	0	H	-4.86
L	32	A	-0.20119	-0.06456	1	K	-0.08867	-1	C	0.00964	3	N	-0.04051	-2	K	-0.34696	-5	K	0.17012	-3	A	8.3	0.15	S	5	H	0.56
L	32	C	7.60433	1.50914	1	K	6.81371	-1	C	1.68839	3	N	1.29177	-2	K	2.12953	-5	K	2.06567	-3	A	8.3	0.15	S	5	H	-0.09
L	32	D	0.87453	0.46094	1	K	0.54514	-1	C	0.8582	3	N	0.16521	-2	K	0.17492	-5	K	-0.26148	-3	A	8.3	0.15	S	5	H	0.62
L	32	E	0.5999	0.44399	1	K	0.08148	-1	C	0.25884	3	N	0.27041	-2	K	0.60011	-5	K	-0.34065	-3	A	8.3	0.15	S	5	H	-0.06
L	32	F	0.8844	0.12784	1	K	0.77313	-1	C	0.54355	3	N	-0.17675	-2	K	0.25408	-5	K	-0.01877	-3	A	8.3	0.15	S	5	H	0.5
L	32	G	-0.07994	0.07546	1	K	0.05214	-1	C	0.45434	3	N	-0.16089	-2	K	-0.19465	-5	K	-0.27258	-3	A	8.3	0.15	S	5	H	0.35
L	32	H	-0.00458	-0.08084	1	K	0.75798	-1	C	0.0947	3	N	-0.15263	-2	K	-0.18907	-5	K	-0.22275	-3	A	8.3	0.15	S	5	H	0.38
L	32	I	0.17265	0.14447	1	K	-0.0124	-1	C	0.26302	3	N	-0.19207	-2	K	-0.19395	-5	K	0.08601	-3	A	8.3	0.15	S	5	H	-0.17
L	32	K	-0.77208	-0.43643	1	K	-0.51246	-1	C	0.06583	3	N	-0.47363	-2	K	-0.2793	-5	K	-0.37272	-3	A	8.3	0.15	S	5	H	0.86
L	32	M	-0.41612	-0.31037	1	K	0.16614	-1	C	-0.129	3	N	-0.28152	-2	K	-0.2153	-5	K	-0.04144	-3	A	8.3	0.15	S	5	H	0.2
L	32	N	-0.00384	0.22549	1	K	0.23151	-1	C	0.23886	3	N	-0.23911	-2	K	-0.05917	-5	K	-0.39001	-3	A	8.3	0.15	S	5	H	0.49
L	32	P	-0.2694	-0.22494	1	K	0.33634	-1	C	0.55092	3	N	-0.30623	-2	K	-0.47958	-5	K	-0.25916	-3	A	8.3	0.15	S	5	H	-6.79
L	32	Q	0.49061	0.08356	1	K	0.67555	-1	C	0.45731	3	N	0.0885	-2	K	0.1137	-5	K	-0.10821	-3	A	8.3	0.15	S	5	H	-0.6
L	32	R	-0.87142	-0.38815	1	K	-0.24913	-1	C	0.4702	3	N	-0.47901	-2	K	-0.70977	-5	K	-0.47041	-3	A	8.3	0.15	S	5	H	0.63
L	32	S	0.27651	0.16191	1	K	0.70364	-1	C	0.6395	3	N	-0.18283	-2	K	-0.3797	-5	K	-0.20081	-3	A	8.3	0.15	S	5	H	0.22
L	32	T	0.4101	-0.00562	1	K	0.73169	-1	C	0.42983	3	N	-0.35042	-2	K	0.0702	-5	K	-0.24958	-3	A	8.3	0.15	S	5	H	-0.83
L	32	V	-0.00984	-0.22451	1	K	0.17817	-1	C	0.09446	3	N	-0.01909	-2	K	-0.15453	-5	K	0.15111	-3	A	8.3	0.15	S	5	H	0.09
L	32	W	0.21131	-0.1234	1	K	0.23979	-1	C	0.18735	3	N	-0.25013	-2	K	0.47803	-5	K	-0.33369	-3	A	8.3	0.15	S	5	H	0.57
L	32	Y	1.41144	0.43083	1	K	1.17683	-1	C	0.79798	3	N	0.21066	-2	K	0.42678	-5	K	-0.01472	-3	A	8.3	0.15	S	5	H	0.4
K	33	A	0.38434	0.21559	1	N	0.2782	-1	L	0.27488	-3	K	-0.0045	2	N	0.27302	-2	C	0.11581	-4	A	7.6	0.08	S	7	H	-0.41
K	33	C	2.33069	1.64791	1	N	1.34833	-1	L	1.66515	-3	K	-0.12563	2	N	2.56376	-2	C	-0.10742	-4	A	7.6	0.08	S	7	H	-1.43
K	33	D	0.1821	0.1864	1	N	0.05212	-1	L	0.12567	-3	K	-0.03655	2	N	0.2083	-2	C	0.01035	-4	A	7.6	0.08	S	7	H	-3.08
K	33	E	0.33737	0.10747	1	N	0.20863	-1	L	0.35863	-3	K	-0.0531	2	N	0.24473	-2	C	0.14574	-4	A	7.6	0.08	S	7	H	-3.8
K	33	F	0.84533	0.51904	1	N	0.63308	-1	L	0.53855	-3	K	0.00996	2	N	0.76608	-2	C	0.06928	-4	A	7.6	0.08	S	7	H	-1.12
K	33	G	0.19418	0.30301	1	N	0.08447	-1	L	8.69E-04	-3	K	0.03439	2	N	0.25126	-2	C	-0.09147	-4	A	7.6	0.08	S	7	H	-0.46
K	33	H	0.43533	0.36774	1	N	0.20012	-1	L	0.30277	-3	K	-0.08036	2	N	0.60833	-2	C	-0.09265	-4	A	7.6	0.08	S	7	H	-0.18
K	33	I	0.90453	0.59319	1	N	0.61808	-1	L	0.59779	-3	K	0.07941	2	N	0.70235	-2	C	0.12277	-4	A	7.6	0.08	S	7	H	-0.5
K	33	L	0.81292	0.45967	1	N	0.77245	-1	L	0.39373	-3	K	0.07769	2	N	0.57905	-2	C	0.15618	-4	A	7.6	0.08	S	7	H	-0.9
K	33	M	0.49966	0.32165	1	N	0.3953	-1	L	0.2824	-3	K	0.03372	2	N	0.4478	-2	C	0.01815	-4	A	7.6	0.08	S	7	H	0.21
K	33	N	0.3229	0.39378	1	N	0.06085	-1	L	0.19116	-3	K	0.0581	2	N	0.31939	-2	C	-0.0546	-4	A	7.6	0.08	S	7	H	-0.29
K	33	P	0.21311	0.26971	1	N	0.14037	-1	L	0.01613	-3	K	0.02631	2	N	0.28449	-2	C	-0.09769	-4	A	7.6	0.08	S	7	H	-6.51
K	33	Q	0.50995	0.28582	1	N	0.36317	-1	L	0.37089	-3	K	0.0117	2	N	0.4825	-2	C	0.01574	-4	A	7.6	0.08	S	7	H	-0.29
K	33	R	0.0624	0.06272	1	N	0.12172	-1	L	-0.05964	-3	K	-0.03914	2	N	0.1213	-2	C	-0.01977	-4	A	7.6	0.08	S	7	H	0.55
K	33	S	0.32471	0.3195	1	N	0.20213	-1	L	0.1278	-3	K	0.00893	2	N	0.38116	-2	C	-0.06538	-4	A	7.6	0.08	S	7	H	-0.7
K	33	T	0.43568	0.41343	1	N	0.21299	-1	L	0.24496	-3	K	0.04811	2	N	0.42888	-2	C	-0.04129	-4	A	7.6	0.08	S	7	H	0.56
K	33	V	0.3815	0.05836	1	N	0.49975	-1	L	0.20491	-3	K	-0.00221	2	N	0.25101	-2	C	0.13272	-4	A	7.6	0.08	S	7	H	-0.39
K	33	W	0.69736	0.4417	1	N	0.47216	-1	L	0.48086	-3	K	0.06702	2	N	0.57143	-2	C	0.05892	-4	A	7.6	0.08	S	7	H	-2.86
K	33	Y	0.94378	0.6269	1	N	0.7141	-1	L	0.54658	-3	K	0.09992	2	N	0.77363	-2	C	0.07025	-4	A	7.6	0.08	S	7	H	-1.47
N	34	A	0.47987	0.38561	1	N	-0.06264	-1	K	0.71739	2	W	0.55708	-3	C	-0.26985	-4	K	0.03233	-2	L	13.1	0.13	S	7	H	-0.49
N	34	C	4.67471	1.56784	1	N	1.48069	-1	K	1.85604	2	W	4.87396	-3	C	1.49387	-4	K	1.3248	-2	L	13.1	0.13	S	7	H	0.03
N	34	D	0.6461	0.62588	1	N	0.16141	-1	K	0.67578	2	W	0.67594	-3	C	-0.02083	-4	K	-0.00885	-2	L	13.1	0.13	S	7	H	-1.51
N	34	E	0.56812	0.3875	1	N	0.32147	-1	K	0.39965	2	W	0.51616	-3	C	0.05785	-4	K	0.1106	-2	L	13.1	0.13	S	7	H	-1.03
N	34	F	1.44335	0.77943	1	N	0.26647	-1	K	1.02713	2	W	1.44613	-3	C	-0.07748	-4	K	0.49371	-2	L	13.1	0.13	S	7	H	-0.45
N	34	G	0.62006	0.50091	1	N	-0.07595	-1	K	0.86938	2	W	0.71329	-3	C	-0.24032	-4	K	-0.009	-2	L	13.1	0.13	S	7	H	-0.15
N	34	H	0.98167	0.62404	1	N	0.14636	-1	K	0.92262	2	W	1.08986	-3	C	-0.14858	-4	K	0.20763	-2	L	13.1	0.13	S	7	H	-0.25
N	34	I	1.16853	0.50441	1	N	0.1397	-1	K	0.9216	2	W	1.16099	-3	C	-0.11917	-4	K	0.36611	-2	L	13.1	0.13	S	7	H	-9.43
N	34	K	-0.35286	0.27014	1	N	-0.21398	-1	K	0.29388	2	W	-0.24198	-3	C	-0.47851	-4	K	-0.16823	-2	L	13.1	0.13	S	7	H	-0.76
N	34	L	1.33547	0.64244	1	N	0.22526	-1	K	0.88343	2	W	1.38032	-3	C	0.01564	-4	K	0.43638	-2	L	13.1	0.13	S	7	H	0.06
N	34	M	1.09387	0.61566	1	N	-0.03829	-1	K	0.99943	2	W	1.14204	-3	C	-0.14348	-4	K	0.23792	-2	L	13.1	0.13	S	7	H	-1.32
N	34	P	0.78881	0.57744	1	N	-0.04082	-1	K	0.81806	2	W	0.88866	-3	C	-0.08382	-4	K	0.05456	-2	L	13.1	0.13	S	7	H	-13.49
N	34	Q	1.0674	0.74308	1	N	0.30429	-1	K	0.90633	2	W	1.13327	-3	C	-0.05144	-4	K	0.2125	-2	L	13.1	0.13	S	7	H	0.01
N	34	R	0.16487	0.58456	1	N	-0.09701	-1	K	0.65102	2	W	0.28371	-3	C	-0.4906	-4	K	0.00445	-2	L	13.1	0.13	S	7	H	-0.63
N	34	S	1.01249	0.69978	1	N	0.16521	-1	K	0.92599	2	W	1.10122	-3	C	-0.02601	-4	K	0.11252	-2	L	13.1	0.13	S	7	H	0.52
N	34	T	0.71015	0.64986	1	N	0.02681	-1	K	0.8489	2	W	0.7734	-3	C	-0.22434	-4	K	0.08559	-2	L	13.1	0.13	S	7	H	-1.13
N	34	V	1.24278	0.52673	1	N	0.21478	-1	K	0.91687	2	W	1.29813	-3	C	0.06934	-4	K	0.25657	-2	L	13.1	0.13	S	7	H	-2.67
N	34	W	0.74569	0.81056	1	N	0.16957	-1	K	0.83376	2	W	0.79804	-3	C	-0.3246	-4	K	0.23653	-2	L	13.1	0.13	S	7	H	-4.95
N	34	Y	1.81702	0.86141	1	N	0.43308	-1	K	1.1687	2	W	1.84015	-3	C	0.18485	-4	K	0.46346	-2	L	13.1	0.13	S	7	H	-0.19
N	35	A	0.76041	0.79728	1	W	0.3507	-3	L	-0.07722	-2	K	0.76174	-4	C	-0.01278	2	E	0.07587	-8	K	8.6	0.12	S	6	C	0.42
N	35	C	2.47246	1.95416	1	W	1.44892	-3	L	-0.19925	-2	K	2.63159	-4	C	-0.02601	2	E	0.04013	-8	K	8.6	0.12	S	6	C	1
N	35	D	0.67037	0.68085	1	W	0.0739	-3	L	-0.02983	-2	K	0.72871	-4	C	-0.03988	2	E	-0.0285	-8	K	8.6	0.12	S	6	C	-0.04
N	35	E	0.54446	0.53428	1	W	0.1629	-3	L	0.05195	-2	K	0.4148	-4	C	0.00422	2	E	0.0777	-8	K	8.6	0.12	S	6	C	0.17
N	35	F	1.48241	1.26199	1	W	0.80138	-3	L	-0.00279	-2	K	1.22311	-4	C	0.12202	2	E	0.26208	-8	K	8.6	0.12	S	6	C	-0.09
N	35	G	0.59391	0.60183	1	W	0.17783	-3	L	-0.09322	-2	K	0.78858	-4	C	-0.09276	2	E	-0.10145	-8	K	8.6	0.12	S	6	C	-0.65
N	35	H	0.98835	0.95724	1	W	0.35168	-3	L	-0.10817	-2	K	1.08212	-4	C	0.04373	2	E	0.0144	-8	K	8.6	0.12	S	6	C	-0.45
N	35	I	1.08103	0.91977	1	W	0.74642	-3	L	0.00754	-2	K	0.88466	-4	C	-0.00855	2	E	0.18883	-8	K	8.6	0.12	S	6	C	0.37
N	35	K	0.3343	0.51882	1	W	-0.14343	-3	L	-0.11089	-2	K	0.44458	-4	C	0.02308	2	E	6.14E-04	-8	K	8.6	0.12	S	6	C	0.15
N	35	L	1.18542	0.96239	1	W	0.8115	-3	L	-0.04485	-2	K	1.08962	-4	C	-0.04548	2	E	0.14065	-8	K	8.6	0.12	S	6	C	0.2
N	35	M	1.13067	1.06891	1	W	0.60429	-3	L	-0.04817	-2	K	1.09962	-4	C	-0.0275	2	E	0.07923	-8	K	8.6	0.12	S	6	C	0.21
N	35	P	0.7507	0.7535	1	W	0.26435	-3	L	-0.09986	-2	K	0.87732	-4	C	-0.0939	2	E	-0.02677	-8	K	8.6	0.12	S	6	C	-12.07
N	35	Q	1.36497	1.37713	1	W	0.5468	-3	L	-0.06587	-2	K	1.13348	-4	C	0.06294	2	E	0.29737	-8	K	8.6	0.12	S	6	C	0.53
N	35	R	0.73073	0.762	1	W	0.03636	-3	L	-0.11884	-2	K	0.77518	-4	C	0.07853	2	E	0.0744	-8	K	8.6	0.12	S	6	C	-0.05
N	35	S	0.86702	0.84139	1	W	0.21059	-3	L	-0.08873	-2	K	0.96781	-4	C	-0.01773	2	E	-0.01206	-8	K	8.6	0.12	S	6	C	-0.41
N	35	T	0.66972	0.66397	1	W	0.09702	-3	L	-0.06325	-2	K	0.79979	-4	C	-0.07142	2	E	-0.06683	-8	K	8.6	0.12	S	6	C	0.59
N	35	V	0.95261	0.90274	1	W	0.51157	-3	L	-0.05534	-2	K	0.98942	-4	C	-0.03582	2	E	0.01852	-8	K	8.6	0.12	S	6	C	-0.81
N	35	W	1.31007	1.28657	1	W	0.48928	-3	L	-0.05236	-2	K	1.23084	-4	C	0.03373	2	E	0.13159	-8	K	8.6	0.12	S	6	C	-2.95
N	35	Y	1.49051	1.28996	1	W	0.73773	-3	L	-0.02313	-2	K	1.29259	-4	C	0.0919	2	E	0.22103	-8	K	8.6	0.12	S	6	C	0.16
W	36	A	0.21029	0.22746	-1	N	-0.11583	1	E	0.35097	-5	C	0.45826	-2	N	0.06724	2	C	-0.20419	-4	L	14.2	0.16	B	0	C	0.85
W	36	C	6.30575	1.65888	-1	N	1.0866	1	E	5.36604	-5	C	2.06789	-2	N	3.32716	2	C	1.08828	-4	L	14.2	0.16	B	0	C	-1.32
W	36	D	0.394	0.63888	-1	N	-0.24844	1	E	0.61993	-5	C	0.85786	-2	N	-0.18892	2	C	-0.24538	-4	L	14.2	0.16	B	0	C	-0.24
W	36	E	-0.15172	0.40378	-1	N	-0.36536	1	E	0.10932	-5	C	0.43484	-2	N	-0.48911	2	C	-0.12592	-4	L	14.2	0.16	B	0	C	-0.77
W	36	F	1.54116	0.77052	-1	N	0.09736	1	E	1.39422	-5	C	0.81358	-2	N	0.51858	2	C	0.25718	-4	L	14.2	0.16	B	0	C	0.19
W	36	G	0.0091	0.40821	-1	N	-0.28708	1	E	0.33704	-5	C	0.54633	-2	N	-0.25857	2	C	-0.24553	-4	L	14.2	0.16	B	0	C	0.26
W	36	H	1.02967	0.36018	-1	N	-0.01866	1	E	1.10415	-5	C	0.72872	-2	N	0.43635	2	C	-0.0289	-4	L	14.2	0.16	B	0	C	0.14
W	36	I	1.38016	0.64074	-1	N	0.03579	1	E	1.28447	-5	C	0.85262	-2	N	0.4267	2	C	0.12957	-4	L	14.2	0.16	B	0	C	0.64
W	36	K	0.23688	0.32844	-1	N	-0.0271	1	E	0.3225	-5	C	0.66424	-2	N	-0.06755	2	C	-0.40476	-4	L	14.2	0.16	B	0	C	-0.42
W	36	L	0.88187	0.52845	-1	N	-0.0507	1	E	0.92506	-5	C	0.49763	-2	N	0.19901	2	C	0.19985	-4	L	14.2	0.16	B	0	C	0.46
W	36	M	0.4795	0.24985	-1	N	-0.0698	1	E	0.54512	-5	C	0.42116	-2	N	0.06813	2	C	0.00139	-4	L	14.2	0.16	B	0	C	0.02
W	36	N	0.7451	0.85077	-1	N	-0.05742	1	E	0.75018	-5	C	0.99257	-2	N	-0.08121	2	C	-0.23653	-4	L	14.2	0.16	B	0	C	0.5
W	36	P	0.15752	0.5191	-1	N	-0.384	1	E	0.58902	-5	C	0.59419	-2	N	-0.16182	2	C	-0.18197	-4	L	14.2	0.16	B	0	C	-5.62
W	36	Q	-0.40366	0.29036	-1	N	-0.47578	1	E	0.08564	-5	C	0.19285	-2	N	-0.46089	2	C	-0.024	-4	L	14.2	0.16	B	0	C	0.43
W	36	R	0.32087	0.4875	-1	N	-0.09558	1	E	0.48294	-5	C	0.7411	-2	N	-0.07775	2	C	-0.23208	-4	L	14.2	0.16	B	0	C	-0.36
W	36	S	0.52247	0.55302	-1	N	-0.25107	1	E	0.80992	-5	C	0.69781	-2	N	0.02048	2	C	-0.12401	-4	L	14.2	0.16	B	0	C	0.44
W	36	T	0.41851	0.39881	-1	N	-0.19041	1	E	0.61981	-5	C	0.4047	-2	N	0.24508	2	C	-0.15094	-4	L	14.2	0.16	B	0	C	-0.02
W	36	V	0.63285	0.35248	-1	N	-0.1722	1	E	0.80804	-5	C	0.70399	-2	N	0.02718	2	C	0.02004	-4	L	14.2	0.16	B	0	C	0.55
W	36	Y	1.76588	0.91646	-1	N	0.28531	1	E	1.45133	-5	C	0.92847	-2	N	0.53254	2	C	0.22694	-4	L	14.2	0.16	B	0	C	0.67
E	37	A	0.16107	-0.06477	-1	W	0.25901	1	C	0.13265	2	R	-0.13069	-2	N	-0.27736	-10	K	0.30579	-24	I	13.3	0.24	S	3	C	0.25
E	37	C	4.38005	1.27833	-1	W	4.4462	1	C	1.49266	2	R	-0.08113	-2	N	1.30979	-10	K	1.57762	-24	I	13.3	0.24	S	3	C	0.66
E	37	D	-0.2293	-0.16082	-1	W	-0.26653	1	C	0.05298	2	R	4.96E-04	-2	N	-0.19519	-10	K	-0.08708	-24	I	13.3	0.24	S	3	C	0.43
E	37	F	1.07357	0.37864	-1	W	1.13947	1	C	0.43248	2	R	-0.11351	-2	N	0.02801	-10	K	0.61306	-24	I	13.3	0.24	S	3	C	-0.43
E	37	G	0.47555	0.13316	-1	W	0.41701	1	C	0.28964	2	R	-0.02109	-2	N	-0.16177	-10	K	0.34768	-24	I	13.3	0.24	S	3	C	0.04
E	37	H	0.83521	-0.00233	-1	W	0.94526	1	C	0.37161	2	R	-0.21551	-2	N	-0.13362	-10	K	0.59722	-24	I	13.3	0.24	S	3	C	0.05
E	37	I	0.72395	0.20871	-1	W	0.6734	1	C	0.14876	2	R	-0.02001	-2	N	-0.18372	-10	K	0.75891	-24	I	13.3	0.24	S	3	C	-1.7
E	37	K	-1.13073	-0.60418	-1	W	-0.94844	1	C	-0.49983	2	R	-0.14967	-2	N	-0.4567	-10	K	-0.17419	-24	I	13.3	0.24	S	3	C	-0.11
E	37	L	0.7797	0.29594	-1	W	0.85703	1	C	0.23466	2	R	-0.11896	-2	N	-0.08522	-10	K	0.63026	-24	I	13.3	0.24	S	3	C	-0.14
E	37	M	0.55976	0.29654	-1	W	0.72059	1	C	0.18535	2	R	-0.24772	-2	N	-0.13577	-10	K	0.51016	-24	I	13.3	0.24	S	3	C	-0.31
E	37	N	0.07965	-0.23807	-1	W	0.21335	1	C	0.08021	2	R	-0.16063	-2	N	-0.18029	-10	K	0.17973	-24	I	13.3	0.24	S	3	C	0.55
E	37	P	0.15134	-0.05636	-1	W	0.16621	1	C	0.05745	2	R	-0.06022	-2	N	-0.10846	-10	K	0.20234	-24	I	13.3	0.24	S	3	C	0.09
E	37	Q	0.23149	0.27962	-1	W	0.13031	1	C	-0.01139	2	R	0.04825	-2	N	0.14834	-10	K	0.09455	-24	I	13.3	0.24	S	3	C	-1.54
E	37	R	0.02196	-0.38369	-1	W	0.06676	1	C	0.31033	2	R	-0.12796	-2	N	-0.56822	-10	K	0.27984	-24	I	13.3	0.24	S	3	C	0.49
E	37	S	0.32205	-0.06334	-1	W	0.41978	1	C	0.15964	2	R	-0.14406	-2	N	-0.18636	-10	K	0.34876	-24	I	13.3	0.24	S	3	C	0.08
E	37	T	0.54881	-0.00917	-1	W	0.66014	1	C	0.19742	2	R	-0.14293	-2	N	-0.00575	-10	K	0.35714	-24	I	13.3	0.24	S	3	C	0.14
E	37	V	0.65917	0.26368	-1	W	0.82063	1	C	0.12517	2	R	-0.17012	-2	N	-0.05747	-10	K	0.59146	-24	I	13.3	0.24	S	3	C	0.32
E	37	W	1.21292	0.3206	-1	W	0.87193	1	C	0.77489	2	R	0.13832	-2	N	0.32763	-10	K	0.1104	-24	I	13.3	0.24	S	3	C	-2.84
E	37	Y	1.21247	0.52261	-1	W	1.07891	1	C	0.40683	2	R	0.00538	-2	N	0.1842	-10	K	0.62144	-24	I	13.3	0.24	S	3	C	-2.03
C	38	A	-7.79053	-1.39901	1	R	0.29878	-1	E	-4.78296	-7	C	-3.53733	-11	K	-1.29709	-2	W	-5.82908	-27	C	15.6	0.16	B	0	C	-3.87
C	38	D	-8.24315	-1.22354	1	R	0.03238	-1	E	-5.2513	-7	C	-2.8866	-11	K	-1.58771	-2	W	-6.09999	-27	C	15.6	0.16	B	0	C	-2.81
C	38	E	-7.84233	-0.99253	1	R	0.40309	-1	E	-5.40478	-7	C	-2.56456	-11	K	-1.2874	-2	W	-6.26439	-27	C	15.6	0.16	B	0	C	-12.24
C	38	F	-5.9388	-0.93147	1	R	0.74926	-1	E	-4.10011	-7	C	-2.43232	-11	K	-0.52726	-2	W	-5.05552	-27	C	15.6	0.16	B	0	C	-3.27
C	38	G	-7.52003	-1.08651	1	R	0.09957	-1	E	-4.68061	-7	C	-3.2399	-11	K	-1.28517	-2	W	-5.59994	-27	C	15.6	0.16	B	0	C	-3.42
C	38	H	-6.15651	-1.2622	1	R	0.78566	-1	E	-4.21	-7	C	-2.84307	-11	K	-0.87712	-2	W	-5.12064	-27	C	15.6	0.16	B	0	C	-11.77
C	38	I	-6.89023	-1.42182	1	R	0.50421	-1	E	-4.36928	-7	C	-3.51272	-11	K	-0.99112	-2	W	-5.40274	-27	C	15.6	0.16	B	0	C	-13.26
C	38	K	-8.29126	-1.63086	1	R	0.68491	-1	E	-5.48169	-7	C	-3.5009	-11	K	-1.60313	-2	W	-6.09991	-27	C	15.6	0.16	B	0	C	-12.19
C	38	L	-6.67228	-0.98902	1	R	0.52435	-1	E	-4.37858	-7	C	-3.07642	-11	K	-0.80206	-2	W	-5.37988	-27	C	15.6	0.16	B	0	C	-13.79
C	38	M	-6.84898	-1.1012	1	R	0.48477	-1	E	-4.34798	-7	C	-2.97004	-11	K	-0.73662	-2	W	-5.76114	-27	C	15.6	0.16	B	0	C	-6.69
C	38	N	-7.65075	-1.43353	1	R	0.25115	-1	E	-5.01235	-7	C	-3.04757	-11	K	-1.38339	-2	W	-5.61558	-27	C	15.6	0.16	B	0	C	-12.65
C	38	P	-8.08496	-1.42109	1	R	0.09237	-1	E	-4.87004	-7	C	-3.69354	-11	K	-1.36167	-2	W	-5.90199	-27	C	15.6	0.16	B	0	C	-11.5
C	38	Q	-8.02809	-1.30769	1	R	0.31897	-1	E	-5.08446	-7	C	-2.96639	-11	K	-0.99755	-2	W	-6.34696	-27	C	15.6	0.16	B	0	C	-3.06
C	38	R	-7.45558	-1.19533	1	R	0.93165	-1	E	-5.31095	-7	C	-3.61715	-11	K	-1.32971	-2	W	-5.66237	-27	C	15.6	0.16	B	0	C	-5.71
C	38	S	-7.22838	-1.32274	1	R	0.23912	-1	E	-4.47889	-7	C	-3.18137	-11	K	-1.25307	-2	W	-5.39888	-27	C	15.6	0.16	B	0	C	-6.47
C	38	T	-6.93848	-1.27352	1	R	0.16973	-1	E	-4.39792	-7	C	-2.84524	-11	K	-1.22821	-2	W	-5.18236	-27	C	15.6	0.16	B	0	C	-11.15
C	38	V	-7.13368	-1.19109	1	R	0.47291	-1	E	-4.54899	-7	C	-3.27355	-11	K	-0.8378	-2	W	-5.73509	-27	C	15.6	0.16	B	0	C	-12.12
C	38	W	-6.91667	-0.68991	1	R	0.64535	-1	E	-4.87239	-7	C	-2.78386	-11	K	-0.98711	-2	W	-5.6091	-27	C	15.6	0.16	B	0	C	-11.35
C	38	Y	-5.67512	-0.6547	1	R	0.93607	-1	E	-4.17216	-7	C	-2.28999	-11	K	-0.58101	-2	W	-5.19319	-27	C	15.6	0.16	B	0	C	-3.15
R	39	A	-0.51078	-0.27355	1	Y	-0.20953	-1	C	-0.86156	-27	D	-0.36599	2	S	-0.23514	-28	C	-0.56962	-2	E	12.7	0.21	B	0	C	0.15
R	39	C	5.28872	1.29386	1	Y	4.015	-1	C	1.45822	-27	D	-0.2622	2	S	3.19144	-28	C	0.85777	-2	E	12.7	0.21	B	0	C	0.14
R	39	D	-0.10022	0.16709	1	Y	-0.44325	-1	C	-0.86018	-27	D	-0.37968	2	S	-0.00642	-28	C	-0.92609	-2	E	12.7	0.21	B	0	C	0.18
R	39	E	-0.63772	-0.01628	1	Y	-0.78462	-1	C	-1.48467	-27	D	-0.52846	2	S	-0.42735	-28	C	-1.01619	-2	E	12.7	0.21	B	0	C	0.59
R	39	F	0.61593	0.509	1	Y	0.04296	-1	C	-0.41787	-27	D	-0.20754	2	S	0.3182	-28	C	-0.48376	-2	E	12.7	0.21	B	0	C	0.31
R	39	G	-0.06666	-0.02235	1	Y	-0.10507	-1	C	-0.60308	-27	D	-0.26616	2	S	-0.07304	-28	C	-0.54878	-2	E	12.7	0.21	B	0	C	0.15
R	39	H	1.05913	0.10924	1	Y	0.65516	-1	C	0.25034	-27	D	-0.05203	2	S	0.68138	-28	C	-0.02676	-2	E	12.7	0.21	B	0	C	0.14
R	39	I	0.32846	0.16202	1	Y	0.12395	-1	C	-0.57097	-27	D	-0.25926	2	S	0.01944	-28	C	-0.41316	-2	E	12.7	0.21	B	0	C	0.83
R	39	K	-0.03186	-0.20359	1	Y	-0.01144	-1	C	-0.17514	-27	D	-0.01623	2	S	-0.00919	-28	C	-0.2252	-2	E	12.7	0.21	B	0	C	-0.77
R	39	L	0.03225	0.21996	1	Y	-0.24942	-1	C	-0.827	-27	D	-0.31012	2	S	-0.10812	-28	C	-0.52022	-2	E	12.7	0.21	B	0	C	0.9
R	39	M	-1.03673	-0.3531	1	Y	-0.54424	-1	C	-1.27969	-27	D	-0.45721	2	S	-0.55308	-28	C	-0.71106	-2	E	12.7	0.21	B	0	C	1.17
R	39	N	0.25216	-0.02475	1	Y	0.19568	-1	C	-0.34006	-27	D	-0.16052	2	S	0.1722	-28	C	-0.315	-2	E	12.7	0.21	B	0	C	1.22
R	39	P	-0.17445	-0.25615	1	Y	0.06405	-1	C	-0.73276	-27	D	-0.27237	2	S	-0.04271	-28	C	-0.53377	-2	E	12.7	0.21	B	0	C	-4.61
R	39	Q	-0.84277	-0.51652	1	Y	-0.37573	-1	C	-0.94741	-27	D	-0.36379	2	S	-0.3459	-28	C	-0.76821	-2	E	12.7	0.21	B	0	C	-0.3
R	39	S	0.54427	0.12657	1	Y	0.41172	-1	C	-0.23693	-27	D	-0.19543	2	S	0.21781	-28	C	-0.30483	-2	E	12.7	0.21	B	0	C	0.37
R	39	T	0.44803	-0.05565	1	Y	0.39262	-1	C	-0.52774	-27	D	-0.3034	2	S	0.27246	-28	C	-0.45376	-2	E	12.7	0.21	B	0	C	1.77
R	39	V	-0.73302	-0.191	1	Y	-0.55768	-1	C	-1.14216	-27	D	-0.33364	2	S	-0.49397	-28	C	-0.72025	-2	E	12.7	0.21	B	0	C	0.05
R	39	W	1.11157	0.59876	1	Y	0.29388	-1	C	0.05203	-27	D	0.07021	2	S	0.40519	-28	C	-0.19127	-2	E	12.7	0.21	B	0	C	-1.29
R	39	Y	1.10279	0.90487	1	Y	0.09861	-1	C	-0.41658	-27	D	-0.08592	2	S	0.3322	-28	C	-0.3915	-2	E	12.7	0.21	B	0	C	0.78
Y	40	A	-1.2966	-0.21491	1	S	-0.77694	-1	R	-0.84291	-29	C	-0.19888	-28	D	-0.12325	2	P	0.08471	-30	A	17.8	0.16	B	0	C	-5.85
Y	40	C	3.12725	-0.12577	1	S	0.68462	-1	R	3.8787	-29	C	1.03499	-28	D	-0.02852	2	P	1.19606	-30	A	17.8	0.16	B	0	C	-11.57
Y	40	D	-0.88735	-0.40155	1	S	-0.29594	-1	R	-0.64012	-29	C	-0.71803	-28	D	-0.1091	2	P	-0.54256	-30	A	17.8	0.16	B	0	C	-13.58
Y	40	E	-0.608	-0.51783	1	S	-0.14845	-1	R	-0.44528	-29	C	-0.67428	-28	D	-0.16641	2	P	-0.34688	-30	A	17.8	0.16	B	0	C	-4.26
Y	40	F	-0.78901	-0.02098	1	S	-0.25258	-1	R	-0.49978	-29	C	-0.20042	-28	D	0.02722	2	P	-0.14833	-30	A	17.8	0.16	B	0	C	-1.18
Y	40	G	-1.04651	-0.0631	1	S	-0.37488	-1	R	-0.54765	-29	C	-0.08625	-28	D	-0.00542	2	P	-0.1805	-30	A	17.8	0.16	B	0	C	-7.11
Y	40	H	-1.15496	0.0363	1	S	-0.69021	-1	R	-0.5281	-29	C	0.05852	-28	D	-0.02023	2	P	-0.02436	-30	A	17.8	0.16	B	0	C	-3.87
Y	40	I	-1.51355	-0.14503	1	S	-0.62946	-1	R	-1.06883	-29	C	-0.20717	-28	D	-0.07926	2	P	-0.18807	-30	A	17.8	0.16	B	0	C	-4.37
Y	40	K	-2.47124	-0.45763	1	S	-0.99782	-1	R	-1.39608	-29	C	-0.5395	-28	D	-0.2238	2	P	-0.37015	-30	A	17.8	0.16	B	0	C	-13.58
Y	40	L	-0.62176	-0.1239	1	S	-0.35155	-1	R	-0.44777	-29	C	-0.16804	-28	D	-0.04391	2	P	-0.01375	-30	A	17.8	0.16	B	0	C	-4.98
Y	40	M	-1.65148	-0.29169	1	S	-0.52183	-1	R	-1.13141	-29	C	-0.32879	-28	D	-0.15208	2	P	-0.26919	-30	A	17.8	0.16	B	0	C	-4.43
Y	40	N	-1.58986	-0.20948	1	S	-0.74417	-1	R	-0.68929	-29	C	-0.16725	-28	D	-0.03186	2	P	-0.20454	-30	A	17.8	0.16	B	0	C	-12.16
Y	40	P	-1.84875	-0.10074	1	S	-0.92756	-1	R	-0.89582	-29	C	-0.25971	-28	D	0.03648	2	P	-0.38009	-30	A	17.8	0.16	B	0	C	-11.06
Y	40	Q	-0.98873	-0.02802	1	S	-0.74699	-1	R	-0.67895	-29	C	-0.49006	-28	D	0.0497	2	P	-0.15387	-30	A	17.8	0.16	B	0	C	-3.47
Y	40	R	-1.8969	-0.11983	1	S	-0.72476	-1	R	-0.85142	-29	C	0.07842	-28	D	-0.13467	2	P	-0.30629	-30	A	17.8	0.16	B	0	C	-3.29
Y	40	S	-1.14655	-0.0156	1	S	-0.76681	-1	R	-0.55196	-29	C	-0.1643	-28	D	0.02148	2	P	-0.21723	-30	A	17.8	0.16	B	0	C	-5.89
Y	40	T	-1.45179	-0.0607	1	S	-0.74098	-1	R	-0.70541	-29	C	-0.06746	-28	D	-0.00929	2	P	-0.17131	-30	A	17.8	0.16	B	0	C	-2.24
Y	40	V	-1.23242	-0.20758	1	S	-0.66338	-1	R	-0.66455	-29	C	-0.37464	-28	D	-0.03679	2	P	-0.15538	-30	A	17.8	0.16	B	0	C	-2.21
Y	40	W	-0.09422	0.38557	1	S	0.09706	-1	R	-0.58899	-29	C	0.12425	-28	D	0.15009	2	P	0.0229	-30	A	17.8	0.16	B	0	C	-1.17
S	41	A	-0.05917	-0.00883	-1	Y	-0.13367	1	P	-0.01597	-2	R	-0.03316	-29	D	-0.12398	2	K	-0.02718	3	T	16	0.2	B	0	C	-1.03
S	41	C	-0.33161	-0.07585	-1	Y	0.02697	1	P	-0.07865	-2	R	-0.33487	-29	D	-0.01529	2	K	0.09359	3	T	16	0.2	B	0	C	-4.66
S	41	D	0.02591	-0.17121	-1	Y	0.14702	1	P	0.02132	-2	R	-0.0809	-29	D	0.26644	2	K	0.10827	3	T	16	0.2	B	0	C	-9.94
S	41	E	-0.36354	-0.31838	-1	Y	0.04031	1	P	-0.0627	-2	R	-0.31514	-29	D	0.09885	2	K	0.07782	3	T	16	0.2	B	0	C	-5.73
S	41	F	0.36878	0.44046	-1	Y	0.10629	1	P	0.14407	-2	R	0.15829	-29	D	-0.06501	2	K	0.03893	3	T	16	0.2	B	0	C	-5.07
S	41	G	0.05137	-0.02771	-1	Y	0.13506	1	P	0.07601	-2	R	-0.06147	-29	D	0.12195	2	K	0.10993	3	T	16	0.2	B	0	C	-1.49
S	41	H	0.28234	0.42519	-1	Y	0.09517	1	P	0.07312	-2	R	-0.02049	-29	D	-0.18394	2	K	-0.05302	3	T	16	0.2	B	0	C	-6.52
S	41	I	0.13499	0.09535	-1	Y	-0.03648	1	P	-0.01645	-2	R	0.03804	-29	D	-0.01977	2	K	-0.02138	3	T	16	0.2	B	0	C	-4.14
S	41	K	-0.21275	-0.26195	-1	Y	-0.25658	1	P	-0.08934	-2	R	0.04846	-29	D	-0.04345	2	K	-0.01715	3	T	16	0.2	B	0	C	-6.28
S	41	L	0.27034	0.1411	-1	Y	0.08525	1	P	0.09263	-2	R	0.09296	-29	D	0.04298	2	K	0.02244	3	T	16	0.2	B	0	C	-3.12
S	41	M	0.23735	0.22868	-1	Y	0.23091	1	P	0.02482	-2	R	0.00917	-29	D	-0.06942	2	K	0.06035	3	T	16	0.2	B	0	C	-3.08
S	41	N	0.20078	0.13051	-1	Y	0.16258	1	P	-0.06959	-2	R	0.0031	-29	D	0.14726	2	K	0.02746	3	T	16	0.2	B	0	C	-4.53
S	41	P	-0.11233	0.24251	-1	Y	0.0163	1	P	-0.08252	-2	R	-0.15305	-29	D	-0.24053	2	K	-0.07196	3	T	16	0.2	B	0	C	-12.54
S	41	Q	0.10362	-0.00322	-1	Y	0.12016	1	P	-0.05479	-2	R	-0.01453	-29	D	0.10284	2	K	-0.04328	3	T	16	0.2	B	0	C	-3.42
S	41	R	0.17506	0.21883	-1	Y	-0.23125	1	P	0.23923	-2	R	0.3734	-29	D	-0.30087	2	K	-0.1667	3	T	16	0.2	B	0	C	-4.2
S	41	T	-0.11957	-0.04651	-1	Y	-5.64E-04	1	P	-0.07565	-2	R	-0.12319	-29	D	-0.03373	2	K	-0.01211	3	T	16	0.2	B	0	C	-1.35
S	41	V	0.07039	0.0667	-1	Y	0.06097	1	P	-0.02557	-2	R	-0.07765	-29	D	-0.00554	2	K	0.03666	3	T	16	0.2	B	0	C	-2.81
S	41	W	0.67737	0.56106	-1	Y	0.28245	1	P	0.14343	-2	R	0.21005	-29	D	0.00507	2	K	-0.01379	3	T	16	0.2	B	0	C	-7.71
S	41	Y	0.87632	0.58392	-1	Y	0.26815	1	P	0.23828	-2	R	0.41849	-29	D	0.19759	2	K	0.11953	3	T	16	0.2	B	0	C	-3.78
P	42	A	-0.15	-0.06912	1	K	-0.03764	-1	S	-0.12612	2	T	-0.08088	-2	Y	-0.11235	3	K	-0.02389	-33	Q	10.2	0.27	S	6	C	-0.73
P	42	C	0.18664	0.11629	1	K	0.28887	-1	S	-0.06061	2	T	0.07037	-2	Y	-0.10221	3	K	0.24725	-33	Q	10.2	0.27	S	6	C	-3.99
P	42	D	0.41648	0.53556	1	K	0.25878	-1	S	0.32537	2	T	-0.11907	-2	Y	0.1577	3	K	0.09109	-33	Q	10.2	0.27	S	6	C	-2.22
P	42	E	0.19574	0.39964	1	K	0.03521	-1	S	0.27323	2	T	-0.20389	-2	Y	0.16052	3	K	-0.07748	-33	Q	10.2	0.27	S	6	C	-0.67
P	42	F	0.1876	0.13984	1	K	0.22908	-1	S	-0.01948	2	T	0.04773	-2	Y	-0.04148	3	K	0.20708	-33	Q	10.2	0.27	S	6	C	-8.69
P	42	G	0.2603	0.242	1	K	0.23335	-1	S	0.16158	2	T	0.0183	-2	Y	0.02694	3	K	0.09872	-33	Q	10.2	0.27	S	6	C	-1.63
P	42	H	0.05876	0.03923	1	K	0.113	-1	S	0.0159	2	T	0.01953	-2	Y	-0.05425	3	K	0.04285	-33	Q	10.2	0.27	S	6	C	-3.35
P	42	I	0.27451	0.22653	1	K	0.24668	-1	S	0.11884	2	T	0.04798	-2	Y	0.02783	3	K	0.15567	-33	Q	10.2	0.27	S	6	C	-3.71
P	42	K	-0.1299	-0.08425	1	K	-0.03673	-1	S	-0.10802	2	T	-0.04564	-2	Y	-0.09315	3	K	-0.02188	-33	Q	10.2	0.27	S	6	C	-1.92
P	42	L	0.03354	0.0626	1	K	0.07325	-1	S	-0.03052	2	T	-0.02906	-2	Y	-0.03972	3	K	0.06406	-33	Q	10.2	0.27	S	6	C	-4.79
P	42	M	-0.32589	-0.23943	1	K	-0.18585	-1	S	-0.20532	2	T	-0.08646	-2	Y	-0.14005	3	K	-0.12057	-33	Q	10.2	0.27	S	6	C	-2.77
P	42	N	0.27421	0.19141	1	K	0.29424	-1	S	0.05926	2	T	0.08281	-2	Y	-0.02002	3	K	0.21496	-33	Q	10.2	0.27	S	6	C	-3.19
P	42	Q	0.10434	0.08731	1	K	0.15011	-1	S	0.00527	2	T	0.01702	-2	Y	-0.04577	3	K	0.09905	-33	Q	10.2	0.27	S	6	C	-1.35
P	42	R	-0.51076	-0.52193	1	K	-0.23636	-1	S	-0.46498	2	T	0.01117	-2	Y	-0.27439	3	K	-0.04578	-33	Q	10.2	0.27	S	6	C	-5.2
P	42	S	0.29223	0.26207	1	K	0.28995	-1	S	0.11435	2	T	0.03016	-2	Y	0.00228	3	K	0.17787	-33	Q	10.2	0.27	S	6	C	-2.48
P	42	T	0.25951	0.30078	1	K	0.14907	-1	S	0.19554	2	T	-0.04126	-2	Y	0.11042	3	K	0.06397	-33	Q	10.2	0.27	S	6	C	-2.08
P	42	V	0.09711	0.12265	1	K	0.08166	-1	S	0.08678	2	T	-0.02552	-2	Y	0.01545	3	K	0.01032	-33	Q	10.2	0.27	S	6	C	-2.02
P	42	W	0.34894	0.13528	1	K	0.38516	-1	S	-0.01405	2	T	0.21366	-2	Y	-0.03621	3	K	0.36299	-33	Q	10.2	0.27	S	6	C	-5.72
P	42	Y	0.25137	0.17121	1	K	0.26471	-1	S	-0.00694	2	T	0.08016	-2	Y	-0.01335	3	K	0.25831	-33	Q	10.2	0.27	S	6	C	-6
K	43	A	0.23583	0.21383	-1	P	0.24908	1	T	0.12577	2	K	0.11005	-2	S	-0.01326	-34	Q	0.1358	3	R	15.3	0.25	B	0	C	-0.14
K	43	C	0.46489	0.48834	-1	P	0.41597	1	T	0.23365	2	K	0.23125	-2	S	0.04892	-34	Q	0.1229	3	R	15.3	0.25	B	0	C	-2.9
K	43	D	0.50732	0.35899	-1	P	0.59789	1	T	0.479	2	K	0.02832	-2	S	-0.09057	-34	Q	0.35358	3	R	15.3	0.25	B	0	C	-6.21
K	43	E	0.24908	0.16615	-1	P	0.4082	1	T	0.3944	2	K	-0.1453	-2	S	-0.1591	-34	Q	0.29944	3	R	15.3	0.25	B	0	C	-7.97
K	43	F	0.68343	0.50821	-1	P	0.48717	1	T	0.28607	2	K	0.39736	-2	S	0.19625	-34	Q	0.22998	3	R	15.3	0.25	B	0	C	-0.57
K	43	G	0.67513	0.55096	-1	P	0.56541	1	T	0.35991	2	K	0.31521	-2	S	0.10971	-34	Q	0.23283	3	R	15.3	0.25	B	0	C	-1.5
K	43	H	0.36474	0.33911	-1	P	0.26928	1	T	0.09787	2	K	0.26687	-2	S	0.09546	-34	Q	0.13374	3	R	15.3	0.25	B	0	C	-0.93
K	43	I	0.3377	0.27664	-1	P	0.3314	1	T	0.19507	2	K	0.14262	-2	S	0.00629	-34	Q	0.19929	3	R	15.3	0.25	B	0	C	-0.99
K	43	L	0.34219	0.29921	-1	P	0.34543	1	T	0.2657	2	K	0.0765	-2	S	-0.00324	-34	Q	0.2261	3	R	15.3	0.25	B	0	C	-0.2
K	43	M	0.25276	0.15979	-1	P	0.35993	1	T	0.34936	2	K	-0.09659	-2	S	-0.10717	-34	Q	0.27187	3	R	15.3	0.25	B	0	C	-0.08
K	43	N	0.60433	0.40777	-1	P	0.39522	1	T	0.22398	2	K	0.38035	-2	S	0.20911	-34	Q	0.17937	3	R	15.3	0.25	B	0	C	-2.01
K	43	P	0.46778	0.43845	-1	P	0.30299	1	T	0.07003	2	K	0.39777	-2	S	0.1648	-34	Q	0.12483	3	R	15.3	0.25	B	0	C	1.16
K	43	Q	0.62937	0.40768	-1	P	0.37055	1	T	0.21023	2	K	0.41913	-2	S	0.25881	-34	Q	0.23638	3	R	15.3	0.25	B	0	C	-0.14
K	43	R	0.06167	-0.0301	-1	P	-0.03721	1	T	-0.06755	2	K	0.12922	-2	S	0.0989	-34	Q	0.08201	3	R	15.3	0.25	B	0	C	-0.32
K	43	S	0.5234	0.42832	-1	P	0.28399	1	T	0.11809	2	K	0.4053	-2	S	0.2394	-34	Q	0.10095	3	R	15.3	0.25	B	0	C	-1.51
K	43	T	0.56981	0.37808	-1	P	0.35739	1	T	0.19887	2	K	0.37094	-2	S	0.2124	-34	Q	0.19383	3	R	15.3	0.25	B	0	C	-1.04
K	43	V	0.37839	0.34275	-1	P	0.31603	1	T	0.21408	2	K	0.1643	-2	S	0.06235	-34	Q	0.16027	3	R	15.3	0.25	B	0	C	-1.39
K	43	W	0.85397	0.57938	-1	P	0.44958	1	T	0.24744	2	K	0.60653	-2	S	0.40438	-34	Q	0.24409	3	R	15.3	0.25	B	0	C	-1.88
K	43	Y	0.7202	0.55596	-1	P	0.60186	1	T	0.40637	2	K	0.31383	-2	S	0.11834	-34	Q	0.2697	3	R	15.3	0.25	B	0	C	0.78
K	45	A	0.2862	0.29624	1	R	0.12577	-1	T	0.12577	-2	K	0.16044	2	S	0.16044	3	P	-0.01002	-3	P	5.9	0.32	U	2	C	0.8
K	45	C	0.51876	0.40801	1	R	0.23365	-1	T	0.23365	-2	K	0.28511	2	S	0.28511	3	P	0.11074	-3	P	5.9	0.32	U	2	C	-0.61
K	45	D	0.77946	0.65404	1	R	0.479	-1	T	0.479	-2	K	0.30046	2	S	0.30046	3	P	0.12542	-3	P	5.9	0.32	U	2	C	-5.43
K	45	E	0.66133	0.56638	1	R	0.3944	-1	T	0.3944	-2	K	0.26694	2	S	0.26694	3	P	0.09496	-3	P	5.9	0.32	U	2	C	-2.94
K	45	F	0.53788	0.48179	1	R	0.28607	-1	T	0.28607	-2	K	0.25181	2	S	0.25181	3	P	0.05608	-3	P	5.9	0.32	U	2	C	-1.88
K	45	G	0.59956	0.47248	1	R	0.35991	-1	T	0.35991	-2	K	0.23966	2	S	0.23966	3	P	0.12708	-3	P	5.9	0.32	U	2	C	-7.48
K	45	H	0.33808	0.37394	1	R	0.09787	-1	T	0.09787	-2	K	0.24021	2	S	0.24021	3	P	-0.03587	-3	P	5.9	0.32	U	2	C	-0.6
K	45	I	0.37013	0.37437	1	R	0.19507	-1	T	0.19507	-2	K	0.17506	2	S	0.17506	3	P	-0.00422	-3	P	5.9	0.32	U	2	C	0.38
K	45	L	0.44794	0.40835	1	R	0.2657	-1	T	0.2657	-2	K	0.18225	2	S	0.18225	3	P	0.03959	-3	P	5.9	0.32	U	2	C	0.72
K	45	M	0.55549	0.47799	1	R	0.34936	-1	T	0.34936	-2	K	0.20613	2	S	0.20613	3	P	0.07748	-3	P	5.9	0.32	U	2	C	-0.01
K	45	N	0.46321	0.41862	1	R	0.22398	-1	T	0.22398	-2	K	0.23923	2	S	0.23923	3	P	0.04461	-3	P	5.9	0.32	U	2	C	-0.69
K	45	P	0.31226	0.36709	1	R	0.07003	-1	T	0.07003	-2	K	0.24225	2	S	0.24225	3	P	-0.05481	-3	P	5.9	0.32	U	2	C	0.1
K	45	Q	0.38747	0.41362	1	R	0.21023	-1	T	0.21023	-2	K	0.17724	2	S	0.17724	3	P	-0.02614	-3	P	5.9	0.32	U	2	C	1.14
K	45	R	0.14937	0.29893	1	R	-0.06755	-1	T	-0.06755	-2	K	0.21693	2	S	0.21693	3	P	-0.14955	-3	P	5.9	0.32	U	2	C	-0.09
K	45	S	0.29295	0.27581	1	R	0.11809	-1	T	0.11809	-2	K	0.17485	2	S	0.17485	3	P	0.01715	-3	P	5.9	0.32	U	2	C	-1.36
K	45	T	0.37148	0.36644	1	R	0.19887	-1	T	0.19887	-2	K	0.17262	2	S	0.17262	3	P	0.00504	-3	P	5.9	0.32	U	2	C	-0.23
K	45	V	0.4175	0.36368	1	R	0.21408	-1	T	0.21408	-2	K	0.20341	2	S	0.20341	3	P	0.0538	-3	P	5.9	0.32	U	2	C	0.68
K	45	W	0.57477	0.57142	1	R	0.24744	-1	T	0.24744	-2	K	0.32733	2	S	0.32733	3	P	0.00335	-3	P	5.9	0.32	U	2	C	-0.86
K	45	Y	0.66036	0.52368	1	R	0.40637	-1	T	0.40637	-2	K	0.25398	2	S	0.25398	3	P	0.13667	-3	P	5.9	0.32	U	2	C	-0.77
R	46	A	0.25944	0.09741	1	S	0.22225	-1	K	0.09741	2	P	0.16202	-2	T	0.03718	3	L	0.16202	-3	K	6.2	0.3	B	0	C	-12.62
R	46	C	0.39296	0.22079	1	S	0.3287	-1	K	0.22079	2	P	0.17218	-2	T	0.06426	3	L	0.17218	-3	K	6.2	0.3	B	0	C	-12.41
R	46	D	0.63484	0.20274	1	S	0.65717	-1	K	0.20274	2	P	0.43209	-2	T	-0.02233	3	L	0.43209	-3	K	6.2	0.3	B	0	C	-11.77
R	46	E	0.55692	0.122	1	S	0.59464	-1	K	0.122	2	P	0.43491	-2	T	-0.03773	3	L	0.43491	-3	K	6.2	0.3	B	0	C	-3.79
R	46	F	0.56803	0.33512	1	S	0.37116	-1	K	0.33512	2	P	0.23291	-2	T	0.19685	3	L	0.23291	-3	K	6.2	0.3	B	0	C	-8.99
R	46	G	0.47692	0.17559	1	S	0.45599	-1	K	0.17559	2	P	0.30134	-2	T	0.02094	3	L	0.30134	-3	K	6.2	0.3	B	0	C	-12.34
R	46	H	0.26674	0.04661	1	S	0.22416	-1	K	0.04661	2	P	0.22014	-2	T	0.04258	3	L	0.22014	-3	K	6.2	0.3	B	0	C	-9.24
R	46	I	0.5916	0.28937	1	S	0.47919	-1	K	0.28937	2	P	0.30223	-2	T	0.1124	3	L	0.30223	-3	K	6.2	0.3	B	0	C	-12.87
R	46	K	0.06645	-0.11478	1	S	0.147	-1	K	-0.11478	2	P	0.18124	-2	T	-0.08055	3	L	0.18124	-3	K	6.2	0.3	B	0	C	-2.36
R	46	L	0.48976	0.25509	1	S	0.33638	-1	K	0.25509	2	P	0.23468	-2	T	0.15338	3	L	0.23468	-3	K	6.2	0.3	B	0	C	-6.05
R	46	M	0.15842	0.02408	1	S	0.15731	-1	K	0.02408	2	P	0.13434	-2	T	0.0011	3	L	0.13434	-3	K	6.2	0.3	B	0	C	-6.35
R	46	N	0.48912	0.23476	1	S	0.43883	-1	K	0.23476	2	P	0.25437	-2	T	0.05029	3	L	0.25437	-3	K	6.2	0.3	B	0	C	-11.04
R	46	P	0.47013	0.19574	1	S	0.37248	-1	K	0.19574	2	P	0.27439	-2	T	0.09763	3	L	0.27439	-3	K	6.2	0.3	B	0	C	-8.16
R	46	Q	0.40248	0.17386	1	S	0.31673	-1	K	0.17386	2	P	0.22862	-2	T	0.08574	3	L	0.22862	-3	K	6.2	0.3	B	0	C	-2.52
R	46	S	0.57537	0.29869	1	S	0.48656	-1	K	0.29869	2	P	0.27666	-2	T	0.08881	3	L	0.27666	-3	K	6.2	0.3	B	0	C	-12.2
R	46	T	0.5669	0.18207	1	S	0.52712	-1	K	0.18207	2	P	0.38483	-2	T	0.03978	3	L	0.38483	-3	K	6.2	0.3	B	0	C	-6.22
R	46	V	0.45053	0.16069	1	S	0.36704	-1	K	0.16069	2	P	0.28984	-2	T	0.08349	3	L	0.28984	-3	K	6.2	0.3	B	0	C	-13.02
R	46	W	0.66288	0.42471	1	S	0.48983	-1	K	0.42471	2	P	0.23817	-2	T	0.17304	3	L	0.23817	-3	K	6.2	0.3	B	0	C	-11.9
R	46	Y	0.69672	0.43567	1	S	0.50766	-1	K	0.43567	2	P	0.26104	-2	T	0.18907	3	L	0.26104	-3	K	6.2	0.3	B	0	C	-12.08
S	47	A	0.50586	0.03978	-1	R	0.12237	1	P	0.30246	2	L	-0.06122	-2	K	0.46609	6	H	0.26963	7	L	13.4	0.27	B	0	C	-2.69
S	47	C	0.5139	0.01809	-1	R	0.02398	1	P	0.35649	2	L	-0.12166	-2	K	0.4958	6	H	0.37386	7	L	13.4	0.27	B	0	C	-11.45
S	47	E	0.21436	0.34326	-1	R	0.25219	1	P	0.05507	2	L	0.23001	-2	K	-0.1289	6	H	-0.03798	7	L	13.4	0.27	B	0	C	-11.53
S	47	F	0.99614	0.21917	-1	R	0.47608	1	P	0.50645	2	L	0.03598	-2	K	0.77698	6	H	0.43638	7	L	13.4	0.27	B	0	C	-9.99
S	47	G	-0.03657	0.09154	-1	R	0.10355	1	P	-0.09783	2	L	0.09347	-2	K	-0.12811	6	H	-0.13315	7	L	13.4	0.27	B	0	C	-12.39
S	47	H	0.73277	0.17357	-1	R	0.32957	1	P	0.27833	2	L	0.02732	-2	K	0.55921	6	H	0.25084	7	L	13.4	0.27	B	0	C	-11.53
S	47	I	0.62128	0.07952	-1	R	0.07602	1	P	0.3393	2	L	-0.00584	-2	K	0.54177	6	H	0.43608	7	L	13.4	0.27	B	0	C	-12.06
S	47	K	-0.73131	-0.31316	-1	R	-0.39848	1	P	-0.49128	2	L	-0.17374	-2	K	-0.41814	6	H	-0.37766	7	L	13.4	0.27	B	0	C	-11.15
S	47	L	1.0945	0.25999	-1	R	0.36988	1	P	0.64358	2	L	0.04282	-2	K	0.8345	6	H	0.56149	7	L	13.4	0.27	B	0	C	-8.83
S	47	M	0.77224	0.29112	-1	R	0.34285	1	P	0.28193	2	L	0.14806	-2	K	0.48112	6	H	0.2861	7	L	13.4	0.27	B	0	C	-4.55
S	47	N	-0.1979	-0.05865	-1	R	-0.07347	1	P	-0.10619	2	L	-0.06978	-2	K	-0.13925	6	H	-0.1387	7	L	13.4	0.27	B	0	C	-11.82
S	47	P	0.31469	0.12288	-1	R	0.32601	1	P	0.23705	2	L	-0.01066	-2	K	0.19181	6	H	-0.03323	7	L	13.4	0.27	B	0	C	-0.6
S	47	Q	0.44331	0.15019	-1	R	0.213	1	P	0.36013	2	L	0.04393	-2	K	0.29312	6	H	0.153	7	L	13.4	0.27	B	0	C	-11.51
S	47	R	0.14857	-0.11229	-1	R	0.0487	1	P	0.15054	2	L	-0.15699	-2	K	0.26086	6	H	-0.02153	7	L	13.4	0.27	B	0	C	-11.93
S	47	T	0.32266	0.08196	-1	R	0.15836	1	P	0.16291	2	L	-0.0244	-2	K	0.24071	6	H	0.12132	7	L	13.4	0.27	B	0	C	-1.4
S	47	V	0.67443	0.1538	-1	R	0.21936	1	P	0.39298	2	L	0.04431	-2	K	0.52064	6	H	0.40971	7	L	13.4	0.27	B	0	C	-10.4
S	47	W	1.27419	0.35055	-1	R	0.73898	1	P	0.74096	2	L	0.13064	-2	K	0.92364	6	H	0.38423	7	L	13.4	0.27	B	0	C	-11.77
S	47	Y	0.99262	0.3736	-1	R	0.55031	1	P	0.43435	2	L	0.19834	-2	K	0.61903	6	H	0.27425	7	L	13.4	0.27	B	0	C	-7.59
P	48	A	0.31559	0.25181	1	L	0.11502	-1	S	0.15689	2	T	0.10105	-2	R	0.21454	5	H	0.00581	-3	K	7.1	0.25	B	0	C	-2.1
P	48	C	0.32212	0.33013	1	L	0.20122	-1	S	0.326	2	T	-0.05923	-2	R	0.38136	5	H	-0.05183	-3	K	7.1	0.25	B	0	C	-5.03
P	48	D	0.30266	0.06373	1	L	0.33759	-1	S	0.04563	2	T	0.33698	-2	R	-0.03431	5	H	0.22249	-3	K	7.1	0.25	B	0	C	-2.54
P	48	E	0.03761	0.06583	1	L	0.16678	-1	S	-0.05348	2	T	0.35035	-2	R	-0.31274	5	H	0.21284	-3	K	7.1	0.25	B	0	C	-4.09
P	48	F	0.8561	0.55379	1	L	0.49766	-1	S	0.3623	2	T	0.28304	-2	R	0.57307	5	H	0.13443	-3	K	7.1	0.25	B	0	C	-13.47
P	48	G	0.21044	0.13017	1	L	0.05037	-1	S	0.20825	2	T	0.04218	-2	R	0.16826	5	H	-0.00224	-3	K	7.1	0.25	B	0	C	-3.69
P	48	H	0.91676	0.32988	1	L	0.33408	-1	S	0.38505	2	T	-0.0386	-2	R	0.95536	5	H	-0.03344	-3	K	7.1	0.25	B	0	C	-6.4
P	48	I	0.40171	0.37205	1	L	0.17134	-1	S	0.28379	2	T	0.09509	-2	R	0.30662	5	H	0.02456	-3	K	7.1	0.25	B	0	C	-11.63
P	48	K	-0.63748	-0.38293	1	L	-0.41458	-1	S	-0.20585	2	T	-0.21034	-2	R	-0.42713	5	H	-0.08105	-3	K	7.1	0.25	B	0	C	-2.21
P	48	L	0.80111	0.57991	1	L	0.34864	-1	S	0.35885	2	T	0.22717	-2	R	0.57395	5	H	0.05295	-3	K	7.1	0.25	B	0	C	-14.06
P	48	M	0.26916	0.06336	1	L	0.25576	-1	S	0.03293	2	T	0.11879	-2	R	0.15038	5	H	0.04814	-3	K	7.1	0.25	B	0	C	-4.89
P	48	N	-0.40732	-0.13462	1	L	-0.26449	-1	S	-0.04148	2	T	-0.02524	-2	R	-0.38209	5	H	0.04156	-3	K	7.1	0.25	B	0	C	-11.92
P	48	Q	0.02777	0.08937	1	L	-0.03515	-1	S	0.11137	2	T	0.06041	-2	R	-0.03265	5	H	0.03116	-3	K	7.1	0.25	B	0	C	-5.18
P	48	R	0.12754	-6.29E-04	1	L	-0.00321	-1	S	0.09337	2	T	0.04536	-2	R	0.08218	5	H	0.0382	-3	K	7.1	0.25	B	0	C	-1.15
P	48	S	0.33702	0.26925	1	L	0.22384	-1	S	0.16974	2	T	0.04058	-2	R	0.29643	5	H	-0.04615	-3	K	7.1	0.25	B	0	C	-3.52
P	48	T	0.20413	0.23162	1	L	0.03383	-1	S	0.27238	2	T	-0.00811	-2	R	0.21223	5	H	-0.04829	-3	K	7.1	0.25	B	0	C	-10.07
P	48	V	0.42212	0.35159	1	L	0.12372	-1	S	0.25294	2	T	0.11102	-2	R	0.3111	5	H	0.00586	-3	K	7.1	0.25	B	0	C	-5.48
P	48	W	1.23617	0.62587	1	L	0.73668	-1	S	0.48516	2	T	0.20743	-2	R	1.02874	5	H	0.08745	-3	K	7.1	0.25	B	0	C	-3.8
P	48	Y	0.6987	0.41106	1	L	0.50518	-1	S	0.20095	2	T	0.31977	-2	R	0.37893	5	H	0.19118	-3	K	7.1	0.25	B	0	C	-3.48
L	49	A	-0.50003	-0.13163	-1	P	-0.32549	1	T	-0.17454	-2	S	-0.35894	4	H	-0.11928	2	R	-0.36839	5	L	12.3	0.16	B	0	C	-11
L	49	C	0.39486	0.58454	-1	P	0.03528	1	T	0.35958	-2	S	0.41351	4	H	-0.12152	2	R	-0.18968	5	L	12.3	0.16	B	0	C	-5.1
L	49	D	-0.38499	0.21066	-1	P	-0.34568	1	T	-0.03931	-2	S	-0.364	4	H	-0.1392	2	R	-0.59565	5	L	12.3	0.16	B	0	C	-11.84
L	49	E	-0.41561	0.13205	-1	P	-0.24358	1	T	-0.17203	-2	S	-0.43001	4	H	-0.07028	2	R	-0.54766	5	L	12.3	0.16	B	0	C	-12.65
L	49	F	0.27214	0.36339	-1	P	0.0676	1	T	0.20453	-2	S	0.29332	4	H	-0.09074	2	R	-0.09125	5	L	12.3	0.16	B	0	C	-4.93
L	49	G	-0.25079	0.24695	-1	P	-0.26965	1	T	0.01886	-2	S	-0.13042	4	H	-0.17778	2	R	-0.49773	5	L	12.3	0.16	B	0	C	-5.69
L	49	H	0.10559	0.29767	-1	P	-0.12326	1	T	0.22885	-2	S	0.16906	4	H	-0.12143	2	R	-0.19207	5	L	12.3	0.16	B	0	C	-9.79
L	49	I	-0.07277	0.10634	-1	P	0.06319	1	T	-0.13596	-2	S	0.00935	4	H	-0.07493	2	R	-0.1791	5	L	12.3	0.16	B	0	C	-2.67
L	49	K	-1.55829	-0.56412	-1	P	-0.83739	1	T	-0.7209	-2	S	-1.0412	4	H	-0.33485	2	R	-0.99417	5	L	12.3	0.16	B	0	C	-3.64
L	49	M	-0.39543	0.15894	-1	P	-0.3562	1	T	-0.03922	-2	S	-0.2779	4	H	-0.1414	2	R	-0.55438	5	L	12.3	0.16	B	0	C	-4.45
L	49	N	-0.57287	0.09462	-1	P	-0.41244	1	T	-0.16044	-2	S	-0.43588	4	H	-0.19397	2	R	-0.6675	5	L	12.3	0.16	B	0	C	-11.65
L	49	P	-0.19818	0.3306	-1	P	-0.22871	1	T	0.03053	-2	S	-0.13508	4	H	-0.12309	2	R	-0.52879	5	L	12.3	0.16	B	0	C	-5.77
L	49	Q	-0.3834	0.07314	-1	P	-0.2686	1	T	-0.11481	-2	S	-0.26743	4	H	-0.11095	2	R	-0.45655	5	L	12.3	0.16	B	0	C	-6.37
L	49	R	-0.48909	0.0944	-1	P	-0.29134	1	T	-0.19774	-2	S	-0.35375	4	H	-0.16999	2	R	-0.58348	5	L	12.3	0.16	B	0	C	-13.05
L	49	S	-0.23142	0.18103	-1	P	-0.27654	1	T	0.04512	-2	S	-0.03475	4	H	-0.18927	2	R	-0.41244	5	L	12.3	0.16	B	0	C	-7.17
L	49	T	-0.20235	0.11324	-1	P	-0.16199	1	T	-0.04035	-2	S	-0.09137	4	H	-0.10134	2	R	-0.31561	5	L	12.3	0.16	B	0	C	-6.55
L	49	V	-0.06022	0.18514	-1	P	-0.04088	1	T	-0.01933	-2	S	0.00472	4	H	-0.08609	2	R	-0.24535	5	L	12.3	0.16	B	0	C	-12.37
L	49	W	0.47003	0.43982	-1	P	0.04122	1	T	0.4288	-2	S	0.39492	4	H	-0.06997	2	R	0.03019	5	L	12.3	0.16	B	0	C	-3.75
L	49	Y	-0.03423	0.18577	-1	P	-0.12227	1	T	0.08803	-2	S	-0.00919	4	H	-0.09678	2	R	-0.22	5	L	12.3	0.16	B	0	C	-3.22
T	50	A	0.33261	0.29713	-1	L	0.18014	1	R	0.18039	3	H	0.00238	2	A	0.07436	-2	P	0.26341	4	L	9	0.13	U	2	H	-12.26
T	50	C	0.66599	0.3259	-1	L	0.37766	1	R	0.50026	3	H	0.21796	2	A	0.16558	-2	P	0.41057	4	L	9	0.13	U	2	H	-4.92
T	50	D	0.14554	-0.08829	-1	L	0.17273	1	R	0.12972	3	H	0.22289	2	A	0.14562	-2	P	-0.14608	4	L	9	0.13	U	2	H	-12.01
T	50	E	0.1537	0.01057	-1	L	0.21574	1	R	0.02841	3	H	0.0893	2	A	0.01215	-2	P	0.10492	4	L	9	0.13	U	2	H	-12.59
T	50	F	0.78337	0.40526	-1	L	0.41432	1	R	0.64482	3	H	0.25766	2	A	0.21653	-2	P	0.41148	4	L	9	0.13	U	2	H	-5.97
T	50	G	-0.21346	-0.22199	-1	L	-0.10185	1	R	-0.14391	3	H	0.04245	2	A	0.0255	-2	P	-0.24061	4	L	9	0.13	U	2	H	-12.35
T	50	H	0.47234	0.09089	-1	L	0.09503	1	R	0.457	3	H	0.36712	2	A	0.33493	-2	P	0.07209	4	L	9	0.13	U	2	H	-4.53
T	50	I	0.4124	0.36679	-1	L	0.20439	1	R	0.243	3	H	0.01673	2	A	0.07115	-2	P	0.33513	4	L	9	0.13	U	2	H	-5.11
T	50	K	-1.17287	-0.54233	-1	L	-0.58947	1	R	-1.03895	3	H	-0.38968	2	A	-0.30646	-2	P	-0.65172	4	L	9	0.13	U	2	H	-9.3
T	50	L	1.07437	0.69736	-1	L	0.56078	1	R	0.74688	3	H	0.24021	2	A	0.2541	-2	P	0.72373	4	L	9	0.13	U	2	H	-5.98
T	50	M	0.36703	0.19125	-1	L	0.20053	1	R	0.25809	3	H	0.11408	2	A	0.08907	-2	P	0.24804	4	L	9	0.13	U	2	H	-3.34
T	50	N	-0.62898	-0.33232	-1	L	-0.48203	1	R	-0.47053	3	H	-0.11835	2	A	-0.01514	-2	P	-0.46857	4	L	9	0.13	U	2	H	-12.51
T	50	P	0.04171	0.03465	-1	L	-0.0019	1	R	0.054	3	H	-0.03116	2	A	0.13885	-2	P	-0.06932	4	L	9	0.13	U	2	H	-12.53
T	50	Q	0.48865	0.19457	-1	L	0.1817	1	R	0.49139	3	H	0.20095	2	A	0.25525	-2	P	0.14206	4	L	9	0.13	U	2	H	-3.82
T	50	R	0.22824	0.11481	-1	L	0.15338	1	R	0.16271	3	H	0.09347	2	A	0.10377	-2	P	0.05658	4	L	9	0.13	U	2	H	-11.18
T	50	S	-0.18048	-0.11179	-1	L	-0.14243	1	R	-0.12524	3	H	0.04448	2	A	-0.00699	-2	P	-0.19949	4	L	9	0.13	U	2	H	-4.9
T	50	V	0.57717	0.40976	-1	L	0.26602	1	R	0.39435	3	H	0.16574	2	A	0.1805	-2	P	0.31514	4	L	9	0.13	U	2	H	-4.27
T	50	W	1.04114	0.58658	-1	L	0.30256	1	R	0.91906	3	H	0.34446	2	A	0.54963	-2	P	0.4211	4	L	9	0.13	U	2	H	-7.27
T	50	Y	0.71089	0.39791	-1	L	0.32884	1	R	0.51552	3	H	0.21156	2	A	0.28901	-2	P	0.38982	4	L	9	0.13	U	2	H	-3.86
R	51	A	0.37505	0.33907	1	A	0.15909	-1	T	0.3479	3	L	0.18758	2	H	0.0919	4	T	0.09557	-2	L	7.4	0.12	S	9	H	-12.37
R	51	C	0.24298	0.19678	1	A	0.35489	-1	T	0.12309	3	L	0.26849	2	H	-0.14777	4	T	0.12227	-2	L	7.4	0.12	S	9	H	-13.16
R	51	D	-0.67119	-0.16379	1	A	-0.22511	-1	T	-0.6876	3	L	-0.146	2	H	-0.34783	4	T	-0.17737	-2	L	7.4	0.12	S	9	H	-4.36
R	51	E	-0.52191	-0.15347	1	A	-0.25563	-1	T	-0.41906	3	L	-0.15053	2	H	-0.26261	4	T	-0.10876	-2	L	7.4	0.12	S	9	H	-4.43
R	51	F	0.65093	0.40581	1	A	0.45166	-1	T	0.54568	3	L	0.40759	2	H	0.06058	4	T	0.18274	-2	L	7.4	0.12	S	9	H	-10.81
R	51	G	-0.30327	0.02751	1	A	0.02879	-1	T	-0.41916	3	L	0.04298	2	H	-0.26017	4	T	-0.08607	-2	L	7.4	0.12	S	9	H	-10.86
R	51	H	0.43119	0.34665	1	A	0.33593	-1	T	0.27498	3	L	0.44789	2	H	-0.06093	4	T	0.04425	-2	L	7.4	0.12	S	9	H	-12.71
R	51	I	0.71253	0.35731	1	A	0.46452	-1	T	0.66899	3	L	0.31474	2	H	0.12369	4	T	0.27411	-2	L	7.4	0.12	S	9	H	-6.41
R	51	K	-0.79799	-0.41348	1	A	-0.45413	-1	T	-0.6746	3	L	-0.48541	2	H	-0.15768	4	T	-0.15491	-2	L	7.4	0.12	S	9	H	-11.4
R	51	L	0.98544	0.52533	1	A	0.59837	-1	T	0.88563	3	L	0.47616	2	H	0.17637	4	T	0.33289	-2	L	7.4	0.12	S	9	H	-3.38
R	51	M	0.29218	0.32164	1	A	0.10297	-1	T	0.23596	3	L	0.04092	2	H	0.08784	4	T	0.16342	-2	L	7.4	0.12	S	9	H	-5.11
R	51	N	-0.62316	-0.20973	1	A	-0.23772	-1	T	-0.57338	3	L	-0.22958	2	H	-0.29073	4	T	-0.10285	-2	L	7.4	0.12	S	9	H	-12.36
R	51	P	-0.33941	-0.06528	1	A	-0.11274	-1	T	-0.28601	3	L	-0.09962	2	H	-0.22044	4	T	-0.01936	-2	L	7.4	0.12	S	9	H	-9.89
R	51	Q	-0.11614	0.05837	1	A	-0.0063	-1	T	-0.13742	3	L	0.03929	2	H	-0.13112	4	T	-0.02431	-2	L	7.4	0.12	S	9	H	-4.68
R	51	S	-0.21681	0.00546	1	A	0.06345	-1	T	-0.27815	3	L	0.05808	2	H	-0.26199	4	T	-0.01291	-2	L	7.4	0.12	S	9	H	-3.56
R	51	T	-0.00213	0.12305	1	A	0.1817	-1	T	-0.11015	3	L	0.18229	2	H	-0.18713	4	T	0.0027	-2	L	7.4	0.12	S	9	H	-5.44
R	51	V	0.68789	0.41434	1	A	0.41983	-1	T	0.64395	3	L	0.31234	2	H	0.11528	4	T	0.26026	-2	L	7.4	0.12	S	9	H	-4.71
R	51	W	0.49849	0.40579	1	A	0.52861	-1	T	0.27917	3	L	0.48821	2	H	-0.12654	4	T	0.13682	-2	L	7.4	0.12	S	9	H	-7.42
R	51	Y	0.21869	0.13378	1	A	0.24125	-1	T	0.2124	3	L	0.1716	2	H	-0.0866	4	T	0.13369	-2	L	7.4	0.12	S	9	H	-4.4
A	52	C	0.6139	0.68487	1	H	0.30446	-1	R	0.06788	3	T	0.50435	-2	T	0.16313	2	L	-0.05357	4	E	6.8	0.15	S	9	H	-0.52
A	52	D	0.10984	0.18204	1	H	0.09879	-1	R	-0.09417	3	T	0.2411	-2	T	-0.14259	2	L	0.01132	4	E	6.8	0.15	S	9	H	-4.21
A	52	E	-0.07522	-0.05115	1	H	0.12107	-1	R	-0.19427	3	T	0.16463	-2	T	-0.01064	2	L	-0.22921	4	E	6.8	0.15	S	9	H	-2.67
A	52	F	0.86326	0.76773	1	H	0.17625	-1	R	0.35137	3	T	0.29761	-2	T	0.2432	2	L	0.32245	4	E	6.8	0.15	S	9	H	-0.94
A	52	G	0.27591	0.27307	1	H	-0.03448	-1	R	0.08865	3	T	0.24274	-2	T	-0.1629	2	L	0.19607	4	E	6.8	0.15	S	9	H	-2.28
A	52	H	0.67572	0.60017	1	H	0.05492	-1	R	0.4063	3	T	0.18109	-2	T	0.07821	2	L	0.41641	4	E	6.8	0.15	S	9	H	-0.71
A	52	I	0.56691	0.45619	1	H	0.11042	-1	R	0.34679	3	T	0.30413	-2	T	0.15064	2	L	0.11214	4	E	6.8	0.15	S	9	H	-0.15
A	52	K	-0.73793	-0.65779	1	H	-0.73187	-1	R	-0.16785	3	T	-0.3265	-2	T	-0.70171	2	L	0.29028	4	E	6.8	0.15	S	9	H	-0.67
A	52	L	0.59605	0.47932	1	H	0.2864	-1	R	0.36832	3	T	0.14032	-2	T	0.3523	2	L	0.10342	4	E	6.8	0.15	S	9	H	-0.17
A	52	M	0.3023	0.30284	1	H	0.08192	-1	R	0.02278	3	T	0.21989	-2	T	-0.14655	2	L	0.22895	4	E	6.8	0.15	S	9	H	-0.33
A	52	N	-0.17539	-0.10833	1	H	-0.24066	-1	R	-0.13008	3	T	0.15463	-2	T	-0.40754	2	L	0.07753	4	E	6.8	0.15	S	9	H	0.38
A	52	P	0.41412	0.38143	1	H	0.06913	-1	R	0.1191	3	T	0.24473	-2	T	-0.07501	2	L	0.2444	4	E	6.8	0.15	S	9	H	-12.92
A	52	Q	0.24645	0.14989	1	H	0.10055	-1	R	0.1646	3	T	0.12042	-2	T	0.02871	2	L	0.09732	4	E	6.8	0.15	S	9	H	-0.05
A	52	R	0.36794	0.31121	1	H	-0.04557	-1	R	0.17454	3	T	0.1395	-2	T	-0.10022	2	L	0.32863	4	E	6.8	0.15	S	9	H	-0.79
A	52	S	0.06548	0.07209	1	H	-0.19981	-1	R	0.04532	3	T	0.15672	-2	T	-0.23759	2	L	0.14636	4	E	6.8	0.15	S	9	H	-1.56
A	52	T	0.35054	0.23556	1	H	-0.00797	-1	R	0.20491	3	T	0.11809	-2	T	0.01949	2	L	0.21296	4	E	6.8	0.15	S	9	H	-2.55
A	52	V	0.36921	0.29534	1	H	0.04695	-1	R	0.22981	3	T	0.21731	-2	T	0.08106	2	L	0.07084	4	E	6.8	0.15	S	9	H	0.75
A	52	W	0.82252	0.68794	1	H	0.03451	-1	R	0.55892	3	T	0.08952	-2	T	0.2624	2	L	0.47058	4	E	6.8	0.15	S	9	H	-5.83
A	52	Y	0.51901	0.43423	1	H	0.16803	-1	R	0.20623	3	T	0.19302	-2	T	0.15572	2	L	0.17026	4	E	6.8	0.15	S	9	H	-1.57
H	53	A	0.66101	0.59875	-1	A	0.52243	1	L	-0.02037	3	E	0.22998	2	T	0.25606	-3	T	0.27225	-2	R	10.5	0.16	B	0	H	-10.33
H	53	C	-0.24458	-0.21515	-1	A	0.06428	1	L	-0.42303	3	E	-0.09132	2	T	0.0219	-3	T	-0.04915	-2	R	10.5	0.16	B	0	H	-4.65
H	53	D	-1.63859	-0.32993	-1	A	-1.05507	1	L	-0.9607	3	E	-0.40682	2	T	-0.21579	-3	T	0.03634	-2	R	10.5	0.16	B	0	H	-11.86
H	53	E	-1.13562	-0.09733	-1	A	-0.51689	1	L	-0.60156	3	E	-0.19282	2	T	-0.23562	-3	T	0.23911	-2	R	10.5	0.16	B	0	H	-3.19
H	53	F	1.20967	0.41087	-1	A	0.74128	1	L	0.0356	3	E	0.20679	2	T	0.45664	-3	T	0.18975	-2	R	10.5	0.16	B	0	H	-1.44
H	53	G	-0.91842	-0.04514	-1	A	-0.75675	1	L	-0.54862	3	E	-0.19271	2	T	-0.09741	-3	T	-0.08507	-2	R	10.5	0.16	B	0	H	-13.93
H	53	I	1.16479	0.34183	-1	A	0.92797	1	L	0.06133	3	E	0.26502	2	T	0.48529	-3	T	0.17207	-2	R	10.5	0.16	B	0	H	-10.51
H	53	K	-1.2703	-0.45969	-1	A	-0.84505	1	L	0.18107	3	E	0.0278	2	T	-0.79676	-3	T	-0.56701	-2	R	10.5	0.16	B	0	H	-4.87
H	53	L	1.88115	0.66218	-1	A	1.47146	1	L	0.16434	3	E	0.35879	2	T	0.73105	-3	T	0.42758	-2	R	10.5	0.16	B	0	H	-4.19
H	53	M	0.72797	0.47558	-1	A	0.52521	1	L	0.00795	3	E	0.26919	2	T	0.36101	-3	T	0.16709	-2	R	10.5	0.16	B	0	H	-8.79
H	53	N	-1.10266	-0.31042	-1	A	-0.94822	1	L	-0.44843	3	E	-0.25175	2	T	-0.20888	-3	T	-0.24264	-2	R	10.5	0.16	B	0	H	-2.67
H	53	P	-0.5509	-0.09305	-1	A	-0.53411	1	L	-0.43278	3	E	-0.17077	2	T	0.04597	-3	T	-0.08596	-2	R	10.5	0.16	B	0	H	-12.54
H	53	Q	-0.23022	0.03899	-1	A	-0.23744	1	L	-0.28788	3	E	-0.06054	2	T	0.06956	-3	T	0.11267	-2	R	10.5	0.16	B	0	H	-4.52
H	53	R	0.30972	0.14544	-1	A	0.08322	1	L	0.55143	3	E	0.21445	2	T	-0.1758	-3	T	-0.07152	-2	R	10.5	0.16	B	0	H	-1.25
H	53	S	-0.72118	-0.19044	-1	A	-0.60643	1	L	-0.46484	3	E	-0.20545	2	T	-0.10634	-3	T	-0.15894	-2	R	10.5	0.16	B	0	H	-4.18
H	53	T	-0.22131	-1.34E-04	-1	A	-0.25647	1	L	-0.32897	3	E	-0.07918	2	T	0.15996	-3	T	-0.03582	-2	R	10.5	0.16	B	0	H	-12.44
H	53	V	1.32694	0.51613	-1	A	0.98686	1	L	0.1861	3	E	0.28512	2	T	0.47891	-3	T	0.17421	-2	R	10.5	0.16	B	0	H	-12.3
H	53	W	1.0603	0.68193	-1	A	0.35062	1	L	0.04665	3	E	0.05048	2	T	0.52156	-3	T	0.23793	-2	R	10.5	0.16	B	0	H	-0.65
H	53	Y	0.46987	0.07055	-1	A	0.28374	1	L	-0.238	3	E	-0.11155	2	T	0.31636	-3	T	0.09931	-2	R	10.5	0.16	B	0	H	0.25
L	54	A	-0.91006	-0.26252	1	T	-0.72316	-1	H	-0.33965	-3	R	-0.12635	3	V	-0.16568	-2	A	-0.1777	2	E	10.8	0.12	U	1	H	-10.85
L	54	C	-0.46365	-0.44032	1	T	0.05854	-1	H	-0.25022	-3	R	-0.10562	3	V	-0.1551	-2	A	-0.16904	2	E	10.8	0.12	U	1	H	-3.29
L	54	D	-1.39126	-0.6695	1	T	-0.70967	-1	H	-0.16873	-3	R	-0.63896	3	V	-0.06367	-2	A	-0.43865	2	E	10.8	0.12	U	1	H	-12.36
L	54	E	-1.76026	-0.81966	1	T	-1.28506	-1	H	-0.23692	-3	R	-0.63125	3	V	-0.27746	-2	A	-0.5302	2	E	10.8	0.12	U	1	H	-2.5
L	54	F	-0.16912	-0.13601	1	T	0.06934	-1	H	-0.18042	-3	R	8.89E-05	3	V	0.03153	-2	A	-0.07434	2	E	10.8	0.12	U	1	H	-9.65
L	54	G	-1.14956	-0.40569	1	T	-0.54907	-1	H	-0.43923	-3	R	-0.4074	3	V	-0.15756	-2	A	-0.28345	2	E	10.8	0.12	U	1	H	-12.37
L	54	H	-0.13399	-0.03985	1	T	0.19309	-1	H	-0.26908	-3	R	0.03995	3	V	-0.04035	-2	A	0.06021	2	E	10.8	0.12	U	1	H	-10.82
L	54	I	-0.27222	-4.89E-04	1	T	-0.24974	-1	H	-0.20539	-3	R	0.09029	3	V	-0.16907	-2	A	-9.64E-04	2	E	10.8	0.12	U	1	H	-7.04
L	54	K	-2.60617	-0.63512	1	T	-1.85718	-1	H	-1.44894	-3	R	-0.2769	3	V	-0.84027	-2	A	-0.07461	2	E	10.8	0.12	U	1	H	-5.44
L	54	M	-0.76335	-0.16485	1	T	-0.44661	-1	H	-0.24848	-3	R	-0.1124	3	V	-0.12184	-2	A	-0.02719	2	E	10.8	0.12	U	1	H	0.3
L	54	N	-1.77851	-0.63312	1	T	-1.16483	-1	H	-0.66225	-3	R	-0.42934	3	V	-0.51327	-2	A	-0.31831	2	E	10.8	0.12	U	1	H	-11.56
L	54	P	-1.30498	-0.49291	1	T	-0.80171	-1	H	-0.44648	-3	R	-0.34004	3	V	-0.38733	-2	A	-0.1891	2	E	10.8	0.12	U	1	H	-5.05
L	54	Q	-1.07659	-0.38452	1	T	-0.67421	-1	H	-0.27978	-3	R	-0.35812	3	V	-0.10974	-2	A	-0.17991	2	E	10.8	0.12	U	1	H	-11.42
L	54	R	-0.9601	-0.13257	1	T	-0.72542	-1	H	-0.4004	-3	R	-0.07833	3	V	-0.32452	-2	A	0.03614	2	E	10.8	0.12	U	1	H	-2.72
L	54	S	-1.12261	-0.47024	1	T	-0.55053	-1	H	-0.53199	-3	R	-0.27999	3	V	-0.21979	-2	A	-0.2909	2	E	10.8	0.12	U	1	H	-12.35
L	54	T	-0.82212	-0.26952	1	T	-0.51001	-1	H	-0.37977	-3	R	-0.16933	3	V	-0.17887	-2	A	-0.22968	2	E	10.8	0.12	U	1	H	-11.23
L	54	V	-0.50854	-0.06204	1	T	-0.46188	-1	H	-0.2266	-3	R	-0.0212	3	V	-0.1217	-2	A	-0.09006	2	E	10.8	0.12	U	1	H	-0.71
L	54	W	-0.04251	0.08278	1	T	0.23016	-1	H	-0.31987	-3	R	-0.10833	3	V	0.0666	-2	A	0.08674	2	E	10.8	0.12	U	1	H	-5.48
L	54	Y	-0.50369	-0.24103	1	T	-0.32511	-1	H	-0.23487	-3	R	0.01365	3	V	-0.2166	-2	A	-0.05799	2	E	10.8	0.12	U	1	H	-5.65
T	55	A	1.24642	0.78187	-1	L	0.56602	1	E	0.50405	3	E	0.54814	-3	A	0.33999	-2	H	0.32006	2	V	7.3	0.13	S	4	H	-1.56
T	55	C	-0.19349	0.1353	-1	L	-0.22208	1	E	-0.22628	3	E	0.03363	-3	A	-0.09811	-2	H	0.02375	2	V	7.3	0.13	S	4	H	-1.42
T	55	D	-0.61042	-0.38564	-1	L	-0.34015	1	E	-0.36288	3	E	-0.08779	-3	A	-0.0737	-2	H	-0.43262	2	V	7.3	0.13	S	4	H	-1.16
T	55	E	0.38098	0.20649	-1	L	0.0836	1	E	0.23261	3	E	0.20742	-3	A	-0.04492	-2	H	0.07542	2	V	7.3	0.13	S	4	H	-0.07
T	55	F	0.97988	0.58787	-1	L	0.47234	1	E	0.39835	3	E	0.43163	-3	A	0.28666	-2	H	0.3075	2	V	7.3	0.13	S	4	H	-2.99
T	55	G	-0.57422	-0.38864	-1	L	-0.2845	1	E	-0.3919	3	E	-0.01699	-3	A	-0.09747	-2	H	-0.27365	2	V	7.3	0.13	S	4	H	-2.9
T	55	H	1.02149	0.45123	-1	L	0.67983	1	E	0.30503	3	E	0.53355	-3	A	0.55383	-2	H	0.2374	2	V	7.3	0.13	S	4	H	-1.51
T	55	I	0.98066	0.70089	-1	L	0.43549	1	E	0.44419	3	E	0.32353	-3	A	0.22703	-2	H	0.3875	2	V	7.3	0.13	S	4	H	-2.74
T	55	K	0.77173	0.03493	-1	L	0.74156	1	E	0.71277	3	E	-0.10549	-3	A	-0.07934	-2	H	0.52984	2	V	7.3	0.13	S	4	H	-4.34
T	55	L	1.75774	1.23298	-1	L	0.8069	1	E	0.69727	3	E	0.71348	-3	A	0.53863	-2	H	0.58346	2	V	7.3	0.13	S	4	H	-3.38
T	55	M	0.83266	0.53284	-1	L	0.36819	1	E	0.34325	3	E	0.37296	-3	A	0.20879	-2	H	0.26954	2	V	7.3	0.13	S	4	H	-2.08
T	55	N	-0.46968	-0.46946	-1	L	-0.23692	1	E	-0.06878	3	E	-0.23242	-3	A	-0.20224	-2	H	-0.21199	2	V	7.3	0.13	S	4	H	-1.27
T	55	P	0.06552	-0.19766	-1	L	0.1074	1	E	0.07564	3	E	0.07463	-3	A	0.05612	-2	H	-0.06877	2	V	7.3	0.13	S	4	H	-5.1
T	55	Q	0.39051	0.21645	-1	L	0.19777	1	E	0.12996	3	E	0.20076	-3	A	0.12217	-2	H	0.03129	2	V	7.3	0.13	S	4	H	-0.62
T	55	R	1.7276	0.75244	-1	L	1.05205	1	E	1.02275	3	E	0.42103	-3	A	0.23405	-2	H	0.64744	2	V	7.3	0.13	S	4	H	-4.1
T	55	S	-0.25654	-0.29564	-1	L	-0.16172	1	E	-0.08997	3	E	-0.00329	-3	A	-0.06508	-2	H	-0.21766	2	V	7.3	0.13	S	4	H	-0.16
T	55	V	1.03233	0.86956	-1	L	0.47255	1	E	0.28091	3	E	0.47346	-3	A	0.37156	-2	H	0.46435	2	V	7.3	0.13	S	4	H	-2.54
T	55	W	0.96639	0.47859	-1	L	0.46087	1	E	0.36504	3	E	0.5	-3	A	0.26282	-2	H	0.09925	2	V	7.3	0.13	S	4	H	-4.63
T	55	Y	0.7263	0.40333	-1	L	0.30209	1	E	0.36374	3	E	0.28226	-3	A	0.17447	-2	H	0.12028	2	V	7.3	0.13	S	4	H	-3.41
E	56	A	0.82671	0.73964	1	V	0.84146	-1	T	0.36995	-3	H	0.03677	3	S	0.34828	2	E	0.50672	-2	L	6.9	0.16	S	4	H	0.28
E	56	C	1.35802	0.86251	1	V	0.8827	-1	T	1.15467	-3	H	-0.1537	3	S	0.15869	2	E	0.63577	-2	L	6.9	0.16	S	4	H	0.13
E	56	D	0.39191	0.06193	1	V	0.21003	-1	T	0.26314	-3	H	0.17045	3	S	0.02636	2	E	-0.04929	-2	L	6.9	0.16	S	4	H	0.29
E	56	F	2.08521	1.1444	1	V	1.26874	-1	T	1.07546	-3	H	0.52387	3	S	0.46247	2	E	0.78725	-2	L	6.9	0.16	S	4	H	-0.81
E	56	G	0.80719	0.20444	1	V	0.69727	-1	T	0.47065	-3	H	0.23386	3	S	0.2527	2	E	0.07258	-2	L	6.9	0.16	S	4	H	-0.47
E	56	H	1.96172	0.78625	1	V	1.04151	-1	T	1.34578	-3	H	0.33234	3	S	0.41048	2	E	0.51858	-2	L	6.9	0.16	S	4	H	-0.77
E	56	I	1.62929	1.29773	1	V	1.26549	-1	T	0.70675	-3	H	0.29989	3	S	0.56626	2	E	0.87172	-2	L	6.9	0.16	S	4	H	-1.33
E	56	K	-0.75789	-0.05936	1	V	0.2948	-1	T	-0.83231	-3	H	-0.15529	3	S	0.61591	2	E	-0.23565	-2	L	6.9	0.16	S	4	H	-0.98
E	56	L	1.70942	1.1642	1	V	1.20617	-1	T	0.91621	-3	H	0.20515	3	S	0.37581	2	E	0.90842	-2	L	6.9	0.16	S	4	H	-0.85
E	56	M	1.03815	0.85693	1	V	0.69324	-1	T	0.53525	-3	H	0.13492	3	S	0.38459	2	E	0.37409	-2	L	6.9	0.16	S	4	H	0.36
E	56	N	0.18642	0.14502	1	V	0.34153	-1	T	0.02623	-3	H	0.05872	3	S	0.2402	2	E	-0.03226	-2	L	6.9	0.16	S	4	H	-0.11
E	56	P	0.66799	0.38069	1	V	0.49321	-1	T	0.31883	-3	H	0.16506	3	S	0.29306	2	E	0.14719	-2	L	6.9	0.16	S	4	H	-12.8
E	56	Q	0.7413	0.38589	1	V	0.67027	-1	T	0.3875	-3	H	0.1248	3	S	0.36771	2	E	0.25919	-2	L	6.9	0.16	S	4	H	-0.73
E	56	R	0.63481	0.46143	1	V	0.67707	-1	T	0.12482	-3	H	0.22232	3	S	0.65213	2	E	0.10172	-2	L	6.9	0.16	S	4	H	-1.06
E	56	S	0.88996	0.43545	1	V	0.67047	-1	T	0.4967	-3	H	0.21033	3	S	0.32679	2	E	0.16047	-2	L	6.9	0.16	S	4	H	0.5
E	56	T	1.23159	0.63496	1	V	1.02042	-1	T	0.63016	-3	H	0.29677	3	S	0.42826	2	E	0.3922	-2	L	6.9	0.16	S	4	H	-0.1
E	56	V	1.76185	1.22688	1	V	1.25122	-1	T	0.74652	-3	H	0.36428	3	S	0.5742	2	E	0.82508	-2	L	6.9	0.16	S	4	H	-0.7
E	56	W	2.03034	0.78852	1	V	1.15246	-1	T	1.29449	-3	H	0.44243	3	S	0.36363	2	E	0.58091	-2	L	6.9	0.16	S	4	H	0.43
E	56	Y	1.35267	0.78027	1	V	0.88182	-1	T	0.75152	-3	H	0.22949	3	S	0.41126	2	E	0.504	-2	L	6.9	0.16	S	4	H	0.64
V	57	A	0.1835	0.17134	-1	E	0.19624	1	E	-0.00299	3	R	0.06173	-2	T	0.00114	-3	L	0.08595	2	S	10.6	0.12	B	0	H	-12.4
V	57	C	-0.43706	-0.30041	-1	E	-0.44362	1	E	-0.19681	3	R	-0.31005	-2	T	-0.18105	-3	L	-0.18084	2	S	10.6	0.12	B	0	H	0.52
V	57	D	-0.6137	-0.21151	-1	E	-0.33973	1	E	-0.15138	3	R	-0.36941	-2	T	-0.51268	-3	L	-0.07276	2	S	10.6	0.12	B	0	H	-3.72
V	57	E	-0.56874	-0.28051	-1	E	-0.08843	1	E	-0.04826	3	R	-0.24889	-2	T	-0.52399	-3	L	9.15E-05	2	S	10.6	0.12	B	0	H	-5.77
V	57	F	0.34795	0.21569	-1	E	0.11095	1	E	0.07598	3	R	-0.00985	-2	T	0.09135	-3	L	0.21244	2	S	10.6	0.12	B	0	H	-12.65
V	57	G	-0.73215	-0.35906	-1	E	-0.40587	1	E	-0.21736	3	R	-0.32484	-2	T	-0.47746	-3	L	-0.09382	2	S	10.6	0.12	B	0	H	-11.11
V	57	H	0.27498	0.33015	-1	E	-0.06856	1	E	-0.18144	3	R	-0.03533	-2	T	0.10983	-3	L	0.00464	2	S	10.6	0.12	B	0	H	-3.61
V	57	I	0.30913	0.19197	-1	E	0.18383	1	E	0.09907	3	R	0.07472	-2	T	0.07983	-3	L	0.17381	2	S	10.6	0.12	B	0	H	-3.47
V	57	K	-0.00702	0.30606	-1	E	0.2832	1	E	-0.22544	3	R	0.29334	-2	T	-0.16092	-3	L	0.04675	2	S	10.6	0.12	B	0	H	-11.45
V	57	L	0.61706	0.29745	-1	E	0.3489	1	E	0.18103	3	R	0.16963	-2	T	0.29796	-3	L	0.16575	2	S	10.6	0.12	B	0	H	-1.07
V	57	M	0.21698	0.24703	-1	E	0.13007	1	E	-0.05185	3	R	0.11112	-2	T	-0.01554	-3	L	0.04575	2	S	10.6	0.12	B	0	H	-2.43
V	57	N	-0.93073	-0.45673	-1	E	-0.27901	1	E	-0.33442	3	R	-0.26481	-2	T	-0.53933	-3	L	-0.09409	2	S	10.6	0.12	B	0	H	-11.53
V	57	P	-0.38838	-0.03729	-1	E	-0.13394	1	E	-0.1661	3	R	-0.20142	-2	T	-0.42673	-3	L	0.06628	2	S	10.6	0.12	B	0	H	-10.5
V	57	R	0.76138	0.67664	-1	E	0.63986	1	E	0.17811	3	R	0.38251	-2	T	0.08946	-3	L	0.35306	2	S	10.6	0.12	B	0	H	-11.05
V	57	S	-0.37545	-0.15231	-1	E	-0.22786	1	E	-0.17034	3	R	-0.28145	-2	T	-0.37094	-3	L	0.00432	2	S	10.6	0.12	B	0	H	-11.83
V	57	T	-0.37958	-0.13085	-1	E	-0.17954	1	E	-0.2	3	R	-0.16609	-2	T	-0.27799	-3	L	-0.08458	2	S	10.6	0.12	B	0	H	-1.09
V	57	W	0.57048	0.46136	-1	E	0.14251	1	E	0.06765	3	R	-0.1525	-2	T	-0.04709	-3	L	0.254	2	S	10.6	0.12	B	0	H	-11.92
V	57	Y	0.16497	0.1144	-1	E	0.06633	1	E	0.07694	3	R	-0.16219	-2	T	-0.10045	-3	L	0.19119	2	S	10.6	0.12	B	0	H	-2.49
E	58	A	0.66021	0.22201	1	S	0.51355	-1	V	0.51713	-3	T	0.07199	3	L	-0.07493	2	R	0.34828	-2	E	7.4	0.13	B	0	H	-11.87
E	58	C	0.14211	-0.03756	1	S	0.4526	-1	V	0.31446	-3	T	-0.23905	3	L	-0.1108	2	R	0.15869	-2	E	7.4	0.13	B	0	H	-5.12
E	58	D	-0.30438	0.00295	1	S	-0.08378	-1	V	-0.06899	-3	T	-0.25736	3	L	-0.10855	2	R	0.02636	-2	E	7.4	0.13	B	0	H	-3.77
E	58	F	1.06758	0.55958	1	S	0.73006	-1	V	0.74554	-3	T	0.15102	3	L	0.08687	2	R	0.46247	-2	E	7.4	0.13	B	0	H	-3.44
E	58	G	-0.26835	0.10114	1	S	-0.08045	-1	V	0.26403	-3	T	-0.5171	3	L	-0.35362	2	R	0.2527	-2	E	7.4	0.13	B	0	H	-10.56
E	58	H	0.35111	0.24963	1	S	0.19543	-1	V	0.53399	-3	T	-0.22779	3	L	-0.37382	2	R	0.41048	-2	E	7.4	0.13	B	0	H	-3.4
E	58	I	1.21853	0.52331	1	S	0.93226	-1	V	0.89687	-3	T	0.11245	3	L	0.02064	2	R	0.56626	-2	E	7.4	0.13	B	0	H	-12.81
E	58	K	0.16642	0.21252	1	S	-0.1021	-1	V	0.38212	-3	T	-0.14714	3	L	-0.80941	2	R	0.61591	-2	E	7.4	0.13	B	0	H	-7.13
E	58	L	1.42477	0.5202	1	S	0.90989	-1	V	0.79938	-3	T	0.47303	3	L	0.2084	2	R	0.37581	-2	E	7.4	0.13	B	0	H	-13.38
E	58	M	0.64331	0.35162	1	S	0.5166	-1	V	0.48616	-3	T	0.02896	3	L	-0.11447	2	R	0.38459	-2	E	7.4	0.13	B	0	H	-13.33
E	58	N	-0.31642	0.00648	1	S	-0.10335	-1	V	0.13917	-3	T	-0.45355	3	L	-0.51906	2	R	0.2402	-2	E	7.4	0.13	B	0	H	-12.49
E	58	P	0.09934	0.1497	1	S	0.0857	-1	V	0.35046	-3	T	-0.28602	3	L	-0.3526	2	R	0.29306	-2	E	7.4	0.13	B	0	H	-3.3
E	58	Q	0.59398	0.37446	1	S	0.20563	-1	V	0.51094	-3	T	0.03594	3	L	-0.26235	2	R	0.36771	-2	E	7.4	0.13	B	0	H	-3.82
E	58	R	0.93312	0.61222	1	S	0.3332	-1	V	0.54897	-3	T	0.211	3	L	-0.35533	2	R	0.65213	-2	E	7.4	0.13	B	0	H	-3.8
E	58	S	0.16916	0.31123	1	S	0.10425	-1	V	0.33683	-3	T	-0.22662	3	L	-0.24342	2	R	0.32679	-2	E	7.4	0.13	B	0	H	-3.76
E	58	T	0.41999	0.29979	1	S	0.25649	-1	V	0.61381	-3	T	-0.24506	3	L	-0.29106	2	R	0.42826	-2	E	7.4	0.13	B	0	H	-7.59
E	58	V	1.29391	0.4737	1	S	0.99642	-1	V	0.86275	-3	T	0.20607	3	L	0.08107	2	R	0.5742	-2	E	7.4	0.13	B	0	H	-4.87
E	58	W	0.80171	0.57573	1	S	0.47863	-1	V	0.61037	-3	T	0.05127	3	L	0.05048	2	R	0.36363	-2	E	7.4	0.13	B	0	H	-5.17
E	58	Y	0.78299	0.44948	1	S	0.48407	-1	V	0.61588	-3	T	0.06459	3	L	-0.01445	2	R	0.41126	-2	E	7.4	0.13	B	0	H	-4.86
S	59	C	-0.17914	0.06302	1	R	-0.24054	-1	E	-0.04265	-3	E	-0.14286	3	E	0.02488	-2	V	-0.05946	2	L	6.9	0.15	S	4	H	0.55
S	59	D	-0.11122	0.10058	1	R	-0.11762	-1	E	-0.11565	-3	E	0.01648	3	E	-0.08364	-2	V	-0.03607	2	L	6.9	0.15	S	4	H	-0.6
S	59	E	1.04262	0.74533	1	R	0.42731	-1	E	0.41442	-3	E	0.43343	3	E	0.28233	-2	V	0.30951	2	L	6.9	0.15	S	4	H	0.69
S	59	F	0.79248	0.41691	1	R	0.42229	-1	E	0.43633	-3	E	0.20551	3	E	0.34385	-2	V	0.17823	2	L	6.9	0.15	S	4	H	0.11
S	59	G	-0.27862	-0.11008	1	R	-0.25273	-1	E	-0.02238	-3	E	-0.1679	3	E	-0.0973	-2	V	-0.23413	2	L	6.9	0.15	S	4	H	-0.1
S	59	H	0.5152	0.207	1	R	0.20719	-1	E	0.21438	-3	E	0.2826	3	E	0.13085	-2	V	0.1192	2	L	6.9	0.15	S	4	H	0.57
S	59	I	0.90284	0.50885	1	R	0.49998	-1	E	0.40402	-3	E	0.2673	3	E	0.36934	-2	V	0.28432	2	L	6.9	0.15	S	4	H	0.87
S	59	K	1.31577	0.04471	1	R	1.14407	-1	E	0.68063	-3	E	0.59895	3	E	0.34351	-2	V	0.36956	2	L	6.9	0.15	S	4	H	-1.42
S	59	L	1.8066	1.00705	1	R	0.89039	-1	E	0.72114	-3	E	0.72842	3	E	0.50935	-2	V	0.57958	2	L	6.9	0.15	S	4	H	-0.34
S	59	M	1.36031	0.82499	1	R	0.61435	-1	E	0.70806	-3	E	0.43521	3	E	0.42103	-2	V	0.21791	2	L	6.9	0.15	S	4	H	-0.13
S	59	N	-0.33469	-0.30696	1	R	-0.11729	-1	E	-0.13302	-3	E	-0.09208	3	E	-0.16497	-2	V	-0.09958	2	L	6.9	0.15	S	4	H	-0.28
S	59	P	0.24713	-0.03333	1	R	0.24718	-1	E	0.15867	-3	E	0.08009	3	E	0.16227	-2	V	-0.02852	2	L	6.9	0.15	S	4	H	-5.41
S	59	Q	0.7049	0.11366	1	R	0.53521	-1	E	0.22588	-3	E	0.45683	3	E	0.0114	-2	V	0.28501	2	L	6.9	0.15	S	4	H	0.22
S	59	R	2.25857	0.85643	1	R	1.34054	-1	E	0.97698	-3	E	1.0451	3	E	0.47953	-2	V	0.66712	2	L	6.9	0.15	S	4	H	-1.26
S	59	T	0.38204	0.12	1	R	0.2339	-1	E	0.22338	-3	E	0.13718	3	E	0.06883	-2	V	0.05772	2	L	6.9	0.15	S	4	H	-1.21
S	59	V	1.07986	0.61893	1	R	0.63379	-1	E	0.48163	-3	E	0.29901	3	E	0.5146	-2	V	0.3436	2	L	6.9	0.15	S	4	H	0.46
S	59	W	0.91797	0.45165	1	R	0.44383	-1	E	0.45289	-3	E	0.27563	3	E	0.29311	-2	V	0.11349	2	L	6.9	0.15	S	4	H	0.17
S	59	Y	0.74962	0.66058	1	R	0.23625	-1	E	0.16239	-3	E	0.40599	3	E	0.18143	-2	V	0.29488	2	L	6.9	0.15	S	4	H	0.92
R	60	A	-0.68414	-0.76417	-1	S	-0.32932	1	L	-0.35375	-3	V	-0.00772	3	R	-0.26596	2	E	-0.37079	-2	E	7.1	0.13	S	5	H	-1.41
R	60	C	-1.10459	-0.99035	-1	S	-0.56717	1	L	-0.57733	-3	V	-0.17453	3	R	-0.44158	2	E	-0.5446	-2	E	7.1	0.13	S	5	H	-4.17
R	60	D	-1.72709	-1.12067	-1	S	-1.04865	1	L	-0.80622	-3	V	-0.42893	3	R	-0.48819	2	E	-0.82508	-2	E	7.1	0.13	S	5	H	-9.91
R	60	E	-1.24532	-1.13567	-1	S	-0.58616	1	L	-0.72168	-3	V	-0.10685	3	R	-0.34583	2	E	-0.65955	-2	E	7.1	0.13	S	5	H	-8.88
R	60	F	-0.47152	-0.42957	-1	S	-0.33704	1	L	-0.29334	-3	V	0.04391	3	R	-0.21153	2	E	-0.30226	-2	E	7.1	0.13	S	5	H	-13.21
R	60	G	-1.86242	-1.09526	-1	S	-1.16754	1	L	-0.66126	-3	V	-0.66568	3	R	-0.57645	2	E	-0.73589	-2	E	7.1	0.13	S	5	H	-4.66
R	60	H	-1.14429	-0.79499	-1	S	-0.62421	1	L	-0.35932	-3	V	-0.45989	3	R	-0.41467	2	E	-0.39431	-2	E	7.1	0.13	S	5	H	-1.4
R	60	I	-0.21103	-0.33892	-1	S	-0.1883	1	L	-0.1274	-3	V	0.12869	3	R	-0.17044	2	E	-0.18503	-2	E	7.1	0.13	S	5	H	-9.06
R	60	K	-1.12345	-0.53346	-1	S	-0.54547	1	L	-0.16605	-3	V	-0.80246	3	R	-0.35148	2	E	-0.18379	-2	E	7.1	0.13	S	5	H	-1.14
R	60	L	0.27501	-0.32256	-1	S	0.29906	1	L	-0.21524	-3	V	0.52682	3	R	0.00726	2	E	-0.11315	-2	E	7.1	0.13	S	5	H	-5.07
R	60	M	-0.60416	-0.51181	-1	S	-0.35051	1	L	-0.24623	-3	V	-0.14317	3	R	-0.26312	2	E	-0.27931	-2	E	7.1	0.13	S	5	H	-3.17
R	60	N	-1.84499	-0.94349	-1	S	-0.99146	1	L	-0.57054	-3	V	-0.96051	3	R	-0.51529	2	E	-0.56696	-2	E	7.1	0.13	S	5	H	-0.99
R	60	P	-1.39225	-0.80899	-1	S	-0.85588	1	L	-0.54193	-3	V	-0.49986	3	R	-0.44401	2	E	-0.56333	-2	E	7.1	0.13	S	5	H	-9.42
R	60	Q	-1.10623	-0.68135	-1	S	-0.54742	1	L	-0.45626	-3	V	-0.45914	3	R	-0.3125	2	E	-0.4119	-2	E	7.1	0.13	S	5	H	-0.13
R	60	S	-1.51973	-0.8489	-1	S	-0.90652	1	L	-0.57326	-3	V	-0.59	3	R	-0.437	2	E	-0.59497	-2	E	7.1	0.13	S	5	H	-2.71
R	60	T	-1.35052	-0.88606	-1	S	-0.80436	1	L	-0.43589	-3	V	-0.50919	3	R	-0.46548	2	E	-0.51366	-2	E	7.1	0.13	S	5	H	-3.63
R	60	V	-0.31305	-0.50126	-1	S	-0.23891	1	L	-0.05967	-3	V	0.05647	3	R	-0.27587	2	E	-0.17604	-2	E	7.1	0.13	S	5	H	-11.03
R	60	W	-0.58553	-0.4707	-1	S	-0.3151	1	L	-0.44444	-3	V	0.00263	3	R	-0.17213	2	E	-0.36301	-2	E	7.1	0.13	S	5	H	-10.52
R	60	Y	-0.51783	-0.60772	-1	S	-0.2864	1	L	-0.42989	-3	V	0.1585	3	R	-0.19634	2	E	-0.40054	-2	E	7.1	0.13	S	5	H	-6.19
L	61	A	-0.33653	-0.19695	-1	R	-0.20027	1	E	-0.12117	-3	E	-0.15464	3	L	-0.0798	-2	S	-0.1295	2	R	7.9	0.1	B	0	H	0.16
L	61	C	-1.94615	-0.60887	-1	R	-1.54569	1	E	-1.13602	-3	E	-0.60172	3	L	-0.34659	-2	S	-0.49132	2	R	7.9	0.1	B	0	H	0.25
L	61	D	-1.04615	-0.45987	-1	R	-0.73506	1	E	-0.40438	-3	E	-0.493	3	L	-0.23851	-2	S	-0.36774	2	R	7.9	0.1	B	0	H	-8.96
L	61	E	-0.25819	-0.15522	-1	R	-0.13784	1	E	-0.06152	-3	E	-0.1618	3	L	-0.16565	-2	S	-0.05363	2	R	7.9	0.1	B	0	H	-11.99
L	61	F	-0.71105	-0.22783	-1	R	-0.55088	1	E	-0.26729	-3	E	-0.3761	3	L	0.0467	-2	S	-0.35743	2	R	7.9	0.1	B	0	H	-1.7
L	61	G	-1.49324	-0.62293	-1	R	-1.04762	1	E	-0.56614	-3	E	-0.74977	3	L	-0.25956	-2	S	-0.5894	2	R	7.9	0.1	B	0	H	-5.14
L	61	H	-0.79158	-0.54374	-1	R	-0.39381	1	E	-0.21109	-3	E	-0.43451	3	L	-0.1611	-2	S	-0.42107	2	R	7.9	0.1	B	0	H	-6.11
L	61	I	-0.53404	-0.38978	-1	R	-0.25996	1	E	0.03332	-3	E	-0.45165	3	L	0.00805	-2	S	-0.47528	2	R	7.9	0.1	B	0	H	-0.7
L	61	K	-0.59161	-0.8376	-1	R	-0.02122	1	E	0.02823	-3	E	-0.35263	3	L	-0.119	-2	S	-0.68821	2	R	7.9	0.1	B	0	H	-1.56
L	61	M	-0.38553	-0.21263	-1	R	-0.17551	1	E	-0.00286	-3	E	-0.38007	3	L	-0.12	-2	S	-0.22874	2	R	7.9	0.1	B	0	H	-0.03
L	61	N	-1.48814	-0.94359	-1	R	-0.86652	1	E	-0.46365	-3	E	-0.70254	3	L	-0.25984	-2	S	-0.71827	2	R	7.9	0.1	B	0	H	-1.34
L	61	P	-1.17262	-0.6346	-1	R	-0.76233	1	E	-0.33144	-3	E	-0.61688	3	L	-0.09946	-2	S	-0.66327	2	R	7.9	0.1	B	0	H	-9.81
L	61	Q	-0.75995	-0.62554	-1	R	-0.32909	1	E	-0.25756	-3	E	-0.30768	3	L	-0.19455	-2	S	-0.44444	2	R	7.9	0.1	B	0	H	-5.42
L	61	R	0.33763	-0.1638	-1	R	0.56933	1	E	0.31595	-3	E	-0.0462	3	L	0.18731	-2	S	-0.18478	2	R	7.9	0.1	B	0	H	-9.7
L	61	S	-1.19931	-0.70825	-1	R	-0.70458	1	E	-0.3356	-3	E	-0.65018	3	L	-0.16143	-2	S	-0.65154	2	R	7.9	0.1	B	0	H	-3.17
L	61	T	-1.17823	-0.66896	-1	R	-0.70995	1	E	-0.41574	-3	E	-0.56182	3	L	-0.25033	-2	S	-0.53904	2	R	7.9	0.1	B	0	H	-4.25
L	61	V	-0.5828	-0.33099	-1	R	-0.42256	1	E	-0.10821	-3	E	-0.30385	3	L	-0.16575	-2	S	-0.42799	2	R	7.9	0.1	B	0	H	0.78
L	61	W	-0.44049	-0.20526	-1	R	-0.3329	1	E	0.07568	-3	E	-0.41851	3	L	0.08826	-2	S	-0.33896	2	R	7.9	0.1	B	0	H	-13.55
L	61	Y	-0.52159	-0.27264	-1	R	-0.25179	1	E	-0.1455	-3	E	-0.37323	3	L	0.02544	-2	S	-0.27237	2	R	7.9	0.1	B	0	H	0.26
E	62	A	0.06398	-0.23052	1	R	0.18945	-1	L	0.28653	3	E	-0.19157	-3	S	-0.34559	-2	R	0.21818	2	L	7	0.13	U	4	H	-0.77
E	62	C	-1.01962	-0.68888	1	R	-0.30356	-1	L	-0.3758	3	E	-0.50633	-3	S	-0.6894	-2	R	0.03528	2	L	7	0.13	U	4	H	0.25
E	62	D	-0.75881	-0.28309	1	R	-0.52062	-1	L	-0.58454	3	E	0.02726	-3	S	-0.11918	-2	R	-0.34174	2	L	7	0.13	U	4	H	0.13
E	62	F	0.25666	-0.1293	1	R	0.14941	-1	L	0.04991	3	E	0.32685	-3	S	-0.13648	-2	R	0.15458	2	L	7	0.13	U	4	H	-0.36
E	62	G	-1.22515	-0.73008	1	R	-0.84972	-1	L	-0.71703	3	E	-0.09552	-3	S	-0.39455	-2	R	-0.45616	2	L	7	0.13	U	4	H	0.71
E	62	H	-0.18625	-0.38299	1	R	-0.25795	-1	L	0.10989	3	E	-0.00762	-3	S	-0.35319	-2	R	-0.08084	2	L	7	0.13	U	4	H	-0.07
E	62	I	-0.16024	-0.46793	1	R	0.00109	-1	L	0.12125	3	E	-0.05997	-3	S	-0.5475	-2	R	0.2537	2	L	7	0.13	U	4	H	-0.31
E	62	K	-0.61552	-1.22918	1	R	-0.28839	-1	L	0.42783	3	E	-0.43728	-3	S	-0.91782	-2	R	-0.15363	2	L	7	0.13	U	4	H	-1.13
E	62	L	0.93212	0.19782	1	R	0.80585	-1	L	0.62253	3	E	0.119	-3	S	-0.12785	-2	R	0.61057	2	L	7	0.13	U	4	H	0.41
E	62	M	-0.36143	-0.58029	1	R	-0.04035	-1	L	0.01879	3	E	-0.20421	-3	S	-0.45863	-2	R	0.07777	2	L	7	0.13	U	4	H	0.12
E	62	N	-1.26932	-0.98919	1	R	-0.83856	-1	L	-0.41748	3	E	-0.28085	-3	S	-0.65883	-2	R	-0.45611	2	L	7	0.13	U	4	H	-0.91
E	62	P	-0.81902	-0.73236	1	R	-0.52138	-1	L	-0.23973	3	E	-0.17985	-3	S	-0.52481	-2	R	-0.25161	2	L	7	0.13	U	4	H	-10.51
E	62	Q	-0.05816	-0.47726	1	R	-0.1326	-1	L	0.20265	3	E	0.05166	-3	S	-0.49143	-2	R	-0.11762	2	L	7	0.13	U	4	H	-0.35
E	62	R	0.49278	-0.40268	1	R	0.36589	-1	L	0.77409	3	E	-0.02807	-3	S	-0.51723	-2	R	0.26928	2	L	7	0.13	U	4	H	-0.53
E	62	S	-0.78038	-0.81575	1	R	-0.52396	-1	L	-0.2525	3	E	-0.04792	-3	S	-0.46314	-2	R	-0.2561	2	L	7	0.13	U	4	H	-0.42
E	62	T	-0.74163	-0.72561	1	R	-0.47158	-1	L	-0.24663	3	E	-0.12258	-3	S	-0.48881	-2	R	-0.17772	2	L	7	0.13	U	4	H	0.68
E	62	V	-0.01691	-0.37743	1	R	0.14598	-1	L	0.1719	3	E	-0.05495	-3	S	-0.37828	-2	R	0.23633	2	L	7	0.13	U	4	H	0.48
E	62	W	0.32794	0.0326	1	R	0.00499	-1	L	0.01641	3	E	0.41696	-3	S	-0.13776	-2	R	0.05958	2	L	7	0.13	U	4	H	0.14
E	62	Y	0.13462	-0.09834	1	R	0.03573	-1	L	0.08886	3	E	0.16902	-3	S	-0.33103	-2	R	0.17784	2	L	7	0.13	U	4	H	-0.45
R	63	A	-0.49545	-0.6156	-1	E	-0.18786	1	L	-0.16226	3	Q	-0.41436	2	E	-0.00772	-3	R	-0.05109	-2	L	6.4	0.15	S	7	H	1.06
R	63	C	-1.52189	-1.42256	-1	E	-0.6213	1	L	-0.7531	3	Q	-1.02334	2	E	-0.17453	-3	R	-0.23399	-2	L	6.4	0.15	S	7	H	-1.42
R	63	D	-2.33922	-1.52146	-1	E	-1.35117	1	L	-1.11072	3	Q	-0.99109	2	E	-0.42893	-3	R	-0.61102	-2	L	6.4	0.15	S	7	H	-12.9
R	63	E	-1.13548	-0.91222	-1	E	-0.59641	1	L	-0.48751	3	Q	-0.43576	2	E	-0.10685	-3	R	-0.26928	-2	L	6.4	0.15	S	7	H	-4.65
R	63	F	-0.43949	-0.74689	-1	E	-0.2122	1	L	-0.10335	3	Q	-0.66013	2	E	0.04391	-3	R	-0.1147	-2	L	6.4	0.15	S	7	H	-0.36
R	63	G	-2.53052	-1.57698	-1	E	-1.53837	1	L	-1.03904	3	Q	-1.06113	2	E	-0.66568	-3	R	-0.72544	-2	L	6.4	0.15	S	7	H	-3.95
R	63	H	-1.00391	-0.91307	-1	E	-0.49581	1	L	-0.13031	3	Q	-0.46607	2	E	-0.45989	-3	R	-0.35012	-2	L	6.4	0.15	S	7	H	-0.79
R	63	I	-0.36355	-0.69227	-1	E	-0.15319	1	L	-0.13854	3	Q	-0.56983	2	E	0.12869	-3	R	-0.01558	-2	L	6.4	0.15	S	7	H	0.01
R	63	K	-1.0077	-0.34364	-1	E	-0.55841	1	L	-0.11769	3	Q	0.02338	2	E	-0.80246	-3	R	-0.42291	-2	L	6.4	0.15	S	7	H	-1.59
R	63	L	0.84581	-0.14659	-1	E	0.59316	1	L	0.47166	3	Q	-0.23806	2	E	0.52682	-3	R	0.3413	-2	L	6.4	0.15	S	7	H	-0.22
R	63	M	-0.65635	-0.82114	-1	E	-0.3303	1	L	-0.07361	3	Q	-0.51186	2	E	-0.14317	-3	R	-0.19151	-2	L	6.4	0.15	S	7	H	0.75
R	63	N	-2.26795	-1.26722	-1	E	-1.39757	1	L	-0.65164	3	Q	-0.77403	2	E	-0.96051	-3	R	-0.72539	-2	L	6.4	0.15	S	7	H	-1.95
R	63	P	-1.44135	-1.07411	-1	E	-0.86747	1	L	-0.38281	3	Q	-0.63437	2	E	-0.49986	-3	R	-0.52089	-2	L	6.4	0.15	S	7	H	-2.54
R	63	Q	-0.72039	-0.62945	-1	E	-0.4359	1	L	0.10468	3	Q	-0.22654	2	E	-0.45914	-3	R	-0.38691	-2	L	6.4	0.15	S	7	H	0.28
R	63	S	-1.58372	-1.0134	-1	E	-1.00202	1	L	-0.42923	3	Q	-0.68763	2	E	-0.59	-3	R	-0.52538	-2	L	6.4	0.15	S	7	H	-0.62
R	63	T	-1.42409	-0.95178	-1	E	-0.88399	1	L	-0.36629	3	Q	-0.60866	2	E	-0.50919	-3	R	-0.447	-2	L	6.4	0.15	S	7	H	-0.02
R	63	V	-0.43608	-0.68641	-1	E	-0.07579	1	L	-0.21018	3	Q	-0.5165	2	E	0.05647	-3	R	-0.03295	-2	L	6.4	0.15	S	7	H	0.41
R	63	W	-0.28589	-0.70149	-1	E	-0.31486	1	L	0.26113	3	Q	-0.56208	2	E	0.00263	-3	R	-0.2097	-2	L	6.4	0.15	S	7	H	-2.17
R	63	Y	-0.58476	-0.84787	-1	E	-0.26152	1	L	-0.28491	3	Q	-0.62687	2	E	0.1585	-3	R	-0.09142	-2	L	6.4	0.15	S	7	H	-3.32
L	64	A	-0.49427	-0.30239	1	E	-0.27305	-1	R	-0.25848	3	L	-0.15464	-3	L	-0.1098	2	Q	-0.15014	-2	E	7.5	0.1	U	1	H	-7.57
L	64	C	-1.91782	-1.16398	1	E	-1.27295	-1	R	-0.79698	3	L	-0.60172	-3	L	-0.57056	2	Q	-0.81897	-2	E	7.5	0.1	U	1	H	-0.52
L	64	D	-1.63634	-1.12036	1	E	-0.85522	-1	R	-0.8041	3	L	-0.493	-3	L	-0.50893	2	Q	-0.62072	-2	E	7.5	0.1	U	1	H	-11.22
L	64	E	-0.65525	-0.55004	1	E	-0.231	-1	R	-0.36766	3	L	-0.1618	-3	L	-0.16916	2	Q	-0.2103	-2	E	7.5	0.1	U	1	H	-8.75
L	64	F	-0.90364	-0.44686	1	E	-0.66304	-1	R	-0.32126	3	L	-0.3761	-3	L	-0.26446	2	Q	-0.33452	-2	E	7.5	0.1	U	1	H	0.19
L	64	H	-0.92866	-0.37618	1	E	-0.67203	-1	R	-0.37458	3	L	-0.43451	-3	L	-0.08428	2	Q	-0.36152	-2	E	7.5	0.1	U	1	H	-10.48
L	64	I	-1.09174	-0.40786	1	E	-0.79697	-1	R	-0.52698	3	L	-0.45165	-3	L	-0.28064	2	Q	-0.21107	-2	E	7.5	0.1	U	1	H	1.01
L	64	K	-1.05917	0.05195	1	E	-1.20682	-1	R	-0.61086	3	L	-0.35263	-3	L	-0.31514	2	Q	-0.00693	-2	E	7.5	0.1	U	1	H	-11.89
L	64	M	-0.95971	-0.46971	1	E	-0.75168	-1	R	-0.31795	3	L	-0.38007	-3	L	-0.25134	2	Q	-0.36651	-2	E	7.5	0.1	U	1	H	0.14
L	64	N	-1.88367	-0.88683	1	E	-1.28983	-1	R	-0.88813	3	L	-0.70254	-3	L	-0.47791	2	Q	-0.57707	-2	E	7.5	0.1	U	1	H	-7.24
L	64	P	-1.58078	-0.71827	1	E	-1.10349	-1	R	-0.72292	3	L	-0.61688	-3	L	-0.33519	2	Q	-0.51572	-2	E	7.5	0.1	U	1	H	-10.76
L	64	Q	-0.88617	-0.36418	1	E	-0.75015	-1	R	-0.35031	3	L	-0.30768	-3	L	-0.06331	2	Q	-0.28679	-2	E	7.5	0.1	U	1	H	-12.45
L	64	R	-0.26383	0.25271	1	E	-0.43681	-1	R	-0.29737	3	L	-0.0462	-3	L	-0.05753	2	Q	0.21565	-2	E	7.5	0.1	U	1	H	-2.3
L	64	S	-1.80775	-0.81738	1	E	-1.31759	-1	R	-0.83032	3	L	-0.65018	-3	L	-0.44342	2	Q	-0.54923	-2	E	7.5	0.1	U	1	H	-12.32
L	64	T	-1.56985	-0.79499	1	E	-1.09565	-1	R	-0.68724	3	L	-0.56182	-3	L	-0.38586	2	Q	-0.50491	-2	E	7.5	0.1	U	1	H	-11.73
L	64	V	-0.94015	-0.41416	1	E	-0.73422	-1	R	-0.42807	3	L	-0.30385	-3	L	-0.26335	2	Q	-0.20494	-2	E	7.5	0.1	U	1	H	-2.91
L	64	W	-0.63216	-0.36123	1	E	-0.35489	-1	R	-0.12969	3	L	-0.41851	-3	L	-0.0223	2	Q	-0.36291	-2	E	7.5	0.1	U	1	H	-9.34
L	64	Y	-0.8967	-0.45791	1	E	-0.60033	-1	R	-0.36191	3	L	-0.37323	-3	L	-0.11685	2	Q	-0.32816	-2	E	7.5	0.1	U	1	H	-3.83
E	65	A	1.70977	0.65086	-1	L	0.38779	1	Q	0.28653	-3	E	1.12876	3	F	0.07868	-2	R	0.54602	2	L	13.2	0.15	B	0	H	-4.27
E	65	C	0.97421	0.24139	-1	L	0.01252	1	Q	-0.3758	-3	E	1.24522	3	F	-0.33938	-2	R	0.58106	2	L	13.2	0.15	B	0	H	-0.89
E	65	D	-1.38291	-0.55339	-1	L	-0.63833	1	Q	-0.58454	-3	E	-0.50188	3	F	-0.26879	-2	R	-0.30029	2	L	13.2	0.15	B	0	H	-2.47
E	65	F	2.39059	0.83179	-1	L	0.54923	1	Q	0.04991	-3	E	1.93855	3	F	-0.12205	-2	R	0.93713	2	L	13.2	0.15	B	0	H	-5.73
E	65	G	-0.8713	-0.43816	-1	L	-0.53316	1	Q	-0.71703	-3	E	0.05923	3	F	-0.38079	-2	R	-0.06516	2	L	13.2	0.15	B	0	H	-5.67
E	65	H	1.13843	0.37327	-1	L	0.47379	1	Q	0.10989	-3	E	0.69221	3	F	-0.02671	-2	R	0.44363	2	L	13.2	0.15	B	0	H	-1
E	65	I	2.62367	0.93742	-1	L	0.5658	1	Q	0.12125	-3	E	2.11193	3	F	-0.0581	-2	R	1.00184	2	L	13.2	0.15	B	0	H	-0.6
E	65	K	0.49521	-0.08897	-1	L	-0.02251	1	Q	0.42783	-3	E	0.12708	3	F	-0.32947	-2	R	0.07575	2	L	13.2	0.15	B	0	H	-1.12
E	65	L	3.64774	1.37511	-1	L	1.10209	1	Q	0.62253	-3	E	2.3451	3	F	0.21729	-2	R	1.22736	2	L	13.2	0.15	B	0	H	-1.29
E	65	M	2.04345	0.64696	-1	L	0.65365	1	Q	0.01879	-3	E	1.65675	3	F	-0.10375	-2	R	0.84883	2	L	13.2	0.15	B	0	H	0.01
E	65	N	-0.79335	-0.4321	-1	L	-0.3912	1	Q	-0.41748	-3	E	-0.27408	3	F	-0.37109	-2	R	-0.12654	2	L	13.2	0.15	B	0	H	-3.33
E	65	P	0.50351	0.03267	-1	L	0.09265	1	Q	-0.23973	-3	E	0.58093	3	F	-0.23653	-2	R	0.31676	2	L	13.2	0.15	B	0	H	-4.31
E	65	Q	0.94867	0.2912	-1	L	0.43106	1	Q	0.20265	-3	E	0.46785	3	F	-0.03514	-2	R	0.34641	2	L	13.2	0.15	B	0	H	0.48
E	65	R	1.55325	0.43728	-1	L	0.36045	1	Q	0.77409	-3	E	0.47616	3	F	0.06432	-2	R	0.26604	2	L	13.2	0.15	B	0	H	-2.25
E	65	S	0.29882	-0.09617	-1	L	0.0173	1	Q	-0.2525	-3	E	0.58327	3	F	-0.33775	-2	R	0.27294	2	L	13.2	0.15	B	0	H	0.26
E	65	T	0.42799	0.07483	-1	L	-0.0082	1	Q	-0.24663	-3	E	0.59	3	F	-0.22866	-2	R	0.27928	2	L	13.2	0.15	B	0	H	0.43
E	65	V	2.33434	0.80627	-1	L	0.48063	1	Q	0.1719	-3	E	1.80557	3	F	-0.07638	-2	R	0.84759	2	L	13.2	0.15	B	0	H	-0.97
E	65	W	1.9555	0.75839	-1	L	0.81098	1	Q	0.01641	-3	E	1.43007	3	F	0.07874	-2	R	0.81236	2	L	13.2	0.15	B	0	H	-1.69
E	65	Y	1.95208	0.6685	-1	L	0.6017	1	Q	0.08886	-3	E	1.38922	3	F	0.11714	-2	R	0.69909	2	L	13.2	0.15	B	0	H	0.57
