# Supplementary material for: Modeling transcriptional activation changes to Gal4 variants via structure-based computational mutagenesis
Source: PeerJ. 2018 May 29;6:e4844. doi: 10.7717/peerj.4844 (PMC5983003; doi:10.7717/peerj.4844)
Supplement: Supplemental Information 5 [file peerj-06-4844-s005.csv]

wt	pos	sub	EC_pos	EC1	d1	aa1	EC2	d2	aa2	EC3	d3	aa3	EC4	d4	aa4	EC5	d5	aa5	EC6	d6	aa6	mVol	mTetra	loc	num	ss	activity
E	8	A	-0.46701	-0.08642	1	Q	0.00334	2	A	-0.39315	15	K	-0.1477	13	C	-0.15532	14	S	-0.23288	16	E	16.5	0.27	U	2	C	-2.26
E	8	C	2.33312	-0.37325	1	Q	1.2047	2	A	0.71849	15	K	3.22924	13	C	1.698	14	S	-0.52287	16	E	16.5	0.27	U	2	C	-0.89
E	8	D	-0.16639	-0.0628	1	Q	-0.21794	2	A	-0.16285	15	K	-0.00705	13	C	0.25519	14	S	-0.09653	16	E	16.5	0.27	U	2	C	-0.28
E	8	F	-0.41574	-0.24253	1	Q	-0.24785	2	A	-0.38938	15	K	-0.05271	13	C	0.14855	14	S	-0.12049	16	E	16.5	0.27	U	2	C	-0.54
E	8	G	-0.61296	-0.39974	1	Q	-0.32346	2	A	-0.61856	15	K	0.01117	13	C	0.1674	14	S	-0.22441	16	E	16.5	0.27	U	2	C	-1.26
E	8	H	-0.62277	-0.49874	1	Q	-0.25981	2	A	-0.75393	15	K	0.26231	13	C	0.25834	14	S	-0.38633	16	E	16.5	0.27	U	2	C	-5.43
E	8	I	-0.47726	-0.25115	1	Q	-0.24417	2	A	-0.42785	15	K	-0.09885	13	C	0.11214	14	S	-0.12728	16	E	16.5	0.27	U	2	C	-0.68
E	8	K	-0.60551	-0.37787	1	Q	-0.45331	2	A	-0.50391	15	K	-0.20318	13	C	0.29978	14	S	-0.02446	16	E	16.5	0.27	U	2	C	-1.97
E	8	L	-0.11414	-0.07582	1	Q	-0.13724	2	A	-0.13718	15	K	0.04607	13	C	0.18527	14	S	-0.08438	16	E	16.5	0.27	U	2	C	-0.62
E	8	M	-0.88005	-0.21944	1	Q	-0.07346	2	A	-0.68592	15	K	-0.38827	13	C	-0.46635	14	S	-0.27234	16	E	16.5	0.27	U	2	C	-2.08
E	8	N	-0.57614	-0.44666	1	Q	-0.23198	2	A	-0.59085	15	K	0.02941	13	C	0.18069	14	S	-0.15889	16	E	16.5	0.27	U	2	C	-1.33
E	8	P	-0.85202	-0.53816	1	Q	-0.36953	2	A	-0.87908	15	K	0.05414	13	C	0.1356	14	S	-0.36801	16	E	16.5	0.27	U	2	C	-1.42
E	8	Q	-0.09387	-0.12269	1	Q	-0.13874	2	A	-0.21328	15	K	0.2388	13	C	0.40735	14	S	-0.20999	16	E	16.5	0.27	U	2	C	-1.56
E	8	R	-1.7102	-0.63581	1	Q	-0.75395	2	A	-1.3243	15	K	-0.77179	13	C	-0.22799	14	S	-0.3026	16	E	16.5	0.27	U	2	C	-2.59
E	8	S	-0.72849	-0.36833	1	Q	-0.50154	2	A	-0.66919	15	K	-0.1186	13	C	0.29336	14	S	-0.24156	16	E	16.5	0.27	U	2	C	-1.18
E	8	T	-0.65187	-0.38242	1	Q	-0.39295	2	A	-0.63188	15	K	-0.03998	13	C	0.28561	14	S	-0.22948	16	E	16.5	0.27	U	2	C	-1.4
E	8	V	-0.50182	-0.25824	1	Q	-0.07411	2	A	-0.46536	15	K	-0.0729	13	C	-0.01843	14	S	-0.17068	16	E	16.5	0.27	U	2	C	-1.47
E	8	W	-0.21401	-0.0696	1	Q	-0.14708	2	A	-0.20515	15	K	-0.01774	13	C	0.25258	14	S	-0.12669	16	E	16.5	0.27	U	2	C	-0.5
E	8	Y	-0.04682	-0.1555	1	Q	0.01012	2	A	-0.13373	15	K	0.17381	13	C	0.17943	14	S	-0.06514	16	E	16.5	0.27	U	2	C	-6.16
Q	9	A	0.10449	0.26233	1	A	0.09912	-1	E	0.10739	14	K	0.05038	31	Y	0.04501	6	R	-0.10342	34	K	20	0.19	B	0	C	-0.49
Q	9	C	-0.35975	-0.12802	1	A	-0.26955	-1	E	-0.32768	14	K	0.00643	31	Y	-0.03397	6	R	-0.07303	34	K	20	0.19	B	0	C	-6.45
Q	9	D	0.1874	-0.13706	1	A	0.02851	-1	E	0.19744	14	K	0.11739	31	Y	-0.0076	6	R	0.17815	34	K	20	0.19	B	0	C	-5.51
Q	9	E	0.29196	-0.07672	1	A	0.30749	-1	E	0.52915	14	K	0.05042	31	Y	0.00395	6	R	0.05203	34	K	20	0.19	B	0	C	-8.06
Q	9	F	0.42569	0.27405	1	A	0.0598	-1	E	0.15315	14	K	0.31676	31	Y	0.04423	6	R	0.01166	34	K	20	0.19	B	0	C	0.5
Q	9	G	0.0128	-0.13185	1	A	-0.06576	-1	E	-0.11812	14	K	-0.01371	31	Y	-0.0558	6	R	0.1063	34	K	20	0.19	B	0	C	-1.79
Q	9	H	-0.40657	0.13096	1	A	-0.18178	-1	E	-0.59182	14	K	-0.31252	31	Y	0.08084	6	R	-0.08048	34	K	20	0.19	B	0	C	-0.81
Q	9	I	0.47603	0.23359	1	A	0.10021	-1	E	0.27215	14	K	0.27361	31	Y	0.0243	6	R	0.09487	34	K	20	0.19	B	0	C	-2.77
Q	9	K	-0.16713	-0.04648	1	A	0.17937	-1	E	0.08919	14	K	-0.20759	31	Y	-0.08363	6	R	-0.09353	34	K	20	0.19	B	0	C	-1.11
Q	9	L	0.46688	0.32531	1	A	0.19372	-1	E	0.30008	14	K	0.27799	31	Y	0.04967	6	R	-0.04835	34	K	20	0.19	B	0	C	-0.43
Q	9	M	0.05545	0.30985	1	A	-0.01614	-1	E	0.03592	14	K	0.21821	31	Y	0.07243	6	R	-0.16282	34	K	20	0.19	B	0	C	-0.78
Q	9	N	-0.05633	-0.25725	1	A	-0.05327	-1	E	-0.15329	14	K	-0.05817	31	Y	-0.0954	6	R	0.15227	34	K	20	0.19	B	0	C	-0.26
Q	9	P	-0.39649	-0.0943	1	A	-0.19103	-1	E	-0.45265	14	K	-0.16837	31	Y	0.01278	6	R	-0.06322	34	K	20	0.19	B	0	C	-1.29
Q	9	R	-0.32799	0.14143	1	A	-0.06403	-1	E	-0.32733	14	K	-0.32035	31	Y	0.1169	6	R	-0.1639	34	K	20	0.19	B	0	C	-3.49
Q	9	S	0.20785	-0.04929	1	A	-0.14706	-1	E	-0.124	14	K	0.14948	31	Y	-0.00412	6	R	0.16454	34	K	20	0.19	B	0	C	-0.12
Q	9	T	-0.17619	-0.07634	1	A	-0.09112	-1	E	-0.31445	14	K	-0.18854	31	Y	-0.0293	6	R	0.06587	34	K	20	0.19	B	0	C	-1.85
Q	9	V	-0.00684	0.06592	1	A	0.06691	-1	E	0.04085	14	K	-0.04054	31	Y	0.02788	6	R	-0.04825	34	K	20	0.19	B	0	C	-4.44
Q	9	W	0.9077	0.3821	1	A	0.02308	-1	E	0.18761	14	K	0.54628	31	Y	0.07043	6	R	0.19777	34	K	20	0.19	B	0	C	-2.14
Q	9	Y	0.89852	0.28302	1	A	0.06616	-1	E	0.40313	14	K	0.56875	31	Y	0.03453	6	R	0.2037	34	K	20	0.19	B	0	C	-1.84
A	10	C	8.78259	-0.41592	-1	Q	5.67657	1	C	5.05107	11	C	2.197	13	K	2.46673	5	R	1.3083	-2	E	14.8	0.13	B	0	C	-10.11
A	10	D	0.19954	-0.11359	-1	Q	-0.07976	1	C	-0.08332	11	C	0.17636	13	K	0.20895	5	R	-0.08467	-2	E	14.8	0.13	B	0	C	-8.6
A	10	E	-0.11972	-0.12227	-1	Q	-0.57813	1	C	-0.12683	11	C	0.34113	13	K	0.2489	5	R	0.20286	-2	E	14.8	0.13	B	0	C	-13.64
A	10	F	1.54692	0.09259	-1	Q	0.63686	1	C	0.40624	11	C	0.27559	13	K	0.52003	5	R	0.16488	-2	E	14.8	0.13	B	0	C	-10.87
A	10	G	0.43537	-0.05672	-1	Q	0.37584	1	C	-0.03807	11	C	-0.26806	13	K	0.38639	5	R	-0.20423	-2	E	14.8	0.13	B	0	C	-1.09
A	10	H	1.00915	-0.04321	-1	Q	1.05575	1	C	0.3695	11	C	0.23417	13	K	-0.08537	5	R	-0.23217	-2	E	14.8	0.13	B	0	C	-3.92
A	10	I	0.41418	0.05547	-1	Q	0.24897	1	C	0.08943	11	C	0.16352	13	K	-1.67E-04	5	R	-0.02333	-2	E	14.8	0.13	B	0	C	-2.69
A	10	K	0.18226	0.14834	-1	Q	-0.25093	1	C	-0.06127	11	C	0.10805	13	K	-0.18264	5	R	0.08157	-2	E	14.8	0.13	B	0	C	-11.31
A	10	L	0.66872	0.11274	-1	Q	0.30401	1	C	-0.16735	11	C	0.24569	13	K	0.43816	5	R	0.04856	-2	E	14.8	0.13	B	0	C	-11.98
A	10	M	-0.34179	-0.13142	-1	Q	-0.09113	1	C	-0.17622	11	C	-0.19884	13	K	0.07785	5	R	-0.11547	-2	E	14.8	0.13	B	0	C	-12.01
A	10	N	0.85739	0.28228	-1	Q	0.40801	1	C	0.1262	11	C	0.12021	13	K	0.13603	5	R	-0.13726	-2	E	14.8	0.13	B	0	C	-8.75
A	10	P	-0.49166	-0.16907	-1	Q	0.09657	1	C	-0.33741	11	C	-0.38004	13	K	-0.11737	5	R	-0.37695	-2	E	14.8	0.13	B	0	C	-8.15
A	10	Q	-0.45856	0.25446	-1	Q	-0.54799	1	C	-0.48771	11	C	-0.15184	13	K	-0.03236	5	R	-0.13233	-2	E	14.8	0.13	B	0	C	-4.26
A	10	R	0.6111	0.1326	-1	Q	0.37092	1	C	-0.15588	11	C	-0.18672	13	K	0.26125	5	R	-0.02836	-2	E	14.8	0.13	B	0	C	-10.65
A	10	S	0.697	0.20976	-1	Q	0.55383	1	C	0.17583	11	C	-0.10318	13	K	0.13196	5	R	-0.28213	-2	E	14.8	0.13	B	0	C	-4.87
A	10	T	0.66378	-0.02826	-1	Q	0.60716	1	C	0.41035	11	C	0.11516	13	K	0.00757	5	R	-0.11907	-2	E	14.8	0.13	B	0	C	-9.43
A	10	V	-0.37486	-0.07066	-1	Q	-0.30423	1	C	-0.29555	11	C	-0.06484	13	K	-0.1238	5	R	-0.00784	-2	E	14.8	0.13	B	0	C	-1.93
A	10	W	2.30652	0.90866	-1	Q	0.64524	1	C	0.10257	11	C	0.61302	13	K	0.82467	5	R	0.34043	-2	E	14.8	0.13	B	0	C	-12.79
A	10	Y	2.12399	0.49783	-1	Q	0.80113	1	C	0.35469	11	C	0.79911	13	K	0.6029	5	R	0.23251	-2	E	14.8	0.13	B	0	C	-11.46
C	11	A	-16.33304	-2.17546	-1	A	-2.80091	1	D	0.03655	29	Y	-7.04208	3	C	-3.44807	2	I	-1.21709	4	R	19.4	0.12	B	0	H	-5.03
C	11	D	-16.65472	-2.58373	-1	A	-3.32484	1	D	0.46616	29	Y	-7.95106	3	C	-3.98448	2	I	-1.33979	4	R	19.4	0.12	B	0	H	-11.64
C	11	E	-17.19455	-2.64658	-1	A	-3.18783	1	D	0.63429	29	Y	-8.5251	3	C	-3.95696	2	I	-1.42941	4	R	19.4	0.12	B	0	H	-1.92
C	11	F	-14.43307	-1.95175	-1	A	-2.05112	1	D	0.5562	29	Y	-6.57473	3	C	-2.78648	2	I	-1.04617	4	R	19.4	0.12	B	0	H	-12.11
C	11	G	-15.95329	-2.50198	-1	A	-2.75298	1	D	0.13728	29	Y	-6.95288	3	C	-3.64403	2	I	-1.27795	4	R	19.4	0.12	B	0	H	-13.02
C	11	H	-14.83445	-2.02159	-1	A	-1.92389	1	D	-0.47664	29	Y	-6.2152	3	C	-2.78771	2	I	-1.04953	4	R	19.4	0.12	B	0	H	-11.39
C	11	I	-15.05897	-2.0996	-1	A	-2.24948	1	D	0.46644	29	Y	-6.52661	3	C	-2.62939	2	I	-1.07513	4	R	19.4	0.12	B	0	H	-11.19
C	11	K	-18.19637	-2.94878	-1	A	-3.2984	1	D	-0.15355	29	Y	-7.98625	3	C	-3.66566	2	I	-1.8467	4	R	19.4	0.12	B	0	H	-4.71
C	11	L	-15.07768	-2.03915	-1	A	-2.27963	1	D	0.39368	29	Y	-6.75826	3	C	-2.79227	2	I	-1.025	4	R	19.4	0.12	B	0	H	-12.94
C	11	M	-15.98584	-1.71729	-1	A	-2.48292	1	D	0.29185	29	Y	-6.84838	3	C	-3.2312	2	I	-0.96733	4	R	19.4	0.12	B	0	H	-5.22
C	11	N	-16.29682	-2.60844	-1	A	-2.3456	1	D	-0.00697	29	Y	-7.21428	3	C	-3.4132	2	I	-1.33204	4	R	19.4	0.12	B	0	H	-4.28
C	11	P	-16.58886	-2.2008	-1	A	-2.72335	1	D	-0.15113	29	Y	-7.04896	3	C	-3.41908	2	I	-1.18473	4	R	19.4	0.12	B	0	H	-12.42
C	11	R	-16.45516	-2.58974	-1	A	-1.80225	1	D	-0.0194	29	Y	-7.11142	3	C	-3.21537	2	I	-1.14333	4	R	19.4	0.12	B	0	H	-4.32
C	11	S	-14.88088	-2.4607	-1	A	-2.59377	1	D	0.27608	29	Y	-6.58491	3	C	-3.25182	2	I	-1.32016	4	R	19.4	0.12	B	0	H	-11.95
C	11	T	-15.53879	-2.57457	-1	A	-2.34408	1	D	-0.29462	29	Y	-6.70893	3	C	-3.05835	2	I	-1.29244	4	R	19.4	0.12	B	0	H	-6.47
C	11	V	-15.8406	-1.98407	-1	A	-2.49591	1	D	0.11217	29	Y	-6.83478	3	C	-2.97957	2	I	-1.12919	4	R	19.4	0.12	B	0	H	-11.23
C	11	W	-15.58579	-2.14647	-1	A	-1.94083	1	D	0.52792	29	Y	-7.06905	3	C	-3.48472	2	I	-0.83802	4	R	19.4	0.12	B	0	H	-7.79
C	11	Y	-13.77692	-1.98694	-1	A	-1.97962	1	D	1.12217	29	Y	-6.85476	3	C	-2.99918	2	I	-1.07015	4	R	19.4	0.12	B	0	H	-4.78
D	12	A	0.51113	0.49041	1	I	0.2878	-1	C	0.10462	3	R	-0.31129	27	R	0.0593	28	Y	0.0598	2	C	12.9	0.13	B	0	H	-10.54
D	12	C	8.10745	3.5224	1	I	6.31978	-1	C	2.16162	3	R	2.15176	27	R	1.33752	28	Y	2.67908	2	C	12.9	0.13	B	0	H	-10.89
D	12	E	-1.2494	-0.41053	1	I	-0.72335	-1	C	-0.09867	3	R	-0.40625	27	R	-0.35784	28	Y	-0.26276	2	C	12.9	0.13	B	0	H	-5.7
D	12	F	2.13174	1.02003	1	I	1.27945	-1	C	0.28839	3	R	0.43446	27	R	0.62091	28	Y	0.37492	2	C	12.9	0.13	B	0	H	-11.82
D	12	G	0.29964	-0.00929	1	I	0.61556	-1	C	-0.07647	3	R	0.11352	27	R	0.14937	28	Y	0.14498	2	C	12.9	0.13	B	0	H	-8.52
D	12	H	1.54073	0.68628	1	I	1.07771	-1	C	0.08449	3	R	0.39075	27	R	0.49941	28	Y	0.21677	2	C	12.9	0.13	B	0	H	-6.39
D	12	I	1.70503	1.27267	1	I	0.95661	-1	C	0.317	3	R	0.03757	27	R	0.25229	28	Y	0.42821	2	C	12.9	0.13	B	0	H	-6.67
D	12	K	-1.95218	-0.46195	1	I	-0.68836	-1	C	-1.34319	3	R	-0.59838	27	R	-0.45401	28	Y	-0.57675	2	C	12.9	0.13	B	0	H	-11.08
D	12	L	2.17903	1.10362	1	I	1.31472	-1	C	0.65571	3	R	0.36089	27	R	0.41402	28	Y	0.49664	2	C	12.9	0.13	B	0	H	-5.62
D	12	M	1.38165	0.75198	1	I	1.06054	-1	C	0.44765	3	R	0.09474	27	R	0.53643	28	Y	0.29796	2	C	12.9	0.13	B	0	H	-5.02
D	12	N	-0.32453	-0.174	1	I	0.03983	-1	C	-0.32978	3	R	-0.01869	27	R	-0.00135	28	Y	-0.10389	2	C	12.9	0.13	B	0	H	-3.45
D	12	P	0.18594	0.16633	1	I	0.61524	-1	C	-0.2382	3	R	0.00346	27	R	4.15E-04	28	Y	0.09615	2	C	12.9	0.13	B	0	H	-12.52
D	12	Q	-0.17235	-0.36319	1	I	0.06054	-1	C	-0.14361	3	R	0.1087	27	R	0.0372	28	Y	-0.17354	2	C	12.9	0.13	B	0	H	-1.57
D	12	R	0.11596	-0.02907	1	I	0.29304	-1	C	-0.26334	3	R	0.26343	27	R	-0.07271	28	Y	0.00318	2	C	12.9	0.13	B	0	H	-11.3
D	12	S	0.33766	0.22985	1	I	0.42443	-1	C	-0.19381	3	R	-0.03068	27	R	-0.09568	28	Y	0.18671	2	C	12.9	0.13	B	0	H	-4.43
D	12	T	0.16913	0.38215	1	I	0.28219	-1	C	-0.22709	3	R	-0.1153	27	R	-0.12779	28	Y	0.11195	2	C	12.9	0.13	B	0	H	-8.16
D	12	V	0.96995	0.85516	1	I	0.63441	-1	C	0.2549	3	R	-0.03953	27	R	0.22608	28	Y	0.21136	2	C	12.9	0.13	B	0	H	-3.59
D	12	W	1.47914	0.11122	1	I	0.877	-1	C	0.25261	3	R	0.59114	27	R	0.58077	28	Y	0.05014	2	C	12.9	0.13	B	0	H	-7.58
D	12	Y	1.8884	0.98137	1	I	1.02229	-1	C	0.23386	3	R	0.49766	27	R	0.54798	28	Y	0.34592	2	C	12.9	0.13	B	0	H	-5.54
I	13	A	-0.60151	-0.27138	-1	D	-0.32633	1	C	-0.1241	2	R	-0.17095	3	L	-0.04913	-2	C	-0.11759	4	K	16.2	0.16	B	0	H	-0.98
I	13	C	12.31675	2.97146	-1	D	6.18746	1	C	1.17132	2	R	1.19899	3	L	4.94518	-2	C	1.54778	4	K	16.2	0.16	B	0	H	-0.87
I	13	D	-0.52079	-0.35794	-1	D	-0.33876	1	C	-0.30262	2	R	-0.33365	3	L	-0.30942	-2	C	0.05909	4	K	16.2	0.16	B	0	H	-0.32
I	13	E	-1.71719	-0.90325	-1	D	-0.73771	1	C	-0.2807	2	R	-0.1914	3	L	-1.19192	-2	C	0.13733	4	K	16.2	0.16	B	0	H	-0.08
I	13	F	0.77902	-0.09476	-1	D	0.21391	1	C	0.06312	2	R	0.14087	3	L	-0.04307	-2	C	0.13709	4	K	16.2	0.16	B	0	H	0.71
I	13	G	-0.09899	-0.14747	-1	D	-0.13905	1	C	-0.23927	2	R	-0.40136	3	L	0.36339	-2	C	-0.11489	4	K	16.2	0.16	B	0	H	0.26
I	13	H	1.63699	0.3678	-1	D	0.56396	1	C	-0.06963	2	R	-0.06892	3	L	0.65589	-2	C	0.12237	4	K	16.2	0.16	B	0	H	0.21
I	13	K	-0.95171	-0.11141	-1	D	-0.83927	1	C	-0.67739	2	R	-0.61552	3	L	0.02636	-2	C	-0.23525	4	K	16.2	0.16	B	0	H	-0.95
I	13	L	-0.122	-0.31619	-1	D	-0.0019	1	C	0.21688	2	R	0.25926	3	L	-0.4025	-2	C	0.13794	4	K	16.2	0.16	B	0	H	-1.28
I	13	M	-0.95212	-0.75067	-1	D	-0.60505	1	C	-0.0674	2	R	-0.0418	3	L	-0.67953	-2	C	-0.12227	4	K	16.2	0.16	B	0	H	-2.02
I	13	N	-0.74656	0.01625	-1	D	-0.24272	1	C	-0.29652	2	R	-0.49524	3	L	0.05592	-2	C	-0.13217	4	K	16.2	0.16	B	0	H	-2.71
I	13	P	0.15792	-0.16133	-1	D	-0.23756	1	C	-0.21961	2	R	-0.30384	3	L	0.10608	-2	C	-0.07314	4	K	16.2	0.16	B	0	H	-0.27
I	13	Q	-0.74868	-0.38452	-1	D	-0.46703	1	C	-0.52091	2	R	-0.28584	3	L	-0.39634	-2	C	0.23799	4	K	16.2	0.16	B	0	H	-0.5
I	13	R	0.11416	0.24078	-1	D	-0.26653	1	C	-0.03886	2	R	-0.21564	3	L	0.09009	-2	C	-0.11033	4	K	16.2	0.16	B	0	H	-0.68
I	13	S	1.21278	0.23421	-1	D	0.25331	1	C	-0.35932	2	R	-0.40058	3	L	0.78078	-2	C	0.12179	4	K	16.2	0.16	B	0	H	-1.44
I	13	T	0.62474	0.07624	-1	D	0.18114	1	C	-0.16053	2	R	-0.3165	3	L	0.28995	-2	C	-0.04211	4	K	16.2	0.16	B	0	H	-0.81
I	13	V	-0.65102	-0.6696	-1	D	-0.3746	1	C	-0.02722	2	R	0.0625	3	L	-0.64252	-2	C	0.13794	4	K	16.2	0.16	B	0	H	-0.03
I	13	W	1.86754	0.66528	-1	D	0.23119	1	C	0.08717	2	R	-0.06974	3	L	0.35081	-2	C	0.08977	4	K	16.2	0.16	B	0	H	0.42
I	13	Y	1.15354	-0.13276	-1	D	0.35858	1	C	0.18014	2	R	0.17836	3	L	-0.32277	-2	C	0.32404	4	K	16.2	0.16	B	0	H	0.23
C	14	A	-10.83068	-2.24649	-1	I	-0.86732	1	R	0.84167	3	K	-7.04208	-3	C	-0.99351	5	L	0.40003	4	K	16.7	0.12	B	0	H	-11.39
C	14	D	-11.17837	-2.49946	-1	I	-0.70423	1	R	1.30942	3	K	-7.95106	-3	C	-0.87724	5	L	0.8601	4	K	16.7	0.12	B	0	H	-13.85
C	14	E	-10.44927	-2.13909	-1	I	-0.3629	1	R	1.8942	3	K	-8.5251	-3	C	-0.29018	5	L	1.2597	4	K	16.7	0.12	B	0	H	-4.74
C	14	F	-9.64796	-1.6209	-1	I	-0.55187	1	R	0.77326	3	K	-6.57473	-3	C	-0.70883	5	L	0.37654	4	K	16.7	0.12	B	0	H	-12.92
C	14	G	-11.98059	-2.74609	-1	I	-1.33199	1	R	0.28786	3	K	-6.95288	-3	C	-1.41957	5	L	0.13295	4	K	16.7	0.12	B	0	H	-12.01
C	14	H	-10.74177	-2.25413	-1	I	-1.3988	1	R	0.07842	3	K	-6.2152	-3	C	-1.24148	5	L	-0.10958	4	K	16.7	0.12	B	0	H	-13.28
C	14	I	-9.24653	-1.11246	-1	I	-0.44275	1	R	1.21816	3	K	-6.52661	-3	C	-0.68438	5	L	0.5221	4	K	16.7	0.12	B	0	H	-4.16
C	14	K	-12.75138	-2.89438	-1	I	-1.81325	1	R	0.6571	3	K	-7.98625	-3	C	-1.05847	5	L	0.47773	4	K	16.7	0.12	B	0	H	-11.18
C	14	L	-9.38552	-1.35055	-1	I	-0.24375	1	R	1.27416	3	K	-6.75826	-3	C	-0.57356	5	L	0.63585	4	K	16.7	0.12	B	0	H	-4.45
C	14	M	-10.4149	-1.67335	-1	I	-0.74627	1	R	0.65692	3	K	-6.84838	-3	C	-1.00662	5	L	0.11696	4	K	16.7	0.12	B	0	H	-7.14
C	14	N	-11.73567	-2.37855	-1	I	-1.46076	1	R	0.38387	3	K	-7.21428	-3	C	-1.39676	5	L	0.05644	4	K	16.7	0.12	B	0	H	-9.74
C	14	P	-12.66379	-2.64698	-1	I	-1.8199	1	R	-0.22001	3	K	-7.04896	-3	C	-1.49884	5	L	-0.34552	4	K	16.7	0.12	B	0	H	-12.39
C	14	Q	-12.10568	-2.68757	-1	I	-1.63256	1	R	0.75758	3	K	-8.14213	-3	C	-0.46031	5	L	0.32446	4	K	16.7	0.12	B	0	H	-13.02
C	14	R	-12.63647	-2.85785	-1	I	-1.27958	1	R	0.21943	3	K	-7.11142	-3	C	-1.41244	5	L	0.08195	4	K	16.7	0.12	B	0	H	-1.77
C	14	S	-11.56946	-2.49043	-1	I	-1.63597	1	R	0.10128	3	K	-6.58491	-3	C	-1.3229	5	L	-0.08221	4	K	16.7	0.12	B	0	H	-11.61
C	14	T	-11.56036	-2.31963	-1	I	-1.65444	1	R	0.06657	3	K	-6.70893	-3	C	-1.40546	5	L	-0.26425	4	K	16.7	0.12	B	0	H	-12.24
C	14	V	-10.2	-1.41273	-1	I	-0.78813	1	R	0.89395	3	K	-6.83478	-3	C	-0.76216	5	L	0.26047	4	K	16.7	0.12	B	0	H	-4.36
C	14	W	-10.56212	-2.26025	-1	I	-0.21241	1	R	0.93453	3	K	-7.06905	-3	C	-0.86251	5	L	0.57414	4	K	16.7	0.12	B	0	H	-4.41
C	14	Y	-9.2192	-1.47028	-1	I	-0.51797	1	R	1.20561	3	K	-6.85476	-3	C	-0.46728	5	L	0.58912	4	K	16.7	0.12	B	0	H	-3.63
R	15	A	0.26955	0.22796	1	L	0.1329	-1	C	-0.15663	-2	I	-0.5353	-3	D	0.24535	3	K	0.11005	2	K	10.2	0.1	B	0	H	-0.44
R	15	C	6.92506	1.41855	1	L	6.80657	-1	C	1.21727	-2	I	1.6557	-3	D	1.65124	3	K	1.61507	2	K	10.2	0.1	B	0	H	-11.2
R	15	D	-0.36729	-0.22116	1	L	-0.08943	-1	C	-0.75937	-2	I	-1.15962	-3	D	0.87517	3	K	0.37054	2	K	10.2	0.1	B	0	H	-9.31
R	15	E	-0.29562	-0.01936	1	L	-0.2082	-1	C	-0.682	-2	I	-1.27742	-3	D	0.99476	3	K	0.57861	2	K	10.2	0.1	B	0	H	-11.6
R	15	F	0.70119	0.62989	1	L	0.8087	-1	C	0.21644	-2	I	-0.43525	-3	D	0.18381	3	K	0.32358	2	K	10.2	0.1	B	0	H	-8.66
R	15	G	-0.27134	-0.23075	1	L	-0.03131	-1	C	-0.47363	-2	I	-0.61368	-3	D	0.18482	3	K	0.0176	2	K	10.2	0.1	B	0	H	-5.64
R	15	H	0.72186	0.10992	1	L	0.9545	-1	C	0.02886	-2	I	-0.07334	-3	D	0.13931	3	K	0.19583	2	K	10.2	0.1	B	0	H	-3.44
R	15	I	0.91246	0.87375	1	L	0.74527	-1	C	0.5105	-2	I	-0.24162	-3	D	0.1795	3	K	0.24026	2	K	10.2	0.1	B	0	H	-13.17
R	15	K	-0.62481	-0.07561	1	L	-0.57161	-1	C	-0.44521	-2	I	-0.46324	-3	D	-0.02184	3	K	0.00602	2	K	10.2	0.1	B	0	H	-1.12
R	15	L	1.00978	0.78501	1	L	0.79749	-1	C	0.36773	-2	I	-0.39912	-3	D	0.49386	3	K	0.40948	2	K	10.2	0.1	B	0	H	-4.95
R	15	M	-0.08373	0.47714	1	L	0.07682	-1	C	0.11502	-2	I	-0.76476	-3	D	-0.20905	3	K	0.02969	2	K	10.2	0.1	B	0	H	-9.63
R	15	N	-0.25077	-0.27938	1	L	0.01045	-1	C	-0.33763	-2	I	-0.3661	-3	D	0.06938	3	K	0.0072	2	K	10.2	0.1	B	0	H	-7.88
R	15	P	-0.33914	-0.2182	1	L	0.15957	-1	C	-0.47675	-2	I	-0.63971	-3	D	-0.05949	3	K	-0.00603	2	K	10.2	0.1	B	0	H	-4.48
R	15	Q	0.39969	0.2288	1	L	0.38354	-1	C	-0.45277	-2	I	-0.68287	-3	D	0.72985	3	K	0.53974	2	K	10.2	0.1	B	0	H	-4.56
R	15	S	0.3666	-0.12809	1	L	0.62536	-1	C	-0.32273	-2	I	-0.29033	-3	D	0.38777	3	K	0.22785	2	K	10.2	0.1	B	0	H	-5.24
R	15	T	0.09676	0.02466	1	L	0.41463	-1	C	-0.08465	-2	I	-0.33328	-3	D	-0.00458	3	K	0.04113	2	K	10.2	0.1	B	0	H	-6.35
R	15	V	0.82651	0.65873	1	L	0.84606	-1	C	0.29175	-2	I	-0.6123	-3	D	0.389	3	K	0.35106	2	K	10.2	0.1	B	0	H	-12.91
R	15	W	0.39253	0.31698	1	L	0.62281	-1	C	-0.10639	-2	I	-0.27908	-3	D	0.13581	3	K	0.26521	2	K	10.2	0.1	B	0	H	-12.07
R	15	Y	1.12225	0.61305	1	L	0.94883	-1	C	0.0912	-2	I	-0.45798	-3	D	0.76015	3	K	0.59797	2	K	10.2	0.1	B	0	H	-4.04
L	16	A	-0.55099	-0.43166	1	K	-0.37689	-1	R	-0.29342	-3	I	-0.07402	2	K	-0.46132	-2	C	-0.01565	-4	D	7.4	0.06	B	0	H	-0.89
L	16	C	1.76024	1.28098	1	K	1.0987	-1	R	1.1408	-3	I	-0.11367	2	K	1.85906	-2	C	0.01487	-4	D	7.4	0.06	B	0	H	-0.43
L	16	D	-0.22215	-0.0897	1	K	-0.05279	-1	R	-0.30179	-3	I	0.07221	2	K	-0.23735	-2	C	-0.05701	-4	D	7.4	0.06	B	0	H	-0.33
L	16	E	-0.0486	0.14725	1	K	0.0215	-1	R	-0.26594	-3	I	0.14218	2	K	-0.12465	-2	C	-0.06613	-4	D	7.4	0.06	B	0	H	-0.29
L	16	F	0.01296	0.04292	1	K	0.04531	-1	R	-0.06229	-3	I	-0.04461	2	K	0.00642	-2	C	0.05115	-4	D	7.4	0.06	B	0	H	-0.25
L	16	G	-0.52343	-0.31959	1	K	-0.30587	-1	R	-0.4214	-3	I	-0.1124	2	K	-0.3451	-2	C	-0.06594	-4	D	7.4	0.06	B	0	H	0.28
L	16	H	-0.79292	-0.57733	1	K	-0.60743	-1	R	-0.40108	-3	I	-0.17463	2	K	-0.55643	-2	C	-0.06185	-4	D	7.4	0.06	B	0	H	-0.84
L	16	I	-0.1875	-0.29743	1	K	-0.18214	-1	R	0.10455	-3	I	-0.02559	2	K	-0.25549	-2	C	0.09358	-4	D	7.4	0.06	B	0	H	-1.16
L	16	K	-1.11578	-0.45691	1	K	-0.79776	-1	R	-0.97687	-3	I	-0.04879	2	K	-1.00791	-2	C	-0.05907	-4	D	7.4	0.06	B	0	H	-1.64
L	16	M	-0.1479	-0.23645	1	K	-0.2118	-1	R	0.15247	-3	I	-0.13989	2	K	-0.09003	-2	C	0.08202	-4	D	7.4	0.06	B	0	H	-0.32
L	16	N	-0.55095	-0.25195	1	K	-0.59206	-1	R	-0.25787	-3	I	-0.15754	2	K	-0.30182	-2	C	-0.09159	-4	D	7.4	0.06	B	0	H	-0.43
L	16	P	-0.85124	-0.54121	1	K	-0.80687	-1	R	-0.35439	-3	I	-0.28625	2	K	-0.50391	-2	C	-0.06106	-4	D	7.4	0.06	B	0	H	-13.07
L	16	Q	-0.77608	-0.38231	1	K	-0.62025	-1	R	-0.54958	-3	I	-0.18589	2	K	-0.48712	-2	C	-0.10306	-4	D	7.4	0.06	B	0	H	-2.78
L	16	R	-0.94876	-0.69203	1	K	-0.51316	-1	R	-0.69231	-3	I	-0.11572	2	K	-0.81153	-2	C	-0.02148	-4	D	7.4	0.06	B	0	H	-3.51
L	16	S	-0.66199	-0.48629	1	K	-0.51001	-1	R	-0.32766	-3	I	-0.19356	2	K	-0.46216	-2	C	-0.00627	-4	D	7.4	0.06	B	0	H	-1.57
L	16	T	-0.78641	-0.57046	1	K	-0.59298	-1	R	-0.40939	-3	I	-0.26176	2	K	-0.49471	-2	C	-0.02994	-4	D	7.4	0.06	B	0	H	-0.67
L	16	V	-0.10974	-0.17933	1	K	-0.1568	-1	R	0.11662	-3	I	-0.12925	2	K	-0.03863	-2	C	0.05814	-4	D	7.4	0.06	B	0	H	-0.28
L	16	W	-0.5515	-0.29162	1	K	-0.2591	-1	R	-0.55226	-3	I	0.06525	2	K	-0.61751	-2	C	7.61E-04	-4	D	7.4	0.06	B	0	H	0.2
L	16	Y	-0.00219	0.04842	1	K	-0.03487	-1	R	-0.01792	-3	I	-0.02573	2	K	-6.54E-04	-2	C	0.02421	-4	D	7.4	0.06	B	0	H	0.56
K	17	A	0.85857	0.05705	1	K	0.76103	-3	C	0.29242	-2	R	0.10585	2	L	0.4603	-4	I	0.19685	13	K	13.6	0.12	S	4	H	-11.09
K	17	C	5.2279	1.58984	1	K	5.25148	-3	C	1.74932	-2	R	1.58042	2	L	1.89814	-4	I	1.76978	13	K	13.6	0.12	S	4	H	-3.78
K	17	D	0.57701	0.20866	1	K	0.45122	-3	C	0.44732	-2	R	-0.0293	2	L	0.159	-4	I	0.13403	13	K	13.6	0.12	S	4	H	-9.4
K	17	E	1.05178	0.48125	1	K	0.81994	-3	C	0.6415	-2	R	0.16832	2	L	0.24196	-4	I	0.33208	13	K	13.6	0.12	S	4	H	-10.93
K	17	F	1.99396	0.54708	1	K	1.91385	-3	C	0.6772	-2	R	0.51401	2	L	0.80275	-4	I	0.54268	13	K	13.6	0.12	S	4	H	-3.42
K	17	G	0.44171	0.03356	1	K	0.49124	-3	C	0.27504	-2	R	-0.03472	2	L	0.20139	-4	I	0.08309	13	K	13.6	0.12	S	4	H	-11.27
K	17	H	0.85284	-0.02996	1	K	0.91594	-3	C	0.13326	-2	R	0.32046	2	L	0.39914	-4	I	0.29276	13	K	13.6	0.12	S	4	H	-12.75
K	17	I	1.5928	0.09324	1	K	1.51176	-3	C	0.23798	-2	R	0.37715	2	L	0.97767	-4	I	0.50123	13	K	13.6	0.12	S	4	H	-12.58
K	17	L	2.05282	0.45244	1	K	1.88754	-3	C	0.74388	-2	R	0.39414	2	L	0.9148	-4	I	0.51508	13	K	13.6	0.12	S	4	H	-11.08
K	17	M	1.43877	0.14715	1	K	1.38112	-3	C	0.28225	-2	R	0.31974	2	L	0.83677	-4	I	0.5418	13	K	13.6	0.12	S	4	H	-12.79
K	17	N	0.45016	-0.04061	1	K	0.42906	-3	C	0.10112	-2	R	-0.03257	2	L	0.38161	-4	I	0.34286	13	K	13.6	0.12	S	4	H	-4.29
K	17	P	0.51402	-0.14909	1	K	0.5837	-3	C	0.0429	-2	R	0.08217	2	L	0.38894	-4	I	0.31474	13	K	13.6	0.12	S	4	H	-11.82
K	17	Q	0.88052	0.30637	1	K	0.83202	-3	C	0.20051	-2	R	0.41677	2	L	0.26321	-4	I	0.37059	13	K	13.6	0.12	S	4	H	-11.46
K	17	R	0.28636	-0.00168	1	K	0.25688	-3	C	0.20082	-2	R	0.0389	2	L	0.04663	-4	I	-0.09812	13	K	13.6	0.12	S	4	H	-2.13
K	17	S	0.38612	-0.03961	1	K	0.44567	-3	C	-0.02431	-2	R	0.14121	2	L	0.26921	-4	I	0.23666	13	K	13.6	0.12	S	4	H	-12.74
K	17	T	0.64146	0.00275	1	K	0.67711	-3	C	0.14044	-2	R	0.12711	2	L	0.3739	-4	I	0.18815	13	K	13.6	0.12	S	4	H	-12.83
K	17	V	1.68722	0.23267	1	K	1.63795	-3	C	0.4072	-2	R	0.38085	2	L	0.89916	-4	I	0.5555	13	K	13.6	0.12	S	4	H	-12.02
K	17	W	1.04612	0.30582	1	K	0.96268	-3	C	0.29459	-2	R	0.39349	2	L	0.35804	-4	I	0.22238	13	K	13.6	0.12	S	4	H	-6.15
K	17	Y	1.83873	0.49298	1	K	1.72397	-3	C	0.63472	-2	R	0.49328	2	L	0.71073	-4	I	0.59734	13	K	13.6	0.12	S	4	H	-12.81
K	18	A	0.15874	0.05705	-1	K	0.10585	1	L	0.05287	-3	R	-0.08101	-4	C	0.09755	-2	L	0.10169	2	K	10	0.09	U	3	H	-6.02
K	18	C	3.07019	1.58984	-1	K	1.58042	1	L	1.48975	-3	R	3.22687	-4	C	-0.02358	-2	L	1.48033	2	K	10	0.09	U	3	H	-5.85
K	18	D	0.46141	0.20866	-1	K	-0.0293	1	L	0.49071	-3	R	0.16576	-4	C	0.12579	-2	L	0.25274	2	K	10	0.09	U	3	H	-11.36
K	18	E	0.99875	0.48125	-1	K	0.16832	1	L	0.83044	-3	R	0.49883	-4	C	0.23184	-2	L	0.5175	2	K	10	0.09	U	3	H	-10.84
K	18	F	1.10753	0.54708	-1	K	0.51401	1	L	0.59352	-3	R	0.93394	-4	C	0.0801	-2	L	0.56045	2	K	10	0.09	U	3	H	-12.01
K	18	G	0.15821	0.03356	-1	K	-0.03472	1	L	0.19293	-3	R	0.16621	-4	C	-0.04953	-2	L	0.12465	2	K	10	0.09	U	3	H	-9.72
K	18	H	-0.02316	-0.02996	-1	K	0.32046	1	L	-0.34363	-3	R	0.06625	-4	C	-0.06309	-2	L	0.00679	2	K	10	0.09	U	3	H	-2.64
K	18	I	0.19264	0.09324	-1	K	0.37715	1	L	-0.18451	-3	R	0.02441	-4	C	0.08103	-2	L	0.0994	2	K	10	0.09	U	3	H	-5.03
K	18	L	0.91119	0.45244	-1	K	0.39414	1	L	0.51705	-3	R	0.57434	-4	C	0.16527	-2	L	0.45874	2	K	10	0.09	U	3	H	-7.11
K	18	M	0.29486	0.14715	-1	K	0.31974	1	L	-0.02488	-3	R	0.179	-4	C	0.05765	-2	L	0.1477	2	K	10	0.09	U	3	H	-13.33
K	18	N	-0.09209	-0.04061	-1	K	-0.03257	1	L	-0.05952	-3	R	-0.12343	-4	C	0.02109	-2	L	-0.05147	2	K	10	0.09	U	3	H	-3.95
K	18	P	-0.32821	-0.14909	-1	K	0.08217	1	L	-0.41037	-3	R	-0.15882	-4	C	-0.06967	-2	L	-0.17913	2	K	10	0.09	U	3	H	-14.19
K	18	Q	0.58866	0.30637	-1	K	0.41677	1	L	0.17189	-3	R	0.51578	-4	C	0.04848	-2	L	0.2823	2	K	10	0.09	U	3	H	-4.37
K	18	R	0.03513	-0.00168	-1	K	0.0389	1	L	-0.00377	-3	R	-0.06233	-4	C	0.02948	-2	L	0.03682	2	K	10	0.09	U	3	H	-2.49
K	18	S	-0.05234	-0.03961	-1	K	0.14121	1	L	-0.19356	-3	R	0.0399	-4	C	-0.05956	-2	L	-0.01273	2	K	10	0.09	U	3	H	-5.86
K	18	T	-0.01079	0.00275	-1	K	0.12711	1	L	-0.13792	-3	R	0.07678	-4	C	-0.03564	-2	L	-0.01354	2	K	10	0.09	U	3	H	-8
K	18	V	0.49771	0.23267	-1	K	0.38085	1	L	0.11684	-3	R	0.3668	-4	C	0.04926	-2	L	0.26503	2	K	10	0.09	U	3	H	-6.01
K	18	W	0.65649	0.30582	-1	K	0.39349	1	L	0.26299	-3	R	0.44475	-4	C	0.08345	-2	L	0.35066	2	K	10	0.09	U	3	H	-4.22
K	18	Y	0.95247	0.49298	-1	K	0.49328	1	L	0.4592	-3	R	0.75643	-4	C	0.11476	-2	L	0.45949	2	K	10	0.09	U	3	H	-3.64
L	19	A	-0.4265	-0.21325	1	K	-0.22279	-1	K	-0.3151	-5	C	-0.22279	-2	K	-0.09231	2	C	-0.21325	11	K	17	0.16	S	6	C	0.55
L	19	C	5.3401	2.67005	1	K	1.63338	-1	K	4.52341	-5	C	1.63338	-2	K	2.89003	2	C	2.67005	11	K	17	0.16	S	6	C	-2.2
L	19	D	0.72799	0.36399	1	K	0.26573	-1	K	0.59512	-5	C	0.26573	-2	K	0.32938	2	C	0.36399	11	K	17	0.16	S	6	C	-12.4
L	19	E	0.5761	0.28805	1	K	0.2246	-1	K	0.46379	-5	C	0.2246	-2	K	0.23919	2	C	0.28805	11	K	17	0.16	S	6	C	-10.97
L	19	F	-0.01558	-0.0078	1	K	-0.12158	-1	K	0.0452	-5	C	-0.12158	-2	K	0.16679	2	C	-0.0078	11	K	17	0.16	S	6	C	-9.72
L	19	G	-0.13945	-0.06972	1	K	-0.07681	-1	K	-0.10106	-5	C	-0.07681	-2	K	-0.02424	2	C	-0.06972	11	K	17	0.16	S	6	C	2.1
L	19	H	0.50998	0.25499	1	K	0.04253	-1	K	0.48871	-5	C	0.04253	-2	K	0.44616	2	C	0.25499	11	K	17	0.16	S	6	C	1.93
L	19	I	-0.39799	-0.19899	1	K	-0.25889	-1	K	-0.26855	-5	C	-0.25889	-2	K	-0.00965	2	C	-0.19899	11	K	17	0.16	S	6	C	-3.75
L	19	K	-0.65161	-0.3258	1	K	-0.35226	-1	K	-0.47546	-5	C	-0.35226	-2	K	-0.12319	2	C	-0.3258	11	K	17	0.16	S	6	C	-9.9
L	19	M	-0.87302	-0.43651	1	K	-0.44606	-1	K	-0.64999	-5	C	-0.44606	-2	K	-0.20393	2	C	-0.43651	11	K	17	0.16	S	6	C	0.96
L	19	N	0.04373	0.02186	1	K	-0.11352	-1	K	0.1005	-5	C	-0.11352	-2	K	0.214	2	C	0.02186	11	K	17	0.16	S	6	C	0.42
L	19	P	-0.20849	-0.10425	1	K	-0.11017	-1	K	-0.1534	-5	C	-0.11017	-2	K	-0.04322	2	C	-0.10425	11	K	17	0.16	S	6	C	-3.61
L	19	Q	0.35309	0.17655	1	K	0.17746	-1	K	0.26436	-5	C	0.17746	-2	K	0.0869	2	C	0.17655	11	K	17	0.16	S	6	C	-2.28
L	19	R	-0.3579	-0.17895	1	K	-0.1413	-1	K	-0.28725	-5	C	-0.1413	-2	K	-0.14594	2	C	-0.17895	11	K	17	0.16	S	6	C	-5.74
L	19	S	0.69152	0.34576	1	K	0.22061	-1	K	0.58121	-5	C	0.22061	-2	K	0.3606	2	C	0.34576	11	K	17	0.16	S	6	C	-1
L	19	T	0.29235	0.14617	1	K	-0.09309	-1	K	0.33888	-5	C	-0.09309	-2	K	0.43199	2	C	0.14617	11	K	17	0.16	S	6	C	-6.15
L	19	V	-0.12372	-0.06186	1	K	0.0133	-1	K	-0.13038	-5	C	0.0133	-2	K	-0.14369	2	C	-0.06186	11	K	17	0.16	S	6	C	-9.48
L	19	W	-0.17412	-0.08706	1	K	-0.09568	-1	K	-0.12627	-5	C	-0.09568	-2	K	-0.03058	2	C	-0.08706	11	K	17	0.16	S	6	C	-0.39
L	19	Y	0.82795	0.41396	1	K	0.27305	-1	K	0.69141	-5	C	0.27305	-2	K	0.41836	2	C	0.41396	11	K	17	0.16	S	6	C	-0.97
K	20	A	1.36904	0.212	-1	L	0.92803	1	C	0.51783	-6	C	0.37748	2	S	0.10169	-2	K	0.65598	-10	A	13.6	0.2	S	6	C	-1.23
K	20	C	8.77935	2.62025	-1	L	6.32639	1	C	4.76376	-6	C	1.91937	2	S	1.48033	-2	K	2.50535	-10	A	13.6	0.2	S	6	C	-4.06
K	20	D	0.55948	-0.14862	-1	L	-0.04588	1	C	0.25639	-6	C	0.1857	2	S	0.25274	-2	K	0.30386	-10	A	13.6	0.2	S	6	C	-7.73
K	20	E	0.50672	-0.01373	-1	L	-0.28375	1	C	0.17302	-6	C	0.0218	2	S	0.5175	-2	K	0.11751	-10	A	13.6	0.2	S	6	C	-7.28
K	20	F	2.44727	0.80545	-1	L	1.4553	1	C	1.35642	-6	C	0.58266	2	S	0.56045	-2	K	0.69741	-10	A	13.6	0.2	S	6	C	-12.78
K	20	G	1.07219	0.06621	-1	L	0.61324	1	C	0.59701	-6	C	0.46953	2	S	0.12465	-2	K	0.30099	-10	A	13.6	0.2	S	6	C	0.58
K	20	H	1.45281	0.47211	-1	L	1.03472	1	C	0.7754	-6	C	0.50705	2	S	0.00679	-2	K	0.41131	-10	A	13.6	0.2	S	6	C	-3.78
K	20	I	1.82025	0.69408	-1	L	1.30767	1	C	0.87717	-6	C	0.45243	2	S	0.0994	-2	K	0.72423	-10	A	13.6	0.2	S	6	C	-6.3
K	20	L	2.0953	0.72687	-1	L	1.16471	1	C	1.18833	-6	C	0.39537	2	S	0.45874	-2	K	0.71863	-10	A	13.6	0.2	S	6	C	-4.6
K	20	M	1.80492	0.49033	-1	L	1.13005	1	C	0.95917	-6	C	0.46419	2	S	0.1477	-2	K	0.67762	-10	A	13.6	0.2	S	6	C	-13.67
K	20	N	0.49953	-0.04789	-1	L	0.2689	1	C	0.22378	-6	C	0.27218	2	S	-0.05147	-2	K	0.15989	-10	A	13.6	0.2	S	6	C	-4.54
K	20	P	1.0474	0.24043	-1	L	0.84813	1	C	0.64871	-6	C	0.42968	2	S	-0.17913	-2	K	0.34585	-10	A	13.6	0.2	S	6	C	-4.08
K	20	Q	1.08072	0.42761	-1	L	0.54498	1	C	0.56944	-6	C	0.22275	2	S	0.2823	-2	K	0.24508	-10	A	13.6	0.2	S	6	C	-4.01
K	20	R	0.79575	0.21781	-1	L	0.5142	1	C	0.40125	-6	C	0.35535	2	S	0.03682	-2	K	0.32589	-10	A	13.6	0.2	S	6	C	0.42
K	20	S	1.17327	0.2528	-1	L	0.91273	1	C	0.60752	-6	C	0.53056	2	S	-0.01273	-2	K	0.40815	-10	A	13.6	0.2	S	6	C	-3.69
K	20	T	0.92128	0.31659	-1	L	0.71629	1	C	0.63037	-6	C	0.25626	2	S	-0.01354	-2	K	0.29611	-10	A	13.6	0.2	S	6	C	-3.54
K	20	V	1.97152	0.64282	-1	L	1.26308	1	C	1.1555	-6	C	0.3603	2	S	0.26503	-2	K	0.77712	-10	A	13.6	0.2	S	6	C	-4.71
K	20	W	1.89697	0.60097	-1	L	1.10724	1	C	0.887	-6	C	0.63091	2	S	0.35066	-2	K	0.51118	-10	A	13.6	0.2	S	6	C	-5.01
K	20	Y	1.94842	0.69949	-1	L	1.14083	1	C	1.03806	-6	C	0.45402	2	S	0.45949	-2	K	0.41573	-10	A	13.6	0.2	S	6	C	-11.78
C	21	A	-8.53381	-0.40831	-1	K	-1.27756	1	S	-2.36615	2	K	-1.98509	-11	A	-5.7193	-7	C	-1.31422	-2	L	18.7	0.16	U	1	C	-7.53
C	21	D	-9.03711	-0.47303	-1	K	-1.04644	1	S	-2.25841	2	K	-2.60807	-11	A	-6.23345	-7	C	-1.36557	-2	L	18.7	0.16	U	1	C	-6.87
C	21	E	-8.85522	-0.10306	-1	K	-1.36067	1	S	-2.25225	2	K	-2.30596	-11	A	-6.27287	-7	C	-1.03813	-2	L	18.7	0.16	U	1	C	-6.21
C	21	F	-8.15296	-0.52738	-1	K	-1.01739	1	S	-2.20938	2	K	-2.20867	-11	A	-5.26293	-7	C	-0.94722	-2	L	18.7	0.16	U	1	C	-3.78
C	21	G	-9.26289	-1.02488	-1	K	-1.11791	1	S	-2.46296	2	K	-2.53051	-11	A	-5.88787	-7	C	-1.54996	-2	L	18.7	0.16	U	1	C	-5.73
C	21	H	-8.64785	-1.15506	-1	K	-1.41557	1	S	-2.18878	2	K	-2.33182	-11	A	-5.11368	-7	C	-1.25381	-2	L	18.7	0.16	U	1	C	-10.99
C	21	I	-8.4801	-0.49173	-1	K	-1.13886	1	S	-2.32332	2	K	-2.28193	-11	A	-5.50612	-7	C	-1.03032	-2	L	18.7	0.16	U	1	C	-4.35
C	21	K	-9.82863	-0.93638	-1	K	-1.38459	1	S	-2.35209	2	K	-2.63535	-11	A	-6.24892	-7	C	-1.40645	-2	L	18.7	0.16	U	1	C	-4.78
C	21	L	-8.3495	-0.31162	-1	K	-1.08117	1	S	-2.24985	2	K	-2.13175	-11	A	-5.61718	-7	C	-0.98204	-2	L	18.7	0.16	U	1	C	-4.57
C	21	M	-8.84668	-0.65928	-1	K	-1.42437	1	S	-2.59872	2	K	-2.06191	-11	A	-5.5183	-7	C	-1.176	-2	L	18.7	0.16	U	1	C	-3.77
C	21	N	-9.34009	-1.05192	-1	K	-1.22841	1	S	-2.28538	2	K	-2.55182	-11	A	-5.94279	-7	C	-1.54092	-2	L	18.7	0.16	U	1	C	-10.6
C	21	P	-9.67609	-1.29365	-1	K	-1.38012	1	S	-2.50614	2	K	-2.42906	-11	A	-5.8154	-7	C	-1.49846	-2	L	18.7	0.16	U	1	C	-10.56
C	21	Q	-8.78343	-0.41334	-1	K	-1.07712	1	S	-2.27807	2	K	-2.42995	-11	A	-5.86391	-7	C	-0.92921	-2	L	18.7	0.16	U	1	C	-5.86
C	21	R	-10.48233	-1.31591	-1	K	-1.61993	1	S	-2.79489	2	K	-2.7916	-11	A	-6.24901	-7	C	-1.4985	-2	L	18.7	0.16	U	1	C	-12.91
C	21	S	-8.86978	-1.06378	-1	K	-0.90228	1	S	-2.37284	2	K	-2.63889	-11	A	-5.50156	-7	C	-1.40045	-2	L	18.7	0.16	U	1	C	-7.98
C	21	T	-8.84203	-1.08756	-1	K	-1.09442	1	S	-2.16794	2	K	-2.47209	-11	A	-5.50265	-7	C	-1.43736	-2	L	18.7	0.16	U	1	C	-5.66
C	21	V	-8.61585	-0.48839	-1	K	-1.18787	1	S	-2.45862	2	K	-2.00831	-11	A	-5.53684	-7	C	-1.05376	-2	L	18.7	0.16	U	1	C	-12.63
C	21	W	-8.7077	-0.55873	-1	K	-0.84229	1	S	-2.2834	2	K	-2.42095	-11	A	-5.74987	-7	C	-1.0788	-2	L	18.7	0.16	U	1	C	-12.48
C	21	Y	-7.92419	-0.25199	-1	K	-1.07517	1	S	-2.12597	2	K	-2.18395	-11	A	-5.27089	-7	C	-0.88052	-2	L	18.7	0.16	U	1	C	-3.85
S	22	C	5.90621	4.44074	-1	C	2.67156	1	K	2.377	7	A	1.46547	2	E	3.26744	6	C	1.73639	-2	K	12.7	0.21	S	5	C	-11.95
S	22	F	0.96135	0.53089	-1	C	0.60758	1	K	0.12422	7	A	0.43046	2	E	0.22305	6	C	0.3489	-2	K	12.7	0.21	S	5	C	-12.22
S	22	G	-0.06017	-0.0464	-1	C	0.03308	1	K	-0.13982	7	A	-0.01379	2	E	-0.31394	6	C	0.14915	-2	K	12.7	0.21	S	5	C	-1.21
S	22	H	0.21334	0.25236	-1	C	0.18181	1	K	0.01581	7	A	-0.03902	2	E	-0.03821	6	C	0.17273	-2	K	12.7	0.21	S	5	C	-10.34
S	22	I	0.68438	0.20529	-1	C	0.41213	1	K	0.14977	7	A	0.47908	2	E	0.11352	6	C	0.21593	-2	K	12.7	0.21	S	5	C	-8.96
S	22	K	0.40798	-0.1012	-1	C	0.49165	1	K	-0.19997	7	A	0.50918	2	E	-0.14994	6	C	0.08388	-2	K	12.7	0.21	S	5	C	-12.63
S	22	L	0.40442	0.07695	-1	C	0.2767	1	K	0.03958	7	A	0.32747	2	E	-0.12934	6	C	0.22007	-2	K	12.7	0.21	S	5	C	-11.34
S	22	N	0.20783	0.10654	-1	C	0.30351	1	K	-0.17165	7	A	0.10128	2	E	-0.2138	6	C	0.20432	-2	K	12.7	0.21	S	5	C	-2.04
S	22	P	-0.06945	-0.04189	-1	C	-0.07311	1	K	0.01914	7	A	-0.02757	2	E	-0.23506	6	C	0.10403	-2	K	12.7	0.21	S	5	C	-1.75
S	22	Q	-0.02805	-0.12976	-1	C	0.04473	1	K	-0.09696	7	A	0.10171	2	E	-0.30219	6	C	0.12755	-2	K	12.7	0.21	S	5	C	-11.33
S	22	R	0.13807	-0.24463	-1	C	0.27897	1	K	-0.23949	7	A	0.38271	2	E	-0.21858	6	C	0.01348	-2	K	12.7	0.21	S	5	C	-9.93
S	22	V	0.52952	0.26333	-1	C	0.16222	1	K	0.25041	7	A	0.26618	2	E	0.00108	6	C	0.28276	-2	K	12.7	0.21	S	5	C	-11.39
S	22	W	0.55535	0.24984	-1	C	0.45566	1	K	-0.12785	7	A	0.30551	2	E	-0.1127	6	C	0.32343	-2	K	12.7	0.21	S	5	C	-11.05
S	22	Y	0.81513	0.53633	-1	C	0.57986	1	K	0.03399	7	A	0.2788	2	E	0.03584	6	C	0.41646	-2	K	12.7	0.21	S	5	C	-11.13
K	23	A	0.48723	-0.19646	1	E	0.16685	-1	S	0.44566	-2	C	0.24645	5	C	0.51274	-13	A	-0.30312	2	K	19.4	0.16	B	0	C	-7.55
K	23	C	8.20777	0.99903	1	E	2.59247	-1	S	5.29686	-2	C	5.3826	5	C	2.23009	-13	A	1.77596	2	K	19.4	0.16	B	0	C	-12.25
K	23	D	-0.97919	-0.54153	1	E	-0.16338	-1	S	-0.24754	-2	C	0.00418	5	C	-0.51574	-13	A	-0.21181	2	K	19.4	0.16	B	0	C	-5.39
K	23	E	-1.47631	-0.40089	1	E	-0.46237	-1	S	-0.90933	-2	C	-0.37964	5	C	-0.75357	-13	A	0.01742	2	K	19.4	0.16	B	0	C	-5.42
K	23	F	0.87801	0.01294	1	E	0.42645	-1	S	0.56768	-2	C	0.59583	5	C	0.41553	-13	A	-0.03035	2	K	19.4	0.16	B	0	C	-4.68
K	23	G	-0.47078	-0.51268	1	E	0.12018	-1	S	0.39005	-2	C	0.37578	5	C	-0.11665	-13	A	-0.67578	2	K	19.4	0.16	B	0	C	-10.4
K	23	H	1.17906	-0.23565	1	E	0.71574	-1	S	0.84254	-2	C	0.90157	5	C	0.3718	-13	A	-0.1685	2	K	19.4	0.16	B	0	C	-1.25
K	23	I	0.72184	-0.09004	1	E	0.19195	-1	S	0.45825	-2	C	0.27399	5	C	0.52818	-13	A	-0.06981	2	K	19.4	0.16	B	0	C	-11.65
K	23	L	0.46789	-0.17726	1	E	0.04742	-1	S	0.14272	-2	C	0.01287	5	C	0.41186	-13	A	0.00546	2	K	19.4	0.16	B	0	C	-4.81
K	23	M	0.0833	-0.19683	1	E	0.17619	-1	S	0.30934	-2	C	0.15325	5	C	0.32307	-13	A	-0.42866	2	K	19.4	0.16	B	0	C	-3.11
K	23	N	-0.17262	-0.29098	1	E	0.23764	-1	S	0.18973	-2	C	0.39076	5	C	-0.25631	-13	A	-0.20425	2	K	19.4	0.16	B	0	C	-4.26
K	23	P	-0.29148	-0.34286	1	E	0.3793	-1	S	0.40537	-2	C	0.18588	5	C	0.06951	-13	A	-0.76878	2	K	19.4	0.16	B	0	C	-5.59
K	23	Q	-0.81009	-0.49981	1	E	-0.05728	-1	S	-0.1051	-2	C	-0.19184	5	C	-0.07016	-13	A	-0.49521	2	K	19.4	0.16	B	0	C	-3.37
K	23	R	0.27314	0.08356	1	E	0.45533	-1	S	0.32313	-2	C	0.22813	5	C	0.15672	-13	A	-0.40795	2	K	19.4	0.16	B	0	C	-0.68
K	23	S	0.16722	-0.49585	1	E	0.3689	-1	S	0.83062	-2	C	0.64545	5	C	0.09492	-13	A	-0.56897	2	K	19.4	0.16	B	0	C	-9.22
K	23	T	-0.08232	-0.5076	1	E	0.05433	-1	S	0.50307	-2	C	0.53693	5	C	-0.0048	-13	A	-0.27671	2	K	19.4	0.16	B	0	C	-10.12
K	23	V	-0.036	-0.40923	1	E	-0.07189	-1	S	0.32892	-2	C	-0.02422	5	C	0.46987	-13	A	-0.40183	2	K	19.4	0.16	B	0	C	-3.35
K	23	W	1.13807	0.0978	1	E	0.7287	-1	S	0.42233	-2	C	0.57193	5	C	0.16804	-13	A	0.2643	2	K	19.4	0.16	B	0	C	-4.93
K	23	Y	1.00847	0.02177	1	E	0.35046	-1	S	0.221	-2	C	0.43406	5	C	0.14598	-13	A	0.49488	2	K	19.4	0.16	B	0	C	-6.36
E	24	A	-0.4871	-0.88857	1	K	-0.53158	-1	K	-0.04058	4	C	0.07547	-2	S	-0.46855	3	K	0.51303	5	A	9	0.21	S	7	C	0.52
E	24	C	3.88366	0.65263	1	K	1.10087	-1	K	4.78052	4	C	1.71176	-2	S	1.03646	3	K	1.74634	5	A	9	0.21	S	7	C	0.24
E	24	D	-0.08514	-0.25773	1	K	0.01537	-1	K	0.14121	4	C	0.21986	-2	S	-0.20806	3	K	0.10754	5	A	9	0.21	S	7	C	0.24
E	24	F	0.1374	-0.7945	1	K	-0.25583	-1	K	0.51268	4	C	0.35743	-2	S	-0.25503	3	K	0.64826	5	A	9	0.21	S	7	C	-3.58
E	24	G	-0.40766	-0.82906	1	K	-0.28863	-1	K	0.12553	4	C	0.31928	-2	S	-0.56101	3	K	0.44199	5	A	9	0.21	S	7	C	-0.16
E	24	H	-0.38311	-0.87934	1	K	-0.31976	-1	K	0.37104	4	C	0.21352	-2	S	-0.38278	3	K	0.31943	5	A	9	0.21	S	7	C	0.4
E	24	I	-0.07241	-0.84274	1	K	-0.32843	-1	K	0.25589	4	C	0.24409	-2	S	-0.33835	3	K	0.59438	5	A	9	0.21	S	7	C	-1.06
E	24	K	-0.94972	-0.87252	1	K	-0.1986	-1	K	-0.72527	4	C	0.03715	-2	S	-0.57258	3	K	-0.17853	5	A	9	0.21	S	7	C	-0.23
E	24	L	0.34182	-0.51481	1	K	-0.12209	-1	K	0.59595	4	C	0.27982	-2	S	-0.16913	3	K	0.63304	5	A	9	0.21	S	7	C	-1.28
E	24	M	-0.81628	-1.20871	1	K	-0.82906	-1	K	-0.25467	4	C	-0.01255	-2	S	-0.54891	3	K	0.56167	5	A	9	0.21	S	7	C	-0.02
E	24	N	-0.74837	-0.83996	1	K	-0.25812	-1	K	-0.28758	4	C	0.17749	-2	S	-0.5714	3	K	0.08117	5	A	9	0.21	S	7	C	0.29
E	24	P	-0.84182	-1.03049	1	K	-0.44436	-1	K	-0.09964	4	C	0.16765	-2	S	-0.58464	3	K	0.18717	5	A	9	0.21	S	7	C	-5.92
E	24	Q	0.23084	-0.40498	1	K	-0.03404	-1	K	0.58036	4	C	0.331	-2	S	-0.03888	3	K	0.30376	5	A	9	0.21	S	7	C	0.42
E	24	R	-0.91702	-1.0061	1	K	-0.60287	-1	K	-0.28347	4	C	-0.07084	-2	S	-0.57861	3	K	0.26446	5	A	9	0.21	S	7	C	-1.62
E	24	S	-0.03286	-0.62576	1	K	-0.11937	-1	K	0.54391	4	C	0.45108	-2	S	-0.35076	3	K	0.43727	5	A	9	0.21	S	7	C	0.38
E	24	T	-0.50397	-0.954	1	K	-0.26992	-1	K	0.08353	4	C	0.28979	-2	S	-0.53748	3	K	0.30341	5	A	9	0.21	S	7	C	0.47
E	24	V	0.11248	-0.62945	1	K	-0.2952	-1	K	0.51133	4	C	0.20177	-2	S	-0.22755	3	K	0.63523	5	A	9	0.21	S	7	C	-0.13
E	24	W	0.05142	-0.80795	1	K	-0.20811	-1	K	0.44396	4	C	0.3978	-2	S	-0.31339	3	K	0.57294	5	A	9	0.21	S	7	C	-1.69
E	24	Y	0.43804	-0.25308	1	K	0.01428	-1	K	0.67054	4	C	0.23843	-2	S	0.01935	3	K	0.4044	5	A	9	0.21	S	7	C	-8.68
K	25	A	-0.11477	0.2483	1	P	-0.27858	-1	E	0.11542	2	K	-0.04948	3	C	-0.30312	-2	K	0.08825	15	Y	17.1	0.22	S	5	C	0.28
K	25	C	4.28483	0.20889	1	P	0.87987	-1	E	2.39332	2	K	3.5031	3	C	1.77596	-2	K	1.54716	15	Y	17.1	0.22	S	5	C	-0.55
K	25	D	0.53143	0.67043	1	P	-0.5139	-1	E	0.54006	2	K	0.06621	3	C	-0.21181	-2	K	0.52338	15	Y	17.1	0.22	S	5	C	-0.12
K	25	E	1.15312	0.70263	1	P	-0.08906	-1	E	1.00466	2	K	0.21225	3	C	0.01742	-2	K	0.61365	15	Y	17.1	0.22	S	5	C	0.3
K	25	F	0.95383	0.61279	1	P	-0.03329	-1	E	0.77505	2	K	0.40114	3	C	-0.03035	-2	K	0.55203	15	Y	17.1	0.22	S	5	C	0.62
K	25	G	-0.67664	0.32016	1	P	-0.682	-1	E	-0.05786	2	K	-0.17827	3	C	-0.67578	-2	K	-0.07272	15	Y	17.1	0.22	S	5	C	0.26
K	25	H	0.35102	0.4366	1	P	-0.66794	-1	E	0.33354	2	K	0.17076	3	C	-0.1685	-2	K	0.50893	15	Y	17.1	0.22	S	5	C	0.32
K	25	I	0.54416	0.35944	1	P	-0.12907	-1	E	0.52977	2	K	0.0792	3	C	-0.06981	-2	K	0.44841	15	Y	17.1	0.22	S	5	C	0.46
K	25	L	0.7824	0.56636	1	P	-0.1739	-1	E	0.61776	2	K	-0.10924	3	C	0.00546	-2	K	0.57876	15	Y	17.1	0.22	S	5	C	-0.79
K	25	M	0.09212	0.56691	1	P	-0.28141	-1	E	0.39852	2	K	-0.12764	3	C	-0.42866	-2	K	0.06598	15	Y	17.1	0.22	S	5	C	0.07
K	25	N	0.01551	0.24766	1	P	-0.4361	-1	E	0.15936	2	K	0.13718	3	C	-0.20425	-2	K	0.1847	15	Y	17.1	0.22	S	5	C	0.84
K	25	P	-0.56091	0.46383	1	P	-0.75056	-1	E	-0.01463	2	K	-0.30462	3	C	-0.76878	-2	K	0.18438	15	Y	17.1	0.22	S	5	C	-1.92
K	25	Q	-0.37961	0.37962	1	P	-0.49408	-1	E	0.02242	2	K	-0.23899	3	C	-0.49521	-2	K	-0.0875	15	Y	17.1	0.22	S	5	C	0.34
K	25	R	-0.49717	0.05109	1	P	-0.24767	-1	E	-0.15004	2	K	-0.16364	3	C	-0.40795	-2	K	-0.037	15	Y	17.1	0.22	S	5	C	-0.17
K	25	S	-0.50688	0.26179	1	P	-0.7915	-1	E	0.00645	2	K	-0.03523	3	C	-0.56897	-2	K	0.01223	15	Y	17.1	0.22	S	5	C	0.89
K	25	T	0.0818	0.28481	1	P	-0.53849	-1	E	0.31849	2	K	0.32676	3	C	-0.27671	-2	K	0.05173	15	Y	17.1	0.22	S	5	C	1.15
K	25	V	0.06232	0.50696	1	P	-0.2928	-1	E	0.33963	2	K	-0.20212	3	C	-0.40183	-2	K	0.26655	15	Y	17.1	0.22	S	5	C	0.9
K	25	W	1.11626	0.7855	1	P	-0.18805	-1	E	0.56878	2	K	0.18684	3	C	0.2643	-2	K	0.80133	15	Y	17.1	0.22	S	5	C	0.94
K	25	Y	1.95186	0.84572	1	P	-0.08279	-1	E	1.2372	2	K	0.39882	3	C	0.49488	-2	K	1.19881	15	Y	17.1	0.22	S	5	C	1.17
P	26	A	0.33478	0.29419	-1	K	0.52379	1	K	0.04058	12	C	0.05028	13	R	-0.07858	14	Y	0.16054	6	L	9.3	0.32	S	8	C	-3.62
P	26	C	2.43558	0.10482	-1	K	1.98959	1	K	2.33075	12	C	1.56226	13	R	-0.06794	14	Y	1.90E-04	6	L	9.3	0.32	S	8	C	-10.88
P	26	D	0.84819	0.67279	-1	K	0.91392	1	K	0.1754	12	C	0.51076	13	R	0.06998	14	Y	0.24434	6	L	9.3	0.32	S	8	C	-2.61
P	26	E	1.22355	0.96895	-1	K	1.28929	1	K	0.25461	12	C	0.64846	13	R	0.16633	14	Y	0.37416	6	L	9.3	0.32	S	8	C	-2.25
P	26	F	0.92095	0.32523	-1	K	0.93651	1	K	0.59572	12	C	0.55653	13	R	-0.0358	14	Y	0.11939	6	L	9.3	0.32	S	8	C	-6.38
P	26	G	0.41143	0.18922	-1	K	0.52222	1	K	0.2222	12	C	0.28403	13	R	-0.05001	14	Y	0.06538	6	L	9.3	0.32	S	8	C	-1.69
P	26	H	0.16812	0.04732	-1	K	0.14253	1	K	0.12079	12	C	0.1306	13	R	-0.07064	14	Y	0.00635	6	L	9.3	0.32	S	8	C	-10.83
P	26	I	0.5544	0.4686	-1	K	0.51589	1	K	0.0858	12	C	0.2433	13	R	0.03479	14	Y	0.17315	6	L	9.3	0.32	S	8	C	-2.98
P	26	L	0.87837	0.5196	-1	K	0.8049	1	K	0.35875	12	C	0.57031	13	R	0.02893	14	Y	0.20443	6	L	9.3	0.32	S	8	C	-4.78
P	26	M	0.31794	0.28961	-1	K	0.36624	1	K	0.02833	12	C	0.14818	13	R	0.05837	14	Y	0.08488	6	L	9.3	0.32	S	8	C	-5.2
P	26	N	0.18034	0.09555	-1	K	0.36749	1	K	0.08478	12	C	0.01661	13	R	-0.10543	14	Y	0.07227	6	L	9.3	0.32	S	8	C	-2.7
P	26	Q	0.47981	0.31725	-1	K	0.54465	1	K	0.16256	12	C	0.20552	13	R	-0.01774	14	Y	0.23464	6	L	9.3	0.32	S	8	C	-4.03
P	26	R	0.48103	0.21838	-1	K	0.39768	1	K	0.26266	12	C	0.32375	13	R	0.00465	14	Y	0.04322	6	L	9.3	0.32	S	8	C	-5.57
P	26	S	0.15366	0.12449	-1	K	0.21696	1	K	0.02918	12	C	0.09922	13	R	-0.00716	14	Y	0.03896	6	L	9.3	0.32	S	8	C	-3
P	26	T	0.08529	-0.03726	-1	K	0.21831	1	K	0.12254	12	C	-0.01319	13	R	-0.07788	14	Y	0.01614	6	L	9.3	0.32	S	8	C	-3.06
P	26	V	0.5221	0.28706	-1	K	0.54881	1	K	0.23503	12	C	0.24374	13	R	-0.01594	14	Y	0.146	6	L	9.3	0.32	S	8	C	-8.58
P	26	W	0.72866	0.37245	-1	K	0.84897	1	K	0.3562	12	C	0.3773	13	R	-0.08737	14	Y	0.10833	6	L	9.3	0.32	S	8	C	-12.75
P	26	Y	0.99799	0.53251	-1	K	0.93614	1	K	0.46548	12	C	0.57444	13	R	0.06517	14	Y	0.20681	6	L	9.3	0.32	S	8	C	-11.73
K	27	C	13.44592	2.04512	-1	P	6.53386	1	C	2.39332	-2	K	7.96057	11	C	2.11881	5	L	4.45506	4	C	13	0.2	U	4	C	-0.01
K	27	D	0.44593	0.66815	-1	P	-0.44864	1	C	0.54006	-2	K	0.07529	11	C	-0.32959	5	L	0.07669	4	C	13	0.2	U	4	C	-0.29
K	27	E	0.02336	0.74906	-1	P	-0.76041	1	C	1.00466	-2	K	-0.52087	11	C	-0.18155	5	L	-0.37756	4	C	13	0.2	U	4	C	-0.49
K	27	F	3.38106	1.08655	-1	P	0.72366	1	C	0.77505	-2	K	1.38536	11	C	1.02482	5	L	1.10579	4	C	13	0.2	U	4	C	0.61
K	27	G	1.58002	0.79772	-1	P	0.37455	1	C	-0.05786	-2	K	1.18395	11	C	-0.02199	5	L	0.52527	4	C	13	0.2	U	4	C	0.35
K	27	H	3.10367	0.89132	-1	P	0.822	1	C	0.33354	-2	K	1.69908	11	C	0.61059	5	L	0.88745	4	C	13	0.2	U	4	C	0.43
K	27	I	2.04514	0.62083	-1	P	0.59802	1	C	0.52977	-2	K	0.47354	11	C	1.05878	5	L	0.77729	4	C	13	0.2	U	4	C	0.82
K	27	L	2.78539	0.93614	-1	P	0.48908	1	C	0.61776	-2	K	0.93955	11	C	1.24778	5	L	0.87349	4	C	13	0.2	U	4	C	0.27
K	27	M	1.86353	0.86042	-1	P	0.24135	1	C	0.39852	-2	K	0.58917	11	C	0.77453	5	L	0.76391	4	C	13	0.2	U	4	C	0.15
K	27	N	0.81553	0.58281	-1	P	0.08526	1	C	0.15936	-2	K	0.47558	11	C	-0.08385	5	L	-0.06409	4	C	13	0.2	U	4	C	1.17
K	27	P	1.80217	0.71646	-1	P	0.04458	1	C	-0.01463	-2	K	1.23843	11	C	0.27914	5	L	0.85216	4	C	13	0.2	U	4	C	-8.92
K	27	Q	0.62731	0.58721	-1	P	-0.52474	1	C	0.02242	-2	K	-0.05089	11	C	0.47387	5	L	0.23654	4	C	13	0.2	U	4	C	0.68
K	27	R	1.79415	0.66534	-1	P	0.41487	1	C	-0.15004	-2	K	1.25245	11	C	0.34256	5	L	0.48431	4	C	13	0.2	U	4	C	0.5
K	27	S	1.9332	0.78666	-1	P	0.62842	1	C	0.00645	-2	K	1.75219	11	C	0.07922	5	L	0.85907	4	C	13	0.2	U	4	C	-0.32
K	27	T	1.69373	0.68103	-1	P	0.64158	1	C	0.31849	-2	K	0.94276	11	C	0.28677	5	L	0.55668	4	C	13	0.2	U	4	C	-1.81
K	27	V	2.12731	0.76793	-1	P	0.20889	1	C	0.33963	-2	K	0.70261	11	C	0.98001	5	L	0.85492	4	C	13	0.2	U	4	C	-0.75
K	27	W	4.16551	1.36988	-1	P	0.38321	1	C	0.56878	-2	K	2.13423	11	C	0.86057	5	L	1.17347	4	C	13	0.2	U	4	C	-0.18
K	27	Y	3.68947	1.17313	-1	P	0.407	1	C	1.2372	-2	K	1.36727	11	C	0.86892	5	L	1.07512	4	C	13	0.2	U	4	C	-0.18
C	28	A	-14.85601	-2.30363	1	A	-3.34308	-1	K	0.98446	-4	E	-6.93863	3	C	-2.65957	-5	K	-0.68893	4	L	17.7	0.12	U	1	H	-5.51
C	28	D	-15.36022	-3.3481	1	A	-3.01893	-1	K	0.64388	-4	E	-7.6285	3	C	-2.0239	-5	K	-1.48586	4	L	17.7	0.12	U	1	H	-4.61
C	28	E	-15.44289	-3.06456	1	A	-2.69664	-1	K	1.25545	-4	E	-7.9351	3	C	-2.0741	-5	K	-1.1693	4	L	17.7	0.12	U	1	H	-11.56
C	28	F	-14.03525	-2.44141	1	A	-2.8399	-1	K	0.99435	-4	E	-6.63568	3	C	-2.27958	-5	K	-0.56307	4	L	17.7	0.12	U	1	H	-4.11
C	28	G	-15.10666	-2.8935	1	A	-3.51156	-1	K	0.47189	-4	E	-7.06803	3	C	-2.4191	-5	K	-1.37661	4	L	17.7	0.12	U	1	H	-11.95
C	28	I	-14.48482	-2.5083	1	A	-3.00371	-1	K	1.10744	-4	E	-6.80732	3	C	-2.40608	-5	K	-0.52631	4	L	17.7	0.12	U	1	H	-10.7
C	28	L	-14.38093	-2.31257	1	A	-2.9171	-1	K	1.29892	-4	E	-6.97481	3	C	-2.25964	-5	K	-0.36328	4	L	17.7	0.12	U	1	H	-12.07
C	28	M	-15.50396	-2.33603	1	A	-3.36697	-1	K	0.79253	-4	E	-7.02967	3	C	-2.95706	-5	K	-0.71466	4	L	17.7	0.12	U	1	H	-9.76
C	28	N	-15.13901	-3.24979	1	A	-3.14952	-1	K	0.61312	-4	E	-7.27602	3	C	-2.26029	-5	K	-1.46665	4	L	17.7	0.12	U	1	H	-12.17
C	28	P	-16.0096	-3.0916	1	A	-3.53826	-1	K	0.285	-4	E	-7.48049	3	C	-2.57597	-5	K	-1.40073	4	L	17.7	0.12	U	1	H	-5.12
C	28	Q	-15.49078	-2.84725	1	A	-3.00582	-1	K	0.8381	-4	E	-7.65836	3	C	-2.1725	-5	K	-0.86935	4	L	17.7	0.12	U	1	H	-10.95
C	28	R	-16.06487	-2.97443	1	A	-3.54312	-1	K	0.91904	-4	E	-7.55227	3	C	-2.77806	-5	K	-0.86059	4	L	17.7	0.12	U	1	H	-2.86
C	28	S	-14.1226	-3.09231	1	A	-3.06479	-1	K	0.43982	-4	E	-6.75306	3	C	-2.13177	-5	K	-1.283	4	L	17.7	0.12	U	1	H	-2.27
C	28	T	-14.13957	-3.03663	1	A	-2.94681	-1	K	0.60488	-4	E	-6.71626	3	C	-2.16819	-5	K	-1.13218	4	L	17.7	0.12	U	1	H	-10.07
C	28	W	-15.08562	-2.56207	1	A	-3.2338	-1	K	0.85352	-4	E	-7.16108	3	C	-2.33701	-5	K	-0.85325	4	L	17.7	0.12	U	1	H	-9.5
C	28	Y	-13.65078	-2.56665	1	A	-2.534	-1	K	1.04136	-4	E	-6.70583	3	C	-1.98234	-5	K	-0.73986	4	L	17.7	0.12	U	1	H	-11.37
A	29	C	7.87371	3.55926	1	K	5.37433	-1	C	2.85571	-7	S	2.03565	3	L	2.6981	2	C	-0.16035	4	K	10.8	0.15	S	4	H	-0.15
A	29	D	0.0928	0.43793	1	K	-0.33402	-1	C	0.06522	-7	S	-0.39413	3	L	-0.20431	2	C	0.08381	4	K	10.8	0.15	S	4	H	0.32
A	29	E	-0.1331	0.57635	1	K	-0.67664	-1	C	-0.29341	-7	S	-0.17118	3	L	-0.20306	2	C	0.21363	4	K	10.8	0.15	S	4	H	-0.69
A	29	F	0.98844	0.42201	1	K	0.66216	-1	C	0.28119	-7	S	0.44814	3	L	0.49362	2	C	-0.04116	4	K	10.8	0.15	S	4	H	-1.58
A	29	G	0.1227	-0.09739	1	K	0.05371	-1	C	0.26446	-7	S	-0.20981	3	L	-0.07796	2	C	-0.09516	4	K	10.8	0.15	S	4	H	-1.44
A	29	H	1.2314	0.49158	1	K	0.91303	-1	C	0.62833	-7	S	0.06459	3	L	0.35571	2	C	-0.15419	4	K	10.8	0.15	S	4	H	-0.08
A	29	I	0.65923	0.23091	1	K	0.41343	-1	C	0.11802	-7	S	0.45855	3	L	0.3968	2	C	0.01261	4	K	10.8	0.15	S	4	H	-1.21
A	29	K	-0.14643	-0.07017	1	K	-0.23169	-1	C	0.02885	-7	S	-0.1444	3	L	-0.14214	2	C	0.01363	4	K	10.8	0.15	S	4	H	-0.18
A	29	L	0.76613	0.28033	1	K	0.31711	-1	C	0.05349	-7	S	0.62032	3	L	0.36119	2	C	0.04389	4	K	10.8	0.15	S	4	H	-0.84
A	29	M	-0.00814	-0.08035	1	K	0.2186	-1	C	-0.10246	-7	S	0.20595	3	L	0.1714	2	C	-0.07565	4	K	10.8	0.15	S	4	H	-0.6
A	29	N	0.21605	0.14883	1	K	0.17409	-1	C	0.25625	-7	S	-0.34652	3	L	-0.06482	2	C	-0.08828	4	K	10.8	0.15	S	4	H	-0.36
A	29	P	0.22681	-0.1233	1	K	0.17687	-1	C	0.31529	-7	S	-0.13757	3	L	0.03667	2	C	-0.16054	4	K	10.8	0.15	S	4	H	-12.12
A	29	Q	0.50243	0.40876	1	K	-0.20176	-1	C	0.22915	-7	S	0.09406	3	L	0.0497	2	C	0.07409	4	K	10.8	0.15	S	4	H	0.36
A	29	R	0.08721	-0.20445	1	K	0.23959	-1	C	0.03815	-7	S	0.10271	3	L	-0.00789	2	C	-0.11732	4	K	10.8	0.15	S	4	H	0.34
A	29	S	0.77468	0.349	1	K	0.45771	-1	C	0.42945	-7	S	-0.10767	3	L	0.13874	2	C	-0.12159	4	K	10.8	0.15	S	4	H	-2.75
A	29	T	0.73554	0.39053	1	K	0.61106	-1	C	0.26165	-7	S	-0.0504	3	L	0.32369	2	C	-0.1444	4	K	10.8	0.15	S	4	H	-0.28
A	29	V	0.3454	0.07157	1	K	0.04827	-1	C	0.00467	-7	S	0.39209	3	L	0.20861	2	C	-0.01455	4	K	10.8	0.15	S	4	H	-0.09
A	29	W	0.87876	0.15333	1	K	0.56989	-1	C	0.49476	-7	S	0.32226	3	L	0.24424	2	C	-0.05221	4	K	10.8	0.15	S	4	H	0.72
A	29	Y	1.00607	0.75065	1	K	0.38797	-1	C	0.18724	-7	S	0.30815	3	L	0.42516	2	C	0.04627	4	K	10.8	0.15	S	4	H	-0.48
K	30	A	1.6537	0.74128	1	C	0.94605	-1	A	0.27488	3	K	0.55617	2	L	-0.00719	4	N	0.44729	-2	C	18	0.16	U	4	H	-6.13
K	30	C	14.11557	6.9649	1	C	3.92292	-1	A	1.66515	3	K	1.52621	2	L	1.53584	4	N	5.49424	-2	C	18	0.16	U	4	H	-3.35
K	30	D	-0.03121	-0.0146	1	C	0.09353	-1	A	0.12567	3	K	0.07744	2	L	0.11267	4	N	-0.29607	-2	C	18	0.16	U	4	H	-6.1
K	30	E	-0.31462	-0.46532	1	C	0.05717	-1	A	0.35863	3	K	0.26009	2	L	0.00221	4	N	-0.89025	-2	C	18	0.16	U	4	H	-9.84
K	30	F	2.9793	1.43422	1	C	0.98587	-1	A	0.53855	3	K	0.7581	2	L	0.23131	4	N	0.46576	-2	C	18	0.16	U	4	H	-5.85
K	30	G	1.00774	0.51739	1	C	0.4347	-1	A	8.69E-04	3	K	0.12499	2	L	0.01052	4	N	0.56028	-2	C	18	0.16	U	4	H	-4.01
K	30	H	2.46731	1.32653	1	C	0.69228	-1	A	0.30277	3	K	0.30439	2	L	0.33209	4	N	0.87871	-2	C	18	0.16	U	4	H	-5.62
K	30	I	3.06752	1.60578	1	C	0.97035	-1	A	0.59779	3	K	0.76337	2	L	0.4346	4	N	0.41271	-2	C	18	0.16	U	4	H	-5.28
K	30	L	2.53493	1.06979	1	C	1.00781	-1	A	0.39373	3	K	0.84737	2	L	0.02183	4	N	0.19948	-2	C	18	0.16	U	4	H	-1.55
K	30	M	2.2914	0.9732	1	C	0.96466	-1	A	0.2824	3	K	0.53748	2	L	0.13004	4	N	0.3693	-2	C	18	0.16	U	4	H	-4.13
K	30	N	0.79486	0.30841	1	C	0.18834	-1	A	0.19116	3	K	-0.02613	2	L	0.27788	4	N	0.13802	-2	C	18	0.16	U	4	H	-3.11
K	30	P	1.14483	0.35656	1	C	0.53145	-1	A	0.01613	3	K	0.03767	2	L	-0.14409	4	N	0.43989	-2	C	18	0.16	U	4	H	-6.8
K	30	Q	0.53565	-0.06552	1	C	0.45686	-1	A	0.37089	3	K	0.43492	2	L	-0.27073	4	N	-0.2803	-2	C	18	0.16	U	4	H	-2.46
K	30	R	0.28109	0.17548	1	C	0.1999	-1	A	-0.05964	3	K	0.2545	2	L	-0.14365	4	N	0.15563	-2	C	18	0.16	U	4	H	-3.37
K	30	S	1.71369	0.85275	1	C	0.55798	-1	A	0.1278	3	K	0.19077	2	L	0.02497	4	N	0.9501	-2	C	18	0.16	U	4	H	-3.7
K	30	T	1.5053	0.69908	1	C	0.6152	-1	A	0.24496	3	K	0.2333	2	L	-0.04223	4	N	0.6577	-2	C	18	0.16	U	4	H	-3.07
K	30	V	2.60926	1.03578	1	C	1.32853	-1	A	0.20491	3	K	0.78723	2	L	-0.03146	4	N	0.46913	-2	C	18	0.16	U	4	H	-3.95
K	30	W	1.44572	0.63683	1	C	0.60254	-1	A	0.48086	3	K	0.63484	2	L	0.05246	4	N	-0.00981	-2	C	18	0.16	U	4	H	-12.43
K	30	Y	2.71064	1.21989	1	C	0.84934	-1	A	0.54658	3	K	0.63728	2	L	0.32393	4	N	0.24539	-2	C	18	0.16	U	4	H	-4.31
C	31	A	-9.4543	-0.40265	1	L	-2.2206	-1	K	-0.33187	5	W	-6.93863	-3	C	-4.78296	7	C	0.3207	2	K	15.6	0.12	B	0	H	-4.84
C	31	D	-10.37741	-1.01235	1	L	-1.84475	-1	K	-0.70198	5	W	-7.6285	-3	C	-5.2513	7	C	0.75224	2	K	15.6	0.12	B	0	H	-11.21
C	31	E	-10.6327	-0.60608	1	L	-1.43058	-1	K	-0.88918	5	W	-7.9351	-3	C	-5.40478	7	C	0.97647	2	K	15.6	0.12	B	0	H	-6.33
C	31	F	-7.82361	-0.1204	1	L	-2.00764	-1	K	0.33953	5	W	-6.63568	-3	C	-4.10011	7	C	0.42811	2	K	15.6	0.12	B	0	H	-6.52
C	31	G	-9.9046	-1.11411	1	L	-2.48128	-1	K	-0.35102	5	W	-7.06803	-3	C	-4.68061	7	C	0.38036	2	K	15.6	0.12	B	0	H	-4.8
C	31	H	-9.06121	-0.94712	1	L	-2.51757	-1	K	-0.1402	5	W	-6.3052	-3	C	-4.21	7	C	0.13355	2	K	15.6	0.12	B	0	H	-5.66
C	31	I	-7.88703	0.17856	1	L	-1.87448	-1	K	0.06899	5	W	-6.80732	-3	C	-4.36928	7	C	0.54403	2	K	15.6	0.12	B	0	H	-5.33
C	31	K	-11.83202	-1.22942	1	L	-2.72971	-1	K	-1.3574	5	W	-7.78368	-3	C	-5.48169	7	C	0.27432	2	K	15.6	0.12	B	0	H	-11.85
C	31	L	-8.12657	0.16693	1	L	-1.88754	-1	K	0.17704	5	W	-6.97481	-3	C	-4.37858	7	C	0.48748	2	K	15.6	0.12	B	0	H	-12.22
C	31	M	-8.3065	-0.49006	1	L	-1.85592	-1	K	0.39173	5	W	-7.02967	-3	C	-4.34798	7	C	0.4391	2	K	15.6	0.12	B	0	H	-4.74
C	31	N	-9.93625	-1.04662	1	L	-1.98872	-1	K	-0.47573	5	W	-7.27602	-3	C	-5.01235	7	C	0.4244	2	K	15.6	0.12	B	0	H	-4.39
C	31	P	-10.11479	-1.10817	1	L	-2.59735	-1	K	-0.27236	5	W	-7.48049	-3	C	-4.87004	7	C	0.12283	2	K	15.6	0.12	B	0	H	-11.43
C	31	Q	-10.05238	-0.17134	1	L	-2.30979	-1	K	0.07629	5	W	-7.65836	-3	C	-5.08446	7	C	0.37582	2	K	15.6	0.12	B	0	H	-11.4
C	31	R	-11.68877	-1.03332	1	L	-3.26942	-1	K	-0.90967	5	W	-7.55227	-3	C	-5.31095	7	C	0.06567	2	K	15.6	0.12	B	0	H	-6.98
C	31	S	-9.58082	-1.08375	1	L	-2.41948	-1	K	-0.54021	5	W	-6.75306	-3	C	-4.47889	7	C	0.31214	2	K	15.6	0.12	B	0	H	-10.85
C	31	T	-9.37074	-0.89578	1	L	-2.36921	-1	K	-0.40523	5	W	-6.71626	-3	C	-4.39792	7	C	0.24436	2	K	15.6	0.12	B	0	H	-3.98
C	31	V	-8.80038	-0.17765	1	L	-2.03963	-1	K	0.0859	5	W	-7.19844	-3	C	-4.54899	7	C	0.39361	2	K	15.6	0.12	B	0	H	-4.55
C	31	W	-9.3711	-0.22214	1	L	-2.33384	-1	K	0.04326	5	W	-7.16108	-3	C	-4.87239	7	C	0.41168	2	K	15.6	0.12	B	0	H	-4.65
C	31	Y	-7.49236	-0.0664	1	L	-1.59211	-1	K	0.52874	5	W	-6.70583	-3	C	-4.17216	7	C	0.58965	2	K	15.6	0.12	B	0	H	-4.86
L	32	A	-0.20119	-0.06456	1	K	-0.08867	-1	C	0.00964	3	N	-0.04051	-2	K	-0.34696	-5	K	0.17012	-3	A	8.3	0.15	S	5	H	0.56
L	32	C	7.60433	1.50914	1	K	6.81371	-1	C	1.68839	3	N	1.29177	-2	K	2.12953	-5	K	2.06567	-3	A	8.3	0.15	S	5	H	-0.09
L	32	D	0.87453	0.46094	1	K	0.54514	-1	C	0.8582	3	N	0.16521	-2	K	0.17492	-5	K	-0.26148	-3	A	8.3	0.15	S	5	H	0.62
L	32	E	0.5999	0.44399	1	K	0.08148	-1	C	0.25884	3	N	0.27041	-2	K	0.60011	-5	K	-0.34065	-3	A	8.3	0.15	S	5	H	-0.06
L	32	F	0.8844	0.12784	1	K	0.77313	-1	C	0.54355	3	N	-0.17675	-2	K	0.25408	-5	K	-0.01877	-3	A	8.3	0.15	S	5	H	0.5
L	32	G	-0.07994	0.07546	1	K	0.05214	-1	C	0.45434	3	N	-0.16089	-2	K	-0.19465	-5	K	-0.27258	-3	A	8.3	0.15	S	5	H	0.35
L	32	H	-0.00458	-0.08084	1	K	0.75798	-1	C	0.0947	3	N	-0.15263	-2	K	-0.18907	-5	K	-0.22275	-3	A	8.3	0.15	S	5	H	0.38
L	32	I	0.17265	0.14447	1	K	-0.0124	-1	C	0.26302	3	N	-0.19207	-2	K	-0.19395	-5	K	0.08601	-3	A	8.3	0.15	S	5	H	-0.17
L	32	K	-0.77208	-0.43643	1	K	-0.51246	-1	C	0.06583	3	N	-0.47363	-2	K	-0.2793	-5	K	-0.37272	-3	A	8.3	0.15	S	5	H	0.86
L	32	M	-0.41612	-0.31037	1	K	0.16614	-1	C	-0.129	3	N	-0.28152	-2	K	-0.2153	-5	K	-0.04144	-3	A	8.3	0.15	S	5	H	0.2
L	32	N	-0.00384	0.22549	1	K	0.23151	-1	C	0.23886	3	N	-0.23911	-2	K	-0.05917	-5	K	-0.39001	-3	A	8.3	0.15	S	5	H	0.49
L	32	P	-0.2694	-0.22494	1	K	0.33634	-1	C	0.55092	3	N	-0.30623	-2	K	-0.47958	-5	K	-0.25916	-3	A	8.3	0.15	S	5	H	-6.79
L	32	Q	0.49061	0.08356	1	K	0.67555	-1	C	0.45731	3	N	0.0885	-2	K	0.1137	-5	K	-0.10821	-3	A	8.3	0.15	S	5	H	-0.6
L	32	R	-0.87142	-0.38815	1	K	-0.24913	-1	C	0.4702	3	N	-0.47901	-2	K	-0.70977	-5	K	-0.47041	-3	A	8.3	0.15	S	5	H	0.63
L	32	S	0.27651	0.16191	1	K	0.70364	-1	C	0.6395	3	N	-0.18283	-2	K	-0.3797	-5	K	-0.20081	-3	A	8.3	0.15	S	5	H	0.22
L	32	T	0.4101	-0.00562	1	K	0.73169	-1	C	0.42983	3	N	-0.35042	-2	K	0.0702	-5	K	-0.24958	-3	A	8.3	0.15	S	5	H	-0.83
L	32	V	-0.00984	-0.22451	1	K	0.17817	-1	C	0.09446	3	N	-0.01909	-2	K	-0.15453	-5	K	0.15111	-3	A	8.3	0.15	S	5	H	0.09
L	32	W	0.21131	-0.1234	1	K	0.23979	-1	C	0.18735	3	N	-0.25013	-2	K	0.47803	-5	K	-0.33369	-3	A	8.3	0.15	S	5	H	0.57
L	32	Y	1.41144	0.43083	1	K	1.17683	-1	C	0.79798	3	N	0.21066	-2	K	0.42678	-5	K	-0.01472	-3	A	8.3	0.15	S	5	H	0.4
K	33	A	0.38434	0.21559	1	N	0.2782	-1	L	0.27488	-3	K	-0.0045	2	N	0.27302	-2	C	0.11581	-4	A	7.6	0.08	S	7	H	-0.41
K	33	C	2.33069	1.64791	1	N	1.34833	-1	L	1.66515	-3	K	-0.12563	2	N	2.56376	-2	C	-0.10742	-4	A	7.6	0.08	S	7	H	-1.43
K	33	D	0.1821	0.1864	1	N	0.05212	-1	L	0.12567	-3	K	-0.03655	2	N	0.2083	-2	C	0.01035	-4	A	7.6	0.08	S	7	H	-3.08
K	33	E	0.33737	0.10747	1	N	0.20863	-1	L	0.35863	-3	K	-0.0531	2	N	0.24473	-2	C	0.14574	-4	A	7.6	0.08	S	7	H	-3.8
K	33	F	0.84533	0.51904	1	N	0.63308	-1	L	0.53855	-3	K	0.00996	2	N	0.76608	-2	C	0.06928	-4	A	7.6	0.08	S	7	H	-1.12
K	33	G	0.19418	0.30301	1	N	0.08447	-1	L	8.69E-04	-3	K	0.03439	2	N	0.25126	-2	C	-0.09147	-4	A	7.6	0.08	S	7	H	-0.46
K	33	H	0.43533	0.36774	1	N	0.20012	-1	L	0.30277	-3	K	-0.08036	2	N	0.60833	-2	C	-0.09265	-4	A	7.6	0.08	S	7	H	-0.18
K	33	I	0.90453	0.59319	1	N	0.61808	-1	L	0.59779	-3	K	0.07941	2	N	0.70235	-2	C	0.12277	-4	A	7.6	0.08	S	7	H	-0.5
K	33	L	0.81292	0.45967	1	N	0.77245	-1	L	0.39373	-3	K	0.07769	2	N	0.57905	-2	C	0.15618	-4	A	7.6	0.08	S	7	H	-0.9
K	33	M	0.49966	0.32165	1	N	0.3953	-1	L	0.2824	-3	K	0.03372	2	N	0.4478	-2	C	0.01815	-4	A	7.6	0.08	S	7	H	0.21
K	33	N	0.3229	0.39378	1	N	0.06085	-1	L	0.19116	-3	K	0.0581	2	N	0.31939	-2	C	-0.0546	-4	A	7.6	0.08	S	7	H	-0.29
K	33	P	0.21311	0.26971	1	N	0.14037	-1	L	0.01613	-3	K	0.02631	2	N	0.28449	-2	C	-0.09769	-4	A	7.6	0.08	S	7	H	-6.51
K	33	Q	0.50995	0.28582	1	N	0.36317	-1	L	0.37089	-3	K	0.0117	2	N	0.4825	-2	C	0.01574	-4	A	7.6	0.08	S	7	H	-0.29
K	33	R	0.0624	0.06272	1	N	0.12172	-1	L	-0.05964	-3	K	-0.03914	2	N	0.1213	-2	C	-0.01977	-4	A	7.6	0.08	S	7	H	0.55
K	33	S	0.32471	0.3195	1	N	0.20213	-1	L	0.1278	-3	K	0.00893	2	N	0.38116	-2	C	-0.06538	-4	A	7.6	0.08	S	7	H	-0.7
K	33	T	0.43568	0.41343	1	N	0.21299	-1	L	0.24496	-3	K	0.04811	2	N	0.42888	-2	C	-0.04129	-4	A	7.6	0.08	S	7	H	0.56
K	33	V	0.3815	0.05836	1	N	0.49975	-1	L	0.20491	-3	K	-0.00221	2	N	0.25101	-2	C	0.13272	-4	A	7.6	0.08	S	7	H	-0.39
K	33	W	0.69736	0.4417	1	N	0.47216	-1	L	0.48086	-3	K	0.06702	2	N	0.57143	-2	C	0.05892	-4	A	7.6	0.08	S	7	H	-2.86
K	33	Y	0.94378	0.6269	1	N	0.7141	-1	L	0.54658	-3	K	0.09992	2	N	0.77363	-2	C	0.07025	-4	A	7.6	0.08	S	7	H	-1.47
N	34	A	0.47987	0.38561	1	N	-0.06264	-1	K	0.71739	2	W	0.55708	-3	C	-0.26985	-4	K	0.03233	-2	L	13.1	0.13	S	7	H	-0.49
N	34	C	4.67471	1.56784	1	N	1.48069	-1	K	1.85604	2	W	4.87396	-3	C	1.49387	-4	K	1.3248	-2	L	13.1	0.13	S	7	H	0.03
N	34	D	0.6461	0.62588	1	N	0.16141	-1	K	0.67578	2	W	0.67594	-3	C	-0.02083	-4	K	-0.00885	-2	L	13.1	0.13	S	7	H	-1.51
N	34	E	0.56812	0.3875	1	N	0.32147	-1	K	0.39965	2	W	0.51616	-3	C	0.05785	-4	K	0.1106	-2	L	13.1	0.13	S	7	H	-1.03
N	34	F	1.44335	0.77943	1	N	0.26647	-1	K	1.02713	2	W	1.44613	-3	C	-0.07748	-4	K	0.49371	-2	L	13.1	0.13	S	7	H	-0.45
N	34	G	0.62006	0.50091	1	N	-0.07595	-1	K	0.86938	2	W	0.71329	-3	C	-0.24032	-4	K	-0.009	-2	L	13.1	0.13	S	7	H	-0.15
N	34	H	0.98167	0.62404	1	N	0.14636	-1	K	0.92262	2	W	1.08986	-3	C	-0.14858	-4	K	0.20763	-2	L	13.1	0.13	S	7	H	-0.25
N	34	I	1.16853	0.50441	1	N	0.1397	-1	K	0.9216	2	W	1.16099	-3	C	-0.11917	-4	K	0.36611	-2	L	13.1	0.13	S	7	H	-9.43
N	34	K	-0.35286	0.27014	1	N	-0.21398	-1	K	0.29388	2	W	-0.24198	-3	C	-0.47851	-4	K	-0.16823	-2	L	13.1	0.13	S	7	H	-0.76
N	34	L	1.33547	0.64244	1	N	0.22526	-1	K	0.88343	2	W	1.38032	-3	C	0.01564	-4	K	0.43638	-2	L	13.1	0.13	S	7	H	0.06
N	34	M	1.09387	0.61566	1	N	-0.03829	-1	K	0.99943	2	W	1.14204	-3	C	-0.14348	-4	K	0.23792	-2	L	13.1	0.13	S	7	H	-1.32
N	34	P	0.78881	0.57744	1	N	-0.04082	-1	K	0.81806	2	W	0.88866	-3	C	-0.08382	-4	K	0.05456	-2	L	13.1	0.13	S	7	H	-13.49
N	34	Q	1.0674	0.74308	1	N	0.30429	-1	K	0.90633	2	W	1.13327	-3	C	-0.05144	-4	K	0.2125	-2	L	13.1	0.13	S	7	H	0.01
N	34	R	0.16487	0.58456	1	N	-0.09701	-1	K	0.65102	2	W	0.28371	-3	C	-0.4906	-4	K	0.00445	-2	L	13.1	0.13	S	7	H	-0.63
N	34	S	1.01249	0.69978	1	N	0.16521	-1	K	0.92599	2	W	1.10122	-3	C	-0.02601	-4	K	0.11252	-2	L	13.1	0.13	S	7	H	0.52
N	34	T	0.71015	0.64986	1	N	0.02681	-1	K	0.8489	2	W	0.7734	-3	C	-0.22434	-4	K	0.08559	-2	L	13.1	0.13	S	7	H	-1.13
N	34	V	1.24278	0.52673	1	N	0.21478	-1	K	0.91687	2	W	1.29813	-3	C	0.06934	-4	K	0.25657	-2	L	13.1	0.13	S	7	H	-2.67
N	34	W	0.74569	0.81056	1	N	0.16957	-1	K	0.83376	2	W	0.79804	-3	C	-0.3246	-4	K	0.23653	-2	L	13.1	0.13	S	7	H	-4.95
N	34	Y	1.81702	0.86141	1	N	0.43308	-1	K	1.1687	2	W	1.84015	-3	C	0.18485	-4	K	0.46346	-2	L	13.1	0.13	S	7	H	-0.19
N	35	A	0.76041	0.79728	1	W	0.3507	-3	L	-0.07722	-2	K	0.76174	-4	C	-0.01278	2	E	0.07587	-8	K	8.6	0.12	S	6	C	0.42
N	35	C	2.47246	1.95416	1	W	1.44892	-3	L	-0.19925	-2	K	2.63159	-4	C	-0.02601	2	E	0.04013	-8	K	8.6	0.12	S	6	C	1
N	35	D	0.67037	0.68085	1	W	0.0739	-3	L	-0.02983	-2	K	0.72871	-4	C	-0.03988	2	E	-0.0285	-8	K	8.6	0.12	S	6	C	-0.04
N	35	E	0.54446	0.53428	1	W	0.1629	-3	L	0.05195	-2	K	0.4148	-4	C	0.00422	2	E	0.0777	-8	K	8.6	0.12	S	6	C	0.17
N	35	F	1.48241	1.26199	1	W	0.80138	-3	L	-0.00279	-2	K	1.22311	-4	C	0.12202	2	E	0.26208	-8	K	8.6	0.12	S	6	C	-0.09
N	35	G	0.59391	0.60183	1	W	0.17783	-3	L	-0.09322	-2	K	0.78858	-4	C	-0.09276	2	E	-0.10145	-8	K	8.6	0.12	S	6	C	-0.65
N	35	H	0.98835	0.95724	1	W	0.35168	-3	L	-0.10817	-2	K	1.08212	-4	C	0.04373	2	E	0.0144	-8	K	8.6	0.12	S	6	C	-0.45
N	35	I	1.08103	0.91977	1	W	0.74642	-3	L	0.00754	-2	K	0.88466	-4	C	-0.00855	2	E	0.18883	-8	K	8.6	0.12	S	6	C	0.37
N	35	K	0.3343	0.51882	1	W	-0.14343	-3	L	-0.11089	-2	K	0.44458	-4	C	0.02308	2	E	6.14E-04	-8	K	8.6	0.12	S	6	C	0.15
N	35	L	1.18542	0.96239	1	W	0.8115	-3	L	-0.04485	-2	K	1.08962	-4	C	-0.04548	2	E	0.14065	-8	K	8.6	0.12	S	6	C	0.2
N	35	M	1.13067	1.06891	1	W	0.60429	-3	L	-0.04817	-2	K	1.09962	-4	C	-0.0275	2	E	0.07923	-8	K	8.6	0.12	S	6	C	0.21
N	35	P	0.7507	0.7535	1	W	0.26435	-3	L	-0.09986	-2	K	0.87732	-4	C	-0.0939	2	E	-0.02677	-8	K	8.6	0.12	S	6	C	-12.07
N	35	Q	1.36497	1.37713	1	W	0.5468	-3	L	-0.06587	-2	K	1.13348	-4	C	0.06294	2	E	0.29737	-8	K	8.6	0.12	S	6	C	0.53
N	35	R	0.73073	0.762	1	W	0.03636	-3	L	-0.11884	-2	K	0.77518	-4	C	0.07853	2	E	0.0744	-8	K	8.6	0.12	S	6	C	-0.05
N	35	S	0.86702	0.84139	1	W	0.21059	-3	L	-0.08873	-2	K	0.96781	-4	C	-0.01773	2	E	-0.01206	-8	K	8.6	0.12	S	6	C	-0.41
N	35	T	0.66972	0.66397	1	W	0.09702	-3	L	-0.06325	-2	K	0.79979	-4	C	-0.07142	2	E	-0.06683	-8	K	8.6	0.12	S	6	C	0.59
N	35	V	0.95261	0.90274	1	W	0.51157	-3	L	-0.05534	-2	K	0.98942	-4	C	-0.03582	2	E	0.01852	-8	K	8.6	0.12	S	6	C	-0.81
N	35	W	1.31007	1.28657	1	W	0.48928	-3	L	-0.05236	-2	K	1.23084	-4	C	0.03373	2	E	0.13159	-8	K	8.6	0.12	S	6	C	-2.95
N	35	Y	1.49051	1.28996	1	W	0.73773	-3	L	-0.02313	-2	K	1.29259	-4	C	0.0919	2	E	0.22103	-8	K	8.6	0.12	S	6	C	0.16
W	36	A	0.21029	0.22746	-1	N	-0.11583	1	E	0.35097	-5	C	0.45826	-2	N	0.06724	2	C	-0.20419	-4	L	14.2	0.16	B	0	C	0.85
W	36	C	6.30575	1.65888	-1	N	1.0866	1	E	5.36604	-5	C	2.06789	-2	N	3.32716	2	C	1.08828	-4	L	14.2	0.16	B	0	C	-1.32
W	36	D	0.394	0.63888	-1	N	-0.24844	1	E	0.61993	-5	C	0.85786	-2	N	-0.18892	2	C	-0.24538	-4	L	14.2	0.16	B	0	C	-0.24
W	36	E	-0.15172	0.40378	-1	N	-0.36536	1	E	0.10932	-5	C	0.43484	-2	N	-0.48911	2	C	-0.12592	-4	L	14.2	0.16	B	0	C	-0.77
W	36	F	1.54116	0.77052	-1	N	0.09736	1	E	1.39422	-5	C	0.81358	-2	N	0.51858	2	C	0.25718	-4	L	14.2	0.16	B	0	C	0.19
W	36	G	0.0091	0.40821	-1	N	-0.28708	1	E	0.33704	-5	C	0.54633	-2	N	-0.25857	2	C	-0.24553	-4	L	14.2	0.16	B	0	C	0.26
W	36	H	1.02967	0.36018	-1	N	-0.01866	1	E	1.10415	-5	C	0.72872	-2	N	0.43635	2	C	-0.0289	-4	L	14.2	0.16	B	0	C	0.14
W	36	I	1.38016	0.64074	-1	N	0.03579	1	E	1.28447	-5	C	0.85262	-2	N	0.4267	2	C	0.12957	-4	L	14.2	0.16	B	0	C	0.64
W	36	K	0.23688	0.32844	-1	N	-0.0271	1	E	0.3225	-5	C	0.66424	-2	N	-0.06755	2	C	-0.40476	-4	L	14.2	0.16	B	0	C	-0.42
W	36	L	0.88187	0.52845	-1	N	-0.0507	1	E	0.92506	-5	C	0.49763	-2	N	0.19901	2	C	0.19985	-4	L	14.2	0.16	B	0	C	0.46
W	36	M	0.4795	0.24985	-1	N	-0.0698	1	E	0.54512	-5	C	0.42116	-2	N	0.06813	2	C	0.00139	-4	L	14.2	0.16	B	0	C	0.02
W	36	N	0.7451	0.85077	-1	N	-0.05742	1	E	0.75018	-5	C	0.99257	-2	N	-0.08121	2	C	-0.23653	-4	L	14.2	0.16	B	0	C	0.5
W	36	P	0.15752	0.5191	-1	N	-0.384	1	E	0.58902	-5	C	0.59419	-2	N	-0.16182	2	C	-0.18197	-4	L	14.2	0.16	B	0	C	-5.62
W	36	Q	-0.40366	0.29036	-1	N	-0.47578	1	E	0.08564	-5	C	0.19285	-2	N	-0.46089	2	C	-0.024	-4	L	14.2	0.16	B	0	C	0.43
W	36	R	0.32087	0.4875	-1	N	-0.09558	1	E	0.48294	-5	C	0.7411	-2	N	-0.07775	2	C	-0.23208	-4	L	14.2	0.16	B	0	C	-0.36
W	36	S	0.52247	0.55302	-1	N	-0.25107	1	E	0.80992	-5	C	0.69781	-2	N	0.02048	2	C	-0.12401	-4	L	14.2	0.16	B	0	C	0.44
W	36	T	0.41851	0.39881	-1	N	-0.19041	1	E	0.61981	-5	C	0.4047	-2	N	0.24508	2	C	-0.15094	-4	L	14.2	0.16	B	0	C	-0.02
W	36	V	0.63285	0.35248	-1	N	-0.1722	1	E	0.80804	-5	C	0.70399	-2	N	0.02718	2	C	0.02004	-4	L	14.2	0.16	B	0	C	0.55
W	36	Y	1.76588	0.91646	-1	N	0.28531	1	E	1.45133	-5	C	0.92847	-2	N	0.53254	2	C	0.22694	-4	L	14.2	0.16	B	0	C	0.67
E	37	A	0.16107	-0.06477	-1	W	0.25901	1	C	0.13265	2	R	-0.13069	-2	N	-0.27736	-10	K	0.30579	-24	I	13.3	0.24	S	4	C	0.25
E	37	C	4.38005	1.27833	-1	W	4.4462	1	C	1.49266	2	R	-0.08113	-2	N	1.30979	-10	K	1.57762	-24	I	13.3	0.24	S	4	C	0.66
E	37	D	-0.2293	-0.16082	-1	W	-0.26653	1	C	0.05298	2	R	4.96E-04	-2	N	-0.19519	-10	K	-0.08708	-24	I	13.3	0.24	S	4	C	0.43
E	37	F	1.07357	0.37864	-1	W	1.13947	1	C	0.43248	2	R	-0.11351	-2	N	0.02801	-10	K	0.61306	-24	I	13.3	0.24	S	4	C	-0.43
E	37	G	0.47555	0.13316	-1	W	0.41701	1	C	0.28964	2	R	-0.02109	-2	N	-0.16177	-10	K	0.34768	-24	I	13.3	0.24	S	4	C	0.04
E	37	H	0.83521	-0.00233	-1	W	0.94526	1	C	0.37161	2	R	-0.21551	-2	N	-0.13362	-10	K	0.59722	-24	I	13.3	0.24	S	4	C	0.05
E	37	I	0.72395	0.20871	-1	W	0.6734	1	C	0.14876	2	R	-0.02001	-2	N	-0.18372	-10	K	0.75891	-24	I	13.3	0.24	S	4	C	-1.7
E	37	K	-1.13073	-0.60418	-1	W	-0.94844	1	C	-0.49983	2	R	-0.14967	-2	N	-0.4567	-10	K	-0.17419	-24	I	13.3	0.24	S	4	C	-0.11
E	37	L	0.7797	0.29594	-1	W	0.85703	1	C	0.23466	2	R	-0.11896	-2	N	-0.08522	-10	K	0.63026	-24	I	13.3	0.24	S	4	C	-0.14
E	37	M	0.55976	0.29654	-1	W	0.72059	1	C	0.18535	2	R	-0.24772	-2	N	-0.13577	-10	K	0.51016	-24	I	13.3	0.24	S	4	C	-0.31
E	37	N	0.07965	-0.23807	-1	W	0.21335	1	C	0.08021	2	R	-0.16063	-2	N	-0.18029	-10	K	0.17973	-24	I	13.3	0.24	S	4	C	0.55
E	37	P	0.15134	-0.05636	-1	W	0.16621	1	C	0.05745	2	R	-0.06022	-2	N	-0.10846	-10	K	0.20234	-24	I	13.3	0.24	S	4	C	0.09
E	37	Q	0.23149	0.27962	-1	W	0.13031	1	C	-0.01139	2	R	0.04825	-2	N	0.14834	-10	K	0.09455	-24	I	13.3	0.24	S	4	C	-1.54
E	37	R	0.02196	-0.38369	-1	W	0.06676	1	C	0.31033	2	R	-0.12796	-2	N	-0.56822	-10	K	0.27984	-24	I	13.3	0.24	S	4	C	0.49
E	37	S	0.32205	-0.06334	-1	W	0.41978	1	C	0.15964	2	R	-0.14406	-2	N	-0.18636	-10	K	0.34876	-24	I	13.3	0.24	S	4	C	0.08
E	37	T	0.54881	-0.00917	-1	W	0.66014	1	C	0.19742	2	R	-0.14293	-2	N	-0.00575	-10	K	0.35714	-24	I	13.3	0.24	S	4	C	0.14
E	37	V	0.65917	0.26368	-1	W	0.82063	1	C	0.12517	2	R	-0.17012	-2	N	-0.05747	-10	K	0.59146	-24	I	13.3	0.24	S	4	C	0.32
E	37	W	1.21292	0.3206	-1	W	0.87193	1	C	0.77489	2	R	0.13832	-2	N	0.32763	-10	K	0.1104	-24	I	13.3	0.24	S	4	C	-2.84
E	37	Y	1.21247	0.52261	-1	W	1.07891	1	C	0.40683	2	R	0.00538	-2	N	0.1842	-10	K	0.62144	-24	I	13.3	0.24	S	4	C	-2.03
C	38	A	-7.79053	-1.39901	1	R	0.29878	-1	E	-4.78296	-7	C	-3.53733	-11	K	-1.29709	-2	W	-5.82908	-27	C	15.6	0.16	B	0	C	-3.87
C	38	D	-8.24315	-1.22354	1	R	0.03238	-1	E	-5.2513	-7	C	-2.8866	-11	K	-1.58771	-2	W	-6.09999	-27	C	15.6	0.16	B	0	C	-2.81
C	38	E	-7.84233	-0.99253	1	R	0.40309	-1	E	-5.40478	-7	C	-2.56456	-11	K	-1.2874	-2	W	-6.26439	-27	C	15.6	0.16	B	0	C	-12.24
C	38	F	-5.9388	-0.93147	1	R	0.74926	-1	E	-4.10011	-7	C	-2.43232	-11	K	-0.52726	-2	W	-5.05552	-27	C	15.6	0.16	B	0	C	-3.27
C	38	G	-7.52003	-1.08651	1	R	0.09957	-1	E	-4.68061	-7	C	-3.2399	-11	K	-1.28517	-2	W	-5.59994	-27	C	15.6	0.16	B	0	C	-3.42
C	38	H	-6.15651	-1.2622	1	R	0.78566	-1	E	-4.21	-7	C	-2.84307	-11	K	-0.87712	-2	W	-5.12064	-27	C	15.6	0.16	B	0	C	-11.77
C	38	I	-6.89023	-1.42182	1	R	0.50421	-1	E	-4.36928	-7	C	-3.51272	-11	K	-0.99112	-2	W	-5.40274	-27	C	15.6	0.16	B	0	C	-13.26
C	38	K	-8.29126	-1.63086	1	R	0.68491	-1	E	-5.48169	-7	C	-3.5009	-11	K	-1.60313	-2	W	-6.09991	-27	C	15.6	0.16	B	0	C	-12.19
C	38	L	-6.67228	-0.98902	1	R	0.52435	-1	E	-4.37858	-7	C	-3.07642	-11	K	-0.80206	-2	W	-5.37988	-27	C	15.6	0.16	B	0	C	-13.79
C	38	M	-6.84898	-1.1012	1	R	0.48477	-1	E	-4.34798	-7	C	-2.97004	-11	K	-0.73662	-2	W	-5.76114	-27	C	15.6	0.16	B	0	C	-6.69
C	38	N	-7.65075	-1.43353	1	R	0.25115	-1	E	-5.01235	-7	C	-3.04757	-11	K	-1.38339	-2	W	-5.61558	-27	C	15.6	0.16	B	0	C	-12.65
C	38	P	-8.08496	-1.42109	1	R	0.09237	-1	E	-4.87004	-7	C	-3.69354	-11	K	-1.36167	-2	W	-5.90199	-27	C	15.6	0.16	B	0	C	-11.5
C	38	Q	-8.02809	-1.30769	1	R	0.31897	-1	E	-5.08446	-7	C	-2.96639	-11	K	-0.99755	-2	W	-6.34696	-27	C	15.6	0.16	B	0	C	-3.06
C	38	R	-7.45558	-1.19533	1	R	0.93165	-1	E	-5.31095	-7	C	-3.61715	-11	K	-1.32971	-2	W	-5.66237	-27	C	15.6	0.16	B	0	C	-5.71
C	38	S	-7.22838	-1.32274	1	R	0.23912	-1	E	-4.47889	-7	C	-3.18137	-11	K	-1.25307	-2	W	-5.39888	-27	C	15.6	0.16	B	0	C	-6.47
C	38	T	-6.93848	-1.27352	1	R	0.16973	-1	E	-4.39792	-7	C	-2.84524	-11	K	-1.22821	-2	W	-5.18236	-27	C	15.6	0.16	B	0	C	-11.15
C	38	V	-7.13368	-1.19109	1	R	0.47291	-1	E	-4.54899	-7	C	-3.27355	-11	K	-0.8378	-2	W	-5.73509	-27	C	15.6	0.16	B	0	C	-12.12
C	38	W	-6.91667	-0.68991	1	R	0.64535	-1	E	-4.87239	-7	C	-2.78386	-11	K	-0.98711	-2	W	-5.6091	-27	C	15.6	0.16	B	0	C	-11.35
C	38	Y	-5.67512	-0.6547	1	R	0.93607	-1	E	-4.17216	-7	C	-2.28999	-11	K	-0.58101	-2	W	-5.19319	-27	C	15.6	0.16	B	0	C	-3.15
R	39	A	-0.51078	-0.27355	1	Y	-0.20953	-1	C	-0.86156	-27	D	-0.36599	2	S	-0.23514	-28	C	-0.56962	-2	E	12.7	0.21	B	0	C	0.15
R	39	C	5.28872	1.29386	1	Y	4.015	-1	C	1.45822	-27	D	-0.2622	2	S	3.19144	-28	C	0.85777	-2	E	12.7	0.21	B	0	C	0.14
R	39	D	-0.10022	0.16709	1	Y	-0.44325	-1	C	-0.86018	-27	D	-0.37968	2	S	-0.00642	-28	C	-0.92609	-2	E	12.7	0.21	B	0	C	0.18
R	39	E	-0.63772	-0.01628	1	Y	-0.78462	-1	C	-1.48467	-27	D	-0.52846	2	S	-0.42735	-28	C	-1.01619	-2	E	12.7	0.21	B	0	C	0.59
R	39	F	0.61593	0.509	1	Y	0.04296	-1	C	-0.41787	-27	D	-0.20754	2	S	0.3182	-28	C	-0.48376	-2	E	12.7	0.21	B	0	C	0.31
R	39	G	-0.06666	-0.02235	1	Y	-0.10507	-1	C	-0.60308	-27	D	-0.26616	2	S	-0.07304	-28	C	-0.54878	-2	E	12.7	0.21	B	0	C	0.15
R	39	H	1.05913	0.10924	1	Y	0.65516	-1	C	0.25034	-27	D	-0.05203	2	S	0.68138	-28	C	-0.02676	-2	E	12.7	0.21	B	0	C	0.14
R	39	I	0.32846	0.16202	1	Y	0.12395	-1	C	-0.57097	-27	D	-0.25926	2	S	0.01944	-28	C	-0.41316	-2	E	12.7	0.21	B	0	C	0.83
R	39	K	-0.03186	-0.20359	1	Y	-0.01144	-1	C	-0.17514	-27	D	-0.01623	2	S	-0.00919	-28	C	-0.2252	-2	E	12.7	0.21	B	0	C	-0.77
R	39	L	0.03225	0.21996	1	Y	-0.24942	-1	C	-0.827	-27	D	-0.31012	2	S	-0.10812	-28	C	-0.52022	-2	E	12.7	0.21	B	0	C	0.9
R	39	M	-1.03673	-0.3531	1	Y	-0.54424	-1	C	-1.27969	-27	D	-0.45721	2	S	-0.55308	-28	C	-0.71106	-2	E	12.7	0.21	B	0	C	1.17
R	39	N	0.25216	-0.02475	1	Y	0.19568	-1	C	-0.34006	-27	D	-0.16052	2	S	0.1722	-28	C	-0.315	-2	E	12.7	0.21	B	0	C	1.22
R	39	P	-0.17445	-0.25615	1	Y	0.06405	-1	C	-0.73276	-27	D	-0.27237	2	S	-0.04271	-28	C	-0.53377	-2	E	12.7	0.21	B	0	C	-4.61
R	39	Q	-0.84277	-0.51652	1	Y	-0.37573	-1	C	-0.94741	-27	D	-0.36379	2	S	-0.3459	-28	C	-0.76821	-2	E	12.7	0.21	B	0	C	-0.3
R	39	S	0.54427	0.12657	1	Y	0.41172	-1	C	-0.23693	-27	D	-0.19543	2	S	0.21781	-28	C	-0.30483	-2	E	12.7	0.21	B	0	C	0.37
R	39	T	0.44803	-0.05565	1	Y	0.39262	-1	C	-0.52774	-27	D	-0.3034	2	S	0.27246	-28	C	-0.45376	-2	E	12.7	0.21	B	0	C	1.77
R	39	V	-0.73302	-0.191	1	Y	-0.55768	-1	C	-1.14216	-27	D	-0.33364	2	S	-0.49397	-28	C	-0.72025	-2	E	12.7	0.21	B	0	C	0.05
R	39	W	1.11157	0.59876	1	Y	0.29388	-1	C	0.05203	-27	D	0.07021	2	S	0.40519	-28	C	-0.19127	-2	E	12.7	0.21	B	0	C	-1.29
R	39	Y	1.10279	0.90487	1	Y	0.09861	-1	C	-0.41658	-27	D	-0.08592	2	S	0.3322	-28	C	-0.3915	-2	E	12.7	0.21	B	0	C	0.78
Y	40	A	-1.2966	-0.21491	1	S	-0.77694	-1	R	-0.84291	-29	C	-0.19888	-28	D	-0.12325	2	P	0.08471	-30	A	17.8	0.16	B	0	C	-5.85
Y	40	C	3.12725	-0.12577	1	S	0.68462	-1	R	3.8787	-29	C	1.03499	-28	D	-0.02852	2	P	1.19606	-30	A	17.8	0.16	B	0	C	-11.57
Y	40	D	-0.88735	-0.40155	1	S	-0.29594	-1	R	-0.64012	-29	C	-0.71803	-28	D	-0.1091	2	P	-0.54256	-30	A	17.8	0.16	B	0	C	-13.58
Y	40	E	-0.608	-0.51783	1	S	-0.14845	-1	R	-0.44528	-29	C	-0.67428	-28	D	-0.16641	2	P	-0.34688	-30	A	17.8	0.16	B	0	C	-4.26
Y	40	F	-0.78901	-0.02098	1	S	-0.25258	-1	R	-0.49978	-29	C	-0.20042	-28	D	0.02722	2	P	-0.14833	-30	A	17.8	0.16	B	0	C	-1.18
Y	40	G	-1.04651	-0.0631	1	S	-0.37488	-1	R	-0.54765	-29	C	-0.08625	-28	D	-0.00542	2	P	-0.1805	-30	A	17.8	0.16	B	0	C	-7.11
Y	40	H	-1.15496	0.0363	1	S	-0.69021	-1	R	-0.5281	-29	C	0.05852	-28	D	-0.02023	2	P	-0.02436	-30	A	17.8	0.16	B	0	C	-3.87
Y	40	I	-1.51355	-0.14503	1	S	-0.62946	-1	R	-1.06883	-29	C	-0.20717	-28	D	-0.07926	2	P	-0.18807	-30	A	17.8	0.16	B	0	C	-4.37
Y	40	K	-2.47124	-0.45763	1	S	-0.99782	-1	R	-1.39608	-29	C	-0.5395	-28	D	-0.2238	2	P	-0.37015	-30	A	17.8	0.16	B	0	C	-13.58
Y	40	L	-0.62176	-0.1239	1	S	-0.35155	-1	R	-0.44777	-29	C	-0.16804	-28	D	-0.04391	2	P	-0.01375	-30	A	17.8	0.16	B	0	C	-4.98
Y	40	M	-1.65148	-0.29169	1	S	-0.52183	-1	R	-1.13141	-29	C	-0.32879	-28	D	-0.15208	2	P	-0.26919	-30	A	17.8	0.16	B	0	C	-4.43
Y	40	N	-1.58986	-0.20948	1	S	-0.74417	-1	R	-0.68929	-29	C	-0.16725	-28	D	-0.03186	2	P	-0.20454	-30	A	17.8	0.16	B	0	C	-12.16
Y	40	P	-1.84875	-0.10074	1	S	-0.92756	-1	R	-0.89582	-29	C	-0.25971	-28	D	0.03648	2	P	-0.38009	-30	A	17.8	0.16	B	0	C	-11.06
Y	40	Q	-0.98873	-0.02802	1	S	-0.74699	-1	R	-0.67895	-29	C	-0.49006	-28	D	0.0497	2	P	-0.15387	-30	A	17.8	0.16	B	0	C	-3.47
Y	40	R	-1.8969	-0.11983	1	S	-0.72476	-1	R	-0.85142	-29	C	0.07842	-28	D	-0.13467	2	P	-0.30629	-30	A	17.8	0.16	B	0	C	-3.29
Y	40	S	-1.14655	-0.0156	1	S	-0.76681	-1	R	-0.55196	-29	C	-0.1643	-28	D	0.02148	2	P	-0.21723	-30	A	17.8	0.16	B	0	C	-5.89
Y	40	T	-1.45179	-0.0607	1	S	-0.74098	-1	R	-0.70541	-29	C	-0.06746	-28	D	-0.00929	2	P	-0.17131	-30	A	17.8	0.16	B	0	C	-2.24
Y	40	V	-1.23242	-0.20758	1	S	-0.66338	-1	R	-0.66455	-29	C	-0.37464	-28	D	-0.03679	2	P	-0.15538	-30	A	17.8	0.16	B	0	C	-2.21
Y	40	W	-0.09422	0.38557	1	S	0.09706	-1	R	-0.58899	-29	C	0.12425	-28	D	0.15009	2	P	0.0229	-30	A	17.8	0.16	B	0	C	-1.17
S	41	A	-0.05917	-0.00883	-1	Y	-0.13367	1	P	-0.01597	-2	R	-0.03316	-29	D	-0.12398	2	K	-0.02718	3	T	16	0.2	B	0	C	-1.03
S	41	C	-0.33161	-0.07585	-1	Y	0.02697	1	P	-0.07865	-2	R	-0.33487	-29	D	-0.01529	2	K	0.09359	3	T	16	0.2	B	0	C	-4.66
S	41	D	0.02591	-0.17121	-1	Y	0.14702	1	P	0.02132	-2	R	-0.0809	-29	D	0.26644	2	K	0.10827	3	T	16	0.2	B	0	C	-9.94
S	41	E	-0.36354	-0.31838	-1	Y	0.04031	1	P	-0.0627	-2	R	-0.31514	-29	D	0.09885	2	K	0.07782	3	T	16	0.2	B	0	C	-5.73
S	41	F	0.36878	0.44046	-1	Y	0.10629	1	P	0.14407	-2	R	0.15829	-29	D	-0.06501	2	K	0.03893	3	T	16	0.2	B	0	C	-5.07
S	41	G	0.05137	-0.02771	-1	Y	0.13506	1	P	0.07601	-2	R	-0.06147	-29	D	0.12195	2	K	0.10993	3	T	16	0.2	B	0	C	-1.49
S	41	H	0.28234	0.42519	-1	Y	0.09517	1	P	0.07312	-2	R	-0.02049	-29	D	-0.18394	2	K	-0.05302	3	T	16	0.2	B	0	C	-6.52
S	41	I	0.13499	0.09535	-1	Y	-0.03648	1	P	-0.01645	-2	R	0.03804	-29	D	-0.01977	2	K	-0.02138	3	T	16	0.2	B	0	C	-4.14
S	41	K	-0.21275	-0.26195	-1	Y	-0.25658	1	P	-0.08934	-2	R	0.04846	-29	D	-0.04345	2	K	-0.01715	3	T	16	0.2	B	0	C	-6.28
S	41	L	0.27034	0.1411	-1	Y	0.08525	1	P	0.09263	-2	R	0.09296	-29	D	0.04298	2	K	0.02244	3	T	16	0.2	B	0	C	-3.12
S	41	M	0.23735	0.22868	-1	Y	0.23091	1	P	0.02482	-2	R	0.00917	-29	D	-0.06942	2	K	0.06035	3	T	16	0.2	B	0	C	-3.08
S	41	N	0.20078	0.13051	-1	Y	0.16258	1	P	-0.06959	-2	R	0.00311	-29	D	0.14726	2	K	0.02746	3	T	16	0.2	B	0	C	-4.53
S	41	P	-0.11233	0.24251	-1	Y	0.0163	1	P	-0.08252	-2	R	-0.15305	-29	D	-0.24053	2	K	-0.07196	3	T	16	0.2	B	0	C	-12.54
S	41	Q	0.10362	-0.00322	-1	Y	0.12016	1	P	-0.05479	-2	R	-0.01453	-29	D	0.10284	2	K	-0.04328	3	T	16	0.2	B	0	C	-3.42
S	41	R	0.17506	0.21883	-1	Y	-0.23125	1	P	0.23923	-2	R	0.3734	-29	D	-0.30087	2	K	-0.1667	3	T	16	0.2	B	0	C	-4.2
S	41	T	-0.11957	-0.04651	-1	Y	-5.64E-04	1	P	-0.07565	-2	R	-0.12319	-29	D	-0.03373	2	K	-0.01211	3	T	16	0.2	B	0	C	-1.35
S	41	V	0.07039	0.0667	-1	Y	0.06097	1	P	-0.02557	-2	R	-0.07765	-29	D	-0.00554	2	K	0.03666	3	T	16	0.2	B	0	C	-2.81
S	41	W	0.67737	0.56106	-1	Y	0.28245	1	P	0.14343	-2	R	0.21005	-29	D	0.00507	2	K	-0.01379	3	T	16	0.2	B	0	C	-7.71
S	41	Y	0.87632	0.58392	-1	Y	0.26815	1	P	0.23828	-2	R	0.41849	-29	D	0.19759	2	K	0.11953	3	T	16	0.2	B	0	C	-3.78
P	42	A	-0.15	-0.06912	1	K	-0.03764	-1	S	-0.12612	2	T	-0.08088	-2	Y	-0.11235	3	K	-0.02389	-33	Q	10.2	0.27	B	0	C	-0.73
P	42	C	0.18664	0.11629	1	K	0.28887	-1	S	-0.06061	2	T	0.07037	-2	Y	-0.10221	3	K	0.24725	-33	Q	10.2	0.27	B	0	C	-3.99
P	42	D	0.41648	0.53556	1	K	0.25878	-1	S	0.32537	2	T	-0.11907	-2	Y	0.1577	3	K	0.09109	-33	Q	10.2	0.27	B	0	C	-2.22
P	42	E	0.19574	0.39964	1	K	0.03521	-1	S	0.27323	2	T	-0.20389	-2	Y	0.16052	3	K	-0.07748	-33	Q	10.2	0.27	B	0	C	-0.67
P	42	F	0.1876	0.13984	1	K	0.22908	-1	S	-0.01948	2	T	0.04773	-2	Y	-0.04148	3	K	0.20708	-33	Q	10.2	0.27	B	0	C	-8.69
P	42	G	0.2603	0.242	1	K	0.23335	-1	S	0.16158	2	T	0.0183	-2	Y	0.02694	3	K	0.09872	-33	Q	10.2	0.27	B	0	C	-1.63
P	42	H	0.05876	0.03923	1	K	0.113	-1	S	0.0159	2	T	0.01953	-2	Y	-0.05425	3	K	0.04285	-33	Q	10.2	0.27	B	0	C	-3.35
P	42	I	0.27451	0.22653	1	K	0.24668	-1	S	0.11884	2	T	0.04798	-2	Y	0.02783	3	K	0.15567	-33	Q	10.2	0.27	B	0	C	-3.71
P	42	K	-0.1299	-0.08425	1	K	-0.03673	-1	S	-0.10802	2	T	-0.04564	-2	Y	-0.09315	3	K	-0.02188	-33	Q	10.2	0.27	B	0	C	-1.92
P	42	L	0.03354	0.0626	1	K	0.07325	-1	S	-0.03052	2	T	-0.02906	-2	Y	-0.03972	3	K	0.06406	-33	Q	10.2	0.27	B	0	C	-4.79
P	42	M	-0.32589	-0.23943	1	K	-0.18585	-1	S	-0.20532	2	T	-0.08646	-2	Y	-0.14005	3	K	-0.12057	-33	Q	10.2	0.27	B	0	C	-2.77
P	42	N	0.27421	0.19141	1	K	0.29424	-1	S	0.05926	2	T	0.08281	-2	Y	-0.02002	3	K	0.21496	-33	Q	10.2	0.27	B	0	C	-3.19
P	42	Q	0.10434	0.08731	1	K	0.15011	-1	S	0.00527	2	T	0.01702	-2	Y	-0.04577	3	K	0.09905	-33	Q	10.2	0.27	B	0	C	-1.35
P	42	R	-0.51076	-0.52193	1	K	-0.23636	-1	S	-0.46498	2	T	0.01117	-2	Y	-0.27439	3	K	-0.04578	-33	Q	10.2	0.27	B	0	C	-5.2
P	42	S	0.29223	0.26207	1	K	0.28995	-1	S	0.11435	2	T	0.03016	-2	Y	0.00228	3	K	0.17787	-33	Q	10.2	0.27	B	0	C	-2.48
P	42	T	0.25951	0.30078	1	K	0.14907	-1	S	0.19554	2	T	-0.04126	-2	Y	0.11042	3	K	0.06397	-33	Q	10.2	0.27	B	0	C	-2.08
P	42	V	0.09711	0.12265	1	K	0.08166	-1	S	0.08678	2	T	-0.02552	-2	Y	0.01545	3	K	0.01032	-33	Q	10.2	0.27	B	0	C	-2.02
P	42	W	0.34894	0.13528	1	K	0.38516	-1	S	-0.01405	2	T	0.21366	-2	Y	-0.03621	3	K	0.36299	-33	Q	10.2	0.27	B	0	C	-5.72
P	42	Y	0.25137	0.17121	1	K	0.26471	-1	S	-0.00694	2	T	0.08016	-2	Y	-0.01335	3	K	0.25831	-33	Q	10.2	0.27	B	0	C	-6
K	43	A	0.23583	0.21383	-1	P	0.24908	1	T	0.12577	2	K	0.11005	-2	S	-0.01326	-34	Q	0.1358	3	R	15.3	0.25	B	0	C	-0.14
K	43	C	0.46489	0.48834	-1	P	0.41597	1	T	0.23365	2	K	0.23125	-2	S	0.04892	-34	Q	0.1229	3	R	15.3	0.25	B	0	C	-2.9
K	43	D	0.50732	0.35899	-1	P	0.59789	1	T	0.479	2	K	0.02832	-2	S	-0.09057	-34	Q	0.35358	3	R	15.3	0.25	B	0	C	-6.21
K	43	E	0.24908	0.16615	-1	P	0.4082	1	T	0.3944	2	K	-0.1453	-2	S	-0.1591	-34	Q	0.29944	3	R	15.3	0.25	B	0	C	-7.97
K	43	F	0.68343	0.50821	-1	P	0.48717	1	T	0.28607	2	K	0.39736	-2	S	0.19625	-34	Q	0.22998	3	R	15.3	0.25	B	0	C	-0.57
K	43	G	0.67513	0.55096	-1	P	0.56541	1	T	0.35991	2	K	0.31521	-2	S	0.10971	-34	Q	0.23283	3	R	15.3	0.25	B	0	C	-1.5
K	43	H	0.36474	0.33911	-1	P	0.26928	1	T	0.09787	2	K	0.26687	-2	S	0.09546	-34	Q	0.13374	3	R	15.3	0.25	B	0	C	-0.93
K	43	I	0.3377	0.27664	-1	P	0.3314	1	T	0.19507	2	K	0.14262	-2	S	0.00629	-34	Q	0.19929	3	R	15.3	0.25	B	0	C	-0.99
K	43	L	0.34219	0.29921	-1	P	0.34543	1	T	0.2657	2	K	0.0765	-2	S	-0.00324	-34	Q	0.2261	3	R	15.3	0.25	B	0	C	-0.2
K	43	M	0.25276	0.15979	-1	P	0.35993	1	T	0.34936	2	K	-0.09659	-2	S	-0.10717	-34	Q	0.27187	3	R	15.3	0.25	B	0	C	-0.08
K	43	N	0.60433	0.40777	-1	P	0.39522	1	T	0.22398	2	K	0.38035	-2	S	0.20911	-34	Q	0.17937	3	R	15.3	0.25	B	0	C	-2.01
K	43	P	0.46778	0.43845	-1	P	0.30299	1	T	0.07003	2	K	0.39777	-2	S	0.1648	-34	Q	0.12483	3	R	15.3	0.25	B	0	C	1.16
K	43	Q	0.62937	0.40768	-1	P	0.37055	1	T	0.21023	2	K	0.41913	-2	S	0.25881	-34	Q	0.23638	3	R	15.3	0.25	B	0	C	-0.14
K	43	R	0.06167	-0.0301	-1	P	-0.03721	1	T	-0.06755	2	K	0.12922	-2	S	0.0989	-34	Q	0.08201	3	R	15.3	0.25	B	0	C	-0.32
K	43	S	0.5234	0.42832	-1	P	0.28399	1	T	0.11809	2	K	0.4053	-2	S	0.2394	-34	Q	0.10095	3	R	15.3	0.25	B	0	C	-1.51
K	43	T	0.56981	0.37808	-1	P	0.35739	1	T	0.19887	2	K	0.37094	-2	S	0.2124	-34	Q	0.19383	3	R	15.3	0.25	B	0	C	-1.04
K	43	V	0.37839	0.34275	-1	P	0.31603	1	T	0.21408	2	K	0.1643	-2	S	0.06235	-34	Q	0.16027	3	R	15.3	0.25	B	0	C	-1.39
K	43	W	0.85397	0.57938	-1	P	0.44958	1	T	0.24744	2	K	0.60653	-2	S	0.40438	-34	Q	0.24409	3	R	15.3	0.25	B	0	C	-1.88
K	43	Y	0.7202	0.55596	-1	P	0.60186	1	T	0.40637	2	K	0.31383	-2	S	0.11834	-34	Q	0.2697	3	R	15.3	0.25	B	0	C	0.78
K	45	A	0.2862	0.29624	1	R	0.12577	-1	T	0.12577	-2	K	0.16044	2	S	0.16044	3	P	-0.01002	-3	P	5.9	0.32	B	0	C	0.8
K	45	C	0.51876	0.40801	1	R	0.23365	-1	T	0.23365	-2	K	0.28511	2	S	0.28511	3	P	0.11074	-3	P	5.9	0.32	B	0	C	-0.61
K	45	D	0.77946	0.65404	1	R	0.479	-1	T	0.479	-2	K	0.30046	2	S	0.30046	3	P	0.12542	-3	P	5.9	0.32	B	0	C	-5.43
K	45	E	0.66133	0.56638	1	R	0.3944	-1	T	0.3944	-2	K	0.26694	2	S	0.26694	3	P	0.09496	-3	P	5.9	0.32	B	0	C	-2.94
K	45	F	0.53788	0.48179	1	R	0.28607	-1	T	0.28607	-2	K	0.25181	2	S	0.25181	3	P	0.05608	-3	P	5.9	0.32	B	0	C	-1.88
K	45	G	0.59956	0.47248	1	R	0.35991	-1	T	0.35991	-2	K	0.23966	2	S	0.23966	3	P	0.12708	-3	P	5.9	0.32	B	0	C	-7.48
K	45	H	0.33808	0.37394	1	R	0.09787	-1	T	0.09787	-2	K	0.24021	2	S	0.24021	3	P	-0.03587	-3	P	5.9	0.32	B	0	C	-0.6
K	45	I	0.37013	0.37437	1	R	0.19507	-1	T	0.19507	-2	K	0.17506	2	S	0.17506	3	P	-0.00422	-3	P	5.9	0.32	B	0	C	0.38
K	45	L	0.44794	0.40835	1	R	0.2657	-1	T	0.2657	-2	K	0.18225	2	S	0.18225	3	P	0.03959	-3	P	5.9	0.32	B	0	C	0.72
K	45	M	0.55549	0.47799	1	R	0.34936	-1	T	0.34936	-2	K	0.20613	2	S	0.20613	3	P	0.07748	-3	P	5.9	0.32	B	0	C	-0.01
K	45	N	0.46321	0.41862	1	R	0.22398	-1	T	0.22398	-2	K	0.23923	2	S	0.23923	3	P	0.04461	-3	P	5.9	0.32	B	0	C	-0.69
K	45	P	0.31226	0.36709	1	R	0.07003	-1	T	0.07003	-2	K	0.24225	2	S	0.24225	3	P	-0.05481	-3	P	5.9	0.32	B	0	C	0.1
K	45	Q	0.38747	0.41362	1	R	0.21023	-1	T	0.21023	-2	K	0.17724	2	S	0.17724	3	P	-0.02614	-3	P	5.9	0.32	B	0	C	1.14
K	45	R	0.14937	0.29893	1	R	-0.06755	-1	T	-0.06755	-2	K	0.21693	2	S	0.21693	3	P	-0.14955	-3	P	5.9	0.32	B	0	C	-0.09
K	45	S	0.29295	0.27581	1	R	0.11809	-1	T	0.11809	-2	K	0.17485	2	S	0.17485	3	P	0.01715	-3	P	5.9	0.32	B	0	C	-1.36
K	45	T	0.37148	0.36644	1	R	0.19887	-1	T	0.19887	-2	K	0.17262	2	S	0.17262	3	P	0.00504	-3	P	5.9	0.32	B	0	C	-0.23
K	45	V	0.4175	0.36368	1	R	0.21408	-1	T	0.21408	-2	K	0.20341	2	S	0.20341	3	P	0.0538	-3	P	5.9	0.32	B	0	C	0.68
K	45	W	0.57477	0.57142	1	R	0.24744	-1	T	0.24744	-2	K	0.32733	2	S	0.32733	3	P	0.00335	-3	P	5.9	0.32	B	0	C	-0.86
K	45	Y	0.66036	0.52368	1	R	0.40637	-1	T	0.40637	-2	K	0.25398	2	S	0.25398	3	P	0.13667	-3	P	5.9	0.32	B	0	C	-0.77
R	46	A	0.42843	0.06166	1	S	0.22225	-1	K	0.09741	2	P	0.16202	-2	T	0.12525	3	L	0.27642	94	R	15.3	0.27	B	0	C	-12.62
R	46	C	0.32893	0.12918	1	S	0.3287	-1	K	0.22079	2	P	0.17218	-2	T	0.04969	3	L	0.11216	94	R	15.3	0.27	B	0	C	-12.41
R	46	D	0.8375	0.23906	1	S	0.65717	-1	K	0.20274	2	P	0.43209	-2	T	0.08499	3	L	0.36238	94	R	15.3	0.27	B	0	C	-11.77
R	46	E	0.71693	0.10085	1	S	0.59464	-1	K	0.122	2	P	0.43491	-2	T	0.09262	3	L	0.34053	94	R	15.3	0.27	B	0	C	-3.79
R	46	F	0.9014	0.50513	1	S	0.37116	-1	K	0.33512	2	P	0.23291	-2	T	0.33831	3	L	0.37382	94	R	15.3	0.27	B	0	C	-8.99
R	46	G	0.65962	0.24097	1	S	0.45599	-1	K	0.17559	2	P	0.30134	-2	T	0.05821	3	L	0.22879	94	R	15.3	0.27	B	0	C	-12.34
R	46	H	0.40048	0.04984	1	S	0.22416	-1	K	0.04661	2	P	0.22014	-2	T	0.03027	3	L	0.16348	94	R	15.3	0.27	B	0	C	-9.24
R	46	I	0.8025	0.32659	1	S	0.47919	-1	K	0.28937	2	P	0.30223	-2	T	0.17577	3	L	0.25196	94	R	15.3	0.27	B	0	C	-12.87
R	46	K	-0.39812	-0.46958	1	S	0.147	-1	K	-0.11478	2	P	0.18124	-2	T	-0.21701	3	L	-0.49255	94	R	15.3	0.27	B	0	C	-2.36
R	46	L	0.76735	0.33658	1	S	0.33638	-1	K	0.25509	2	P	0.23468	-2	T	0.32043	3	L	0.38758	94	R	15.3	0.27	B	0	C	-6.05
R	46	M	0.27616	-0.04262	1	S	0.15731	-1	K	0.02408	2	P	0.13434	-2	T	0.06459	3	L	0.2036	94	R	15.3	0.27	B	0	C	-6.35
R	46	N	0.43555	0.10697	1	S	0.43883	-1	K	0.23476	2	P	0.25437	-2	T	-0.02364	3	L	0.04622	94	R	15.3	0.27	B	0	C	-11.04
R	46	P	0.45298	0.09226	1	S	0.37248	-1	K	0.19574	2	P	0.27439	-2	T	0.09048	3	L	0.05377	94	R	15.3	0.27	B	0	C	-8.16
R	46	Q	0.55763	0.15897	1	S	0.31673	-1	K	0.17386	2	P	0.22862	-2	T	0.10785	3	L	0.17436	94	R	15.3	0.27	B	0	C	-2.52
R	46	S	0.74533	0.38339	1	S	0.48656	-1	K	0.29869	2	P	0.27666	-2	T	0.16839	3	L	0.21404	94	R	15.3	0.27	B	0	C	-12.2
R	46	T	0.75345	0.2631	1	S	0.52712	-1	K	0.18207	2	P	0.38483	-2	T	0.07281	3	L	0.19695	94	R	15.3	0.27	B	0	C	-6.22
R	46	V	0.6199	0.18481	1	S	0.36704	-1	K	0.16069	2	P	0.28984	-2	T	0.18149	3	L	0.23613	94	R	15.3	0.27	B	0	C	-13.02
R	46	W	1.06429	0.65682	1	S	0.48983	-1	K	0.42471	2	P	0.23817	-2	T	0.28588	3	L	0.42358	94	R	15.3	0.27	B	0	C	-11.9
R	46	Y	0.96662	0.56813	1	S	0.50766	-1	K	0.43567	2	P	0.26104	-2	T	0.3105	3	L	0.31506	94	R	15.3	0.27	B	0	C	-12.08
S	47	A	1.72012	0.23011	-1	R	0.13207	1	P	1.03886	2	L	-0.06122	-2	K	0.47578	6	H	1.69718	96	L	25.6	0.2	B	0	C	-2.69
S	47	C	1.59272	0.22061	-1	R	0.08102	1	P	1.036	2	L	-0.12166	-2	K	0.55285	6	H	1.587	96	L	25.6	0.2	B	0	C	-11.45
S	47	E	1.0644	0.86025	-1	R	0.32821	1	P	0.44923	2	L	0.23001	-2	K	-0.05287	6	H	0.08821	96	L	25.6	0.2	B	0	C	-11.53
S	47	F	2.15573	0.38188	-1	R	0.35886	1	P	1.24725	2	L	0.03598	-2	K	0.65975	6	H	2.07809	96	L	25.6	0.2	B	0	C	-9.99
S	47	G	-0.09684	0.22976	-1	R	0.10172	1	P	-0.05728	2	L	0.09347	-2	K	-0.12994	6	H	-0.48952	96	L	25.6	0.2	B	0	C	-12.39
S	47	H	1.41988	0.39265	-1	R	0.2322	1	P	0.53121	2	L	0.02732	-2	K	0.46183	6	H	0.95796	96	L	25.6	0.2	B	0	C	-11.53
S	47	I	2.19745	0.17325	-1	R	0.16553	1	P	1.09758	2	L	-0.00584	-2	K	0.63128	6	H	2.49444	96	L	25.6	0.2	B	0	C	-12.06
S	47	K	-0.90027	-0.70267	-1	R	-0.41914	1	P	-0.69268	2	L	-0.17374	-2	K	-0.43881	6	H	-0.0552	96	L	25.6	0.2	B	0	C	-11.15
S	47	L	3.57376	0.70592	-1	R	0.39588	1	P	2.01114	2	L	0.04282	-2	K	0.86051	6	H	3.53254	96	L	25.6	0.2	B	0	C	-8.83
S	47	M	1.95536	0.58049	-1	R	0.32152	1	P	0.89606	2	L	0.14806	-2	K	0.45978	6	H	1.59348	96	L	25.6	0.2	B	0	C	-4.55
S	47	N	-0.60616	-0.20671	-1	R	-0.07522	1	P	-0.29562	2	L	-0.06978	-2	K	-0.141	6	H	-0.55736	96	L	25.6	0.2	B	0	C	-11.82
S	47	P	0.51626	0.16758	-1	R	0.29055	1	P	0.37945	2	L	-0.01066	-2	K	0.15635	6	H	0.20679	96	L	25.6	0.2	B	0	C	-0.6
S	47	Q	0.99747	0.25164	-1	R	0.32131	1	P	0.55178	2	L	0.04393	-2	K	0.40143	6	H	0.55008	96	L	25.6	0.2	B	0	C	-11.51
S	47	R	1.13666	-0.01224	-1	R	-0.00862	1	P	0.46246	2	L	-0.15699	-2	K	0.20353	6	H	1.24455	96	L	25.6	0.2	B	0	C	-11.93
S	47	T	0.85722	0.33248	-1	R	0.10744	1	P	0.36107	2	L	-0.0244	-2	K	0.18978	6	H	0.54838	96	L	25.6	0.2	B	0	C	-1.4
S	47	V	2.14041	0.22399	-1	R	0.27557	1	P	1.18864	2	L	0.04431	-2	K	0.57683	6	H	2.34795	96	L	25.6	0.2	B	0	C	-10.4
S	47	W	2.12066	0.55037	-1	R	0.6516	1	P	1.36337	2	L	0.13064	-2	K	0.83627	6	H	1.42549	96	L	25.6	0.2	B	0	C	-11.77
S	47	Y	2.01382	0.59996	-1	R	0.50859	1	P	1.0154	2	L	0.19834	-2	K	0.57729	6	H	1.39449	96	L	25.6	0.2	B	0	C	-7.59
P	48	A	0.33819	0.25181	1	L	0.1813	-1	S	0.15689	2	T	0.10105	-2	R	0.23715	5	H	0.00581	-3	K	9	0.21	B	0	C	-2.1
P	48	C	0.45161	0.33013	1	L	0.12562	-1	S	0.326	2	T	-0.05923	-2	R	0.51086	5	H	-0.05183	-3	K	9	0.21	B	0	C	-5.03
P	48	D	0.35605	0.06373	1	L	0.3104	-1	S	0.04563	2	T	0.33698	-2	R	0.01907	5	H	0.22249	-3	K	9	0.21	B	0	C	-2.54
P	48	E	0.22923	0.06583	1	L	0.28273	-1	S	-0.05348	2	T	0.35035	-2	R	-0.1211	5	H	0.21284	-3	K	9	0.21	B	0	C	-4.09
P	48	F	0.84688	0.55379	1	L	0.4846	-1	S	0.3623	2	T	0.28304	-2	R	0.56386	5	H	0.13443	-3	K	9	0.21	B	0	C	-13.47
P	48	G	0.29725	0.13017	1	L	0.08901	-1	S	0.20825	2	T	0.04218	-2	R	0.25506	5	H	-0.00224	-3	K	9	0.21	B	0	C	-3.69
P	48	H	0.50608	0.32988	1	L	0.12103	-1	S	0.38505	2	T	-0.0386	-2	R	0.54468	5	H	-0.03344	-3	K	9	0.21	B	0	C	-6.4
P	48	I	0.49358	0.37205	1	L	0.20979	-1	S	0.28379	2	T	0.09509	-2	R	0.39849	5	H	0.02456	-3	K	9	0.21	B	0	C	-11.63
P	48	K	-0.53396	-0.38293	1	L	-0.32811	-1	S	-0.20585	2	T	-0.21034	-2	R	-0.32361	5	H	-0.08105	-3	K	9	0.21	B	0	C	-2.21
P	48	L	0.78608	0.57991	1	L	0.42722	-1	S	0.35885	2	T	0.22717	-2	R	0.55891	5	H	0.05295	-3	K	9	0.21	B	0	C	-14.06
P	48	M	0.22114	0.06336	1	L	0.18821	-1	S	0.03293	2	T	0.11879	-2	R	0.10234	5	H	0.04814	-3	K	9	0.21	B	0	C	-4.89
P	48	N	-0.08942	-0.13462	1	L	-0.04793	-1	S	-0.04148	2	T	-0.02524	-2	R	-0.06417	5	H	0.04156	-3	K	9	0.21	B	0	C	-11.92
P	48	Q	0.19523	0.08937	1	L	0.08385	-1	S	0.11137	2	T	0.06041	-2	R	0.13481	5	H	0.03116	-3	K	9	0.21	B	0	C	-5.18
P	48	R	0.09099	-6.29E-04	1	L	-0.00237	-1	S	0.09337	2	T	0.04536	-2	R	0.04563	5	H	0.0382	-3	K	9	0.21	B	0	C	-1.15
P	48	S	0.33786	0.26925	1	L	0.16812	-1	S	0.16974	2	T	0.04058	-2	R	0.29728	5	H	-0.04615	-3	K	9	0.21	B	0	C	-3.52
P	48	T	0.34475	0.23162	1	L	0.07236	-1	S	0.27238	2	T	-0.00811	-2	R	0.35286	5	H	-0.04829	-3	K	9	0.21	B	0	C	-10.07
P	48	V	0.45481	0.35159	1	L	0.20185	-1	S	0.25294	2	T	0.11102	-2	R	0.34378	5	H	0.00586	-3	K	9	0.21	B	0	C	-5.48
P	48	W	0.98606	0.62587	1	L	0.50089	-1	S	0.48516	2	T	0.20743	-2	R	0.77861	5	H	0.08745	-3	K	9	0.21	B	0	C	-3.8
P	48	Y	0.66195	0.41106	1	L	0.461	-1	S	0.20095	2	T	0.31977	-2	R	0.34219	5	H	0.19118	-3	K	9	0.21	B	0	C	-3.48
L	49	A	-2.12592	-0.13163	-1	P	-0.67916	1	T	-0.57596	-2	S	-0.2907	91	R	-0.35894	4	H	-1.77815	5	L	20.8	0.13	B	0	C	-11
L	49	C	1.14122	0.58454	-1	P	1.20775	1	T	-0.21253	-2	S	-0.51673	91	R	0.41351	4	H	-0.57908	5	L	20.8	0.13	B	0	C	-5.1
L	49	D	-3.56488	0.21066	-1	P	-1.26453	1	T	-0.37563	-2	S	-0.05006	91	R	-0.364	4	H	-3.431	5	L	20.8	0.13	B	0	C	-11.84
L	49	E	-3.28754	0.13205	-1	P	-1.16591	1	T	-0.40829	-2	S	0.04597	91	R	-0.43001	4	H	-3.00274	5	L	20.8	0.13	B	0	C	-12.65
L	49	F	-0.35239	0.36339	-1	P	-0.02523	1	T	0.22101	-2	S	0.02239	91	R	0.29332	4	H	-0.85832	5	L	20.8	0.13	B	0	C	-4.93
L	49	G	-2.70355	0.24695	-1	P	-0.70777	1	T	-0.39403	-2	S	-0.23834	91	R	-0.13042	4	H	-2.93395	5	L	20.8	0.13	B	0	C	-5.69
L	49	H	-1.67306	0.29767	-1	P	-0.44298	1	T	-0.05858	-2	S	-0.17977	91	R	0.16906	4	H	-2.00113	5	L	20.8	0.13	B	0	C	-9.79
L	49	I	-0.46748	0.10634	-1	P	0.16759	1	T	-0.42628	-2	S	-0.24053	91	R	0.00935	4	H	-0.74104	5	L	20.8	0.13	B	0	C	-2.67
L	49	K	-4.97946	-0.56412	-1	P	-1.6754	1	T	-1.56763	-2	S	-0.78956	91	R	-1.0412	4	H	-3.81816	5	L	20.8	0.13	B	0	C	-3.64
L	49	M	-1.4479	0.15894	-1	P	-0.43081	1	T	-0.3826	-2	S	-0.32413	91	R	-0.2779	4	H	-1.61377	5	L	20.8	0.13	B	0	C	-4.45
L	49	N	-3.11798	0.09462	-1	P	-0.85869	1	T	-0.79441	-2	S	-0.44932	91	R	-0.43588	4	H	-3.13064	5	L	20.8	0.13	B	0	C	-11.65
L	49	P	-2.43063	0.3306	-1	P	-0.68873	1	T	-0.43451	-2	S	-0.26979	91	R	-0.13508	4	H	-2.64709	5	L	20.8	0.13	B	0	C	-5.77
L	49	Q	-2.48041	0.07314	-1	P	-0.69385	1	T	-0.59363	-2	S	-0.30166	91	R	-0.26743	4	H	-2.37065	5	L	20.8	0.13	B	0	C	-6.37
L	49	R	-2.9711	0.0944	-1	P	-0.89172	1	T	-0.70275	-2	S	-0.37749	91	R	-0.35375	4	H	-2.72221	5	L	20.8	0.13	B	0	C	-13.05
L	49	S	-2.44099	0.18103	-1	P	-0.73803	1	T	-0.26861	-2	S	-0.23673	91	R	-0.03475	4	H	-2.46684	5	L	20.8	0.13	B	0	C	-7.17
L	49	T	-2.05884	0.11324	-1	P	-0.3307	1	T	-0.42096	-2	S	-0.22677	91	R	-0.09137	4	H	-2.26719	5	L	20.8	0.13	B	0	C	-6.55
L	49	V	-0.52643	0.18514	-1	P	0.05404	1	T	-0.20359	-2	S	-0.15669	91	R	0.00472	4	H	-0.9186	5	L	20.8	0.13	B	0	C	-12.37
L	49	W	-0.80167	0.43982	-1	P	-0.24009	1	T	0.2994	-2	S	0.01076	91	R	0.39492	4	H	-1.30525	5	L	20.8	0.13	B	0	C	-3.75
L	49	Y	-1.40909	0.18577	-1	P	-0.39609	1	T	-0.11187	-2	S	-0.11821	91	R	-0.00919	4	H	-1.52372	5	L	20.8	0.13	B	0	C	-3.22
T	50	A	0.8595	1.02082	-1	L	0.18014	1	R	0.18039	3	H	0.00238	2	A	0.07436	-2	P	0.46021	4	L	11.9	0.13	B	0	H	-12.26
T	50	C	1.69042	1.59678	-1	L	0.37766	1	R	0.50026	3	H	0.21796	2	A	0.16558	-2	P	0.657	4	L	11.9	0.13	B	0	H	-4.92
T	50	D	-0.52839	-1.07598	-1	L	0.17273	1	R	0.12972	3	H	0.22289	2	A	0.14562	-2	P	-0.45983	4	L	11.9	0.13	B	0	H	-12.01
T	50	E	-0.18065	-0.5002	-1	L	0.21574	1	R	0.02841	3	H	0.0893	2	A	0.01215	-2	P	-0.07148	4	L	11.9	0.13	B	0	H	-12.59
T	50	F	1.61216	1.52437	-1	L	0.41432	1	R	0.64482	3	H	0.25766	2	A	0.21653	-2	P	0.70181	4	L	11.9	0.13	B	0	H	-5.97
T	50	G	-0.49177	-0.61773	-1	L	-0.10185	1	R	-0.14391	3	H	0.04245	2	A	0.0255	-2	P	-0.35805	4	L	11.9	0.13	B	0	H	-12.35
T	50	H	0.52713	0.11651	-1	L	0.09503	1	R	0.457	3	H	0.36712	2	A	0.33493	-2	P	0.04293	4	L	11.9	0.13	B	0	H	-4.53
T	50	I	1.56138	1.925	-1	L	0.20439	1	R	0.243	3	H	0.01673	2	A	0.07115	-2	P	0.74438	4	L	11.9	0.13	B	0	H	-5.11
T	50	K	-1.47948	-1.01486	-1	L	-0.58947	1	R	-1.03895	3	H	-0.38968	2	A	-0.30646	-2	P	-0.81763	4	L	11.9	0.13	B	0	H	-9.3
T	50	L	2.61732	2.84669	-1	L	0.56078	1	R	0.74688	3	H	0.24021	2	A	0.2541	-2	P	1.33012	4	L	11.9	0.13	B	0	H	-5.98
T	50	M	1.0486	1.0924	-1	L	0.20053	1	R	0.25809	3	H	0.11408	2	A	0.08907	-2	P	0.4676	4	L	11.9	0.13	B	0	H	-3.34
T	50	N	-0.9023	-0.79467	-1	L	-0.48203	1	R	-0.47053	3	H	-0.11835	2	A	-0.01514	-2	P	-0.6576	4	L	11.9	0.13	B	0	H	-12.51
T	50	P	0.0695	0.03372	-1	L	-0.0019	1	R	0.054	3	H	-0.03116	2	A	0.13885	-2	P	-0.09803	4	L	11.9	0.13	B	0	H	-12.53
T	50	Q	0.50128	0.14078	-1	L	0.1817	1	R	0.49139	3	H	0.20095	2	A	0.25525	-2	P	0.07564	4	L	11.9	0.13	B	0	H	-3.82
T	50	R	0.28567	0.16682	-1	L	0.15338	1	R	0.16271	3	H	0.09347	2	A	0.10377	-2	P	0.05118	4	L	11.9	0.13	B	0	H	-11.18
T	50	S	-0.2978	-0.31971	-1	L	-0.14243	1	R	-0.12524	3	H	0.04448	2	A	-0.00699	-2	P	-0.29011	4	L	11.9	0.13	B	0	H	-4.9
T	50	V	1.57879	1.77034	-1	L	0.26602	1	R	0.39435	3	H	0.16574	2	A	0.1805	-2	P	0.67412	4	L	11.9	0.13	B	0	H	-4.27
T	50	W	1.4904	1.19312	-1	L	0.30256	1	R	0.91906	3	H	0.34446	2	A	0.54963	-2	P	0.57838	4	L	11.9	0.13	B	0	H	-7.27
T	50	Y	1.15588	0.97664	-1	L	0.32884	1	R	0.51552	3	H	0.21156	2	A	0.28901	-2	P	0.52356	4	L	11.9	0.13	B	0	H	-3.86
R	51	A	0.64262	0.33907	1	A	0.15909	-1	T	0.54378	3	L	0.18758	2	H	0.20385	4	T	0.25118	87	L	18.4	0.12	B	0	H	-12.37
R	51	C	0.75533	0.19678	1	A	0.35489	-1	T	0.55085	3	L	0.26849	2	H	0.25853	4	T	0.22833	87	L	18.4	0.12	B	0	H	-13.16
R	51	D	-0.36656	-0.16379	1	A	-0.22511	-1	T	-0.57901	3	L	-0.146	2	H	-0.02258	4	T	-0.19798	87	L	18.4	0.12	B	0	H	-4.36
R	51	E	-0.3073	-0.15347	1	A	-0.25563	-1	T	-0.3638	3	L	-0.15053	2	H	-0.12335	4	T	-0.03341	87	L	18.4	0.12	B	0	H	-4.43
R	51	F	1.30562	0.40581	1	A	0.45166	-1	T	0.98992	3	L	0.40759	2	H	0.37296	4	T	0.52506	87	L	18.4	0.12	B	0	H	-10.81
R	51	G	-0.01069	0.02751	1	A	0.02879	-1	T	-0.23805	3	L	0.04298	2	H	0.04995	4	T	-0.10362	87	L	18.4	0.12	B	0	H	-10.86
R	51	H	0.71063	0.34665	1	A	0.33593	-1	T	0.52143	3	L	0.44789	2	H	0.16237	4	T	0.10037	87	L	18.4	0.12	B	0	H	-12.71
R	51	I	1.13913	0.35731	1	A	0.46452	-1	T	1.01731	3	L	0.31474	2	H	0.31414	4	T	0.51027	87	L	18.4	0.12	B	0	H	-6.41
R	51	K	-1.29244	-0.41348	1	A	-0.45413	-1	T	-0.78626	3	L	-0.48541	2	H	-0.42116	4	T	-0.38587	87	L	18.4	0.12	B	0	H	-11.4
R	51	L	1.68926	0.52533	1	A	0.59837	-1	T	1.39799	3	L	0.47616	2	H	0.41563	4	T	0.79747	87	L	18.4	0.12	B	0	H	-3.38
R	51	M	0.56711	0.32164	1	A	0.10297	-1	T	0.49173	3	L	0.04092	2	H	0.16243	4	T	0.36376	87	L	18.4	0.12	B	0	H	-5.11
R	51	N	-0.48768	-0.20973	1	A	-0.23772	-1	T	-0.40991	3	L	-0.22958	2	H	-1.86E-04	4	T	-0.25791	87	L	18.4	0.12	B	0	H	-12.36
R	51	P	-0.1784	-0.06528	1	A	-0.11274	-1	T	-0.09242	3	L	-0.09962	2	H	-0.03143	4	T	-0.04735	87	L	18.4	0.12	B	0	H	-9.89
R	51	Q	0.05732	0.05837	1	A	-0.0063	-1	T	0.03173	3	L	0.03929	2	H	0.01083	4	T	0.0072	87	L	18.4	0.12	B	0	H	-4.68
R	51	S	0.21866	0.00546	1	A	0.06345	-1	T	0.02856	3	L	0.05808	2	H	0.06267	4	T	0.09791	87	L	18.4	0.12	B	0	H	-3.56
R	51	T	0.39209	0.12305	1	A	0.1817	-1	T	0.19265	3	L	0.18229	2	H	0.13174	4	T	0.07805	87	L	18.4	0.12	B	0	H	-5.44
R	51	V	1.18819	0.41434	1	A	0.41983	-1	T	1.05337	3	L	0.31234	2	H	0.3337	4	T	0.54214	87	L	18.4	0.12	B	0	H	-4.71
R	51	W	1.13121	0.40579	1	A	0.52861	-1	T	0.65758	3	L	0.48821	2	H	0.30594	4	T	0.33704	87	L	18.4	0.12	B	0	H	-7.42
R	51	Y	0.73096	0.13378	1	A	0.24125	-1	T	0.54706	3	L	0.1716	2	H	0.18519	4	T	0.37415	87	L	18.4	0.12	B	0	H	-4.4
A	52	C	0.72998	0.73223	1	H	0.30446	-1	R	0.13663	3	T	0.50435	-2	T	0.16313	2	L	0.06251	4	E	7.8	0.09	B	0	H	-0.52
A	52	D	0.17706	0.19698	1	H	0.09879	-1	R	-0.04189	3	T	0.2411	-2	T	-0.14259	2	L	0.07855	4	E	7.8	0.09	B	0	H	-4.21
A	52	E	0.06416	0.01518	1	H	0.12107	-1	R	-0.1212	3	T	0.16463	-2	T	-0.01064	2	L	-0.08982	4	E	7.8	0.09	B	0	H	-2.67
A	52	F	0.66933	0.64079	1	H	0.17625	-1	R	0.28437	3	T	0.29761	-2	T	0.2432	2	L	0.12852	4	E	7.8	0.09	B	0	H	-0.94
A	52	G	0.20303	0.26154	1	H	-0.03448	-1	R	0.0273	3	T	0.24274	-2	T	-0.1629	2	L	0.12319	4	E	7.8	0.09	B	0	H	-2.28
A	52	H	0.49094	0.4931	1	H	0.05492	-1	R	0.3286	3	T	0.18109	-2	T	0.07821	2	L	0.23165	4	E	7.8	0.09	B	0	H	-0.71
A	52	I	0.58035	0.53601	1	H	0.11042	-1	R	0.28041	3	T	0.30413	-2	T	0.15064	2	L	0.12558	4	E	7.8	0.09	B	0	H	-0.15
A	52	K	-0.90372	-0.68817	1	H	-0.73187	-1	R	-0.30327	3	T	-0.3265	-2	T	-0.70171	2	L	0.12448	4	E	7.8	0.09	B	0	H	-0.67
A	52	L	0.61488	0.49561	1	H	0.2864	-1	R	0.37087	3	T	0.14032	-2	T	0.3523	2	L	0.12227	4	E	7.8	0.09	B	0	H	-0.17
A	52	M	0.24967	0.27181	1	H	0.08192	-1	R	0.0012	3	T	0.21989	-2	T	-0.14655	2	L	0.17634	4	E	7.8	0.09	B	0	H	-0.33
A	52	N	-0.19448	-0.11978	1	H	-0.24066	-1	R	-0.13772	3	T	0.15463	-2	T	-0.40754	2	L	0.05842	4	E	7.8	0.09	B	0	H	0.38
A	52	P	0.33245	0.33626	1	H	0.06913	-1	R	0.08259	3	T	0.24473	-2	T	-0.07501	2	L	0.16272	4	E	7.8	0.09	B	0	H	-12.92
A	52	Q	0.25681	0.2485	1	H	0.10055	-1	R	0.07637	3	T	0.12042	-2	T	0.02871	2	L	0.10768	4	E	7.8	0.09	B	0	H	-0.05
A	52	R	0.19347	0.24419	1	H	-0.04557	-1	R	0.06709	3	T	0.1395	-2	T	-0.10022	2	L	0.15418	4	E	7.8	0.09	B	0	H	-0.79
A	52	S	-0.00759	0.0624	1	H	-0.19981	-1	R	-0.01805	3	T	0.15672	-2	T	-0.23759	2	L	0.07328	4	E	7.8	0.09	B	0	H	-1.56
A	52	T	0.19288	0.17494	1	H	-0.00797	-1	R	0.10788	3	T	0.11809	-2	T	0.01949	2	L	0.05529	4	E	7.8	0.09	B	0	H	-2.55
A	52	V	0.37503	0.34184	1	H	0.04695	-1	R	0.18912	3	T	0.21731	-2	T	0.08106	2	L	0.07665	4	E	7.8	0.09	B	0	H	0.75
A	52	W	0.64018	0.59087	1	H	0.03451	-1	R	0.47364	3	T	0.08952	-2	T	0.2624	2	L	0.28825	4	E	7.8	0.09	B	0	H	-5.83
A	52	Y	0.40529	0.38279	1	H	0.16803	-1	R	0.14395	3	T	0.19302	-2	T	0.15572	2	L	0.05654	4	E	7.8	0.09	B	0	H	-1.57
H	53	A	0.78001	0.59276	-1	A	0.52243	1	L	0.09864	3	E	0.22998	2	T	0.25606	-3	T	0.27225	-2	R	11.7	0.13	B	0	H	-10.33
H	53	C	-0.05612	-0.03874	-1	A	0.06428	1	L	-0.23458	3	E	-0.09132	2	T	0.0219	-3	T	-0.04915	-2	R	11.7	0.13	B	0	H	-4.65
H	53	D	-1.3159	-0.15852	-1	A	-1.05507	1	L	-0.638	3	E	-0.40682	2	T	-0.21579	-3	T	0.03634	-2	R	11.7	0.13	B	0	H	-11.86
H	53	E	-0.86508	0.05495	-1	A	-0.51689	1	L	-0.33103	3	E	-0.19282	2	T	-0.23562	-3	T	0.23911	-2	R	11.7	0.13	B	0	H	-3.19
H	53	F	1.29372	0.46897	-1	A	0.74128	1	L	0.11965	3	E	0.20679	2	T	0.45664	-3	T	0.18975	-2	R	11.7	0.13	B	0	H	-1.44
H	53	G	-0.74816	0.04239	-1	A	-0.75675	1	L	-0.37836	3	E	-0.19271	2	T	-0.09741	-3	T	-0.08507	-2	R	11.7	0.13	B	0	H	-13.93
H	53	I	1.36613	0.437	-1	A	0.92797	1	L	0.26269	3	E	0.26502	2	T	0.48529	-3	T	0.17207	-2	R	11.7	0.13	B	0	H	-10.51
H	53	K	-1.16001	-0.42546	-1	A	-0.84505	1	L	0.29136	3	E	0.0278	2	T	-0.79676	-3	T	-0.56701	-2	R	11.7	0.13	B	0	H	-4.87
H	53	L	2.03187	0.72163	-1	A	1.47146	1	L	0.31506	3	E	0.35879	2	T	0.73105	-3	T	0.42758	-2	R	11.7	0.13	B	0	H	-4.19
H	53	M	0.9192	0.56579	-1	A	0.52521	1	L	0.19919	3	E	0.26919	2	T	0.36101	-3	T	0.16709	-2	R	11.7	0.13	B	0	H	-8.79
H	53	N	-0.98472	-0.2104	-1	A	-0.94822	1	L	-0.33051	3	E	-0.25175	2	T	-0.20888	-3	T	-0.24264	-2	R	11.7	0.13	B	0	H	-2.67
H	53	P	-0.40536	-0.04692	-1	A	-0.53411	1	L	-0.28724	3	E	-0.17077	2	T	0.04597	-3	T	-0.08596	-2	R	11.7	0.13	B	0	H	-12.54
H	53	Q	-0.06921	0.10969	-1	A	-0.23744	1	L	-0.12688	3	E	-0.06054	2	T	0.06956	-3	T	0.11267	-2	R	11.7	0.13	B	0	H	-4.52
H	53	R	0.23874	0.10559	-1	A	0.08322	1	L	0.48045	3	E	0.21445	2	T	-0.1758	-3	T	-0.07152	-2	R	11.7	0.13	B	0	H	-1.25
H	53	S	-0.57495	-0.07516	-1	A	-0.60643	1	L	-0.31861	3	E	-0.20545	2	T	-0.10634	-3	T	-0.15894	-2	R	11.7	0.13	B	0	H	-4.18
H	53	T	-0.02826	0.11322	-1	A	-0.25647	1	L	-0.1359	3	E	-0.07918	2	T	0.15996	-3	T	-0.03582	-2	R	11.7	0.13	B	0	H	-12.44
H	53	V	1.45319	0.53795	-1	A	0.98686	1	L	0.31234	3	E	0.28512	2	T	0.47891	-3	T	0.17421	-2	R	11.7	0.13	B	0	H	-12.3
H	53	W	0.94895	0.58673	-1	A	0.35062	1	L	-0.0647	3	E	0.05048	2	T	0.52156	-3	T	0.23793	-2	R	11.7	0.13	B	0	H	-0.65
H	53	Y	0.52157	0.11039	-1	A	0.28374	1	L	-0.18631	3	E	-0.11155	2	T	0.31636	-3	T	0.09931	-2	R	11.7	0.13	B	0	H	0.25
L	54	A	-2.98418	-0.23689	1	T	-0.72316	-1	H	-0.39554	-3	R	-0.59853	3	V	-0.16568	-2	A	-0.1777	2	E	21.7	0.1	B	0	H	-10.85
L	54	C	1.2139	-0.32405	1	T	0.05854	-1	H	-0.24938	-3	R	-0.23464	3	V	-0.1551	-2	A	-0.16904	2	E	21.7	0.1	B	0	H	-3.29
L	54	D	-7.22849	-0.52828	1	T	-0.70967	-1	H	-0.03751	-3	R	-2.8399	3	V	-0.06367	-2	A	-0.43865	2	E	21.7	0.1	B	0	H	-12.36
L	54	E	-6.82152	-0.80587	1	T	-1.28506	-1	H	-0.18933	-3	R	-2.60102	3	V	-0.27746	-2	A	-0.5302	2	E	21.7	0.1	B	0	H	-2.5
L	54	F	-0.90378	0.09082	1	T	0.06934	-1	H	-0.04875	-3	R	-0.20364	3	V	0.03153	-2	A	-0.07434	2	E	21.7	0.1	B	0	H	-9.65
L	54	G	-5.58381	-0.17664	1	T	-0.54907	-1	H	-0.40387	-3	R	-2.12372	3	V	-0.15756	-2	A	-0.28345	2	E	21.7	0.1	B	0	H	-12.37
L	54	H	-2.7454	0.12449	1	T	0.19309	-1	H	-0.36434	-3	R	-1.26983	3	V	-0.04035	-2	A	0.06021	2	E	21.7	0.1	B	0	H	-10.82
L	54	I	-0.43151	0.08342	1	T	-0.24974	-1	H	-0.2941	-3	R	0.38761	3	V	-0.16907	-2	A	-9.64E-04	2	E	21.7	0.1	B	0	H	-7.04
L	54	K	-6.46803	-0.57666	1	T	-1.85718	-1	H	-1.83195	-3	R	-1.10748	3	V	-0.84027	-2	A	-0.07461	2	E	21.7	0.1	B	0	H	-5.44
L	54	M	-2.30447	-0.16863	1	T	-0.44661	-1	H	-0.37995	-3	R	-0.45771	3	V	-0.12184	-2	A	-0.02719	2	E	21.7	0.1	B	0	H	0.3
L	54	N	-5.81741	-0.51479	1	T	-1.16483	-1	H	-0.79513	-3	R	-2.01269	3	V	-0.51327	-2	A	-0.31831	2	E	21.7	0.1	B	0	H	-11.56
L	54	P	-5.09455	-0.41001	1	T	-0.80171	-1	H	-0.57686	-3	R	-1.68348	3	V	-0.38733	-2	A	-0.1891	2	E	21.7	0.1	B	0	H	-5.05
L	54	Q	-4.48099	-0.22959	1	T	-0.67421	-1	H	-0.3606	-3	R	-1.919	3	V	-0.10974	-2	A	-0.17991	2	E	21.7	0.1	B	0	H	-11.42
L	54	R	-4.0051	-0.08648	1	T	-0.72542	-1	H	-0.63137	-3	R	-0.81376	3	V	-0.32452	-2	A	0.03614	2	E	21.7	0.1	B	0	H	-2.72
L	54	S	-4.7345	-0.26516	1	T	-0.55053	-1	H	-0.48031	-3	R	-1.73395	3	V	-0.21979	-2	A	-0.2909	2	E	21.7	0.1	B	0	H	-12.35
L	54	T	-4.07147	-0.10086	1	T	-0.51001	-1	H	-0.44474	-3	R	-1.15286	3	V	-0.17887	-2	A	-0.22968	2	E	21.7	0.1	B	0	H	-11.23
L	54	V	-0.71325	0.00603	1	T	-0.46188	-1	H	-0.2708	-3	R	0.53989	3	V	-0.1217	-2	A	-0.09006	2	E	21.7	0.1	B	0	H	-0.71
L	54	W	-1.42638	0.32938	1	T	0.23016	-1	H	-0.2153	-3	R	-1.10342	3	V	0.0666	-2	A	0.08674	2	E	21.7	0.1	B	0	H	-5.48
L	54	Y	-2.52755	-0.11567	1	T	-0.32511	-1	H	-0.21998	-3	R	-0.78472	3	V	-0.2166	-2	A	-0.05799	2	E	21.7	0.1	B	0	H	-5.65
T	55	A	1.01391	0.75907	-1	L	0.51125	1	E	0.37232	3	E	0.49337	-3	A	0.33999	-2	H	0.32006	2	V	14.1	0.12	B	0	H	-1.56
T	55	C	-0.33488	0.12215	-1	L	-0.24134	1	E	-0.07864	3	E	0.01438	-3	A	-0.09811	-2	H	0.02375	2	V	14.1	0.12	B	0	H	-1.42
T	55	D	-0.30206	-0.34703	-1	L	-0.28313	1	E	-0.32611	3	E	-0.03077	-3	A	-0.0737	-2	H	-0.43262	2	V	14.1	0.12	B	0	H	-1.16
T	55	E	0.493	0.19924	-1	L	0.06391	1	E	0.12265	3	E	0.18773	-3	A	-0.04492	-2	H	0.07542	2	V	14.1	0.12	B	0	H	-0.07
T	55	F	1.26486	0.7394	-1	L	0.43149	1	E	0.48561	3	E	0.39079	-3	A	0.28666	-2	H	0.3075	2	V	14.1	0.12	B	0	H	-2.99
T	55	G	-0.3937	-0.3749	-1	L	-0.27332	1	E	-0.28744	3	E	-0.00581	-3	A	-0.09747	-2	H	-0.27365	2	V	14.1	0.12	B	0	H	-2.9
T	55	H	1.01073	0.44338	-1	L	0.62989	1	E	0.27713	3	E	0.48361	-3	A	0.55383	-2	H	0.2374	2	V	14.1	0.12	B	0	H	-1.51
T	55	I	0.94207	0.72988	-1	L	0.39505	1	E	0.48622	3	E	0.28308	-3	A	0.22703	-2	H	0.3875	2	V	14.1	0.12	B	0	H	-2.74
T	55	K	0.30961	-0.01223	-1	L	0.66028	1	E	0.66123	3	E	-0.18677	-3	A	-0.07934	-2	H	0.52984	2	V	14.1	0.12	B	0	H	-4.34
T	55	L	1.86105	1.35588	-1	L	0.76804	1	E	0.71402	3	E	0.67463	-3	A	0.53863	-2	H	0.58346	2	V	14.1	0.12	B	0	H	-3.38
T	55	M	0.76964	0.59274	-1	L	0.33997	1	E	0.36575	3	E	0.34474	-3	A	0.20879	-2	H	0.26954	2	V	14.1	0.12	B	0	H	-2.08
T	55	N	-0.55191	-0.47401	-1	L	-0.18458	1	E	-0.07343	3	E	-0.18008	-3	A	-0.20224	-2	H	-0.21199	2	V	14.1	0.12	B	0	H	-1.27
T	55	P	0.09534	-0.16442	-1	L	0.11617	1	E	0.11796	3	E	0.08341	-3	A	0.05612	-2	H	-0.06877	2	V	14.1	0.12	B	0	H	-5.1
T	55	Q	0.33501	0.27704	-1	L	0.16226	1	E	0.17526	3	E	0.16524	-3	A	0.12217	-2	H	0.03129	2	V	14.1	0.12	B	0	H	-0.62
T	55	R	1.46294	0.77472	-1	L	0.90572	1	E	0.98647	3	E	0.2747	-3	A	0.23405	-2	H	0.64744	2	V	14.1	0.12	B	0	H	-4.1
T	55	S	-0.13199	-0.20294	-1	L	-0.1494	1	E	-0.05572	3	E	0.00903	-3	A	-0.06508	-2	H	-0.21766	2	V	14.1	0.12	B	0	H	-0.16
T	55	V	1.11999	0.89872	-1	L	0.45118	1	E	0.33512	3	E	0.4521	-3	A	0.37156	-2	H	0.46435	2	V	14.1	0.12	B	0	H	-2.54
T	55	W	1.11115	0.63191	-1	L	0.34909	1	E	0.41543	3	E	0.38821	-3	A	0.26282	-2	H	0.09925	2	V	14.1	0.12	B	0	H	-4.63
T	55	Y	0.76537	0.46887	-1	L	0.27391	1	E	0.327	3	E	0.25408	-3	A	0.17447	-2	H	0.12028	2	V	14.1	0.12	B	0	H	-3.41
E	56	A	0.70424	0.76212	1	V	0.70343	-1	T	0.45896	-3	H	-0.06287	3	S	0.34828	2	E	0.50672	-2	L	10.3	0.15	B	0	H	0.28
E	56	C	0.75508	0.89135	1	V	0.74087	-1	T	0.81825	-3	H	-0.19365	3	S	0.15869	2	E	0.63577	-2	L	10.3	0.15	B	0	H	0.13
E	56	D	0.02136	-0.00215	1	V	0.07825	-1	T	0.18075	-3	H	0.05241	3	S	0.02636	2	E	-0.04929	-2	L	10.3	0.15	B	0	H	0.29
E	56	F	1.54329	1.21757	1	V	1.04173	-1	T	0.90328	-3	H	0.23267	3	S	0.46247	2	E	0.78725	-2	L	10.3	0.15	B	0	H	-0.81
E	56	G	-0.06372	0.03658	1	V	0.49884	-1	T	0.37876	-3	H	-0.09593	3	S	0.2527	2	E	0.07258	-2	L	10.3	0.15	B	0	H	-0.47
E	56	H	0.70128	0.65318	1	V	0.87291	-1	T	0.89628	-3	H	-0.05061	3	S	0.41048	2	E	0.51858	-2	L	10.3	0.15	B	0	H	-0.77
E	56	I	1.53579	1.39815	1	V	1.09936	-1	T	0.80316	-3	H	0.16035	3	S	0.56626	2	E	0.87172	-2	L	10.3	0.15	B	0	H	-1.33
E	56	K	-0.79222	-0.32262	1	V	0.28584	-1	T	-0.37287	-3	H	-0.15397	3	S	0.61591	2	E	-0.23565	-2	L	10.3	0.15	B	0	H	-0.98
E	56	L	1.59011	1.33369	1	V	1.07092	-1	T	0.83614	-3	H	0.06297	3	S	0.37581	2	E	0.90842	-2	L	10.3	0.15	B	0	H	-0.85
E	56	M	0.71955	0.87736	1	V	0.54904	-1	T	0.44718	-3	H	0.05814	3	S	0.38459	2	E	0.37409	-2	L	10.3	0.15	B	0	H	0.36
E	56	N	-0.34704	-0.05772	1	V	0.19415	-1	T	0.05763	-3	H	-0.09263	3	S	0.2402	2	E	-0.03226	-2	L	10.3	0.15	B	0	H	-0.11
E	56	P	-0.10389	0.2474	1	V	0.34718	-1	T	0.21519	-3	H	-0.06837	3	S	0.29306	2	E	0.14719	-2	L	10.3	0.15	B	0	H	-12.8
E	56	Q	0.27659	0.31544	1	V	0.55516	-1	T	0.27469	-3	H	0.02673	3	S	0.36771	2	E	0.25919	-2	L	10.3	0.15	B	0	H	-0.73
E	56	R	0.2842	0.33383	1	V	0.61503	-1	T	0.14748	-3	H	0.17902	3	S	0.65213	2	E	0.10172	-2	L	10.3	0.15	B	0	H	-1.06
E	56	S	0.10711	0.29782	1	V	0.54258	-1	T	0.4168	-3	H	-0.06359	3	S	0.32679	2	E	0.16047	-2	L	10.3	0.15	B	0	H	0.5
E	56	T	0.50289	0.53553	1	V	0.80063	-1	T	0.60493	-3	H	-0.03979	3	S	0.42826	2	E	0.3922	-2	L	10.3	0.15	B	0	H	-0.1
E	56	V	1.37784	1.34718	1	V	1.07124	-1	T	0.65721	-3	H	0.13184	3	S	0.5742	2	E	0.82508	-2	L	10.3	0.15	B	0	H	-0.7
E	56	W	1.25692	0.8337	1	V	0.99039	-1	T	0.89372	-3	H	0.173	3	S	0.36363	2	E	0.58091	-2	L	10.3	0.15	B	0	H	0.43
E	56	Y	1.04123	0.79017	1	V	0.76145	-1	T	0.56053	-3	H	0.21621	3	S	0.41126	2	E	0.504	-2	L	10.3	0.15	B	0	H	0.64
V	57	A	-0.4447	0.20699	-1	E	0.1318	1	E	0.07331	3	R	0.06173	-2	T	-0.37165	-3	L	0.08595	2	S	16	0.13	B	0	H	-12.4
V	57	C	0.14878	-0.39212	-1	E	-0.30663	1	E	-0.48901	3	R	-0.31005	-2	T	-0.01647	-3	L	-0.18084	2	S	16	0.13	B	0	H	0.52
V	57	D	-5.59271	-0.30269	-1	E	-1.91027	1	E	-0.59191	3	R	-0.36941	-2	T	-2.72747	-3	L	-0.07276	2	S	16	0.13	B	0	H	-3.72
V	57	E	-3.54469	-0.26521	-1	E	-0.92609	1	E	-0.05993	3	R	-0.24889	-2	T	-2.02894	-3	L	9.15E-05	2	S	16	0.13	B	0	H	-5.77
V	57	F	-0.28554	0.18064	-1	E	-0.05378	1	E	-0.07345	3	R	-0.00985	-2	T	-0.02926	-3	L	0.21244	2	S	16	0.13	B	0	H	-12.65
V	57	G	-5.21989	-0.5172	-1	E	-1.81097	1	E	-0.94414	3	R	-0.32484	-2	T	-2.33215	-3	L	-0.09382	2	S	16	0.13	B	0	H	-11.11
V	57	H	-1.77183	0.24924	-1	E	-0.39761	1	E	-0.59166	3	R	-0.03533	-2	T	-0.68912	-3	L	0.00464	2	S	16	0.13	B	0	H	-3.61
V	57	I	0.62583	0.20627	-1	E	0.21907	1	E	0.1285	3	R	0.07472	-2	T	0.28762	-3	L	0.17381	2	S	16	0.13	B	0	H	-3.47
V	57	K	-1.85632	0.22538	-1	E	0.55745	1	E	-0.78426	3	R	0.29334	-2	T	-0.85087	-3	L	0.04675	2	S	16	0.13	B	0	H	-11.45
V	57	L	2.4546	0.4094	-1	E	0.86667	1	E	0.66157	3	R	0.16963	-2	T	1.08949	-3	L	0.16575	2	S	16	0.13	B	0	H	-1.07
V	57	M	-0.31945	0.2293	-1	E	0.05118	1	E	-0.1789	3	R	0.11112	-2	T	-0.26715	-3	L	0.04575	2	S	16	0.13	B	0	H	-2.43
V	57	N	-4.49479	-0.59704	-1	E	-1.14075	1	E	-1.09661	3	R	-0.26481	-2	T	-1.93315	-3	L	-0.09409	2	S	16	0.13	B	0	H	-11.53
V	57	P	-3.42254	-0.16682	-1	E	-0.92131	1	E	-0.74985	3	R	-0.20142	-2	T	-1.60513	-3	L	0.06628	2	S	16	0.13	B	0	H	-10.5
V	57	R	0.29857	0.74045	-1	E	1.16986	1	E	0.25222	3	R	0.38251	-2	T	-0.1162	-3	L	0.35306	2	S	16	0.13	B	0	H	-11.05
V	57	S	-3.77733	-0.2576	-1	E	-1.13521	1	E	-0.72425	3	R	-0.28145	-2	T	-1.66272	-3	L	0.00432	2	S	16	0.13	B	0	H	-11.83
V	57	T	-3.61245	-0.21448	-1	E	-1.09351	1	E	-0.63368	3	R	-0.16609	-2	T	-1.56362	-3	L	-0.08458	2	S	16	0.13	B	0	H	-1.09
V	57	W	-1.65879	0.43511	-1	E	-0.64381	1	E	-0.0719	3	R	-0.1525	-2	T	-0.79522	-3	L	0.254	2	S	16	0.13	B	0	H	-11.92
V	57	Y	-1.06018	0.13315	-1	E	-0.32136	1	E	0.14572	3	R	-0.16219	-2	T	-0.70141	-3	L	0.19119	2	S	16	0.13	B	0	H	-2.49
E	58	A	2.4046	0.14895	1	S	2.95814	-1	V	0.58545	-3	T	0.56587	3	L	-0.07493	2	R	0.34828	-2	E	16.8	0.11	B	0	H	-11.87
E	58	C	2.19231	-0.04188	1	S	2.62115	-1	V	0.65528	-3	T	0.33235	3	L	-0.1108	2	R	0.15869	-2	E	16.8	0.11	B	0	H	-5.12
E	58	D	-0.44373	-0.01784	1	S	-0.60593	-1	V	0.11489	-3	T	-0.36566	3	L	-0.10855	2	R	0.02636	-2	E	16.8	0.11	B	0	H	-3.77
E	58	F	3.36653	0.41952	1	S	3.53232	-1	V	0.91343	-3	T	0.75196	3	L	0.08687	2	R	0.46247	-2	E	16.8	0.11	B	0	H	-3.44
E	58	G	0.33612	-0.03328	1	S	0.42973	-1	V	0.37995	-3	T	-0.30537	3	L	-0.35362	2	R	0.2527	-2	E	16.8	0.11	B	0	H	-10.56
E	58	H	1.18304	0.09885	1	S	1.04349	-1	V	0.63891	-3	T	-0.03229	3	L	-0.37382	2	R	0.41048	-2	E	16.8	0.11	B	0	H	-3.4
E	58	I	3.90593	0.38388	1	S	4.55596	-1	V	0.96316	-3	T	0.91275	3	L	0.02064	2	R	0.56626	-2	E	16.8	0.11	B	0	H	-12.81
E	58	K	-0.08215	0.00404	1	S	0.15605	-1	V	0.19732	-3	T	-0.24988	3	L	-0.80941	2	R	0.61591	-2	E	16.8	0.11	B	0	H	-7.13
E	58	L	4.30076	0.44968	1	S	4.60291	-1	V	0.93575	-3	T	1.21705	3	L	0.2084	2	R	0.37581	-2	E	16.8	0.11	B	0	H	-13.38
E	58	M	2.53775	0.25697	1	S	3.03465	-1	V	0.5374	-3	T	0.58373	3	L	-0.11447	2	R	0.38459	-2	E	16.8	0.11	B	0	H	-13.33
E	58	N	-0.24433	-0.07422	1	S	-0.39423	-1	V	0.32361	-3	T	-0.47779	3	L	-0.51906	2	R	0.2402	-2	E	16.8	0.11	B	0	H	-12.49
E	58	P	0.56412	0.04013	1	S	0.67814	-1	V	0.34429	-3	T	-0.18925	3	L	-0.3526	2	R	0.29306	-2	E	16.8	0.11	B	0	H	-3.3
E	58	Q	0.77635	0.21315	1	S	0.56963	-1	V	0.46171	-3	T	-0.01425	3	L	-0.26235	2	R	0.36771	-2	E	16.8	0.11	B	0	H	-3.82
E	58	R	1.37607	0.43171	1	S	1.19186	-1	V	0.54458	-3	T	0.23392	3	L	-0.35533	2	R	0.65213	-2	E	16.8	0.11	B	0	H	-3.8
E	58	S	0.7451	0.17478	1	S	0.5088	-1	V	0.49603	-3	T	-0.16659	3	L	-0.24342	2	R	0.32679	-2	E	16.8	0.11	B	0	H	-3.76
E	58	T	1.46377	0.12969	1	S	1.52995	-1	V	0.67111	-3	T	0.02273	3	L	-0.29106	2	R	0.42826	-2	E	16.8	0.11	B	0	H	-7.59
E	58	V	3.94968	0.35995	1	S	4.61708	-1	V	0.95727	-3	T	0.95631	3	L	0.08107	2	R	0.5742	-2	E	16.8	0.11	B	0	H	-4.87
E	58	W	2.39373	0.41739	1	S	2.21858	-1	V	0.74403	-3	T	0.47541	3	L	0.05048	2	R	0.36363	-2	E	16.8	0.11	B	0	H	-5.17
E	58	Y	2.35992	0.31412	1	S	2.43744	-1	V	0.70516	-3	T	0.47269	3	L	-0.01445	2	R	0.41126	-2	E	16.8	0.11	B	0	H	-4.86
S	59	C	-0.55851	-0.10085	1	R	-0.14075	-1	E	-0.11647	-3	E	-0.14992	3	E	0.02488	-2	V	-0.05946	2	L	13.4	0.13	B	0	H	0.55
S	59	D	0.40501	0.23686	1	R	-0.11265	-1	E	0.00542	-3	E	0.00925	3	E	-0.08364	-2	V	-0.03607	2	L	13.4	0.13	B	0	H	-0.6
S	59	E	1.62542	1.09569	1	R	0.4122	-1	E	0.46118	-3	E	0.34387	3	E	0.28233	-2	V	0.30951	2	L	13.4	0.13	B	0	H	0.69
S	59	F	1.27501	0.61762	1	R	0.39686	-1	E	0.37851	-3	E	0.17037	3	E	0.34385	-2	V	0.17823	2	L	13.4	0.13	B	0	H	0.11
S	59	G	-0.33993	-0.11467	1	R	-0.24791	-1	E	-0.06043	-3	E	-0.13885	3	E	-0.0973	-2	V	-0.23413	2	L	13.4	0.13	B	0	H	-0.1
S	59	H	0.61179	0.08211	1	R	0.21952	-1	E	0.10339	-3	E	0.21594	3	E	0.13085	-2	V	0.1192	2	L	13.4	0.13	B	0	H	0.57
S	59	I	1.06283	0.47763	1	R	0.46106	-1	E	0.41818	-3	E	0.19835	3	E	0.36934	-2	V	0.28432	2	L	13.4	0.13	B	0	H	0.87
S	59	K	0.87705	0.05898	1	R	0.91046	-1	E	0.60737	-3	E	0.35676	3	E	0.34351	-2	V	0.36956	2	L	13.4	0.13	B	0	H	-1.42
S	59	L	1.80343	1.09587	1	R	0.81113	-1	E	0.58029	-3	E	0.58756	3	E	0.50935	-2	V	0.57958	2	L	13.4	0.13	B	0	H	-0.34
S	59	M	1.6069	0.82198	1	R	0.51813	-1	E	0.53386	-3	E	0.36768	3	E	0.42103	-2	V	0.21791	2	L	13.4	0.13	B	0	H	-0.13
S	59	N	-0.2568	-0.29285	1	R	-0.13613	-1	E	-0.07577	-3	E	-0.19164	3	E	-0.16497	-2	V	-0.09958	2	L	13.4	0.13	B	0	H	-0.28
S	59	P	0.07045	-0.18634	1	R	0.18628	-1	E	0.20772	-3	E	-0.13005	3	E	0.16227	-2	V	-0.02852	2	L	13.4	0.13	B	0	H	-5.41
S	59	Q	0.52322	0.09747	1	R	0.40471	-1	E	0.23545	-3	E	0.25325	3	E	0.0114	-2	V	0.28501	2	L	13.4	0.13	B	0	H	0.22
S	59	R	1.97199	0.709	1	R	1.12534	-1	E	0.74301	-3	E	0.83936	3	E	0.47953	-2	V	0.66712	2	L	13.4	0.13	B	0	H	-1.26
S	59	T	0.06715	-0.08663	1	R	0.16949	-1	E	0.07078	-3	E	0.03423	3	E	0.06883	-2	V	0.05772	2	L	13.4	0.13	B	0	H	-1.21
S	59	V	1.15821	0.66504	1	R	0.59639	-1	E	0.44206	-3	E	0.25251	3	E	0.5146	-2	V	0.3436	2	L	13.4	0.13	B	0	H	0.46
S	59	W	1.24862	0.62321	1	R	0.33049	-1	E	0.48075	-3	E	0.10358	3	E	0.29311	-2	V	0.11349	2	L	13.4	0.13	B	0	H	0.17
S	59	Y	1.33698	0.82814	1	R	0.26565	-1	E	0.24664	-3	E	0.40838	3	E	0.18143	-2	V	0.29488	2	L	13.4	0.13	B	0	H	0.92
R	60	A	-0.93742	-0.73207	-1	S	0.2173	1	L	-0.28972	-3	V	0.10442	3	R	-0.26985	110	L	-0.26596	2	E	16.2	0.13	B	0	H	-1.41
R	60	C	-2.63948	-1.11802	-1	S	-0.15185	1	L	-0.80407	-3	V	-0.2079	3	R	-1.05609	110	L	-0.44158	2	E	16.2	0.13	B	0	H	-4.17
R	60	D	-4.57841	-0.78327	-1	S	-2.64384	1	L	-2.1265	-3	V	-0.06107	3	R	-1.51425	110	L	-0.48819	2	E	16.2	0.13	B	0	H	-9.91
R	60	E	-2.63771	-0.87876	-1	S	-1.50627	1	L	-1.40757	-3	V	0.35906	3	R	-0.55285	110	L	-0.34583	2	E	16.2	0.13	B	0	H	-8.88
R	60	F	-0.62725	-0.26532	-1	S	0.42838	1	L	-0.23685	-3	V	0.1924	3	R	-0.39739	110	L	-0.21153	2	E	16.2	0.13	B	0	H	-13.21
R	60	G	-4.70599	-1.06112	-1	S	-2.05551	1	L	-1.5526	-3	V	-0.69836	3	R	-1.7337	110	L	-0.57645	2	E	16.2	0.13	B	0	H	-4.66
R	60	H	-2.50941	-0.82273	-1	S	-0.92326	1	L	-0.67993	-3	V	-0.51669	3	R	-0.83792	110	L	-0.41467	2	E	16.2	0.13	B	0	H	-1.4
R	60	I	0.03028	-0.31349	-1	S	1.05631	1	L	0.24671	-3	V	0.18137	3	R	-0.17597	110	L	-0.17044	2	E	16.2	0.13	B	0	H	-9.06
R	60	K	-1.56877	-0.45863	-1	S	-1.06037	1	L	-0.42024	-3	V	-0.82166	3	R	-0.31054	110	L	-0.35148	2	E	16.2	0.13	B	0	H	-1.14
R	60	L	1.48336	-0.25575	-1	S	1.98562	1	L	0.37033	-3	V	0.69998	3	R	0.4098	110	L	0.00726	2	E	16.2	0.13	B	0	H	-5.07
R	60	M	-1.14934	-0.45785	-1	S	0.19649	1	L	-0.25261	-3	V	-0.03081	3	R	-0.53004	110	L	-0.26312	2	E	16.2	0.13	B	0	H	-3.17
R	60	N	-4.15801	-0.7515	-1	S	-2.14815	1	L	-1.53201	-3	V	-0.81131	3	R	-1.42696	110	L	-0.51529	2	E	16.2	0.13	B	0	H	-0.99
R	60	P	-3.46479	-0.82488	-1	S	-1.37683	1	L	-1.25153	-3	V	-0.5618	3	R	-1.31141	110	L	-0.44401	2	E	16.2	0.13	B	0	H	-9.42
R	60	Q	-2.37024	-0.58123	-1	S	-1.1615	1	L	-1.07107	-3	V	-0.34168	3	R	-0.74408	110	L	-0.3125	2	E	16.2	0.13	B	0	H	-0.13
R	60	S	-3.71609	-0.80522	-1	S	-1.59584	1	L	-1.40805	-3	V	-0.67371	3	R	-1.39675	110	L	-0.437	2	E	16.2	0.13	B	0	H	-2.71
R	60	T	-2.97364	-0.81506	-1	S	-1.0641	1	L	-0.91637	-3	V	-0.54546	3	R	-1.10792	110	L	-0.46548	2	E	16.2	0.13	B	0	H	-3.63
R	60	V	0.0928	-0.4638	-1	S	0.98152	1	L	0.45518	-3	V	0.10107	3	R	-0.0763	110	L	-0.27587	2	E	16.2	0.13	B	0	H	-11.03
R	60	W	-1.61521	-0.32277	-1	S	-0.08759	1	L	-0.66858	-3	V	0.11605	3	R	-0.78565	110	L	-0.17213	2	E	16.2	0.13	B	0	H	-10.52
R	60	Y	-1.1157	-0.36429	-1	S	-0.08306	1	L	-0.62151	-3	V	0.42482	3	R	-0.45011	110	L	-0.19634	2	E	16.2	0.13	B	0	H	-6.19
L	61	A	-1.58603	-0.74	-1	R	-0.30514	1	E	-1.98009	89	L	-0.2152	-3	E	-0.86568	3	L	-0.0798	-2	S	13.4	0.12	B	0	H	0.16
L	61	C	-0.68719	-0.81746	-1	R	-1.19706	1	E	-1.70744	89	L	-0.78354	-3	E	-0.81626	3	L	-0.34659	-2	S	13.4	0.12	B	0	H	0.25
L	61	D	-4.95179	-1.82782	-1	R	-1.19261	1	E	-6.18023	89	L	-0.91804	-3	E	-2.60637	3	L	-0.23851	-2	S	13.4	0.12	B	0	H	-8.96
L	61	E	-3.1266	-0.88841	-1	R	-0.43281	1	E	-3.88451	89	L	-0.56178	-3	E	-1.56919	3	L	-0.16565	-2	S	13.4	0.12	B	0	H	-11.99
L	61	F	-1.47367	-0.78878	-1	R	-0.41071	1	E	-2.04127	89	L	-0.1249	-3	E	-1.14225	3	L	0.0467	-2	S	13.4	0.12	B	0	H	-1.7
L	61	G	-5.08536	-2.09771	-1	R	-1.36428	1	E	-6.31584	89	L	-0.87672	-3	E	-2.81736	3	L	-0.25956	-2	S	13.4	0.12	B	0	H	-5.14
L	61	H	-3.44938	-1.69122	-1	R	-0.57813	1	E	-4.21544	89	L	-0.5483	-3	E	-1.65555	3	L	-0.1611	-2	S	13.4	0.12	B	0	H	-6.11
L	61	I	-1.06816	-0.75764	-1	R	-0.4895	1	E	-1.39495	89	L	-0.0711	-3	E	-1.05441	3	L	0.00805	-2	S	13.4	0.12	B	0	H	-0.7
L	61	K	-3.78301	-2.38597	-1	R	-0.00857	1	E	-4.46876	89	L	-0.04475	-3	E	-1.51699	3	L	-0.119	-2	S	13.4	0.12	B	0	H	-1.56
L	61	M	-1.41823	-0.77618	-1	R	-0.38664	1	E	-2.11364	89	L	-0.27086	-3	E	-1.11525	3	L	-0.12	-2	S	13.4	0.12	B	0	H	-0.03
L	61	N	-5.08149	-2.52964	-1	R	-1.23664	1	E	-6.14759	89	L	-0.83217	-3	E	-2.5065	3	L	-0.25984	-2	S	13.4	0.12	B	0	H	-1.34
L	61	P	-3.81283	-1.8435	-1	R	-0.8501	1	E	-4.87409	89	L	-0.48208	-3	E	-2.21467	3	L	-0.09946	-2	S	13.4	0.12	B	0	H	-9.81
L	61	Q	-3.74478	-1.80418	-1	R	-0.65374	1	E	-4.54503	89	L	-0.70091	-3	E	-1.49948	3	L	-0.19455	-2	S	13.4	0.12	B	0	H	-5.42
L	61	R	-1.74419	-0.99582	-1	R	0.57566	1	E	-1.93794	89	L	0.24394	-3	E	-0.67993	3	L	0.18731	-2	S	13.4	0.12	B	0	H	-9.7
L	61	S	-4.50714	-2.08675	-1	R	-1.06258	1	E	-5.4322	89	L	-0.65971	-3	E	-2.29772	3	L	-0.16143	-2	S	13.4	0.12	B	0	H	-3.17
L	61	T	-3.78696	-1.90492	-1	R	-0.91279	1	E	-4.72671	89	L	-0.58817	-3	E	-2.14235	3	L	-0.25033	-2	S	13.4	0.12	B	0	H	-4.25
L	61	V	-0.88886	-0.70184	-1	R	-0.59739	1	E	-1.32598	89	L	-0.07067	-3	E	-0.97062	3	L	-0.16575	-2	S	13.4	0.12	B	0	H	0.78
L	61	W	-2.53741	-0.80031	-1	R	-0.67707	1	E	-3.10617	89	L	-0.28578	-3	E	-1.59775	3	L	0.08826	-2	S	13.4	0.12	B	0	H	-13.55
L	61	Y	-2.1884	-0.98229	-1	R	-0.48342	1	E	-2.76361	89	L	-0.30927	-3	E	-1.37132	3	L	0.02544	-2	S	13.4	0.12	B	0	H	0.26
E	62	A	0.25043	-0.15718	1	R	0.37561	-1	L	0.35725	3	E	-0.20787	-3	S	-0.25995	-2	R	0.21818	2	L	11.8	0.15	B	0	H	-0.77
E	62	C	-0.98645	-0.84939	1	R	-0.10554	-1	L	-0.19929	3	E	-0.46446	-3	S	-0.84568	-2	R	0.03528	2	L	11.8	0.15	B	0	H	0.25
E	62	D	-1.16733	-0.46074	1	R	-0.7307	-1	L	-0.62324	3	E	-0.02796	-3	S	-0.46028	-2	R	-0.34174	2	L	11.8	0.15	B	0	H	0.13
E	62	F	0.26749	-0.19205	1	R	0.36305	-1	L	0.17203	3	E	0.14182	-3	S	-0.09083	-2	R	0.15458	2	L	11.8	0.15	B	0	H	-0.36
E	62	G	-1.50712	-0.88566	1	R	-0.8417	-1	L	-0.61462	3	E	-0.15655	-3	S	-1.0771	-2	R	-0.45616	2	L	11.8	0.15	B	0	H	0.71
E	62	H	-0.07771	-0.27437	1	R	-0.10725	-1	L	0.18419	3	E	-0.02328	-3	S	-0.81176	-2	R	-0.08084	2	L	11.8	0.15	B	0	H	-0.07
E	62	I	0.06617	-0.42587	1	R	0.32489	-1	L	0.29476	3	E	-0.10907	-3	S	-0.34866	-2	R	0.2537	2	L	11.8	0.15	B	0	H	-0.31
E	62	K	-0.94662	-1.36788	1	R	-0.2723	-1	L	0.30987	3	E	-0.47268	-3	S	-1.63629	-2	R	-0.15363	2	L	11.8	0.15	B	0	H	-1.13
E	62	L	1.38957	0.3902	1	R	1.14143	-1	L	0.75196	3	E	0.11547	-3	S	0.40448	-2	R	0.61057	2	L	11.8	0.15	B	0	H	0.41
E	62	M	-0.08585	-0.40165	1	R	0.15125	-1	L	0.12739	3	E	-0.11109	-3	S	-0.48377	-2	R	0.07777	2	L	11.8	0.15	B	0	H	0.12
E	62	N	-1.5674	-1.16689	1	R	-0.87823	-1	L	-0.38837	3	E	-0.29325	-3	S	-1.3755	-2	R	-0.45611	2	L	11.8	0.15	B	0	H	-0.91
E	62	P	-1.02926	-0.77412	1	R	-0.58026	-1	L	-0.24498	3	E	-0.18445	-3	S	-1.08107	-2	R	-0.25161	2	L	11.8	0.15	B	0	H	-10.51
E	62	Q	-0.40626	-0.57021	1	R	-0.22644	-1	L	0.1049	3	E	-0.14104	-3	S	-0.75854	-2	R	-0.11762	2	L	11.8	0.15	B	0	H	-0.35
E	62	R	0.57938	-0.23625	1	R	0.46658	-1	L	0.69414	3	E	-0.0322	-3	S	-0.67543	-2	R	0.26928	2	L	11.8	0.15	B	0	H	-0.53
E	62	S	-1.11328	-0.92146	1	R	-0.61471	-1	L	-0.26368	3	E	-0.08722	-3	S	-0.97952	-2	R	-0.2561	2	L	11.8	0.15	B	0	H	-0.42
E	62	T	-0.91799	-0.77518	1	R	-0.42828	-1	L	-0.19799	3	E	-0.2044	-3	S	-0.88545	-2	R	-0.17772	2	L	11.8	0.15	B	0	H	0.68
E	62	V	0.24921	-0.32904	1	R	0.47748	-1	L	0.30534	3	E	-0.12474	-3	S	-0.16824	-2	R	0.23633	2	L	11.8	0.15	B	0	H	0.48
E	62	W	0.56139	0.22591	1	R	0.20345	-1	L	0.1721	3	E	0.30367	-3	S	-0.13051	-2	R	0.05958	2	L	11.8	0.15	B	0	H	0.14
E	62	Y	0.28756	0.05658	1	R	0.16909	-1	L	0.16631	3	E	0.07565	-3	S	-0.30432	-2	R	0.17784	2	L	11.8	0.15	B	0	H	-0.45
R	63	A	0.27204	-1.05517	-1	E	0.34712	1	L	-0.13857	3	Q	-0.41436	2	E	0.10442	-3	R	-0.05109	-2	L	18.1	0.11	B	0	H	1.06
R	63	C	-1.42861	-2.04167	-1	E	-0.07386	1	L	-0.77881	3	Q	-1.02334	2	E	-0.2079	-3	R	-0.23399	-2	L	18.1	0.11	B	0	H	-1.42
R	63	D	-4.29939	-2.24717	-1	E	-1.82233	1	L	-1.22463	3	Q	-0.99109	2	E	-0.06107	-3	R	-0.61102	-2	L	18.1	0.11	B	0	H	-12.9
R	63	E	-2.23632	-1.39349	-1	E	-0.8245	1	L	-0.5577	3	Q	-0.43576	2	E	0.35906	-3	R	-0.26928	-2	L	18.1	0.11	B	0	H	-4.65
R	63	F	1.76056	-1.25331	-1	E	0.62627	1	L	-0.03797	3	Q	-0.66013	2	E	0.1924	-3	R	-0.1147	-2	L	18.1	0.11	B	0	H	-0.36
R	63	G	-3.71906	-2.29012	-1	E	-1.60041	1	L	-1.3205	3	Q	-1.06113	2	E	-0.69836	-3	R	-0.72544	-2	L	18.1	0.11	B	0	H	-3.95
R	63	H	-1.31049	-0.94689	-1	E	-0.47239	1	L	-0.27044	3	Q	-0.46607	2	E	-0.51669	-3	R	-0.35012	-2	L	18.1	0.11	B	0	H	-0.79
R	63	I	2.86545	-1.10258	-1	E	0.99291	1	L	0.05033	3	Q	-0.56983	2	E	0.18137	-3	R	-0.01558	-2	L	18.1	0.11	B	0	H	0.01
R	63	K	-1.55982	-0.3528	-1	E	-0.68308	1	L	-0.04519	3	Q	0.02338	2	E	-0.82166	-3	R	-0.42291	-2	L	18.1	0.11	B	0	H	-1.59
R	63	L	3.61655	-0.56585	-1	E	1.7386	1	L	0.60983	3	Q	-0.23806	2	E	0.69998	-3	R	0.3413	-2	L	18.1	0.11	B	0	H	-0.22
R	63	M	1.45553	-1.41334	-1	E	0.33979	1	L	0.09271	3	Q	-0.51186	2	E	-0.03081	-3	R	-0.19151	-2	L	18.1	0.11	B	0	H	0.75
R	63	N	-3.1646	-1.80492	-1	E	-1.68087	1	L	-0.78525	3	Q	-0.77403	2	E	-0.81131	-3	R	-0.72539	-2	L	18.1	0.11	B	0	H	-1.95
R	63	P	-2.5545	-1.55132	-1	E	-0.89128	1	L	-0.56581	3	Q	-0.63437	2	E	-0.5618	-3	R	-0.52089	-2	L	18.1	0.11	B	0	H	-2.54
R	63	Q	-1.66079	-1.05388	-1	E	-0.49426	1	L	0.08013	3	Q	-0.22654	2	E	-0.34168	-3	R	-0.38691	-2	L	18.1	0.11	B	0	H	0.28
R	63	S	-2.56512	-1.57551	-1	E	-1.10571	1	L	-0.6291	3	Q	-0.68763	2	E	-0.67371	-3	R	-0.52538	-2	L	18.1	0.11	B	0	H	-0.62
R	63	T	-1.66602	-1.55162	-1	E	-0.67458	1	L	-0.42568	3	Q	-0.60866	2	E	-0.54546	-3	R	-0.447	-2	L	18.1	0.11	B	0	H	-0.02
R	63	V	1.80627	-1.18174	-1	E	0.88128	1	L	-0.08678	3	Q	-0.5165	2	E	0.10107	-3	R	-0.03295	-2	L	18.1	0.11	B	0	H	0.41
R	63	W	0.40702	-1.08383	-1	E	0.13894	1	L	0.24675	3	Q	-0.56208	2	E	0.11605	-3	R	-0.2097	-2	L	18.1	0.11	B	0	H	-2.17
R	63	Y	0.91541	-1.23865	-1	E	0.27393	1	L	-0.27754	3	Q	-0.62687	2	E	0.42482	-3	R	-0.09142	-2	L	18.1	0.11	B	0	H	-3.32
L	64	A	-3.55631	-0.9907	1	E	-0.62371	-1	R	-1.19337	3	L	-0.4707	-3	L	-0.1098	2	Q	-0.15014	-2	E	20.8	0.11	B	0	H	-7.57
L	64	C	-3.12888	-1.58211	1	E	-1.59067	-1	R	-1.51399	3	L	-0.97335	-3	L	-0.57056	2	Q	-0.81897	-2	E	20.8	0.11	B	0	H	-0.52
L	64	D	-9.88173	-3.39612	1	E	-1.35358	-1	R	-3.08774	3	L	-1.24217	-3	L	-0.50893	2	Q	-0.62072	-2	E	20.8	0.11	B	0	H	-11.22
L	64	E	-7.38438	-2.33315	1	E	-0.51458	-1	R	-2.36048	3	L	-0.6757	-3	L	-0.16916	2	Q	-0.2103	-2	E	20.8	0.11	B	0	H	-8.75
L	64	F	-2.60053	-1.07301	1	E	-0.84516	-1	R	-0.45833	3	L	-0.68508	-3	L	-0.26446	2	Q	-0.33452	-2	E	20.8	0.11	B	0	H	0.19
L	64	H	-5.04292	-0.94828	1	E	-1.19594	-1	R	-1.72654	3	L	-0.93304	-3	L	-0.08428	2	Q	-0.36152	-2	E	20.8	0.11	B	0	H	-10.48
L	64	I	-2.12606	-0.95627	1	E	-0.89291	-1	R	-0.34401	3	L	-0.71085	-3	L	-0.28064	2	Q	-0.21107	-2	E	20.8	0.11	B	0	H	1.01
L	64	K	-6.46083	-0.41661	1	E	-1.98197	-1	R	-2.39027	3	L	-0.92419	-3	L	-0.31514	2	Q	-0.00693	-2	E	20.8	0.11	B	0	H	-11.89
L	64	M	-2.9665	-1.13788	1	E	-0.98898	-1	R	-0.75981	3	L	-0.7832	-3	L	-0.25134	2	Q	-0.36651	-2	E	20.8	0.11	B	0	H	0.14
L	64	N	-8.98708	-2.50948	1	E	-1.97548	-1	R	-2.87047	3	L	-1.51697	-3	L	-0.47791	2	Q	-0.57707	-2	E	20.8	0.11	B	0	H	-7.24
L	64	P	-7.4656	-2.26827	1	E	-1.73048	-1	R	-2.14877	3	L	-1.23757	-3	L	-0.33519	2	Q	-0.51572	-2	E	20.8	0.11	B	0	H	-10.76
L	64	Q	-6.49629	-1.56219	1	E	-1.25061	-1	R	-1.99722	3	L	-0.87614	-3	L	-0.06331	2	Q	-0.28679	-2	E	20.8	0.11	B	0	H	-12.45
L	64	R	-4.30533	0.26193	1	E	-1.15266	-1	R	-1.94237	3	L	-0.33934	-3	L	-0.05753	2	Q	0.21565	-2	E	20.8	0.11	B	0	H	-2.3
L	64	S	-7.93026	-2.34435	1	E	-1.97427	-1	R	-2.3209	3	L	-1.29961	-3	L	-0.44342	2	Q	-0.54923	-2	E	20.8	0.11	B	0	H	-12.32
L	64	T	-7.0393	-2.29183	1	E	-1.58433	-1	R	-1.96291	3	L	-1.15453	-3	L	-0.38586	2	Q	-0.50491	-2	E	20.8	0.11	B	0	H	-11.73
L	64	V	-2.51548	-1.06428	1	E	-0.84552	-1	R	-0.58656	3	L	-0.56614	-3	L	-0.26335	2	Q	-0.20494	-2	E	20.8	0.11	B	0	H	-2.91
L	64	W	-3.52209	-1.10012	1	E	-0.63691	-1	R	-0.92061	3	L	-0.83127	-3	L	-0.0223	2	Q	-0.36291	-2	E	20.8	0.11	B	0	H	-9.34
L	64	Y	-3.91889	-1.27542	1	E	-0.75256	-1	R	-0.85561	3	L	-0.71275	-3	L	-0.11685	2	Q	-0.32816	-2	E	20.8	0.11	B	0	H	-3.83
E	65	A	2.92382	3.13595	-1	L	0.38779	1	Q	0.35725	-3	E	1.44156	3	F	0.07868	-2	R	0.54602	2	L	20.1	0.13	B	0	H	-4.27
E	65	C	2.40108	2.96133	-1	L	0.01252	1	Q	-0.19929	-3	E	1.56112	3	F	-0.33938	-2	R	0.58106	2	L	20.1	0.13	B	0	H	-0.89
E	65	D	-2.10344	-1.62491	-1	L	-0.63833	1	Q	-0.62324	-3	E	-0.60295	3	F	-0.26879	-2	R	-0.30029	2	L	20.1	0.13	B	0	H	-2.47
E	65	F	4.06733	4.2395	-1	L	0.54923	1	Q	0.17203	-3	E	2.4433	3	F	-0.12205	-2	R	0.93713	2	L	20.1	0.13	B	0	H	-5.73
E	65	G	-1.25748	-0.47447	-1	L	-0.53316	1	Q	-0.61462	-3	E	0.09839	3	F	-0.38079	-2	R	-0.06516	2	L	20.1	0.13	B	0	H	-5.67
E	65	H	1.28199	1.22342	-1	L	0.47379	1	Q	0.18419	-3	E	0.85254	3	F	-0.02671	-2	R	0.44363	2	L	20.1	0.13	B	0	H	-1
E	65	I	4.70741	5.02488	-1	L	0.5658	1	Q	0.29476	-3	E	2.66414	3	F	-0.0581	-2	R	1.00184	2	L	20.1	0.13	B	0	H	-0.6
E	65	K	-0.47266	-0.54646	-1	L	-0.02251	1	Q	0.30987	-3	E	0.1334	3	F	-0.32947	-2	R	0.07575	2	L	20.1	0.13	B	0	H	-1.12
E	65	L	6.59708	6.67104	-1	L	1.10209	1	Q	0.75196	-3	E	2.93188	3	F	0.21729	-2	R	1.22736	2	L	20.1	0.13	B	0	H	-1.29
E	65	M	3.3316	3.32782	-1	L	0.65365	1	Q	0.12739	-3	E	2.03332	3	F	-0.10375	-2	R	0.84883	2	L	20.1	0.13	B	0	H	0.01
E	65	N	-1.71662	-1.26746	-1	L	-0.3912	1	Q	-0.38837	-3	E	-0.34654	3	F	-0.37109	-2	R	-0.12654	2	L	20.1	0.13	B	0	H	-3.33
E	65	P	0.46658	0.76655	-1	L	0.09265	1	Q	-0.24498	-3	E	0.72034	3	F	-0.23653	-2	R	0.31676	2	L	20.1	0.13	B	0	H	-4.31
E	65	Q	0.7696	0.78122	-1	L	0.43106	1	Q	0.1049	-3	E	0.5699	3	F	-0.03514	-2	R	0.34641	2	L	20.1	0.13	B	0	H	0.48
E	65	R	1.73322	1.30815	-1	L	0.36045	1	Q	0.69414	-3	E	0.57829	3	F	0.06432	-2	R	0.26604	2	L	20.1	0.13	B	0	H	-2.25
E	65	S	0.03264	0.21359	-1	L	0.0173	1	Q	-0.26368	-3	E	0.69248	3	F	-0.33775	-2	R	0.27294	2	L	20.1	0.13	B	0	H	0.26
E	65	T	0.56443	0.96887	-1	L	-0.0082	1	Q	-0.19799	-3	E	0.73631	3	F	-0.22866	-2	R	0.27928	2	L	20.1	0.13	B	0	H	0.43
E	65	V	4.2712	4.47353	-1	L	0.48063	1	Q	0.30534	-3	E	2.2758	3	F	-0.07638	-2	R	0.84759	2	L	20.1	0.13	B	0	H	-0.97
E	65	W	3.23062	3.12269	-1	L	0.81098	1	Q	0.1721	-3	E	1.77539	3	F	0.07874	-2	R	0.81236	2	L	20.1	0.13	B	0	H	-1.69
E	65	Y	3.20094	3.06245	-1	L	0.6017	1	Q	0.16631	-3	E	1.72694	3	F	0.11714	-2	R	0.69909	2	L	20.1	0.13	B	0	H	0.57
E	97	A	-0.13175	0.0213	1	Q	0.07252	2	A	-0.12708	15	K	-0.1477	13	C	-0.15532	14	S	-0.05427	16	E	15.8	0.29	U	4	C	-2.26
E	97	C	2.48468	-0.60383	1	Q	1.02565	2	A	1.04912	15	K	3.22924	13	C	1.698	14	S	-0.37967	16	E	15.8	0.29	U	4	C	-0.89
E	97	D	-0.08051	-0.14594	1	Q	-0.26384	2	A	-0.03107	15	K	-0.00705	13	C	0.25519	14	S	6.42E-04	16	E	15.8	0.29	U	4	C	-0.28
E	97	F	-0.26741	-0.28773	1	Q	-0.28978	2	A	-0.19914	15	K	-0.05271	13	C	0.14855	14	S	-0.05314	16	E	15.8	0.29	U	4	C	-0.54
E	97	G	-0.42183	-0.42747	1	Q	-0.45992	2	A	-0.29097	15	K	0.01117	13	C	0.1674	14	S	-0.13485	16	E	15.8	0.29	U	4	C	-1.26
E	97	H	-0.11672	-0.32215	1	Q	-0.27952	2	A	-0.22816	15	K	0.26231	13	C	0.25834	14	S	-0.15242	16	E	15.8	0.29	U	4	C	-5.43
E	97	I	-0.28059	-0.21268	1	Q	-0.29249	2	A	-0.18285	15	K	-0.09885	13	C	0.11214	14	S	-0.06928	16	E	15.8	0.29	U	4	C	-0.68
E	97	K	-0.41151	-0.27951	1	Q	-0.7283	2	A	-0.03493	15	K	-0.20318	13	C	0.29978	14	S	0.08818	16	E	15.8	0.29	U	4	C	-1.97
E	97	L	0.13648	0.05432	1	Q	-0.0891	2	A	0.0653	15	K	0.04607	13	C	0.18527	14	S	0.07638	16	E	15.8	0.29	U	4	C	-0.62
E	97	M	-0.64179	-0.22994	1	Q	-0.0892	2	A	-0.43191	15	K	-0.38827	13	C	-0.46635	14	S	-0.10982	16	E	15.8	0.29	U	4	C	-2.08
E	97	N	-0.30069	-0.37115	1	Q	-0.36019	2	A	-0.18717	15	K	0.02941	13	C	0.18069	14	S	-0.08013	16	E	15.8	0.29	U	4	C	-1.33
E	97	P	-0.56194	-0.56961	1	Q	-0.51957	2	A	-0.43896	15	K	0.05414	13	C	0.1356	14	S	-0.22444	16	E	15.8	0.29	U	4	C	-1.42
E	97	Q	0.3127	0.06559	1	Q	-0.08196	2	A	0.13652	15	K	0.2388	13	C	0.40735	14	S	-0.00435	16	E	15.8	0.29	U	4	C	-1.56
E	97	R	-1.12187	-0.35673	1	Q	-0.83637	2	A	-0.65357	15	K	-0.77179	13	C	-0.22799	14	S	-0.05088	16	E	15.8	0.29	U	4	C	-2.59
E	97	S	-0.4473	-0.3737	1	Q	-0.62656	2	A	-0.26299	15	K	-0.1186	13	C	0.29336	14	S	-0.0691	16	E	15.8	0.29	U	4	C	-1.18
E	97	T	-0.26364	-0.27246	1	Q	-0.46446	2	A	-0.17215	15	K	-0.03998	13	C	0.28561	14	S	-0.036	16	E	15.8	0.29	U	4	C	-1.4
E	97	V	-0.22829	-0.17468	1	Q	-0.1363	2	A	-0.12965	15	K	-0.0729	13	C	-0.01843	14	S	-0.05427	16	E	15.8	0.29	U	4	C	-1.47
E	97	W	0.18047	0.10309	1	Q	-0.12547	2	A	0.16773	15	K	-0.01774	13	C	0.25258	14	S	0.14848	16	E	15.8	0.29	U	4	C	-0.5
E	97	Y	0.11364	-0.12922	1	Q	-0.06381	2	A	0.10067	15	K	0.17381	13	C	0.17943	14	S	0.06706	16	E	15.8	0.29	U	4	C	-6.16
Q	98	A	0.79233	0.6709	1	A	0.26536	-1	E	0.47598	2	C	0.36136	14	K	0.41409	31	Y	0.11675	6	R	16.1	0.22	B	0	C	-0.49
Q	98	C	1.93542	1.14501	1	A	-0.3429	-1	E	2.50124	2	C	1.34911	14	K	1.753	31	Y	-0.1595	6	R	16.1	0.22	B	0	C	-6.45
Q	98	D	0.34886	-0.06796	1	A	-0.10754	-1	E	0.11665	2	C	0.2747	14	K	0.20729	31	Y	-0.04196	6	R	16.1	0.22	B	0	C	-5.51
Q	98	E	0.68238	0.04989	1	A	0.16946	-1	E	0.15215	2	C	0.81814	14	K	0.08713	31	Y	0.06062	6	R	16.1	0.22	B	0	C	-8.06
Q	98	F	1.02141	0.47311	1	A	0.113	-1	E	0.5959	2	C	0.47958	14	K	0.8489	31	Y	0.04056	6	R	16.1	0.22	B	0	C	0.5
Q	98	G	0.20832	0.05462	1	A	-0.18779	-1	E	0.30294	2	C	-0.01398	14	K	0.34609	31	Y	-0.05821	6	R	16.1	0.22	B	0	C	-1.79
Q	98	H	-0.21201	0.09587	1	A	-0.20434	-1	E	0.57978	2	C	-0.22883	14	K	0.28968	31	Y	-0.07441	6	R	16.1	0.22	B	0	C	-0.81
Q	98	I	0.9846	0.38963	1	A	0.18261	-1	E	0.47409	2	C	0.52363	14	K	0.66041	31	Y	0.03245	6	R	16.1	0.22	B	0	C	-2.77
Q	98	K	0.00903	-0.24063	1	A	0.26071	-1	E	0.02639	2	C	0.35824	14	K	-0.03972	31	Y	-0.03131	6	R	16.1	0.22	B	0	C	-1.11
Q	98	L	1.19483	0.61428	1	A	0.3218	-1	E	0.53797	2	C	0.63198	14	K	0.71372	31	Y	0.12278	6	R	16.1	0.22	B	0	C	-0.43
Q	98	M	0.67966	0.64543	1	A	0.17728	-1	E	0.46593	2	C	0.21988	14	K	0.46242	31	Y	0.04944	6	R	16.1	0.22	B	0	C	-0.78
Q	98	N	0.12739	-0.2367	1	A	-0.19722	-1	E	0.22239	2	C	0.16702	14	K	0.21541	31	Y	-0.14447	6	R	16.1	0.22	B	0	C	-0.26
Q	98	P	-0.19355	-0.07409	1	A	-0.20511	-1	E	0.267	2	C	-0.23589	14	K	0.17355	31	Y	-0.07195	6	R	16.1	0.22	B	0	C	-1.29
Q	98	R	-0.29304	-0.10976	1	A	0.29312	-1	E	-0.0541	2	C	-0.19881	14	K	-0.07936	31	Y	0.14409	6	R	16.1	0.22	B	0	C	-3.49
Q	98	S	0.01614	-0.15429	1	A	-0.27323	-1	E	0.02083	2	C	-0.22382	14	K	0.32116	31	Y	-0.07197	6	R	16.1	0.22	B	0	C	-0.12
Q	98	T	-0.11992	-0.15614	1	A	-0.14004	-1	E	0.1393	2	C	-0.13327	14	K	0.10076	31	Y	-0.06037	6	R	16.1	0.22	B	0	C	-1.85
Q	98	V	0.5746	0.4122	1	A	0.09601	-1	E	0.48268	2	C	0.3127	14	K	0.39113	31	Y	0.05107	6	R	16.1	0.22	B	0	C	-4.44
Q	98	W	1.19351	0.42494	1	A	0.06882	-1	E	0.40173	2	C	0.39272	14	K	0.89091	31	Y	0.04758	6	R	16.1	0.22	B	0	C	-2.14
Q	98	Y	1.4422	0.37731	1	A	0.00427	-1	E	0.66831	2	C	0.93398	14	K	1.04967	31	Y	-0.01689	6	R	16.1	0.22	B	0	C	-1.84
A	99	C	9.94525	1.60756	-1	Q	6.50424	1	C	5.05107	11	C	2.35119	13	K	2.53098	5	R	4.52967	4	C	15.7	0.16	B	0	C	-10.11
A	99	D	0.44318	0.02818	-1	Q	-0.06683	1	C	-0.08332	11	C	0.17107	13	K	0.20488	5	R	0.12345	4	C	15.7	0.16	B	0	C	-8.6
A	99	E	-0.2522	-0.24965	-1	Q	-0.83465	1	C	-0.12683	11	C	0.17562	13	K	0.24516	5	R	-0.15125	4	C	15.7	0.16	B	0	C	-13.64
A	99	F	1.78458	0.45048	-1	Q	0.86309	1	C	0.40624	11	C	0.28714	13	K	0.42136	5	R	0.45908	4	C	15.7	0.16	B	0	C	-10.87
A	99	G	0.70835	0.05064	-1	Q	0.55065	1	C	-0.03807	11	C	-0.07544	13	K	0.278	5	R	0.47576	4	C	15.7	0.16	B	0	C	-1.09
A	99	H	1.20315	0.2007	-1	Q	1.09345	1	C	0.3695	11	C	0.17118	13	K	0.07275	5	R	0.45196	4	C	15.7	0.16	B	0	C	-3.92
A	99	I	0.56841	0.2132	-1	Q	0.30915	1	C	0.08943	11	C	0.02142	13	K	0.00265	5	R	-0.06317	4	C	15.7	0.16	B	0	C	-2.69
A	99	K	0.03834	-0.09958	-1	Q	-0.35201	1	C	-0.06127	11	C	0.15504	13	K	-0.16575	5	R	-0.05636	4	C	15.7	0.16	B	0	C	-11.31
A	99	L	1.00456	0.54541	-1	Q	0.52246	1	C	-0.16735	11	C	0.24335	13	K	0.51242	5	R	0.22699	4	C	15.7	0.16	B	0	C	-11.98
A	99	M	-0.16363	-0.01718	-1	Q	0.19959	1	C	-0.17622	11	C	-0.09111	13	K	-0.02291	5	R	-0.00176	4	C	15.7	0.16	B	0	C	-12.01
A	99	N	0.94322	0.27337	-1	Q	0.58153	1	C	0.1262	11	C	0.08672	13	K	0.03511	5	R	0.20483	4	C	15.7	0.16	B	0	C	-8.75
A	99	P	-0.43711	-0.12544	-1	Q	0.13737	1	C	-0.33741	11	C	-0.30296	13	K	-0.1455	5	R	0.00785	4	C	15.7	0.16	B	0	C	-8.15
A	99	Q	-0.29596	0.17802	-1	Q	-0.32885	1	C	-0.48771	11	C	-0.07703	13	K	-0.02024	5	R	-0.05371	4	C	15.7	0.16	B	0	C	-4.26
A	99	R	0.74529	0.19179	-1	Q	0.62932	1	C	-0.15588	11	C	-0.11119	13	K	0.32905	5	R	0.14628	4	C	15.7	0.16	B	0	C	-10.65
A	99	S	1.07225	0.3817	-1	Q	0.98495	1	C	0.17583	11	C	0.11309	13	K	0.01489	5	R	0.50054	4	C	15.7	0.16	B	0	C	-4.87
A	99	T	0.99104	0.24458	-1	Q	0.86975	1	C	0.41035	11	C	0.2886	13	K	-0.02142	5	R	0.41321	4	C	15.7	0.16	B	0	C	-9.43
A	99	V	-0.23276	0.06121	-1	Q	-0.19263	1	C	-0.29555	11	C	-0.07753	13	K	-0.11309	5	R	-0.19844	4	C	15.7	0.16	B	0	C	-1.93
A	99	W	2.61027	1.22171	-1	Q	1.26826	1	C	0.10257	11	C	0.52224	13	K	0.72111	5	R	0.20286	4	C	15.7	0.16	B	0	C	-12.79
A	99	Y	1.93417	0.47923	-1	Q	0.64474	1	C	0.35469	11	C	0.21946	13	K	0.57195	5	R	0.39831	4	C	15.7	0.16	B	0	C	-11.46
C	100	A	-14.96893	-1.90892	-1	A	-2.80091	1	D	0.2857	29	Y	-1.67021	28	R	-7.04208	3	C	-3.44807	2	I	18.5	0.11	B	0	H	-5.03
C	100	D	-15.74606	-2.50481	-1	A	-3.32484	1	D	0.53335	29	Y	-1.33307	28	R	-7.95106	3	C	-3.98448	2	I	18.5	0.11	B	0	H	-11.64
C	100	E	-16.36467	-2.58179	-1	A	-3.18783	1	D	0.57397	29	Y	-1.25445	28	R	-8.5251	3	C	-3.95696	2	I	18.5	0.11	B	0	H	-1.92
C	100	F	-13.35852	-1.82611	-1	A	-2.05112	1	D	0.68708	29	Y	-1.04825	28	R	-6.57473	3	C	-2.78648	2	I	18.5	0.11	B	0	H	-12.11
C	100	G	-14.96715	-2.44097	-1	A	-2.75298	1	D	0.2442	29	Y	-1.27911	28	R	-6.95288	3	C	-3.64403	2	I	18.5	0.11	B	0	H	-13.02
C	100	H	-13.25103	-1.7559	-1	A	-1.92389	1	D	0.33242	29	Y	-1.54209	28	R	-6.2152	3	C	-2.78771	2	I	18.5	0.11	B	0	H	-11.39
C	100	I	-13.81447	-1.93869	-1	A	-2.24948	1	D	0.64313	29	Y	-1.52134	28	R	-6.52661	3	C	-2.62939	2	I	18.5	0.11	B	0	H	-11.19
C	100	K	-16.7869	-2.78041	-1	A	-3.2984	1	D	0.09881	29	Y	-1.82961	28	R	-7.98625	3	C	-3.66566	2	I	18.5	0.11	B	0	H	-4.71
C	100	L	-13.89784	-1.86599	-1	A	-2.27963	1	D	0.60513	29	Y	-1.25359	28	R	-6.75826	3	C	-2.79227	2	I	18.5	0.11	B	0	H	-12.94
C	100	M	-14.82965	-1.77352	-1	A	-2.48292	1	D	0.35045	29	Y	-1.43598	28	R	-6.84838	3	C	-3.2312	2	I	18.5	0.11	B	0	H	-5.22
C	100	N	-15.01202	-2.43005	-1	A	-2.3456	1	D	0.3403	29	Y	-1.49601	28	R	-7.21428	3	C	-3.4132	2	I	18.5	0.11	B	0	H	-4.28
C	100	P	-15.45191	-2.13808	-1	A	-2.72335	1	D	0.16981	29	Y	-1.51814	28	R	-7.04896	3	C	-3.41908	2	I	18.5	0.11	B	0	H	-12.42
C	100	R	-15.19859	-2.47815	-1	A	-1.80225	1	D	0.38078	29	Y	-1.3013	28	R	-7.11142	3	C	-3.21537	2	I	18.5	0.11	B	0	H	-4.32
C	100	S	-13.95668	-2.35897	-1	A	-2.59377	1	D	0.44265	29	Y	-1.48714	28	R	-6.58491	3	C	-3.25182	2	I	18.5	0.11	B	0	H	-11.95
C	100	T	-14.29848	-2.40599	-1	A	-2.34408	1	D	0.01278	29	Y	-1.46002	28	R	-6.70893	3	C	-3.05835	2	I	18.5	0.11	B	0	H	-6.47
C	100	V	-14.61262	-1.73557	-1	A	-2.49591	1	D	0.38323	29	Y	-1.49295	28	R	-6.83478	3	C	-2.97957	2	I	18.5	0.11	B	0	H	-11.23
C	100	W	-14.06369	-1.80924	-1	A	-1.94083	1	D	0.97152	29	Y	-1.13859	28	R	-7.06905	3	C	-3.48472	2	I	18.5	0.11	B	0	H	-7.79
C	100	Y	-12.72571	-1.73731	-1	A	-1.97962	1	D	1.36068	29	Y	-0.94619	28	R	-6.85476	3	C	-2.99918	2	I	18.5	0.11	B	0	H	-4.78
D	101	A	0.33509	0.38351	1	I	0.2878	-1	C	-0.01047	3	R	-0.27107	27	R	0.0598	2	C	0.0593	28	Y	11.7	0.11	B	0	H	-10.54
D	101	C	7.20046	3.38593	1	I	6.31978	-1	C	2.29477	3	R	2.09113	27	R	2.67908	2	C	1.33752	28	Y	11.7	0.11	B	0	H	-10.89
D	101	E	-0.71645	-0.02098	1	I	-0.72335	-1	C	-0.14459	3	R	-0.20145	27	R	-0.26276	2	C	-0.35784	28	Y	11.7	0.11	B	0	H	-5.7
D	101	F	1.64075	0.94391	1	I	1.27945	-1	C	0.2844	3	R	0.32926	27	R	0.37492	2	C	0.62091	28	Y	11.7	0.11	B	0	H	-11.82
D	101	G	0.24405	-0.09587	1	I	0.61556	-1	C	0.01407	3	R	-0.05247	27	R	0.14498	2	C	0.14937	28	Y	11.7	0.11	B	0	H	-8.52
D	101	H	0.80081	0.29475	1	I	1.07771	-1	C	0.05828	3	R	0.15607	27	R	0.21677	2	C	0.49941	28	Y	11.7	0.11	B	0	H	-6.39
D	101	I	1.51125	1.34175	1	I	0.95661	-1	C	0.3194	3	R	0.13329	27	R	0.42821	2	C	0.25229	28	Y	11.7	0.11	B	0	H	-6.67
D	101	K	-2.18376	-1.02553	1	I	-0.68836	-1	C	-1.1141	3	R	-1.02253	27	R	-0.57675	2	C	-0.45401	28	Y	11.7	0.11	B	0	H	-11.08
D	101	L	1.89089	1.1803	1	I	1.31472	-1	C	0.56166	3	R	0.36497	27	R	0.49664	2	C	0.41402	28	Y	11.7	0.11	B	0	H	-5.62
D	101	M	1.57039	0.84795	1	I	1.06054	-1	C	0.41748	3	R	0.31709	27	R	0.29796	2	C	0.53643	28	Y	11.7	0.11	B	0	H	-5.02
D	101	N	-0.51939	-0.43671	1	I	0.03983	-1	C	-0.24745	3	R	-0.17559	27	R	-0.10389	2	C	-0.00135	28	Y	11.7	0.11	B	0	H	-3.45
D	101	P	-0.06215	-0.08184	1	I	0.61524	-1	C	-0.13406	3	R	-0.3714	27	R	0.09615	2	C	4.15E-04	28	Y	11.7	0.11	B	0	H	-12.52
D	101	Q	-0.47596	-0.47478	1	I	0.06054	-1	C	-0.24629	3	R	-0.16517	27	R	-0.17354	2	C	0.0372	28	Y	11.7	0.11	B	0	H	-1.57
D	101	R	-0.40045	-0.30211	1	I	0.29304	-1	C	-0.22683	3	R	-0.09858	27	R	0.00318	2	C	-0.07271	28	Y	11.7	0.11	B	0	H	-11.3
D	101	S	0.12142	0.08045	1	I	0.42443	-1	C	-0.11471	3	R	-0.14002	27	R	0.18671	2	C	-0.09568	28	Y	11.7	0.11	B	0	H	-4.43
D	101	T	-0.07622	0.20318	1	I	0.28219	-1	C	-0.20149	3	R	-0.22725	27	R	0.11195	2	C	-0.12779	28	Y	11.7	0.11	B	0	H	-8.16
D	101	V	0.99437	0.94764	1	I	0.63441	-1	C	0.27118	3	R	0.02368	27	R	0.21136	2	C	0.22608	28	Y	11.7	0.11	B	0	H	-3.59
D	101	W	0.94316	-0.07902	1	I	0.877	-1	C	0.1851	3	R	0.29001	27	R	0.05014	2	C	0.58077	28	Y	11.7	0.11	B	0	H	-7.58
D	101	Y	1.50632	0.82121	1	I	1.02229	-1	C	0.26191	3	R	0.44853	27	R	0.34592	2	C	0.54798	28	Y	11.7	0.11	B	0	H	-5.54
I	102	A	-0.70967	-0.26538	-1	D	-0.32633	1	C	-0.17095	3	L	-0.1241	2	R	-0.04913	-2	C	-0.11759	4	K	14.5	0.16	B	0	C	-0.98
I	102	C	12.74141	2.88591	-1	D	6.18746	1	C	1.19899	3	L	1.17132	2	R	4.94518	-2	C	1.54778	4	K	14.5	0.16	B	0	C	-0.87
I	102	D	-0.67128	-0.369	-1	D	-0.33876	1	C	-0.33365	3	L	-0.30262	2	R	-0.30942	-2	C	0.05909	4	K	14.5	0.16	B	0	C	-0.32
I	102	E	-1.96221	-0.91249	-1	D	-0.73771	1	C	-0.1914	3	L	-0.2807	2	R	-1.19192	-2	C	0.13733	4	K	14.5	0.16	B	0	C	-0.08
I	102	F	0.85132	-0.03897	-1	D	0.21391	1	C	0.14087	3	L	0.06312	2	R	-0.04307	-2	C	0.13709	4	K	14.5	0.16	B	0	C	0.71
I	102	G	-0.08802	-0.07201	-1	D	-0.13905	1	C	-0.40136	3	L	-0.23927	2	R	0.36339	-2	C	-0.11489	4	K	14.5	0.16	B	0	C	0.26
I	102	H	1.57687	0.21517	-1	D	0.56396	1	C	-0.06892	3	L	-0.06963	2	R	0.65589	-2	C	0.12237	4	K	14.5	0.16	B	0	C	0.21
I	102	K	-1.37897	-0.41022	-1	D	-0.83927	1	C	-0.61552	3	L	-0.67739	2	R	0.02636	-2	C	-0.23525	4	K	14.5	0.16	B	0	C	-0.95
I	102	L	0.06508	-0.16991	-1	D	-0.0019	1	C	0.25926	3	L	0.21688	2	R	-0.4025	-2	C	0.13794	4	K	14.5	0.16	B	0	C	-1.28
I	102	M	-0.92592	-0.61407	-1	D	-0.60505	1	C	-0.0418	3	L	-0.0674	2	R	-0.67953	-2	C	-0.12227	4	K	14.5	0.16	B	0	C	-2.02
I	102	N	-0.93858	-0.09033	-1	D	-0.24272	1	C	-0.49524	3	L	-0.29652	2	R	0.05592	-2	C	-0.13217	4	K	14.5	0.16	B	0	C	-2.71
I	102	P	0.21355	-0.10196	-1	D	-0.23756	1	C	-0.30384	3	L	-0.21961	2	R	0.10608	-2	C	-0.07314	4	K	14.5	0.16	B	0	C	-0.27
I	102	Q	-0.81845	-0.40346	-1	D	-0.46703	1	C	-0.28584	3	L	-0.52091	2	R	-0.39634	-2	C	0.23799	4	K	14.5	0.16	B	0	C	-0.5
I	102	R	0.2624	0.31405	-1	D	-0.26653	1	C	-0.21564	3	L	-0.03886	2	R	0.09009	-2	C	-0.11033	4	K	14.5	0.16	B	0	C	-0.68
I	102	S	1.09849	0.17979	-1	D	0.25331	1	C	-0.40058	3	L	-0.35932	2	R	0.78078	-2	C	0.12179	4	K	14.5	0.16	B	0	C	-1.44
I	102	T	0.58432	0.09467	-1	D	0.18114	1	C	-0.3165	3	L	-0.16053	2	R	0.28995	-2	C	-0.04211	4	K	14.5	0.16	B	0	C	-0.81
I	102	V	-0.58462	-0.58866	-1	D	-0.3746	1	C	0.0625	3	L	-0.02722	2	R	-0.64252	-2	C	0.13794	4	K	14.5	0.16	B	0	C	-0.03
I	102	W	2.12746	0.96187	-1	D	0.23119	1	C	-0.06974	3	L	0.08717	2	R	0.35081	-2	C	0.08977	4	K	14.5	0.16	B	0	C	0.42
I	102	Y	1.32788	0.04864	-1	D	0.35858	1	C	0.17836	3	L	0.18014	2	R	-0.32277	-2	C	0.32404	4	K	14.5	0.16	B	0	C	0.23
C	103	A	-11.25978	-2.24649	-1	I	-0.66471	1	R	0.84167	3	K	-0.9116	5	L	0.19922	2	L	-7.04208	-3	C	15.9	0.12	U	1	C	-11.39
C	103	D	-12.06876	-2.49946	-1	I	-0.59138	1	R	1.30942	3	K	-0.82266	5	L	0.11002	2	L	-7.95106	-3	C	15.9	0.12	U	1	C	-13.85
C	103	E	-11.48209	-2.13909	-1	I	-0.10794	1	R	1.8942	3	K	-0.15333	5	L	0.44176	2	L	-8.5251	-3	C	15.9	0.12	U	1	C	-4.74
C	103	F	-10.24883	-1.6209	-1	I	-0.41357	1	R	0.77326	3	K	-0.62065	5	L	0.35164	2	L	-6.57473	-3	C	15.9	0.12	U	1	C	-12.92
C	103	G	-12.47718	-2.74609	-1	I	-1.3852	1	R	0.28786	3	K	-1.53667	5	L	-0.25766	2	L	-6.95288	-3	C	15.9	0.12	U	1	C	-12.01
C	103	H	-11.29101	-2.25413	-1	I	-1.41689	1	R	0.07842	3	K	-1.32667	5	L	-0.10696	2	L	-6.2152	-3	C	15.9	0.12	U	1	C	-13.28
C	103	I	-9.85933	-1.11246	-1	I	-0.32161	1	R	1.21816	3	K	-0.64813	5	L	0.52501	2	L	-6.52661	-3	C	15.9	0.12	U	1	C	-4.16
C	103	K	-13.54214	-2.89438	-1	I	-1.83098	1	R	0.6571	3	K	-1.1853	5	L	-0.22074	2	L	-7.98625	-3	C	15.9	0.12	U	1	C	-11.18
C	103	L	-9.89515	-1.35055	-1	I	0.02028	1	R	1.27416	3	K	-0.4001	5	L	0.60844	2	L	-6.75826	-3	C	15.9	0.12	U	1	C	-4.45
C	103	M	-10.88034	-1.67335	-1	I	-0.5576	1	R	0.65692	3	K	-0.92885	5	L	0.28696	2	L	-6.84838	-3	C	15.9	0.12	U	1	C	-7.14
C	103	N	-12.3322	-2.37855	-1	I	-1.32755	1	R	0.38387	3	K	-1.37949	5	L	-0.13735	2	L	-7.21428	-3	C	15.9	0.12	U	1	C	-9.74
C	103	P	-13.13327	-2.64698	-1	I	-1.73954	1	R	-0.22001	3	K	-1.59086	5	L	-0.28214	2	L	-7.04896	-3	C	15.9	0.12	U	1	C	-12.39
C	103	Q	-12.88286	-2.68757	-1	I	-1.41622	1	R	0.75758	3	K	-0.55064	5	L	0.05092	2	L	-8.14213	-3	C	15.9	0.12	U	1	C	-13.02
C	103	R	-13.03723	-2.85785	-1	I	-1.17142	1	R	0.21943	3	K	-1.34936	5	L	-0.21051	2	L	-7.11142	-3	C	15.9	0.12	U	1	C	-1.77
C	103	S	-12.02567	-2.49043	-1	I	-1.62805	1	R	0.10128	3	K	-1.43363	5	L	-0.24625	2	L	-6.58491	-3	C	15.9	0.12	U	1	C	-11.61
C	103	T	-12.11934	-2.31963	-1	I	-1.5305	1	R	0.06657	3	K	-1.44554	5	L	-0.11568	2	L	-6.70893	-3	C	15.9	0.12	U	1	C	-12.24
C	103	V	-10.71408	-1.41273	-1	I	-0.62685	1	R	0.89395	3	K	-0.76226	5	L	0.37476	2	L	-6.83478	-3	C	15.9	0.12	U	1	C	-4.36
C	103	W	-11.23932	-2.26025	-1	I	-0.17729	1	R	0.93453	3	K	-0.75659	5	L	0.26431	2	L	-7.06905	-3	C	15.9	0.12	U	1	C	-4.41
C	103	Y	-9.93341	-1.47028	-1	I	-0.32921	1	R	1.20561	3	K	-0.3972	5	L	0.40902	2	L	-6.85476	-3	C	15.9	0.12	U	1	C	-3.63
R	104	A	0.50421	0.22796	1	L	0.24061	-1	C	0.43689	3	K	-0.4606	-3	D	-0.15663	-2	I	0.11005	2	K	9.3	0.12	B	0	C	-0.44
R	104	C	7.53821	1.41855	1	L	7.46076	-1	C	1.49163	3	K	1.90166	-3	D	1.21727	-2	I	1.61507	2	K	9.3	0.12	B	0	C	-11.2
R	104	D	-0.53838	-0.22116	1	L	-0.36116	-1	C	0.83869	3	K	-0.9857	-3	D	-0.75937	-2	I	0.37054	2	K	9.3	0.12	B	0	C	-9.31
R	104	E	0.05708	-0.01936	1	L	-0.26175	-1	C	1.20746	3	K	-1.04888	-3	D	-0.682	-2	I	0.57861	2	K	9.3	0.12	B	0	C	-11.6
R	104	F	1.17662	0.62989	1	L	1.27395	-1	C	0.48766	3	K	-0.31651	-3	D	0.21644	-2	I	0.32358	2	K	9.3	0.12	B	0	C	-8.66
R	104	G	-0.47009	-0.23075	1	L	-0.13717	-1	C	0.13794	3	K	-0.45418	-3	D	-0.47363	-2	I	0.0176	2	K	9.3	0.12	B	0	C	-5.64
R	104	H	0.81662	0.10992	1	L	1.14413	-1	C	0.1513	3	K	0.0289	-3	D	0.02886	-2	I	0.19583	2	K	9.3	0.12	B	0	C	-3.44
R	104	I	1.36921	0.87375	1	L	1.14231	-1	C	0.53736	3	K	-0.18282	-3	D	0.5105	-2	I	0.24026	2	K	9.3	0.12	B	0	C	-13.17
R	104	K	-0.44498	-0.07561	1	L	-0.50503	-1	C	0.19515	3	K	-0.42276	-3	D	-0.44521	-2	I	0.00602	2	K	9.3	0.12	B	0	C	-1.12
R	104	L	1.50012	0.78501	1	L	1.08208	-1	C	0.76203	3	K	-0.29912	-3	D	0.36773	-2	I	0.40948	2	K	9.3	0.12	B	0	C	-4.95
R	104	M	0.35033	0.47714	1	L	0.51003	-1	C	0.1254	3	K	-0.69348	-3	D	0.11502	-2	I	0.02969	2	K	9.3	0.12	B	0	C	-9.63
R	104	N	-0.42638	-0.27938	1	L	-0.07491	-1	C	0.04879	3	K	-0.26479	-3	D	-0.33763	-2	I	0.0072	2	K	9.3	0.12	B	0	C	-7.88
R	104	P	-0.41609	-0.2182	1	L	0.18728	-1	C	-0.09663	3	K	-0.51864	-3	D	-0.47675	-2	I	-0.00603	2	K	9.3	0.12	B	0	C	-4.48
R	104	Q	0.80431	0.2288	1	L	0.60203	-1	C	0.95082	3	K	-0.58832	-3	D	-0.45277	-2	I	0.53974	2	K	9.3	0.12	B	0	C	-4.56
R	104	S	0.2084	-0.12809	1	L	0.54672	-1	C	0.25371	3	K	-0.18282	-3	D	-0.32273	-2	I	0.22785	2	K	9.3	0.12	B	0	C	-5.24
R	104	T	0.036	0.02466	1	L	0.47874	-1	C	-0.01165	3	K	-0.22681	-3	D	-0.08465	-2	I	0.04113	2	K	9.3	0.12	B	0	C	-6.35
R	104	V	1.1337	0.65873	1	L	1.11072	-1	C	0.58546	3	K	-0.51009	-3	D	0.29175	-2	I	0.35106	2	K	9.3	0.12	B	0	C	-12.91
R	104	W	0.66668	0.31698	1	L	0.95461	-1	C	0.35541	3	K	-0.25006	-3	D	-0.10639	-2	I	0.26521	2	K	9.3	0.12	B	0	C	-12.07
R	104	Y	1.43864	0.61305	1	L	1.19604	-1	C	0.94375	3	K	-0.35683	-3	D	0.0912	-2	I	0.59797	2	K	9.3	0.12	B	0	C	-4.04
L	105	A	-0.55099	-0.37689	-1	R	-0.43166	1	K	-0.29342	-3	I	-0.46132	-2	C	-0.07402	2	K	-0.01565	-4	D	7.4	0.06	B	0	C	-0.89
L	105	C	1.76024	1.0987	-1	R	1.28098	1	K	1.1408	-3	I	1.85906	-2	C	-0.11367	2	K	0.01487	-4	D	7.4	0.06	B	0	C	-0.43
L	105	D	-0.22215	-0.05279	-1	R	-0.0897	1	K	-0.30179	-3	I	-0.23735	-2	C	0.07221	2	K	-0.05701	-4	D	7.4	0.06	B	0	C	-0.33
L	105	E	-0.0486	0.0215	-1	R	0.14725	1	K	-0.26594	-3	I	-0.12465	-2	C	0.14218	2	K	-0.06613	-4	D	7.4	0.06	B	0	C	-0.29
L	105	F	0.01296	0.04531	-1	R	0.04292	1	K	-0.06229	-3	I	0.00642	-2	C	-0.04461	2	K	0.05115	-4	D	7.4	0.06	B	0	C	-0.25
L	105	G	-0.52343	-0.30587	-1	R	-0.31959	1	K	-0.4214	-3	I	-0.3451	-2	C	-0.1124	2	K	-0.06594	-4	D	7.4	0.06	B	0	C	0.28
L	105	H	-0.79292	-0.60743	-1	R	-0.57733	1	K	-0.40108	-3	I	-0.55643	-2	C	-0.17463	2	K	-0.06185	-4	D	7.4	0.06	B	0	C	-0.84
L	105	I	-0.1875	-0.18214	-1	R	-0.29743	1	K	0.10455	-3	I	-0.25549	-2	C	-0.02559	2	K	0.09358	-4	D	7.4	0.06	B	0	C	-1.16
L	105	K	-1.11578	-0.79776	-1	R	-0.45691	1	K	-0.97687	-3	I	-1.00791	-2	C	-0.04879	2	K	-0.05907	-4	D	7.4	0.06	B	0	C	-1.64
L	105	M	-0.1479	-0.2118	-1	R	-0.23645	1	K	0.15247	-3	I	-0.09003	-2	C	-0.13989	2	K	0.08202	-4	D	7.4	0.06	B	0	C	-0.32
L	105	N	-0.55095	-0.59206	-1	R	-0.25195	1	K	-0.25787	-3	I	-0.30182	-2	C	-0.15754	2	K	-0.09159	-4	D	7.4	0.06	B	0	C	-0.43
L	105	P	-0.85124	-0.80687	-1	R	-0.54121	1	K	-0.35439	-3	I	-0.50391	-2	C	-0.28625	2	K	-0.06106	-4	D	7.4	0.06	B	0	C	-13.07
L	105	Q	-0.77608	-0.62025	-1	R	-0.38231	1	K	-0.54958	-3	I	-0.48712	-2	C	-0.18589	2	K	-0.10306	-4	D	7.4	0.06	B	0	C	-2.78
L	105	R	-0.94876	-0.51316	-1	R	-0.69203	1	K	-0.69231	-3	I	-0.81153	-2	C	-0.11572	2	K	-0.02148	-4	D	7.4	0.06	B	0	C	-3.51
L	105	S	-0.66199	-0.51001	-1	R	-0.48629	1	K	-0.32766	-3	I	-0.46216	-2	C	-0.19356	2	K	-0.00627	-4	D	7.4	0.06	B	0	C	-1.57
L	105	T	-0.78641	-0.59298	-1	R	-0.57046	1	K	-0.40939	-3	I	-0.49471	-2	C	-0.26176	2	K	-0.02994	-4	D	7.4	0.06	B	0	C	-0.67
L	105	V	-0.10974	-0.1568	-1	R	-0.17933	1	K	0.11662	-3	I	-0.03863	-2	C	-0.12925	2	K	0.05814	-4	D	7.4	0.06	B	0	C	-0.28
L	105	W	-0.5515	-0.2591	-1	R	-0.29162	1	K	-0.55226	-3	I	-0.61751	-2	C	0.06525	2	K	7.61E-04	-4	D	7.4	0.06	B	0	C	0.2
L	105	Y	-0.00219	-0.03487	-1	R	0.04842	1	K	-0.01792	-3	I	-6.54E-04	-2	C	-0.02573	2	K	0.02421	-4	D	7.4	0.06	B	0	C	0.56
K	106	A	0.85857	0.70222	-1	L	0.05705	1	K	0.76103	-3	C	0.29242	-2	R	0.10585	2	L	0.4603	-4	I	13.5	0.12	S	6	C	-11.09
K	106	C	5.2279	1.84467	-1	L	1.58984	1	K	5.25148	-3	C	1.74932	-2	R	1.58042	2	L	1.89814	-4	I	13.5	0.12	S	6	C	-3.78
K	106	D	0.57701	0.3601	-1	L	0.20866	1	K	0.45122	-3	C	0.44732	-2	R	-0.0293	2	L	0.159	-4	I	13.5	0.12	S	6	C	-9.4
K	106	E	1.05178	0.47028	-1	L	0.48125	1	K	0.81994	-3	C	0.6415	-2	R	0.16832	2	L	0.24196	-4	I	13.5	0.12	S	6	C	-10.93
K	106	F	1.99396	0.9843	-1	L	0.54708	1	K	1.91385	-3	C	0.6772	-2	R	0.51401	2	L	0.80275	-4	I	13.5	0.12	S	6	C	-3.42
K	106	G	0.44171	0.27551	-1	L	0.03356	1	K	0.49124	-3	C	0.27504	-2	R	-0.03472	2	L	0.20139	-4	I	13.5	0.12	S	6	C	-11.27
K	106	H	0.85284	0.52697	-1	L	-0.02996	1	K	0.91594	-3	C	0.13326	-2	R	0.32046	2	L	0.39914	-4	I	13.5	0.12	S	6	C	-12.75
K	106	I	1.5928	1.07936	-1	L	0.09324	1	K	1.51176	-3	C	0.23798	-2	R	0.37715	2	L	0.97767	-4	I	13.5	0.12	S	6	C	-12.58
K	106	L	2.05282	1.25056	-1	L	0.45244	1	K	1.88754	-3	C	0.74388	-2	R	0.39414	2	L	0.9148	-4	I	13.5	0.12	S	6	C	-11.08
K	106	M	1.43877	0.80748	-1	L	0.14715	1	K	1.38112	-3	C	0.28225	-2	R	0.31974	2	L	0.83677	-4	I	13.5	0.12	S	6	C	-12.79
K	106	N	0.45016	0.16902	-1	L	-0.04061	1	K	0.42906	-3	C	0.10112	-2	R	-0.03257	2	L	0.38161	-4	I	13.5	0.12	S	6	C	-4.29
K	106	P	0.51402	0.27869	-1	L	-0.14909	1	K	0.5837	-3	C	0.0429	-2	R	0.08217	2	L	0.38894	-4	I	13.5	0.12	S	6	C	-11.82
K	106	Q	0.88052	0.25203	-1	L	0.30637	1	K	0.83202	-3	C	0.20051	-2	R	0.41677	2	L	0.26321	-4	I	13.5	0.12	S	6	C	-11.46
K	106	R	0.28636	0.41563	-1	L	-0.00168	1	K	0.25688	-3	C	0.20082	-2	R	0.0389	2	L	0.04663	-4	I	13.5	0.12	S	6	C	-2.13
K	106	S	0.38612	0.12951	-1	L	-0.03961	1	K	0.44567	-3	C	-0.02431	-2	R	0.14121	2	L	0.26921	-4	I	13.5	0.12	S	6	C	-12.74
K	106	T	0.64146	0.41491	-1	L	0.00275	1	K	0.67711	-3	C	0.14044	-2	R	0.12711	2	L	0.3739	-4	I	13.5	0.12	S	6	C	-12.83
K	106	V	1.68722	0.94832	-1	L	0.23267	1	K	1.63795	-3	C	0.4072	-2	R	0.38085	2	L	0.89916	-4	I	13.5	0.12	S	6	C	-12.02
K	106	W	1.04612	0.60137	-1	L	0.30582	1	K	0.96268	-3	C	0.29459	-2	R	0.39349	2	L	0.35804	-4	I	13.5	0.12	S	6	C	-6.15
K	106	Y	1.83873	0.86317	-1	L	0.49298	1	K	1.72397	-3	C	0.63472	-2	R	0.49328	2	L	0.71073	-4	I	13.5	0.12	S	6	C	-12.81
K	107	A	0.5851	0.43878	1	L	0.05705	-1	K	0.53217	-3	R	0.24779	-4	C	0.09755	-2	L	0.23975	2	K	7.9	0.1	S	4	C	-6.02
K	107	C	2.38286	1.71632	1	L	1.58984	-1	K	1.59263	-3	R	2.56312	-4	C	-0.02358	-2	L	-0.15668	2	K	7.9	0.1	S	4	C	-5.85
K	107	D	0.72831	0.33513	1	L	0.20866	-1	K	0.74298	-3	R	0.30687	-4	C	0.12579	-2	L	0.29564	2	K	7.9	0.1	S	4	C	-11.36
K	107	E	1.22558	0.5604	1	L	0.48125	-1	K	1.14142	-3	R	0.49382	-4	C	0.23184	-2	L	0.49992	2	K	7.9	0.1	S	4	C	-10.84
K	107	F	1.10779	0.72424	1	L	0.54708	-1	K	0.85078	-3	R	0.85408	-4	C	0.0801	-2	L	0.17359	2	K	7.9	0.1	S	4	C	-12.01
K	107	G	0.24969	0.15722	1	L	0.03356	-1	K	0.26705	-3	R	0.30721	-4	C	-0.04953	-2	L	-0.00799	2	K	7.9	0.1	S	4	C	-9.72
K	107	H	0.20407	0.42058	1	L	-0.02996	-1	K	0.04384	-3	R	0.35658	-4	C	-0.06309	-2	L	-0.08942	2	K	7.9	0.1	S	4	C	-2.64
K	107	I	0.59476	0.60291	1	L	0.09324	-1	K	0.40619	-3	R	0.34553	-4	C	0.08103	-2	L	0.16821	2	K	7.9	0.1	S	4	C	-5.03
K	107	L	1.2778	0.85085	1	L	0.45244	-1	K	1.08073	-3	R	0.77567	-4	C	0.16527	-2	L	0.33685	2	K	7.9	0.1	S	4	C	-7.11
K	107	M	0.55798	0.51249	1	L	0.14715	-1	K	0.39811	-3	R	0.38447	-4	C	0.05765	-2	L	0.11585	2	K	7.9	0.1	S	4	C	-13.33
K	107	N	0.11616	0.13026	1	L	-0.04061	-1	K	0.13244	-3	R	0.06373	-4	C	0.02109	-2	L	0.03133	2	K	7.9	0.1	S	4	C	-3.95
K	107	P	-0.08542	0.20448	1	L	-0.14909	-1	K	-0.1265	-3	R	0.15367	-4	C	-0.06967	-2	L	-0.1694	2	K	7.9	0.1	S	4	C	-14.19
K	107	Q	0.48179	0.3594	1	L	0.30637	-1	K	0.27341	-3	R	0.36043	-4	C	0.04848	-2	L	0.07289	2	K	7.9	0.1	S	4	C	-4.37
K	107	R	0.31775	0.2709	1	L	-0.00168	-1	K	0.2983	-3	R	0.1908	-4	C	0.02948	-2	L	0.09747	2	K	7.9	0.1	S	4	C	-2.49
K	107	S	-0.04593	0.09696	1	L	-0.03961	-1	K	-0.11655	-3	R	0.10585	-4	C	-0.05956	-2	L	-0.09224	2	K	7.9	0.1	S	4	C	-5.86
K	107	T	0.11642	0.22918	1	L	0.00275	-1	K	0.05287	-3	R	0.23965	-4	C	-0.03564	-2	L	-0.08757	2	K	7.9	0.1	S	4	C	-8
K	107	V	0.72852	0.60465	1	L	0.23267	-1	K	0.5381	-3	R	0.54836	-4	C	0.04926	-2	L	0.1309	2	K	7.9	0.1	S	4	C	-6.01
K	107	W	0.70308	0.46571	1	L	0.30582	-1	K	0.50633	-3	R	0.40789	-4	C	0.08345	-2	L	0.21173	2	K	7.9	0.1	S	4	C	-4.22
K	107	Y	1.0774	0.74978	1	L	0.49298	-1	K	0.83075	-3	R	0.7666	-4	C	0.11476	-2	L	0.19604	2	K	7.9	0.1	S	4	C	-3.64
L	108	A	-0.7562	-0.36895	-1	K	-0.3594	1	K	-0.57078	-5	C	-0.22279	-2	K	-0.09231	2	C	-0.44109	-4	R	14.9	0.16	S	7	C	0.55
L	108	C	5.87596	1.43612	-1	K	2.4728	1	K	5.17294	-5	C	1.63338	-2	K	2.89003	2	C	1.35255	-4	R	14.9	0.16	S	7	C	-2.2
L	108	D	0.68219	0.2125	-1	K	0.31077	1	K	0.47712	-5	C	0.26573	-2	K	0.32938	2	C	0.08707	-4	R	14.9	0.16	S	7	C	-12.4
L	108	E	0.7563	0.32964	-1	K	0.39309	1	K	0.5018	-5	C	0.2246	-2	K	0.23919	2	C	0.2925	-4	R	14.9	0.16	S	7	C	-10.97
L	108	F	0.24032	0.01447	-1	K	0.12825	1	K	0.34571	-5	C	-0.12158	-2	K	0.16679	2	C	0.19512	-4	R	14.9	0.16	S	7	C	-9.72
L	108	G	-0.19273	-0.14044	-1	K	-0.13335	1	K	-0.04192	-5	C	-0.07681	-2	K	-0.02424	2	C	-0.09167	-4	R	14.9	0.16	S	7	C	2.1
L	108	H	-0.12034	-0.37057	-1	K	-0.15812	1	K	0.03303	-5	C	0.04253	-2	K	0.44616	2	C	-0.60904	-4	R	14.9	0.16	S	7	C	1.93
L	108	I	-0.82707	-0.42151	-1	K	-0.36161	1	K	-0.67203	-5	C	-0.25889	-2	K	-0.00965	2	C	-0.55851	-4	R	14.9	0.16	S	7	C	-3.75
L	108	K	-0.70447	-0.31504	-1	K	-0.28857	1	K	-0.47953	-5	C	-0.35226	-2	K	-0.12319	2	C	-0.229	-4	R	14.9	0.16	S	7	C	-9.9
L	108	M	-1.11083	-0.52339	-1	K	-0.51385	1	K	-0.74791	-5	C	-0.44606	-2	K	-0.20393	2	C	-0.46083	-4	R	14.9	0.16	S	7	C	0.96
L	108	N	-0.32811	-0.34983	-1	K	-0.21444	1	K	-0.11381	-5	C	-0.11352	-2	K	0.214	2	C	-0.4286	-4	R	14.9	0.16	S	7	C	0.42
L	108	P	-0.86083	-0.55193	-1	K	-0.546	1	K	-0.5195	-5	C	-0.11017	-2	K	-0.04322	2	C	-0.70744	-4	R	14.9	0.16	S	7	C	-3.61
L	108	Q	-0.00273	-0.13776	-1	K	-0.13868	1	K	0.09442	-5	C	0.17746	-2	K	0.0869	2	C	-0.26709	-4	R	14.9	0.16	S	7	C	-2.28
L	108	R	-0.68443	-0.3271	-1	K	-0.36475	1	K	-0.49803	-5	C	-0.1413	-2	K	-0.14594	2	C	-0.39716	-4	R	14.9	0.16	S	7	C	-5.74
L	108	S	0.10614	-0.22401	-1	K	-0.09885	1	K	0.18939	-5	C	0.22061	-2	K	0.3606	2	C	-0.47507	-4	R	14.9	0.16	S	7	C	-1
L	108	T	-0.15341	-0.42358	-1	K	-0.18431	1	K	0.15489	-5	C	-0.09309	-2	K	0.43199	2	C	-0.4923	-4	R	14.9	0.16	S	7	C	-6.15
L	108	V	-0.45388	-0.21971	-1	K	-0.29489	1	K	-0.33128	-5	C	0.0133	-2	K	-0.14369	2	C	-0.3235	-4	R	14.9	0.16	S	7	C	-9.48
L	108	W	-0.18997	-0.04707	-1	K	-0.03843	1	K	-0.20736	-5	C	-0.09568	-2	K	-0.03058	2	C	-0.0637	-4	R	14.9	0.16	S	7	C	-0.39
L	108	Y	0.74863	0.15227	-1	K	0.29318	1	K	0.63784	-5	C	0.27305	-2	K	0.41836	2	C	0.05721	-4	R	14.9	0.16	S	7	C	-0.97
K	109	A	1.7954	0.92803	1	C	0.54492	-1	L	0.37748	2	S	0.84664	-6	C	0.23975	-2	K	0.65598	-10	A	13.9	0.21	S	6	C	-1.23
K	109	C	8.09202	6.32639	1	C	2.75614	-1	L	1.91937	2	S	4.10001	-6	C	-0.15668	-2	K	2.50535	-10	A	13.9	0.21	S	6	C	-4.06
K	109	D	0.82639	-0.04588	1	C	0.21581	-1	L	0.1857	2	S	0.39751	-6	C	0.29564	-2	K	0.30386	-10	A	13.9	0.21	S	6	C	-7.73
K	109	E	0.73354	-0.28375	1	C	0.37835	-1	L	0.0218	2	S	0.16801	-6	C	0.49992	-2	K	0.11751	-10	A	13.9	0.21	S	6	C	-7.28
K	109	F	2.44754	1.4553	1	C	1.01567	-1	L	0.58266	2	S	1.27659	-6	C	0.17359	-2	K	0.69741	-10	A	13.9	0.21	S	6	C	-12.78
K	109	G	1.16367	0.61324	1	C	0.25815	-1	L	0.46953	2	S	0.73801	-6	C	-0.00799	-2	K	0.30099	-10	A	13.9	0.21	S	6	C	0.58
K	109	H	1.68004	1.03472	1	C	0.57224	-1	L	0.50705	2	S	1.06573	-6	C	-0.08942	-2	K	0.41131	-10	A	13.9	0.21	S	6	C	-3.78
K	109	I	2.22239	1.30767	1	C	0.91986	-1	L	0.45243	2	S	1.19827	-6	C	0.16821	-2	K	0.72423	-10	A	13.9	0.21	S	6	C	-6.3
K	109	L	2.4619	1.16471	1	C	1.18357	-1	L	0.39537	2	S	1.38967	-6	C	0.33685	-2	K	0.71863	-10	A	13.9	0.21	S	6	C	-4.6
K	109	M	2.06804	1.13005	1	C	0.68309	-1	L	0.46419	2	S	1.16466	-6	C	0.11585	-2	K	0.67762	-10	A	13.9	0.21	S	6	C	-13.67
K	109	N	0.70778	0.2689	1	C	0.11494	-1	L	0.27218	2	S	0.41095	-6	C	0.03133	-2	K	0.15989	-10	A	13.9	0.21	S	6	C	-4.54
K	109	P	1.2902	0.84813	1	C	0.36274	-1	L	0.42968	2	S	0.9612	-6	C	-0.1694	-2	K	0.34585	-10	A	13.9	0.21	S	6	C	-4.08
K	109	Q	0.97385	0.54498	1	C	0.37024	-1	L	0.22275	2	S	0.41409	-6	C	0.07289	-2	K	0.24508	-10	A	13.9	0.21	S	6	C	-4.01
K	109	R	1.07838	0.5142	1	C	0.44982	-1	L	0.35535	2	S	0.6544	-6	C	0.09747	-2	K	0.32589	-10	A	13.9	0.21	S	6	C	0.42
K	109	S	1.17967	0.91273	1	C	0.20855	-1	L	0.53056	2	S	0.67348	-6	C	-0.09224	-2	K	0.40815	-10	A	13.9	0.21	S	6	C	-3.69
K	109	T	1.0485	0.71629	1	C	0.41864	-1	L	0.25626	2	S	0.79324	-6	C	-0.08757	-2	K	0.29611	-10	A	13.9	0.21	S	6	C	-3.54
K	109	V	2.20234	1.26308	1	C	0.86662	-1	L	0.3603	2	S	1.33704	-6	C	0.1309	-2	K	0.77712	-10	A	13.9	0.21	S	6	C	-4.71
K	109	W	1.94357	1.10723	1	C	0.67318	-1	L	0.63091	2	S	0.85014	-6	C	0.21173	-2	K	0.51118	-10	A	13.9	0.21	S	6	C	-5.01
K	109	Y	2.07335	1.14083	1	C	0.95599	-1	L	0.45402	2	S	1.04822	-6	C	0.19604	-2	K	0.41573	-10	A	13.9	0.21	S	6	C	-11.78
C	110	A	-11.05943	-0.40831	-1	K	-1.27756	1	S	-2.36615	2	K	-1.98509	-11	A	-7.21779	-7	C	-1.31422	-2	L	18.7	0.16	U	1	C	-7.53
C	110	D	-11.67302	-0.47303	-1	K	-1.04644	1	S	-2.25841	2	K	-2.60807	-11	A	-7.93094	-7	C	-1.36557	-2	L	18.7	0.16	U	1	C	-6.87
C	110	E	-11.7155	-0.10306	-1	K	-1.36067	1	S	-2.25225	2	K	-2.30596	-11	A	-8.15991	-7	C	-1.03813	-2	L	18.7	0.16	U	1	C	-6.21
C	110	F	-10.61871	-0.52738	-1	K	-1.01739	1	S	-2.20938	2	K	-2.20867	-11	A	-6.80578	-7	C	-0.94722	-2	L	18.7	0.16	U	1	C	-3.78
C	110	G	-11.70026	-1.02488	-1	K	-1.11791	1	S	-2.46296	2	K	-2.53051	-11	A	-7.29564	-7	C	-1.54996	-2	L	18.7	0.16	U	1	C	-5.73
C	110	H	-10.82129	-1.15506	-1	K	-1.41557	1	S	-2.18878	2	K	-2.33182	-11	A	-6.4629	-7	C	-1.25381	-2	L	18.7	0.16	U	1	C	-10.99
C	110	I	-10.9946	-0.49173	-1	K	-1.13886	1	S	-2.32332	2	K	-2.28193	-11	A	-7.04385	-7	C	-1.03032	-2	L	18.7	0.16	U	1	C	-4.35
C	110	K	-12.44807	-0.93638	-1	K	-1.38459	1	S	-2.35209	2	K	-2.63535	-11	A	-7.85816	-7	C	-1.40645	-2	L	18.7	0.16	U	1	C	-4.78
C	110	L	-10.99226	-0.31162	-1	K	-1.08117	1	S	-2.24985	2	K	-2.13175	-11	A	-7.22328	-7	C	-0.98204	-2	L	18.7	0.16	U	1	C	-4.57
C	110	M	-11.47035	-0.65928	-1	K	-1.42437	1	S	-2.59872	2	K	-2.06191	-11	A	-7.11486	-7	C	-1.176	-2	L	18.7	0.16	U	1	C	-3.77
C	110	N	-11.80032	-1.05192	-1	K	-1.22841	1	S	-2.28538	2	K	-2.55182	-11	A	-7.50173	-7	C	-1.54092	-2	L	18.7	0.16	U	1	C	-10.6
C	110	P	-12.28759	-1.29365	-1	K	-1.38012	1	S	-2.50614	2	K	-2.42906	-11	A	-7.39617	-7	C	-1.49846	-2	L	18.7	0.16	U	1	C	-10.56
C	110	Q	-11.61768	-0.41334	-1	K	-1.07712	1	S	-2.27807	2	K	-2.42995	-11	A	-7.66058	-7	C	-0.92921	-2	L	18.7	0.16	U	1	C	-5.86
C	110	R	-13.09685	-1.31591	-1	K	-1.61993	1	S	-2.79489	2	K	-2.7916	-11	A	-7.78921	-7	C	-1.4985	-2	L	18.7	0.16	U	1	C	-12.91
C	110	S	-11.11821	-1.06378	-1	K	-0.90228	1	S	-2.37284	2	K	-2.63889	-11	A	-6.83846	-7	C	-1.40045	-2	L	18.7	0.16	U	1	C	-7.98
C	110	T	-11.10381	-1.08756	-1	K	-1.09442	1	S	-2.16794	2	K	-2.47209	-11	A	-6.96703	-7	C	-1.43736	-2	L	18.7	0.16	U	1	C	-5.66
C	110	V	-11.36908	-0.48839	-1	K	-1.18787	1	S	-2.45862	2	K	-2.00831	-11	A	-7.17823	-7	C	-1.05376	-2	L	18.7	0.16	U	1	C	-12.63
C	110	W	-11.36796	-0.55873	-1	K	-0.84229	1	S	-2.2834	2	K	-2.42095	-11	A	-7.38209	-7	C	-1.0788	-2	L	18.7	0.16	U	1	C	-12.48
C	110	Y	-10.41204	-0.25199	-1	K	-1.07517	1	S	-2.12597	2	K	-2.18395	-11	A	-6.86298	-7	C	-0.88052	-2	L	18.7	0.16	U	1	C	-3.85
S	111	C	5.90621	2.67156	1	K	4.44074	-1	C	3.26744	6	C	1.46547	2	E	2.377	7	A	1.73639	-2	K	13.3	0.22	S	5	C	-11.95
S	111	F	0.96135	0.60758	1	K	0.53089	-1	C	0.22305	6	C	0.43046	2	E	0.12422	7	A	0.3489	-2	K	13.3	0.22	S	5	C	-12.22
S	111	G	-0.06017	0.03308	1	K	-0.0464	-1	C	-0.31394	6	C	-0.01379	2	E	-0.13982	7	A	0.14915	-2	K	13.3	0.22	S	5	C	-1.21
S	111	H	0.21334	0.18181	1	K	0.25236	-1	C	-0.03821	6	C	-0.03902	2	E	0.01581	7	A	0.17273	-2	K	13.3	0.22	S	5	C	-10.34
S	111	I	0.68438	0.41213	1	K	0.20529	-1	C	0.11352	6	C	0.47908	2	E	0.14977	7	A	0.21593	-2	K	13.3	0.22	S	5	C	-8.96
S	111	K	0.40798	0.49165	1	K	-0.1012	-1	C	-0.14994	6	C	0.50918	2	E	-0.19997	7	A	0.08388	-2	K	13.3	0.22	S	5	C	-12.63
S	111	L	0.40442	0.2767	1	K	0.07695	-1	C	-0.12934	6	C	0.32747	2	E	0.03958	7	A	0.22007	-2	K	13.3	0.22	S	5	C	-11.34
S	111	N	0.20783	0.30351	1	K	0.10654	-1	C	-0.2138	6	C	0.10128	2	E	-0.17165	7	A	0.20432	-2	K	13.3	0.22	S	5	C	-2.04
S	111	P	-0.06945	-0.07311	1	K	-0.04189	-1	C	-0.23506	6	C	-0.02757	2	E	0.01914	7	A	0.10403	-2	K	13.3	0.22	S	5	C	-1.75
S	111	Q	-0.02805	0.04473	1	K	-0.12976	-1	C	-0.30219	6	C	0.10171	2	E	-0.09696	7	A	0.12755	-2	K	13.3	0.22	S	5	C	-11.33
S	111	R	0.13807	0.27897	1	K	-0.24463	-1	C	-0.21858	6	C	0.38271	2	E	-0.23949	7	A	0.01348	-2	K	13.3	0.22	S	5	C	-9.93
S	111	V	0.52952	0.16222	1	K	0.26333	-1	C	0.00108	6	C	0.26618	2	E	0.25041	7	A	0.28276	-2	K	13.3	0.22	S	5	C	-11.39
S	111	W	0.55535	0.45566	1	K	0.24984	-1	C	-0.1127	6	C	0.30551	2	E	-0.12785	7	A	0.32343	-2	K	13.3	0.22	S	5	C	-11.05
S	111	Y	0.81513	0.57986	1	K	0.53633	-1	C	0.03584	6	C	0.2788	2	E	0.03399	7	A	0.41646	-2	K	13.3	0.22	S	5	C	-11.13
K	112	A	0.59063	0.16685	-1	S	-0.34324	1	E	0.44566	-2	C	0.24645	5	C	0.4017	-13	A	0.60561	-12	C	19.1	0.16	B	0	C	-7.55
K	112	C	9.2235	2.59247	-1	S	0.38634	1	E	5.29686	-2	C	5.3826	5	C	2.30273	-13	A	6.39738	-12	C	19.1	0.16	B	0	C	-12.25
K	112	D	-0.29005	-0.16338	-1	S	-0.7885	1	E	-0.24754	-2	C	0.00418	5	C	-0.48268	-13	A	-0.05275	-12	C	19.1	0.16	B	0	C	-5.39
K	112	E	-0.26732	-0.46237	-1	S	-0.22626	1	E	-0.90933	-2	C	-0.37964	5	C	-0.51852	-13	A	-0.3735	-12	C	19.1	0.16	B	0	C	-5.42
K	112	F	1.45305	0.42645	-1	S	-0.32006	1	E	0.56768	-2	C	0.59583	5	C	0.22069	-13	A	1.06145	-12	C	19.1	0.16	B	0	C	-4.68
K	112	G	-0.15732	0.12018	-1	S	-0.83837	1	E	0.39005	-2	C	0.37578	5	C	-0.22728	-13	A	0.49436	-12	C	19.1	0.16	B	0	C	-10.4
K	112	H	1.56002	0.71574	-1	S	-0.45481	1	E	0.84254	-2	C	0.90157	5	C	0.24284	-13	A	1.2968	-12	C	19.1	0.16	B	0	C	-1.25
K	112	I	1.05077	0.19195	-1	S	-0.32071	1	E	0.45825	-2	C	0.27399	5	C	0.24558	-13	A	0.719	-12	C	19.1	0.16	B	0	C	-11.65
K	112	L	1.32746	0.04742	-1	S	-0.09384	1	E	0.14272	-2	C	0.01287	5	C	0.31731	-13	A	0.73271	-12	C	19.1	0.16	B	0	C	-4.81
K	112	M	0.31701	0.17619	-1	S	-0.49013	1	E	0.30934	-2	C	0.15325	5	C	0.13281	-13	A	0.56023	-12	C	19.1	0.16	B	0	C	-3.11
K	112	N	0.00386	0.23764	-1	S	-0.58378	1	E	0.18973	-2	C	0.39076	5	C	-0.2894	-13	A	0.52947	-12	C	19.1	0.16	B	0	C	-4.26
K	112	P	0.10562	0.3793	-1	S	-0.67859	1	E	0.40537	-2	C	0.18588	5	C	0.09531	-13	A	0.58663	-12	C	19.1	0.16	B	0	C	-5.59
K	112	Q	-0.21393	-0.05728	-1	S	-0.50682	1	E	-0.1051	-2	C	-0.19184	5	C	0.12349	-13	A	0.10589	-12	C	19.1	0.16	B	0	C	-3.37
K	112	R	0.59719	0.45533	-1	S	-0.13168	1	E	0.32313	-2	C	0.22813	5	C	0.13635	-13	A	0.39682	-12	C	19.1	0.16	B	0	C	-0.68
K	112	S	0.87162	0.3689	-1	S	-0.70619	1	E	0.83062	-2	C	0.64545	5	C	0.21109	-13	A	0.99661	-12	C	19.1	0.16	B	0	C	-9.22
K	112	T	0.82354	0.05433	-1	S	-0.65982	1	E	0.50307	-2	C	0.53693	5	C	0.11012	-13	A	1.02496	-12	C	19.1	0.16	B	0	C	-10.12
K	112	V	0.29166	-0.07189	-1	S	-0.59714	1	E	0.32892	-2	C	-0.02422	5	C	0.31985	-13	A	0.61387	-12	C	19.1	0.16	B	0	C	-3.35
K	112	W	2.23565	0.7287	-1	S	0.08904	1	E	0.42233	-2	C	0.57193	5	C	0.1376	-13	A	0.98876	-12	C	19.1	0.16	B	0	C	-4.93
K	112	Y	1.67959	0.35046	-1	S	-0.0674	1	E	0.221	-2	C	0.43406	5	C	-0.03755	-13	A	0.99458	-12	C	19.1	0.16	B	0	C	-6.36
E	113	A	-0.87884	-0.81208	-1	K	-0.68167	1	K	-0.36545	4	C	0.07547	-2	S	-0.81902	3	K	0.15694	5	A	9.3	0.22	S	6	C	0.52
E	113	C	2.81446	0.48168	-1	K	0.63727	1	K	3.95649	4	C	1.71176	-2	S	0.83382	3	K	1.62838	5	A	9.3	0.22	S	6	C	0.24
E	113	D	-0.03016	-0.01185	-1	K	-0.19872	1	K	0.09359	4	C	0.21986	-2	S	-0.04867	3	K	-0.03886	5	A	9.3	0.22	S	6	C	0.24
E	113	F	-0.85812	-0.86757	-1	K	-0.91628	1	K	-0.12591	4	C	0.35743	-2	S	-0.90237	3	K	0.18253	5	A	9.3	0.22	S	6	C	-3.58
E	113	G	-0.74231	-0.74908	-1	K	-0.78158	1	K	-0.05747	4	C	0.31928	-2	S	-0.61337	3	K	0.15748	5	A	9.3	0.22	S	6	C	-0.16
E	113	H	-0.80292	-0.79823	-1	K	-0.82987	1	K	0.06188	4	C	0.21352	-2	S	-0.60261	3	K	0.08634	5	A	9.3	0.22	S	6	C	0.4
E	113	I	-0.90867	-0.74943	-1	K	-0.81077	1	K	-0.36038	4	C	0.24409	-2	S	-0.77549	3	K	0.08253	5	A	9.3	0.22	S	6	C	-1.06
E	113	K	-1.39167	-0.73901	-1	K	-1.15737	1	K	-0.82681	4	C	0.03715	-2	S	-0.87358	3	K	-0.36423	5	A	9.3	0.22	S	6	C	-0.23
E	113	L	-0.2226	-0.22786	-1	K	-0.43041	1	K	-0.03244	4	C	0.27982	-2	S	-0.44943	3	K	0.11757	5	A	9.3	0.22	S	6	C	-1.28
E	113	M	-1.12614	-1.05047	-1	K	-0.69201	1	K	-0.63239	4	C	-0.01255	-2	S	-0.96311	3	K	0.25965	5	A	9.3	0.22	S	6	C	-0.02
E	113	N	-1.10545	-0.94788	-1	K	-0.9927	1	K	-0.2568	4	C	0.17749	-2	S	-0.78172	3	K	0.0115	5	A	9.3	0.22	S	6	C	0.29
E	113	P	-1.18809	-1.07982	-1	K	-1.01037	1	K	-0.18463	4	C	0.16765	-2	S	-0.81724	3	K	0.05912	5	A	9.3	0.22	S	6	C	-5.92
E	113	Q	-0.43212	-0.45159	-1	K	-0.72687	1	K	0.19542	4	C	0.331	-2	S	-0.52615	3	K	0.04305	5	A	9.3	0.22	S	6	C	0.42
E	113	R	-1.58646	-1.17476	-1	K	-1.27514	1	K	-0.71197	4	C	-0.07084	-2	S	-0.77049	3	K	-0.22875	5	A	9.3	0.22	S	6	C	-1.62
E	113	S	-0.4211	-0.51753	-1	K	-0.75608	1	K	0.21861	4	C	0.45108	-2	S	-0.34085	3	K	0.09842	5	A	9.3	0.22	S	6	C	0.38
E	113	T	-0.95368	-0.77901	-1	K	-0.99982	1	K	-0.21511	4	C	0.28979	-2	S	-0.75401	3	K	-0.01581	5	A	9.3	0.22	S	6	C	0.47
E	113	V	-0.74493	-0.82302	-1	K	-0.76748	1	K	-0.04641	4	C	0.20177	-2	S	-0.63624	3	K	0.18375	5	A	9.3	0.22	S	6	C	-0.13
E	113	W	-0.427	-0.4032	-1	K	-0.71801	1	K	-0.10522	4	C	0.3978	-2	S	-0.69283	3	K	0.13635	5	A	9.3	0.22	S	6	C	-1.69
E	113	Y	-0.09492	-0.26505	-1	K	-0.35561	1	K	0.24956	4	C	0.23843	-2	S	-0.26088	3	K	0.1459	5	A	9.3	0.22	S	6	C	-8.68
K	114	A	0.40978	0.13056	1	P	-0.14409	-1	E	-0.01868	2	K	0.49412	3	C	-0.14719	-2	K	0.449	4	A	12.3	0.26	S	6	C	0.28
K	114	C	2.35329	0.19405	1	P	0.72681	-1	E	1.31487	2	K	2.90293	3	C	-0.59092	-2	K	1.37136	4	A	12.3	0.26	S	6	C	-0.55
K	114	D	0.45271	0.63588	1	P	-0.35977	-1	E	0.25612	2	K	-0.13043	3	C	0.45165	-2	K	-0.07709	4	A	12.3	0.26	S	6	C	-0.12
K	114	E	0.78949	0.70036	1	P	-0.10844	-1	E	0.67336	2	K	-0.07272	3	C	0.69438	-2	K	-0.22604	4	A	12.3	0.26	S	6	C	0.3
K	114	F	1.02752	0.5074	1	P	-0.1219	-1	E	0.54308	2	K	0.80799	3	C	0.0256	-2	K	0.43773	4	A	12.3	0.26	S	6	C	0.62
K	114	G	-0.13835	0.22801	1	P	-0.4928	-1	E	-0.13338	2	K	-0.0068	3	C	-0.12747	-2	K	0.08029	4	A	12.3	0.26	S	6	C	0.26
K	114	H	0.13105	0.30938	1	P	-0.59993	-1	E	0.00267	2	K	0.14347	3	C	-0.06199	-2	K	0.08384	4	A	12.3	0.26	S	6	C	0.32
K	114	I	0.94054	0.33616	1	P	-0.08462	-1	E	0.27415	2	K	0.7358	3	C	0.09739	-2	K	0.54105	4	A	12.3	0.26	S	6	C	0.46
K	114	L	1.22333	0.52435	1	P	-0.05107	-1	E	0.41816	2	K	0.64167	3	C	0.39104	-2	K	0.47275	4	A	12.3	0.26	S	6	C	-0.79
K	114	M	0.31387	0.23091	1	P	-0.38295	-1	E	0.06925	2	K	0.39275	3	C	-0.20175	-2	K	0.27976	4	A	12.3	0.26	S	6	C	0.07
K	114	N	-0.22435	0.1358	1	P	-0.43396	-1	E	-0.0271	2	K	-0.16302	3	C	-0.14462	-2	K	-0.10642	4	A	12.3	0.26	S	6	C	0.84
K	114	P	-0.44668	0.22678	1	P	-0.67692	-1	E	-0.20963	2	K	-0.12069	3	C	-0.40424	-2	K	-0.03	4	A	12.3	0.26	S	6	C	-1.92
K	114	Q	0.31839	0.17063	1	P	-0.3245	-1	E	0.1256	2	K	0.24701	3	C	0.00261	-2	K	0.13074	4	A	12.3	0.26	S	6	C	0.34
K	114	R	-0.15056	-0.06058	1	P	-0.30141	-1	E	-0.39789	2	K	0.26097	3	C	-0.38506	-2	K	0.25921	4	A	12.3	0.26	S	6	C	-0.17
K	114	S	-0.0084	0.18607	1	P	-0.47346	-1	E	-0.22427	2	K	0.10472	3	C	-0.14554	-2	K	0.15041	4	A	12.3	0.26	S	6	C	0.89
K	114	T	0.22302	0.42368	1	P	-0.38832	-1	E	0.06626	2	K	0.1707	3	C	-0.04313	-2	K	0.15656	4	A	12.3	0.26	S	6	C	1.15
K	114	V	0.78445	0.33779	1	P	-0.19895	-1	E	0.31415	2	K	0.64046	3	C	-0.02039	-2	K	0.44945	4	A	12.3	0.26	S	6	C	0.9
K	114	W	1.29776	0.51818	1	P	-0.05281	-1	E	0.45253	2	K	0.61293	3	C	0.48689	-2	K	0.30493	4	A	12.3	0.26	S	6	C	0.94
K	114	Y	1.27791	0.58361	1	P	-0.09172	-1	E	0.63395	2	K	0.53284	3	C	0.49122	-2	K	0.20122	4	A	12.3	0.26	S	6	C	1.17
P	115	A	0.66745	0.41918	-1	K	0.63006	1	K	0.04058	12	C	0.40645	-3	K	-0.16194	13	R	0.29899	6	L	14.8	0.27	S	7	C	-3.62
P	115	C	2.35329	0.04082	-1	K	1.70623	1	K	2.33075	12	C	0.17377	-3	K	1.38968	13	R	-0.0833	6	L	14.8	0.27	S	7	C	-10.88
P	115	D	1.52828	0.93497	-1	K	1.36601	1	K	0.1754	12	C	0.98859	-3	K	0.1523	13	R	0.2943	6	L	14.8	0.27	S	7	C	-2.61
P	115	E	2.18596	1.2135	-1	K	2.06114	1	K	0.25461	12	C	1.19623	-3	K	0.22001	13	R	0.56879	6	L	14.8	0.27	S	7	C	-2.25
P	115	F	1.1823	0.2618	-1	K	0.9459	1	K	0.59572	12	C	0.35856	-3	K	0.3149	13	R	0.26381	6	L	14.8	0.27	S	7	C	-6.38
P	115	G	0.72018	0.41018	-1	K	0.60664	1	K	0.2222	12	C	0.51908	-3	K	0.11016	13	R	0.02888	6	L	14.8	0.27	S	7	C	-1.69
P	115	H	-0.17418	-0.09513	-1	K	-0.10702	1	K	0.12079	12	C	-0.26488	-3	K	0.01898	13	R	0.04054	6	L	14.8	0.27	S	7	C	-10.83
P	115	I	1.16502	0.60893	-1	K	0.91597	1	K	0.0858	12	C	0.68109	-3	K	-0.01736	13	R	0.36334	6	L	14.8	0.27	S	7	C	-2.98
P	115	L	1.47711	0.66528	-1	K	1.22934	1	K	0.35875	12	C	0.66409	-3	K	0.28406	13	R	0.42534	6	L	14.8	0.27	S	7	C	-4.78
P	115	M	0.71859	0.38315	-1	K	0.71699	1	K	0.02833	12	C	0.40654	-3	K	0.00182	13	R	0.22534	6	L	14.8	0.27	S	7	C	-5.2
P	115	N	0.45126	0.25787	-1	K	0.38624	1	K	0.08478	12	C	0.33236	-3	K	-0.11209	13	R	0.13955	6	L	14.8	0.27	S	7	C	-2.7
P	115	Q	0.85581	0.40863	-1	K	0.73234	1	K	0.16256	12	C	0.34456	-3	K	0.10516	13	R	0.36641	6	L	14.8	0.27	S	7	C	-4.03
P	115	R	0.5234	0.13498	-1	K	0.43078	1	K	0.26266	12	C	0.10566	-3	K	0.15322	13	R	0.15044	6	L	14.8	0.27	S	7	C	-5.57
P	115	S	0.69397	0.42568	-1	K	0.50898	1	K	0.02918	12	C	0.62784	-3	K	0.00654	13	R	0.04412	6	L	14.8	0.27	S	7	C	-3
P	115	T	0.2353	0.10121	-1	K	0.25149	1	K	0.12254	12	C	0.124	-3	K	-0.0377	13	R	0.06665	6	L	14.8	0.27	S	7	C	-3.06
P	115	V	0.87596	0.35951	-1	K	0.73073	1	K	0.23503	12	C	0.36954	-3	K	0.08675	13	R	0.28731	6	L	14.8	0.27	S	7	C	-8.58
P	115	W	1.06448	0.48872	-1	K	0.82693	1	K	0.3562	12	C	0.65087	-3	K	0.0258	13	R	0.14477	6	L	14.8	0.27	S	7	C	-12.75
P	115	Y	1.92428	0.81188	-1	K	1.49565	1	K	0.46548	12	C	1.03701	-3	K	0.31393	13	R	0.35659	6	L	14.8	0.27	S	7	C	-11.73
K	116	C	13.79938	7.54144	1	C	2.15955	-1	P	1.31487	-2	K	7.87746	11	C	3.33331	5	L	1.1962	-3	E	14.7	0.18	B	0	C	-0.01
K	116	D	0.60373	-0.31606	1	C	0.90887	-1	P	0.25612	-2	K	-0.1821	11	C	-0.43883	5	L	-0.15075	-3	E	14.7	0.18	B	0	C	-0.29
K	116	E	0.40609	-0.47821	1	C	0.90311	-1	P	0.67336	-2	K	-0.70837	11	C	-0.34675	5	L	0.23395	-3	E	14.7	0.18	B	0	C	-0.49
K	116	F	3.38687	0.99503	1	C	1.38113	-1	P	0.54308	-2	K	1.35777	11	C	1.11441	5	L	0.12862	-3	E	14.7	0.18	B	0	C	0.61
K	116	G	1.44067	0.32764	1	C	0.71878	-1	P	-0.13338	-2	K	1.24782	11	C	0.03946	5	L	-0.26269	-3	E	14.7	0.18	B	0	C	0.35
K	116	H	2.65102	0.8167	1	C	1.10873	-1	P	0.00267	-2	K	1.56675	11	C	0.55069	5	L	-0.43499	-3	E	14.7	0.18	B	0	C	0.43
K	116	I	2.11943	0.69431	1	C	0.70595	-1	P	0.27415	-2	K	0.96862	11	C	0.96822	5	L	-0.05023	-3	E	14.7	0.18	B	0	C	0.82
K	116	L	2.90209	0.45333	1	C	1.26261	-1	P	0.41816	-2	K	1.28921	11	C	1.30796	5	L	-0.08113	-3	E	14.7	0.18	B	0	C	0.27
K	116	M	1.60537	0.24514	1	C	0.78856	-1	P	0.06925	-2	K	0.85012	11	C	0.75275	5	L	-0.2469	-3	E	14.7	0.18	B	0	C	0.15
K	116	N	0.84244	0.09727	1	C	0.46326	-1	P	-0.0271	-2	K	0.55962	11	C	-0.1607	5	L	-0.18494	-3	E	14.7	0.18	B	0	C	1.17
K	116	P	1.122	-0.02777	1	C	0.8844	-1	P	-0.20963	-2	K	0.84877	11	C	0.3775	5	L	-0.48942	-3	E	14.7	0.18	B	0	C	-8.92
K	116	Q	0.32397	-0.36725	1	C	0.53456	-1	P	0.1256	-2	K	0.06348	11	C	0.22755	5	L	-0.30689	-3	E	14.7	0.18	B	0	C	0.68
K	116	R	1.54646	0.23693	1	C	0.73366	-1	P	-0.39789	-2	K	1.42011	11	C	0.58888	5	L	-0.24899	-3	E	14.7	0.18	B	0	C	0.5
K	116	S	1.51021	0.59298	1	C	0.72962	-1	P	-0.22427	-2	K	1.46309	11	C	0.22335	5	L	-0.4235	-3	E	14.7	0.18	B	0	C	-0.32
K	116	T	1.82079	0.65673	1	C	0.78945	-1	P	0.06626	-2	K	1.05153	11	C	0.42641	5	L	-0.28145	-3	E	14.7	0.18	B	0	C	-1.81
K	116	V	1.69059	0.28762	1	C	0.80147	-1	P	0.31415	-2	K	0.69418	11	C	0.94467	5	L	-0.09317	-3	E	14.7	0.18	B	0	C	-0.75
K	116	W	3.28562	0.56294	1	C	1.69743	-1	P	0.45253	-2	K	1.4318	11	C	0.96639	5	L	0.09635	-3	E	14.7	0.18	B	0	C	-0.18
K	116	Y	3.16456	0.77155	1	C	1.31065	-1	P	0.63395	-2	K	0.94629	11	C	0.84002	5	L	0.1314	-3	E	14.7	0.18	B	0	C	-0.18
C	117	A	-14.30597	-3.25005	-1	K	-2.14872	1	A	0.69419	-4	E	-1.60077	-6	S	-2.65957	-5	K	-0.80969	4	L	15.8	0.13	U	1	H	-5.51
C	117	D	-15.06929	-2.69509	-1	K	-3.09263	1	A	0.64813	-4	E	-1.56818	-6	S	-2.0239	-5	K	-1.20462	4	L	15.8	0.13	U	1	H	-4.61
C	117	E	-15.18026	-2.2186	-1	K	-2.68837	1	A	1.10036	-4	E	-1.7113	-6	S	-2.0741	-5	K	-0.89214	4	L	15.8	0.13	U	1	H	-11.56
C	117	F	-13.72286	-2.76	-1	K	-2.27779	1	A	0.75333	-4	E	-1.33272	-6	S	-2.27958	-5	K	-0.64891	4	L	15.8	0.13	U	1	H	-4.11
C	117	G	-14.54866	-3.33005	-1	K	-2.83062	1	A	0.47184	-4	E	-1.4229	-6	S	-2.4191	-5	K	-1.33603	4	L	15.8	0.13	U	1	H	-11.95
C	117	I	-14.01736	-2.88049	-1	K	-2.3253	1	A	0.78657	-4	E	-1.44646	-6	S	-2.40608	-5	K	-0.58988	4	L	15.8	0.13	U	1	H	-10.7
C	117	L	-14.0434	-2.75557	-1	K	-2.12214	1	A	0.92136	-4	E	-1.41234	-6	S	-2.25964	-5	K	-0.4746	4	L	15.8	0.13	U	1	H	-12.07
C	117	M	-15.10302	-3.37284	-1	K	-2.26613	1	A	0.51291	-4	E	-1.71534	-6	S	-2.95706	-5	K	-0.90404	4	L	15.8	0.13	U	1	H	-9.76
C	117	N	-14.90277	-3.046	-1	K	-3.15064	1	A	0.50867	-4	E	-1.60586	-6	S	-2.26029	-5	K	-1.48026	4	L	15.8	0.13	U	1	H	-12.17
C	117	P	-15.75792	-3.56131	-1	K	-3.07802	1	A	0.20537	-4	E	-1.57213	-6	S	-2.57597	-5	K	-1.48872	4	L	15.8	0.13	U	1	H	-5.12
C	117	Q	-15.4037	-2.82281	-1	K	-2.74821	1	A	0.5987	-4	E	-1.3645	-6	S	-2.1725	-5	K	-0.85685	4	L	15.8	0.13	U	1	H	-10.95
C	117	R	-15.87889	-3.61788	-1	K	-3.06225	1	A	0.55287	-4	E	-1.65551	-6	S	-2.77806	-5	K	-1.22867	4	L	15.8	0.13	U	1	H	-2.86
C	117	S	-13.82836	-3.01907	-1	K	-3.02921	1	A	0.37222	-4	E	-1.29224	-6	S	-2.13177	-5	K	-1.29667	4	L	15.8	0.13	U	1	H	-2.27
C	117	T	-14.01352	-2.96098	-1	K	-2.98881	1	A	0.45259	-4	E	-1.44122	-6	S	-2.16819	-5	K	-1.27697	4	L	15.8	0.13	U	1	H	-10.07
C	117	W	-14.62295	-3.08523	-1	K	-2.34795	1	A	0.78135	-4	E	-1.22142	-6	S	-2.33701	-5	K	-0.78322	4	L	15.8	0.13	U	1	H	-9.5
C	117	Y	-13.52164	-2.31267	-1	K	-2.39468	1	A	0.80238	-4	E	-1.4644	-6	S	-1.98234	-5	K	-0.68229	4	L	15.8	0.13	U	1	H	-11.37
A	118	C	8.83512	3.55926	1	K	6.33575	-1	C	2.24791	3	L	-0.16035	4	K	2.6981	2	C	2.85571	-7	S	10.9	0.16	S	4	H	-0.15
A	118	D	0.17924	0.43793	1	K	-0.24759	-1	C	-0.27681	3	L	0.08381	4	K	-0.20431	2	C	0.06522	-7	S	10.9	0.16	S	4	H	0.32
A	118	E	0.10294	0.57635	1	K	-0.4406	-1	C	-0.0121	3	L	0.21363	4	K	-0.20306	2	C	-0.29341	-7	S	10.9	0.16	S	4	H	-0.69
A	118	F	1.21363	0.42201	1	K	0.88737	-1	C	0.55229	3	L	-0.04116	4	K	0.49362	2	C	0.28119	-7	S	10.9	0.16	S	4	H	-1.58
A	118	G	0.02965	-0.09739	1	K	-0.03935	-1	C	-0.24094	3	L	-0.09516	4	K	-0.07796	2	C	0.26446	-7	S	10.9	0.16	S	4	H	-1.44
A	118	H	1.17995	0.49158	1	K	0.86157	-1	C	0.10592	3	L	-0.15419	4	K	0.35571	2	C	0.62833	-7	S	10.9	0.16	S	4	H	-0.08
A	118	I	0.70936	0.23091	1	K	0.46357	-1	C	0.4947	3	L	0.01261	4	K	0.3968	2	C	0.11802	-7	S	10.9	0.16	S	4	H	-1.21
A	118	K	-0.19258	-0.07017	1	K	-0.27784	-1	C	-0.19835	3	L	0.01363	4	K	-0.14214	2	C	0.02885	-7	S	10.9	0.16	S	4	H	-0.18
A	118	L	0.68423	0.28033	1	K	0.2352	-1	C	0.55876	3	L	0.04389	4	K	0.36119	2	C	0.05349	-7	S	10.9	0.16	S	4	H	-0.84
A	118	M	-0.0505	-0.08035	1	K	0.17625	-1	C	0.20267	3	L	-0.07565	4	K	0.1714	2	C	-0.10246	-7	S	10.9	0.16	S	4	H	-0.6
A	118	N	0.1819	0.14883	1	K	0.13994	-1	C	-0.34815	3	L	-0.08828	4	K	-0.06482	2	C	0.25625	-7	S	10.9	0.16	S	4	H	-0.36
A	118	P	0.1083	-0.1233	1	K	0.05836	-1	C	-0.13211	3	L	-0.16054	4	K	0.03667	2	C	0.31529	-7	S	10.9	0.16	S	4	H	-12.12
A	118	Q	0.61376	0.40876	1	K	-0.09041	-1	C	0.2897	3	L	0.07409	4	K	0.0497	2	C	0.22915	-7	S	10.9	0.16	S	4	H	0.36
A	118	R	-0.13689	-0.20445	1	K	0.0155	-1	C	-0.1115	3	L	-0.11732	4	K	-0.00789	2	C	0.03815	-7	S	10.9	0.16	S	4	H	0.34
A	118	S	0.6931	0.349	1	K	0.37612	-1	C	-0.08077	3	L	-0.12159	4	K	0.13874	2	C	0.42945	-7	S	10.9	0.16	S	4	H	-2.75
A	118	T	0.70453	0.39053	1	K	0.58005	-1	C	-0.03981	3	L	-0.1444	4	K	0.32369	2	C	0.26165	-7	S	10.9	0.16	S	4	H	-0.28
A	118	V	0.37798	0.07157	1	K	0.08084	-1	C	0.41628	3	L	-0.01455	4	K	0.20861	2	C	0.00467	-7	S	10.9	0.16	S	4	H	-0.09
A	118	W	1.01232	0.15333	1	K	0.70344	-1	C	0.33676	3	L	-0.05221	4	K	0.24424	2	C	0.49476	-7	S	10.9	0.16	S	4	H	0.72
A	118	Y	1.32445	0.75065	1	K	0.70635	-1	C	0.53377	3	L	0.04627	4	K	0.42516	2	C	0.18724	-7	S	10.9	0.16	S	4	H	-0.48
K	119	A	1.6537	0.94605	-1	A	0.85205	1	C	0.27488	3	K	-0.00719	4	N	0.55617	2	L	0.33653	-2	C	16.5	0.16	U	4	H	-6.13
K	119	C	14.11557	3.92292	-1	A	8.57415	1	C	1.66515	3	K	1.53584	4	N	1.52621	2	L	3.88501	-2	C	16.5	0.16	U	4	H	-3.35
K	119	D	-0.03121	0.09353	-1	A	-0.10285	1	C	0.12567	3	K	0.11267	4	N	0.07744	2	L	-0.20781	-2	C	16.5	0.16	U	4	H	-6.1
K	119	E	-0.31462	0.05717	-1	A	-0.74312	1	C	0.35863	3	K	0.00221	4	N	0.26009	2	L	-0.61245	-2	C	16.5	0.16	U	4	H	-9.84
K	119	F	2.9793	0.98587	-1	A	1.50061	1	C	0.53855	3	K	0.23131	4	N	0.7581	2	L	0.39938	-2	C	16.5	0.16	U	4	H	-5.85
K	119	G	1.00774	0.4347	-1	A	0.71885	1	C	8.69E-04	3	K	0.01052	4	N	0.12499	2	L	0.3588	-2	C	16.5	0.16	U	4	H	-4.01
K	119	H	2.46731	0.69228	-1	A	1.58655	1	C	0.30277	3	K	0.33209	4	N	0.30439	2	L	0.61869	-2	C	16.5	0.16	U	4	H	-5.62
K	119	I	3.06752	0.97035	-1	A	1.6773	1	C	0.59779	3	K	0.4346	4	N	0.76337	2	L	0.34119	-2	C	16.5	0.16	U	4	H	-5.28
K	119	L	2.53493	1.00781	-1	A	1.07294	1	C	0.39373	3	K	0.02183	4	N	0.84737	2	L	0.19632	-2	C	16.5	0.16	U	4	H	-1.55
K	119	M	2.2914	0.96466	-1	A	0.98589	1	C	0.2824	3	K	0.13004	4	N	0.53748	2	L	0.3566	-2	C	16.5	0.16	U	4	H	-4.13
K	119	N	0.79486	0.18834	-1	A	0.35872	1	C	0.19116	3	K	0.27788	4	N	-0.02613	2	L	0.08771	-2	C	16.5	0.16	U	4	H	-3.11
K	119	P	1.14483	0.53145	-1	A	0.38505	1	C	0.01613	3	K	-0.14409	4	N	0.03767	2	L	0.41141	-2	C	16.5	0.16	U	4	H	-6.8
K	119	Q	0.53565	0.45686	-1	A	-0.25294	1	C	0.37089	3	K	-0.27073	4	N	0.43492	2	L	-0.09287	-2	C	16.5	0.16	U	4	H	-2.46
K	119	R	0.28109	0.1999	-1	A	0.24453	1	C	-0.05964	3	K	-0.14365	4	N	0.2545	2	L	0.08659	-2	C	16.5	0.16	U	4	H	-3.37
K	119	S	1.71369	0.55798	-1	A	1.1251	1	C	0.1278	3	K	0.02497	4	N	0.19077	2	L	0.67775	-2	C	16.5	0.16	U	4	H	-3.7
K	119	T	1.5053	0.6152	-1	A	0.84395	1	C	0.24496	3	K	-0.04223	4	N	0.2333	2	L	0.51284	-2	C	16.5	0.16	U	4	H	-3.07
K	119	V	2.60926	1.32853	-1	A	1.00362	1	C	0.20491	3	K	-0.03146	4	N	0.78723	2	L	0.50127	-2	C	16.5	0.16	U	4	H	-3.95
K	119	W	1.44572	0.60254	-1	A	0.61385	1	C	0.48086	3	K	0.05246	4	N	0.63484	2	L	0.01316	-2	C	16.5	0.16	U	4	H	-12.43
K	119	Y	2.71064	0.84934	-1	A	1.23704	1	C	0.54658	3	K	0.32393	4	N	0.63728	2	L	0.22824	-2	C	16.5	0.16	U	4	H	-4.31
C	120	A	-13.36282	-3.24774	-1	K	-1.73231	1	L	-0.45244	5	W	-6.09854	7	C	0.99368	3	N	0.84224	4	N	15	0.12	B	0	H	-4.84
C	120	D	-14.86417	-2.78315	-1	K	-2.65235	1	L	-1.03803	5	W	-6.97696	7	C	1.49627	3	N	0.81989	4	N	15	0.12	B	0	H	-11.21
C	120	E	-15.33097	-2.40381	-1	K	-2.18747	1	L	-1.36823	5	W	-7.02033	7	C	1.17412	3	N	0.48563	4	N	15	0.12	B	0	H	-6.33
C	120	F	-11.28668	-2.93052	-1	K	-1.05209	1	L	0.3005	5	W	-5.12408	7	C	1.41505	3	N	0.97585	4	N	15	0.12	B	0	H	-6.52
C	120	G	-13.73151	-3.51086	-1	K	-2.52593	1	L	-0.36878	5	W	-6.03011	7	C	1.2868	3	N	0.93802	4	N	15	0.12	B	0	H	-4.8
C	120	H	-12.02358	-3.3418	-1	K	-1.92315	1	L	0.15992	5	W	-5.11198	7	C	0.86471	3	N	0.79972	4	N	15	0.12	B	0	H	-5.66
C	120	I	-11.41466	-2.85125	-1	K	-0.95106	1	L	0.08305	5	W	-5.27997	7	C	1.40627	3	N	1.05921	4	N	15	0.12	B	0	H	-5.33
C	120	K	-15.48062	-3.7399	-1	K	-2.4634	1	L	-1.07234	5	W	-6.59111	7	C	0.65155	3	N	0.4982	4	N	15	0.12	B	0	H	-11.85
C	120	L	-11.77382	-2.92421	-1	K	-0.78666	1	L	0.08504	5	W	-5.34196	7	C	1.28519	3	N	0.90333	4	N	15	0.12	B	0	H	-12.22
C	120	M	-12.43167	-2.88305	-1	K	-1.61438	1	L	-0.06459	5	W	-5.77034	7	C	1.64041	3	N	0.98192	4	N	15	0.12	B	0	H	-4.74
C	120	N	-13.99764	-2.89	-1	K	-2.50389	1	L	-0.67779	5	W	-6.55537	7	C	1.45198	3	N	0.9254	4	N	15	0.12	B	0	H	-4.39
C	120	P	-13.88938	-3.62809	-1	K	-2.41696	1	L	-0.14395	5	W	-6.01582	7	C	1.09435	3	N	0.98332	4	N	15	0.12	B	0	H	-11.43
C	120	Q	-14.64206	-3.34738	-1	K	-1.46064	1	L	-0.53206	5	W	-6.69763	7	C	1.02324	3	N	0.9983	4	N	15	0.12	B	0	H	-11.4
C	120	R	-15.06645	-4.34373	-1	K	-1.9613	1	L	-0.55775	5	W	-6.26122	7	C	0.57915	3	N	0.75631	4	N	15	0.12	B	0	H	-6.98
C	120	S	-12.94336	-3.331	-1	K	-2.31119	1	L	-0.40047	5	W	-5.61946	7	C	1.1193	3	N	0.80284	4	N	15	0.12	B	0	H	-10.85
C	120	T	-13.11714	-3.1666	-1	K	-2.24298	1	L	-0.63819	5	W	-5.78701	7	C	1.09355	3	N	0.93545	4	N	15	0.12	B	0	H	-3.98
C	120	V	-12.52941	-3.15147	-1	K	-1.17213	1	L	0.12162	5	W	-5.54184	7	C	1.14428	3	N	0.86814	4	N	15	0.12	B	0	H	-4.55
C	120	W	-13.06365	-3.36188	-1	K	-1.38352	1	L	1.70E-04	5	W	-5.73248	7	C	1.49498	3	N	1.14119	4	N	15	0.12	B	0	H	-4.65
C	120	Y	-11.11652	-2.48787	-1	K	-1.19143	1	L	0.49295	5	W	-5.28395	7	C	1.77019	3	N	1.20119	4	N	15	0.12	B	0	H	-4.86
L	121	A	-0.31785	-0.06456	1	K	-0.05721	-1	C	0.13988	-3	A	-0.04051	-2	K	-0.05865	3	N	-0.03285	-4	C	10	0.15	U	4	H	0.56
L	121	C	10.68672	1.50914	1	K	8.8422	-1	C	2.2632	-3	A	1.29177	-2	K	1.65351	3	N	3.64148	-4	C	10	0.15	U	4	H	-0.09
L	121	D	0.95106	0.46094	1	K	0.4324	-1	C	-0.16734	-3	A	0.16521	-2	K	0.75919	3	N	0.03143	-4	C	10	0.15	U	4	H	0.62
L	121	E	0.48438	0.44399	1	K	-0.12307	-1	C	-0.05423	-3	A	0.27041	-2	K	0.02349	3	N	-0.03661	-4	C	10	0.15	U	4	H	-0.06
L	121	F	1.28874	0.12784	1	K	1.06796	-1	C	-0.0586	-3	A	-0.17675	-2	K	0.61783	3	N	0.11034	-4	C	10	0.15	U	4	H	0.5
L	121	G	0.40905	0.07546	1	K	0.37771	-1	C	-0.16973	-3	A	-0.16089	-2	K	0.48914	3	N	-0.07855	-4	C	10	0.15	U	4	H	0.35
L	121	H	1.4197	-0.08084	1	K	1.60476	-1	C	-0.06603	-3	A	-0.15263	-2	K	0.26588	3	N	0.34158	-4	C	10	0.15	U	4	H	0.38
L	121	I	0.20695	0.14447	1	K	0.32009	-1	C	-0.06284	-3	A	-0.19207	-2	K	0.18268	3	N	-0.06976	-4	C	10	0.15	U	4	H	-0.17
L	121	K	-0.43368	-0.43643	1	K	0.0152	-1	C	-0.55841	-3	A	-0.47363	-2	K	0.25794	3	N	-0.41058	-4	C	10	0.15	U	4	H	0.86
L	121	M	-0.79629	-0.31037	1	K	-0.27937	-1	C	0.09568	-3	A	-0.28152	-2	K	-0.08276	3	N	-0.0593	-4	C	10	0.15	U	4	H	0.2
L	121	N	0.32096	0.22549	1	K	0.2929	-1	C	-0.26378	-3	A	-0.23911	-2	K	0.36429	3	N	-0.00281	-4	C	10	0.15	U	4	H	0.49
L	121	P	0.33198	-0.22494	1	K	0.74254	-1	C	-0.16865	-3	A	-0.30623	-2	K	0.64128	3	N	0.03332	-4	C	10	0.15	U	4	H	-6.79
L	121	Q	0.16699	0.08356	1	K	0.35696	-1	C	-0.07809	-3	A	0.0885	-2	K	0.32206	3	N	0.00994	-4	C	10	0.15	U	4	H	-0.6
L	121	R	-0.56418	-0.38815	1	K	0.05398	-1	C	-0.7132	-3	A	-0.47901	-2	K	0.6061	3	N	-0.41314	-4	C	10	0.15	U	4	H	0.63
L	121	S	0.85957	0.16191	1	K	1.21874	-1	C	-0.31894	-3	A	-0.18283	-2	K	0.62662	3	N	0.20964	-4	C	10	0.15	U	4	H	0.22
L	121	T	0.76733	-0.00562	1	K	0.97696	-1	C	-0.30332	-3	A	-0.35042	-2	K	0.50132	3	N	0.19327	-4	C	10	0.15	U	4	H	-0.83
L	121	V	0.19494	-0.22451	1	K	0.16153	-1	C	0.17835	-3	A	-0.01909	-2	K	0.21625	3	N	0.13557	-4	C	10	0.15	U	4	H	0.09
L	121	W	0.82714	-0.1234	1	K	0.68568	-1	C	-0.31684	-3	A	-0.25013	-2	K	0.29895	3	N	-0.15377	-4	C	10	0.15	U	4	H	0.57
L	121	Y	2.163	0.43083	1	K	1.49942	-1	C	0.16636	-3	A	0.21066	-2	K	0.78393	3	N	0.36967	-4	C	10	0.15	U	4	H	0.4
K	122	A	0.38434	0.21559	1	N	0.2782	-1	L	0.27488	-3	K	-0.0045	2	N	0.11581	-4	A	0.27302	-2	C	7.8	0.06	S	8	H	-0.41
K	122	C	2.33069	1.64791	1	N	1.34833	-1	L	1.66515	-3	K	-0.12563	2	N	-0.10742	-4	A	2.56376	-2	C	7.8	0.06	S	8	H	-1.43
K	122	D	0.1821	0.1864	1	N	0.05212	-1	L	0.12567	-3	K	-0.03655	2	N	0.01035	-4	A	0.2083	-2	C	7.8	0.06	S	8	H	-3.08
K	122	E	0.33737	0.10747	1	N	0.20863	-1	L	0.35863	-3	K	-0.0531	2	N	0.14574	-4	A	0.24473	-2	C	7.8	0.06	S	8	H	-3.8
K	122	F	0.84533	0.51904	1	N	0.63308	-1	L	0.53855	-3	K	0.00996	2	N	0.06928	-4	A	0.76608	-2	C	7.8	0.06	S	8	H	-1.12
K	122	G	0.19418	0.30301	1	N	0.08447	-1	L	8.69E-04	-3	K	0.03439	2	N	-0.09147	-4	A	0.25126	-2	C	7.8	0.06	S	8	H	-0.46
K	122	H	0.43533	0.36774	1	N	0.20012	-1	L	0.30277	-3	K	-0.08036	2	N	-0.09265	-4	A	0.60833	-2	C	7.8	0.06	S	8	H	-0.18
K	122	I	0.90453	0.59319	1	N	0.61808	-1	L	0.59779	-3	K	0.07941	2	N	0.12277	-4	A	0.70235	-2	C	7.8	0.06	S	8	H	-0.5
K	122	L	0.81292	0.45967	1	N	0.77245	-1	L	0.39373	-3	K	0.07769	2	N	0.15618	-4	A	0.57905	-2	C	7.8	0.06	S	8	H	-0.9
K	122	M	0.49966	0.32165	1	N	0.3953	-1	L	0.2824	-3	K	0.03372	2	N	0.01815	-4	A	0.4478	-2	C	7.8	0.06	S	8	H	0.21
K	122	N	0.3229	0.39378	1	N	0.06085	-1	L	0.19116	-3	K	0.0581	2	N	-0.0546	-4	A	0.31939	-2	C	7.8	0.06	S	8	H	-0.29
K	122	P	0.21311	0.26971	1	N	0.14037	-1	L	0.01613	-3	K	0.02631	2	N	-0.09769	-4	A	0.28449	-2	C	7.8	0.06	S	8	H	-6.51
K	122	Q	0.50995	0.28582	1	N	0.36317	-1	L	0.37089	-3	K	0.0117	2	N	0.01574	-4	A	0.4825	-2	C	7.8	0.06	S	8	H	-0.29
K	122	R	0.0624	0.06272	1	N	0.12172	-1	L	-0.05964	-3	K	-0.03914	2	N	-0.01977	-4	A	0.1213	-2	C	7.8	0.06	S	8	H	0.55
K	122	S	0.32471	0.3195	1	N	0.20213	-1	L	0.1278	-3	K	0.00893	2	N	-0.06538	-4	A	0.38116	-2	C	7.8	0.06	S	8	H	-0.7
K	122	T	0.43568	0.41343	1	N	0.21299	-1	L	0.24496	-3	K	0.04811	2	N	-0.04129	-4	A	0.42888	-2	C	7.8	0.06	S	8	H	0.56
K	122	V	0.3815	0.05836	1	N	0.49975	-1	L	0.20491	-3	K	-0.00221	2	N	0.13272	-4	A	0.25101	-2	C	7.8	0.06	S	8	H	-0.39
K	122	W	0.69736	0.4417	1	N	0.47216	-1	L	0.48086	-3	K	0.06702	2	N	0.05892	-4	A	0.57143	-2	C	7.8	0.06	S	8	H	-2.86
K	122	Y	0.94378	0.6269	1	N	0.7141	-1	L	0.54658	-3	K	0.09992	2	N	0.07025	-4	A	0.77363	-2	C	7.8	0.06	S	8	H	-1.47
N	123	A	0.47987	-0.06264	-1	K	0.38561	1	N	-0.26985	-4	K	0.55708	-3	C	0.03233	-2	L	0.71739	2	W	12.7	0.13	S	7	H	-0.49
N	123	C	4.67471	1.48069	-1	K	1.56784	1	N	1.49387	-4	K	4.87396	-3	C	1.3248	-2	L	1.85604	2	W	12.7	0.13	S	7	H	0.03
N	123	D	0.6461	0.16141	-1	K	0.62588	1	N	-0.02083	-4	K	0.67594	-3	C	-0.00885	-2	L	0.67578	2	W	12.7	0.13	S	7	H	-1.51
N	123	E	0.56812	0.32147	-1	K	0.3875	1	N	0.05785	-4	K	0.51616	-3	C	0.1106	-2	L	0.39965	2	W	12.7	0.13	S	7	H	-1.03
N	123	F	1.44335	0.26647	-1	K	0.77943	1	N	-0.07748	-4	K	1.44613	-3	C	0.49371	-2	L	1.02713	2	W	12.7	0.13	S	7	H	-0.45
N	123	G	0.62006	-0.07595	-1	K	0.50091	1	N	-0.24032	-4	K	0.71329	-3	C	-0.009	-2	L	0.86938	2	W	12.7	0.13	S	7	H	-0.15
N	123	H	0.98167	0.14636	-1	K	0.62404	1	N	-0.14858	-4	K	1.08986	-3	C	0.20763	-2	L	0.92262	2	W	12.7	0.13	S	7	H	-0.25
N	123	I	1.16853	0.1397	-1	K	0.50441	1	N	-0.11917	-4	K	1.16099	-3	C	0.36611	-2	L	0.9216	2	W	12.7	0.13	S	7	H	-9.43
N	123	K	-0.35286	-0.21398	-1	K	0.27014	1	N	-0.47851	-4	K	-0.24198	-3	C	-0.16823	-2	L	0.29388	2	W	12.7	0.13	S	7	H	-0.76
N	123	L	1.33547	0.22526	-1	K	0.64244	1	N	0.01564	-4	K	1.38032	-3	C	0.43638	-2	L	0.88343	2	W	12.7	0.13	S	7	H	0.06
N	123	M	1.09387	-0.03829	-1	K	0.61566	1	N	-0.14348	-4	K	1.14204	-3	C	0.23792	-2	L	0.99943	2	W	12.7	0.13	S	7	H	-1.32
N	123	P	0.78881	-0.04082	-1	K	0.57744	1	N	-0.08382	-4	K	0.88866	-3	C	0.05456	-2	L	0.81806	2	W	12.7	0.13	S	7	H	-13.49
N	123	Q	1.0674	0.30429	-1	K	0.74308	1	N	-0.05144	-4	K	1.13327	-3	C	0.2125	-2	L	0.90633	2	W	12.7	0.13	S	7	H	0.01
N	123	R	0.16487	-0.09701	-1	K	0.58456	1	N	-0.4906	-4	K	0.28371	-3	C	0.00445	-2	L	0.65102	2	W	12.7	0.13	S	7	H	-0.63
N	123	S	1.01249	0.16521	-1	K	0.69978	1	N	-0.02601	-4	K	1.10122	-3	C	0.11252	-2	L	0.92599	2	W	12.7	0.13	S	7	H	0.52
N	123	T	0.71015	0.02681	-1	K	0.64986	1	N	-0.22434	-4	K	0.7734	-3	C	0.08559	-2	L	0.8489	2	W	12.7	0.13	S	7	H	-1.13
N	123	V	1.24278	0.21478	-1	K	0.52673	1	N	0.06934	-4	K	1.29813	-3	C	0.25657	-2	L	0.91687	2	W	12.7	0.13	S	7	H	-2.67
N	123	W	0.74569	0.16957	-1	K	0.81056	1	N	-0.3246	-4	K	0.79804	-3	C	0.23653	-2	L	0.83376	2	W	12.7	0.13	S	7	H	-4.95
N	123	Y	1.81702	0.43308	-1	K	0.86141	1	N	0.18485	-4	K	1.84015	-3	C	0.46346	-2	L	1.1687	2	W	12.7	0.13	S	7	H	-0.19
N	124	A	0.764	0.38561	-1	N	0.80087	1	W	0.34152	-3	L	-0.07722	-2	K	0.76174	-4	C	0.07947	2	E	8.1	0.09	S	5	C	0.42
N	124	C	2.55661	1.56784	-1	N	2.03831	1	W	1.50708	-3	L	-0.19925	-2	K	2.63159	-4	C	0.12428	2	E	8.1	0.09	S	5	C	1
N	124	D	0.64321	0.62588	-1	N	0.65369	1	W	0.00684	-3	L	-0.02983	-2	K	0.72871	-4	C	-0.05566	2	E	8.1	0.09	S	5	C	-0.04
N	124	E	0.37595	0.3875	-1	N	0.36577	1	W	-0.00139	-3	L	0.05195	-2	K	0.4148	-4	C	-0.0908	2	E	8.1	0.09	S	5	C	0.17
N	124	F	1.44516	0.77943	-1	N	1.22474	1	W	0.88616	-3	L	-0.00279	-2	K	1.22311	-4	C	0.22483	2	E	8.1	0.09	S	5	C	-0.09
N	124	G	0.70478	0.50091	-1	N	0.7127	1	W	0.19594	-3	L	-0.09322	-2	K	0.78858	-4	C	0.00942	2	E	8.1	0.09	S	5	C	-0.65
N	124	H	1.11581	0.62404	-1	N	1.08469	1	W	0.52287	-3	L	-0.10817	-2	K	1.08212	-4	C	0.14185	2	E	8.1	0.09	S	5	C	-0.45
N	124	I	1.04529	0.50441	-1	N	0.88403	1	W	0.70212	-3	L	0.00754	-2	K	0.88466	-4	C	0.15309	2	E	8.1	0.09	S	5	C	0.37
N	124	K	0.44961	0.27014	-1	N	0.63413	1	W	-0.00504	-3	L	-0.11089	-2	K	0.44458	-4	C	0.11592	2	E	8.1	0.09	S	5	C	0.15
N	124	L	1.24795	0.64244	-1	N	1.02491	1	W	0.82853	-3	L	-0.04485	-2	K	1.08962	-4	C	0.20317	2	E	8.1	0.09	S	5	C	0.2
N	124	M	1.13717	0.61566	-1	N	1.07542	1	W	0.58329	-3	L	-0.04817	-2	K	1.09962	-4	C	0.08574	2	E	8.1	0.09	S	5	C	0.21
N	124	P	0.88545	0.57744	-1	N	0.88825	1	W	0.3052	-3	L	-0.09986	-2	K	0.87732	-4	C	0.10797	2	E	8.1	0.09	S	5	C	-12.07
N	124	Q	1.21795	0.74308	-1	N	1.23009	1	W	0.46271	-3	L	-0.06587	-2	K	1.13348	-4	C	0.15034	2	E	8.1	0.09	S	5	C	0.53
N	124	R	0.89745	0.58456	-1	N	0.92872	1	W	0.28161	-3	L	-0.11884	-2	K	0.77518	-4	C	0.24112	2	E	8.1	0.09	S	5	C	-0.05
N	124	S	0.96932	0.69978	-1	N	0.9437	1	W	0.29517	-3	L	-0.08873	-2	K	0.96781	-4	C	0.09025	2	E	8.1	0.09	S	5	C	-0.41
N	124	T	0.70375	0.64986	-1	N	0.698	1	W	0.05962	-3	L	-0.06325	-2	K	0.79979	-4	C	-0.03279	2	E	8.1	0.09	S	5	C	0.59
N	124	V	1.06362	0.52673	-1	N	1.01376	1	W	0.58676	-3	L	-0.05534	-2	K	0.98942	-4	C	0.12952	2	E	8.1	0.09	S	5	C	-0.81
N	124	W	1.16229	0.81056	-1	N	1.13878	1	W	0.37523	-3	L	-0.05236	-2	K	1.23084	-4	C	-0.0162	2	E	8.1	0.09	S	5	C	-2.95
N	124	Y	1.43222	0.86141	-1	N	1.23167	1	W	0.77135	-3	L	-0.02313	-2	K	1.29259	-4	C	0.16275	2	E	8.1	0.09	S	5	C	0.16
W	125	A	0.2285	0.34603	-1	N	-0.26538	1	E	0.13156	-5	C	-0.04761	2	C	0.45826	-2	N	-0.18214	-4	L	12.9	0.15	U	1	C	0.85
W	125	C	5.38537	1.91074	-1	N	1.64083	1	E	4.82391	-5	C	2.35268	2	C	2.06789	-2	N	0.9648	-4	L	12.9	0.15	U	1	C	-1.32
W	125	D	-0.01994	0.57573	-1	N	-0.76164	1	E	0.11917	-5	C	-0.43691	2	C	0.85786	-2	N	-0.44089	-4	L	12.9	0.15	U	1	C	-0.24
W	125	E	-0.83717	0.19517	-1	N	-1.00427	1	E	-0.40962	-5	C	-0.82137	2	C	0.43484	-2	N	-0.45064	-4	L	12.9	0.15	U	1	C	-0.77
W	125	F	1.29457	0.78223	-1	N	0.06576	1	E	1.13792	-5	C	0.34994	2	C	0.81358	-2	N	0.13106	-4	L	12.9	0.15	U	1	C	0.19
W	125	G	0.16512	0.34802	-1	N	-0.38758	1	E	0.37226	-5	C	-0.08797	2	C	0.54633	-2	N	-0.29324	-4	L	12.9	0.15	U	1	C	0.26
W	125	H	1.29588	0.50612	-1	N	0.35903	1	E	1.01258	-5	C	0.58349	2	C	0.72872	-2	N	-0.01633	-4	L	12.9	0.15	U	1	C	0.14
W	125	I	1.27612	0.65663	-1	N	0.03475	1	E	1.05947	-5	C	0.32844	2	C	0.85262	-2	N	0.09506	-4	L	12.9	0.15	U	1	C	0.64
W	125	K	0.54731	0.48879	-1	N	0.04589	1	E	0.36135	-5	C	0.01408	2	C	0.66424	-2	N	-0.131	-4	L	12.9	0.15	U	1	C	-0.42
W	125	L	0.93786	0.61762	-1	N	0.00449	1	E	0.75247	-5	C	0.08977	2	C	0.49763	-2	N	0.35045	-4	L	12.9	0.15	U	1	C	0.46
W	125	M	0.32987	0.31124	-1	N	-0.25121	1	E	0.17595	-5	C	-0.16065	2	C	0.42116	-2	N	0.06938	-4	L	12.9	0.15	U	1	C	0.02
W	125	N	0.46688	0.76984	-1	N	-0.36957	1	E	0.4013	-5	C	-0.29463	2	C	0.99257	-2	N	-0.23106	-4	L	12.9	0.15	U	1	C	0.5
W	125	P	0.45007	0.61048	-1	N	-0.29732	1	E	0.54717	-5	C	0.03031	2	C	0.59419	-2	N	-0.17443	-4	L	12.9	0.15	U	1	C	-5.62
W	125	Q	-0.37596	0.44597	-1	N	-0.45952	1	E	-0.24566	-5	C	-0.40768	2	C	0.19285	-2	N	-0.16114	-4	L	12.9	0.15	U	1	C	0.43
W	125	R	0.89659	0.79148	-1	N	0.19007	1	E	0.62573	-5	C	-0.03471	2	C	0.7411	-2	N	0.19019	-4	L	12.9	0.15	U	1	C	-0.36
W	125	S	0.70292	0.66633	-1	N	-0.11663	1	E	0.6495	-5	C	0.10001	2	C	0.69781	-2	N	-0.0949	-4	L	12.9	0.15	U	1	C	0.44
W	125	T	0.23722	0.44832	-1	N	-0.28514	1	E	0.22833	-5	C	0.01037	2	C	0.4047	-2	N	-0.17787	-4	L	12.9	0.15	U	1	C	-0.02
W	125	V	0.6886	0.49177	-1	N	-0.20956	1	E	0.61381	-5	C	-0.04667	2	C	0.70399	-2	N	0.03129	-4	L	12.9	0.15	U	1	C	0.55
W	125	Y	1.27577	0.85866	-1	N	0.00659	1	E	0.99274	-5	C	0.31135	2	C	0.92847	-2	N	0.03594	-4	L	12.9	0.15	U	1	C	0.67
E	126	A	0.91447	0.56294	1	C	0.63101	-1	W	0.46025	-6	C	0.07148	2	R	0.18637	-2	N	-0.07622	-10	K	11.5	0.2	S	5	C	0.25
E	126	C	6.55501	5.7703	1	C	2.55291	-1	W	2.94558	-6	C	1.3851	2	R	0.04503	-2	N	1.39512	-10	K	11.5	0.2	S	5	C	0.66
E	126	D	0.22106	0.22099	1	C	0.25261	-1	W	0.2647	-6	C	0.05812	2	R	0.03354	-2	N	-0.15242	-10	K	11.5	0.2	S	5	C	0.43
E	126	F	2.413	1.74041	1	C	1.27902	-1	W	1.13916	-6	C	0.36638	2	R	0.16755	-2	N	0.29411	-10	K	11.5	0.2	S	5	C	-0.43
E	126	G	0.65954	0.64033	1	C	0.55451	-1	W	0.42355	-6	C	0.05214	2	R	0.07572	-2	N	-0.2301	-10	K	11.5	0.2	S	5	C	0.04
E	126	H	1.52287	1.09355	1	C	0.97354	-1	W	0.72719	-6	C	0.08175	2	R	0.27268	-2	N	0.13388	-10	K	11.5	0.2	S	5	C	0.05
E	126	I	2.02988	1.35175	1	C	1.13305	-1	W	0.80552	-6	C	0.19024	2	R	0.27039	-2	N	0.20759	-10	K	11.5	0.2	S	5	C	-1.7
E	126	K	-1.20199	-1.06795	1	C	-0.22294	-1	W	0.09976	-6	C	-0.87347	2	R	0.04244	-2	N	-0.28762	-10	K	11.5	0.2	S	5	C	-0.11
E	126	L	2.04597	1.42512	1	C	1.10588	-1	W	0.97011	-6	C	0.22905	2	R	0.20884	-2	N	0.19625	-10	K	11.5	0.2	S	5	C	-0.14
E	126	M	1.6473	1.07961	1	C	1.02953	-1	W	0.85097	-6	C	0.24348	2	R	0.10797	-2	N	0.02165	-10	K	11.5	0.2	S	5	C	-0.31
E	126	N	-0.2621	-0.23468	1	C	-0.04187	-1	W	-0.01464	-6	C	-0.23744	2	R	0.16182	-2	N	-0.14952	-10	K	11.5	0.2	S	5	C	0.55
E	126	P	1.11042	0.9009	1	C	0.97186	-1	W	0.92343	-6	C	-0.2325	2	R	0.17325	-2	N	0.03075	-10	K	11.5	0.2	S	5	C	0.09
E	126	Q	0.72595	0.32516	1	C	0.75113	-1	W	0.52373	-6	C	-0.2407	2	R	0.29151	-2	N	0.02264	-10	K	11.5	0.2	S	5	C	-1.54
E	126	R	0.2059	0.21928	1	C	0.31066	-1	W	0.51503	-6	C	-0.03505	2	R	0.14376	-2	N	-0.43068	-10	K	11.5	0.2	S	5	C	0.49
E	126	S	0.96333	0.86551	1	C	0.69568	-1	W	0.68647	-6	C	0.01645	2	R	0.07333	-2	N	-0.04246	-10	K	11.5	0.2	S	5	C	0.08
E	126	T	0.88596	0.73674	1	C	0.50052	-1	W	0.51158	-6	C	-0.07897	2	R	0.178	-2	N	0.09289	-10	K	11.5	0.2	S	5	C	0.14
E	126	V	2.08499	1.43103	1	C	1.16552	-1	W	0.98682	-6	C	0.2761	2	R	0.20503	-2	N	0.19934	-10	K	11.5	0.2	S	5	C	0.32
E	126	W	1.8789	1.25839	1	C	1.16591	-1	W	1.2962	-6	C	0.1494	2	R	0.23485	-2	N	0.17407	-10	K	11.5	0.2	S	5	C	-2.84
E	126	Y	2.40544	1.704	1	C	1.45125	-1	W	1.15773	-6	C	0.17032	2	R	0.19627	-2	N	0.39561	-10	K	11.5	0.2	S	5	C	-2.03
C	127	A	-9.03343	-1.49455	1	R	-0.95824	-1	E	-6.09854	-7	C	-3.28395	-11	K	-1.36357	-2	W	-5.82908	-27	C	14.3	0.16	B	0	C	-3.87
C	127	D	-9.95402	-1.42123	1	R	-1.55545	-1	E	-6.97696	-7	C	-2.79044	-11	K	-1.78468	-2	W	-6.09999	-27	C	14.3	0.16	B	0	C	-2.81
C	127	E	-9.25206	-1.01823	1	R	-0.79487	-1	E	-7.02033	-7	C	-2.44745	-11	K	-1.57424	-2	W	-6.26439	-27	C	14.3	0.16	B	0	C	-12.24
C	127	F	-6.88968	-0.88644	1	R	-0.23362	-1	E	-5.12408	-7	C	-2.35671	-11	K	-0.74093	-2	W	-5.05552	-27	C	14.3	0.16	B	0	C	-3.27
C	127	G	-8.9903	-1.3333	1	R	-1.24158	-1	E	-6.03011	-7	C	-3.17447	-11	K	-1.19614	-2	W	-5.59994	-27	C	14.3	0.16	B	0	C	-3.42
C	127	H	-7.36426	-1.44807	1	R	-0.38488	-1	E	-5.11198	-7	C	-2.75561	-11	K	-0.75977	-2	W	-5.12064	-27	C	14.3	0.16	B	0	C	-11.77
C	127	I	-7.50841	-1.26667	1	R	-0.49371	-1	E	-5.27997	-7	C	-2.95546	-11	K	-0.89207	-2	W	-5.40274	-27	C	14.3	0.16	B	0	C	-13.26
C	127	K	-9.53216	-1.79025	1	R	-0.53853	-1	E	-6.59111	-7	C	-3.20369	-11	K	-1.44742	-2	W	-6.09991	-27	C	14.3	0.16	B	0	C	-12.19
C	127	L	-7.3679	-1.03787	1	R	-0.16535	-1	E	-5.34196	-7	C	-2.74361	-11	K	-0.83347	-2	W	-5.37988	-27	C	14.3	0.16	B	0	C	-13.79
C	127	M	-8.05834	-1.02222	1	R	-0.61566	-1	E	-5.77034	-7	C	-2.9207	-11	K	-1.11231	-2	W	-5.76114	-27	C	14.3	0.16	B	0	C	-6.69
C	127	N	-9.31707	-1.62347	1	R	-1.13263	-1	E	-6.55537	-7	C	-3.09889	-11	K	-1.55331	-2	W	-5.61558	-27	C	14.3	0.16	B	0	C	-12.65
C	127	P	-9.23119	-1.5788	1	R	-1.0157	-1	E	-6.01582	-7	C	-3.50435	-11	K	-1.1481	-2	W	-5.90199	-27	C	14.3	0.16	B	0	C	-11.5
C	127	Q	-9.73901	-1.53363	1	R	-1.16487	-1	E	-6.69763	-7	C	-2.94921	-11	K	-1.55262	-2	W	-6.34696	-27	C	14.3	0.16	B	0	C	-3.06
C	127	R	-8.72089	-1.41055	1	R	-0.3704	-1	E	-6.26122	-7	C	-3.45786	-11	K	-1.26944	-2	W	-5.66237	-27	C	14.3	0.16	B	0	C	-5.71
C	127	S	-8.40022	-1.41082	1	R	-0.91607	-1	E	-5.61946	-7	C	-3.0965	-11	K	-1.14805	-2	W	-5.39888	-27	C	14.3	0.16	B	0	C	-6.47
C	127	T	-8.21177	-1.3556	1	R	-0.95607	-1	E	-5.78701	-7	C	-2.7685	-11	K	-1.32023	-2	W	-5.18236	-27	C	14.3	0.16	B	0	C	-11.15
C	127	V	-7.91663	-1.14916	1	R	-0.31266	-1	E	-5.54184	-7	C	-3.07955	-11	K	-0.8093	-2	W	-5.73509	-27	C	14.3	0.16	B	0	C	-12.12
C	127	W	-7.84414	-0.8016	1	R	-0.09193	-1	E	-5.73248	-7	C	-2.89975	-11	K	-0.91776	-2	W	-5.6091	-27	C	14.3	0.16	B	0	C	-11.35
C	127	Y	-6.88258	-0.72073	1	R	-0.28073	-1	E	-5.28395	-7	C	-2.17464	-11	K	-0.71021	-2	W	-5.19319	-27	C	14.3	0.16	B	0	C	-3.15
R	128	A	-0.88787	-0.40747	1	Y	-0.33488	-1	C	-0.23514	-28	C	-0.91035	-27	D	-0.17343	2	S	-0.41416	-2	E	12.1	0.19	B	0	C	0.15
R	128	C	5.54688	1.17462	1	Y	4.55824	-1	C	3.19144	-28	C	1.53344	-27	D	-0.05392	2	S	0.89685	-2	E	12.1	0.19	B	0	C	0.14
R	128	D	-1.14726	-0.11699	1	Y	-0.77911	-1	C	-0.00642	-28	C	-0.9995	-27	D	-0.14468	2	S	-0.90695	-2	E	12.1	0.19	B	0	C	0.18
R	128	E	-1.78461	-0.35928	1	Y	-1.25568	-1	C	-0.42735	-28	C	-1.37691	-27	D	-0.27549	2	S	-1.13694	-2	E	12.1	0.19	B	0	C	0.59
R	128	F	0.26015	0.30674	1	Y	0.08754	-1	C	0.3182	-28	C	-0.33484	-27	D	-0.03516	2	S	-0.30123	-2	E	12.1	0.19	B	0	C	0.31
R	128	G	-0.76624	-0.18275	1	Y	-0.38517	-1	C	-0.07304	-28	C	-0.68498	-27	D	-0.08639	2	S	-0.58986	-2	E	12.1	0.19	B	0	C	0.15
R	128	H	1.02692	0.28653	1	Y	0.75852	-1	C	0.68138	-28	C	0.17179	-27	D	-0.05989	2	S	0.02776	-2	E	12.1	0.19	B	0	C	0.14
R	128	I	0.02236	-0.06939	1	Y	0.15889	-1	C	0.01944	-28	C	-0.47726	-27	D	-0.10752	2	S	-0.22942	-2	E	12.1	0.19	B	0	C	0.83
R	128	K	-0.61305	-0.27576	1	Y	-0.36411	-1	C	-0.00919	-28	C	-0.41999	-27	D	-0.03981	2	S	-0.31653	-2	E	12.1	0.19	B	0	C	-0.77
R	128	L	-0.33102	0.03063	1	Y	-0.18291	-1	C	-0.10812	-28	C	-0.71746	-27	D	-0.1288	2	S	-0.37266	-2	E	12.1	0.19	B	0	C	0.9
R	128	M	-1.07758	-0.44748	1	Y	-0.53555	-1	C	-0.55308	-28	C	-1.0358	-27	D	-0.1717	2	S	-0.33137	-2	E	12.1	0.19	B	0	C	1.17
R	128	N	-0.20788	-0.1576	1	Y	0.07758	-1	C	0.1722	-28	C	-0.33726	-27	D	-0.03165	2	S	-0.36715	-2	E	12.1	0.19	B	0	C	1.22
R	128	P	-0.53472	-0.24226	1	Y	-0.10059	-1	C	-0.04271	-28	C	-0.72679	-27	D	-0.10177	2	S	-0.43953	-2	E	12.1	0.19	B	0	C	-4.61
R	128	Q	-1.55338	-0.67318	1	Y	-0.69234	-1	C	-0.3459	-28	C	-0.97397	-27	D	-0.19046	2	S	-0.79814	-2	E	12.1	0.19	B	0	C	-0.3
R	128	S	0.01164	-0.10065	1	Y	0.27474	-1	C	0.21781	-28	C	-0.30735	-27	D	-0.0619	2	S	-0.32299	-2	E	12.1	0.19	B	0	C	0.37
R	128	T	0.03383	-0.08068	1	Y	0.31895	-1	C	0.27246	-28	C	-0.52488	-27	D	-0.1156	2	S	-0.45176	-2	E	12.1	0.19	B	0	C	1.77
R	128	V	-0.94148	-0.33313	1	Y	-0.48904	-1	C	-0.49397	-28	C	-0.90887	-27	D	-0.13665	2	S	-0.48071	-2	E	12.1	0.19	B	0	C	0.05
R	128	W	0.32396	0.34218	1	Y	0.15189	-1	C	0.40519	-28	C	-0.10285	-27	D	0.08363	2	S	-0.30898	-2	E	12.1	0.19	B	0	C	-1.29
R	128	Y	0.62027	0.48681	1	Y	0.1745	-1	C	0.3322	-28	C	-0.32433	-27	D	0.06138	2	S	-0.07826	-2	E	12.1	0.19	B	0	C	0.78
Y	129	A	-1.01541	-0.72866	-1	R	-0.21491	1	S	-0.39211	-29	C	-0.19888	-28	D	-0.12325	2	P	0.18158	-30	A	20.2	0.16	B	0	C	-5.85
Y	129	C	3.41282	0.77256	-1	R	-0.12577	1	S	4.06078	-29	C	1.03499	-28	D	-0.02852	2	P	1.37424	-30	A	20.2	0.16	B	0	C	-11.57
Y	129	D	-0.52501	-0.39388	-1	R	-0.40155	1	S	-0.48335	-29	C	-0.71803	-28	D	-0.1091	2	P	-0.60237	-30	A	20.2	0.16	B	0	C	-13.58
Y	129	E	-0.50013	-0.31639	-1	R	-0.51783	1	S	-0.45525	-29	C	-0.67428	-28	D	-0.16641	2	P	-0.48185	-30	A	20.2	0.16	B	0	C	-4.26
Y	129	F	-0.17913	-0.23371	-1	R	-0.02098	1	S	0.04542	-29	C	-0.20042	-28	D	0.02722	2	P	0.07515	-30	A	20.2	0.16	B	0	C	-1.18
Y	129	G	-0.50453	-0.28822	-1	R	-0.0631	1	S	-0.18866	-29	C	-0.08625	-28	D	-0.00542	2	P	-0.009	-30	A	20.2	0.16	B	0	C	-7.11
Y	129	H	-0.2341	-0.54131	-1	R	0.0363	1	S	0.00972	-29	C	0.05852	-28	D	-0.02023	2	P	0.39249	-30	A	20.2	0.16	B	0	C	-3.87
Y	129	I	-1.18081	-0.62961	-1	R	-0.14503	1	S	-0.642	-29	C	-0.20717	-28	D	-0.07926	2	P	-0.07642	-30	A	20.2	0.16	B	0	C	-4.37
Y	129	K	-2.09118	-0.97477	-1	R	-0.45763	1	S	-0.83327	-29	C	-0.5395	-28	D	-0.2238	2	P	-0.26776	-30	A	20.2	0.16	B	0	C	-13.58
Y	129	L	-0.0925	-0.37729	-1	R	-0.1239	1	S	0.13357	-29	C	-0.16804	-28	D	-0.04391	2	P	0.17622	-30	A	20.2	0.16	B	0	C	-4.98
Y	129	M	-1.28171	-0.40768	-1	R	-0.29169	1	S	-0.74948	-29	C	-0.32879	-28	D	-0.15208	2	P	-0.20908	-30	A	20.2	0.16	B	0	C	-4.43
Y	129	N	-1.17328	-0.61237	-1	R	-0.20948	1	S	-0.3999	-29	C	-0.16725	-28	D	-0.03186	2	P	-0.15728	-30	A	20.2	0.16	B	0	C	-12.16
Y	129	P	-1.18508	-0.66704	-1	R	-0.10074	1	S	-0.56426	-29	C	-0.25971	-28	D	0.03648	2	P	-0.05715	-30	A	20.2	0.16	B	0	C	-11.06
Y	129	Q	-0.67377	-0.58683	-1	R	-0.02802	1	S	-0.40176	-29	C	-0.49006	-28	D	0.0497	2	P	-0.03236	-30	A	20.2	0.16	B	0	C	-3.47
Y	129	R	-1.67153	-0.63477	-1	R	-0.11983	1	S	-0.3863	-29	C	0.07842	-28	D	-0.13467	2	P	0.10901	-30	A	20.2	0.16	B	0	C	-3.29
Y	129	S	-0.59277	-0.599	-1	R	-0.0156	1	S	-0.03307	-29	C	-0.1643	-28	D	0.02148	2	P	0.13393	-30	A	20.2	0.16	B	0	C	-5.89
Y	129	T	-0.49398	-0.50496	-1	R	-0.0607	1	S	-0.15102	-29	C	-0.06746	-28	D	-0.00929	2	P	0.07487	-30	A	20.2	0.16	B	0	C	-2.24
Y	129	V	-0.89833	-0.55987	-1	R	-0.20758	1	S	-0.35174	-29	C	-0.37464	-28	D	-0.03679	2	P	-0.06187	-30	A	20.2	0.16	B	0	C	-2.21
Y	129	W	0.53589	0.00607	-1	R	0.38557	1	S	0.24203	-29	C	0.12425	-28	D	0.15009	2	P	0.23468	-30	A	20.2	0.16	B	0	C	-1.17
S	130	A	0.12833	-0.00883	-1	Y	-0.13367	1	P	-0.05677	-2	R	0.13715	2	K	0.0187	-29	D	-0.02718	3	T	18.2	0.21	B	0	C	-1.03
S	130	C	-0.21776	-0.07585	-1	Y	0.02697	1	P	0.02336	-2	R	-0.1419	2	K	-0.16978	-29	D	0.09359	3	T	18.2	0.21	B	0	C	-4.66
S	130	D	0.12735	-0.17121	-1	Y	0.14702	1	P	0.02423	-2	R	0.29857	2	K	-0.08586	-29	D	0.10827	3	T	18.2	0.21	B	0	C	-9.94
S	130	E	-0.00727	-0.31838	-1	Y	0.04031	1	P	-0.03971	-2	R	0.31111	2	K	-0.09346	-29	D	0.07782	3	T	18.2	0.21	B	0	C	-5.73
S	130	F	0.50755	0.44046	-1	Y	0.10629	1	P	0.13952	-2	R	0.06709	2	K	0.28211	-29	D	0.03893	3	T	18.2	0.21	B	0	C	-5.07
S	130	G	0.16254	-0.02771	-1	Y	0.13506	1	P	0.06689	-2	R	0.19024	2	K	0.07683	-29	D	0.10993	3	T	18.2	0.21	B	0	C	-1.49
S	130	H	0.29468	0.42519	-1	Y	0.09517	1	P	0.03731	-2	R	-0.13052	2	K	0.06417	-29	D	-0.05302	3	T	18.2	0.21	B	0	C	-6.52
S	130	I	0.20187	0.09535	-1	Y	-0.03648	1	P	-0.02714	-2	R	0.10653	2	K	0.0345	-29	D	-0.02138	3	T	18.2	0.21	B	0	C	-4.14
S	130	K	-0.12233	-0.26195	-1	Y	-0.25658	1	P	-0.11496	-2	R	0.13962	2	K	0.02583	-29	D	-0.01715	3	T	18.2	0.21	B	0	C	-6.28
S	130	L	0.33138	0.1411	-1	Y	0.08525	1	P	0.01386	-2	R	0.19029	2	K	0.05355	-29	D	0.02244	3	T	18.2	0.21	B	0	C	-3.12
S	130	M	0.26764	0.22868	-1	Y	0.23091	1	P	-0.01706	-2	R	0.03896	2	K	0.03283	-29	D	0.06035	3	T	18.2	0.21	B	0	C	-3.08
S	130	N	0.28536	0.13051	-1	Y	0.16258	1	P	0.01359	-2	R	0.15485	2	K	0.07485	-29	D	0.02746	3	T	18.2	0.21	B	0	C	-4.53
S	130	P	0.04107	0.24251	-1	Y	0.0163	1	P	0.01825	-2	R	-0.20143	2	K	0.10737	-29	D	-0.07196	3	T	18.2	0.21	B	0	C	-12.54
S	130	Q	0.23806	-0.00322	-1	Y	0.12016	1	P	-0.04588	-2	R	0.24129	2	K	-0.03616	-29	D	-0.04328	3	T	18.2	0.21	B	0	C	-3.42
S	130	R	-0.08865	0.21883	-1	Y	-0.23125	1	P	0.08964	-2	R	-0.30749	2	K	0.1919	-29	D	-0.1667	3	T	18.2	0.21	B	0	C	-4.2
S	130	T	-0.06077	-0.04651	-1	Y	-5.64E-04	1	P	-0.0353	-2	R	-0.01426	2	K	-0.08282	-29	D	-0.01211	3	T	18.2	0.21	B	0	C	-1.35
S	130	V	0.25751	0.0667	-1	Y	0.06097	1	P	-0.02952	-2	R	0.19082	2	K	0.01383	-29	D	0.03666	3	T	18.2	0.21	B	0	C	-2.81
S	130	W	0.80425	0.56106	-1	Y	0.28245	1	P	0.11069	-2	R	0.24318	2	K	0.17424	-29	D	-0.01379	3	T	18.2	0.21	B	0	C	-7.71
S	130	Y	0.8533	0.58392	-1	Y	0.26815	1	P	0.14981	-2	R	0.26938	2	K	0.31418	-29	D	0.11953	3	T	18.2	0.21	B	0	C	-3.78
P	131	A	-0.15	-0.06912	1	K	-0.03764	-1	S	-0.12612	2	T	-0.08088	-2	Y	-0.11235	3	K	-0.02389	-33	Q	11.3	0.27	U	5	C	-0.73
P	131	C	0.18664	0.11629	1	K	0.28887	-1	S	-0.06061	2	T	0.07037	-2	Y	-0.10221	3	K	0.24725	-33	Q	11.3	0.27	U	5	C	-3.99
P	131	D	0.41648	0.53556	1	K	0.25878	-1	S	0.32537	2	T	-0.11907	-2	Y	0.1577	3	K	0.09109	-33	Q	11.3	0.27	U	5	C	-2.22
P	131	E	0.19574	0.39964	1	K	0.03521	-1	S	0.27323	2	T	-0.20389	-2	Y	0.16052	3	K	-0.07748	-33	Q	11.3	0.27	U	5	C	-0.67
P	131	F	0.1876	0.13984	1	K	0.22908	-1	S	-0.01948	2	T	0.04773	-2	Y	-0.04148	3	K	0.20708	-33	Q	11.3	0.27	U	5	C	-8.69
P	131	G	0.2603	0.242	1	K	0.23335	-1	S	0.16158	2	T	0.0183	-2	Y	0.02694	3	K	0.09872	-33	Q	11.3	0.27	U	5	C	-1.63
P	131	H	0.05876	0.03923	1	K	0.113	-1	S	0.0159	2	T	0.01953	-2	Y	-0.05425	3	K	0.04285	-33	Q	11.3	0.27	U	5	C	-3.35
P	131	I	0.27451	0.22653	1	K	0.24668	-1	S	0.11884	2	T	0.04798	-2	Y	0.02783	3	K	0.15567	-33	Q	11.3	0.27	U	5	C	-3.71
P	131	K	-0.1299	-0.08425	1	K	-0.03673	-1	S	-0.10802	2	T	-0.04564	-2	Y	-0.09315	3	K	-0.02188	-33	Q	11.3	0.27	U	5	C	-1.92
P	131	L	0.03354	0.0626	1	K	0.07325	-1	S	-0.03052	2	T	-0.02906	-2	Y	-0.03972	3	K	0.06406	-33	Q	11.3	0.27	U	5	C	-4.79
P	131	M	-0.32589	-0.23943	1	K	-0.18585	-1	S	-0.20532	2	T	-0.08646	-2	Y	-0.14005	3	K	-0.12057	-33	Q	11.3	0.27	U	5	C	-2.77
P	131	N	0.27421	0.19141	1	K	0.29424	-1	S	0.05926	2	T	0.08281	-2	Y	-0.02002	3	K	0.21496	-33	Q	11.3	0.27	U	5	C	-3.19
P	131	Q	0.10434	0.08731	1	K	0.15011	-1	S	0.00527	2	T	0.01702	-2	Y	-0.04577	3	K	0.09905	-33	Q	11.3	0.27	U	5	C	-1.35
P	131	R	-0.51076	-0.52193	1	K	-0.23636	-1	S	-0.46498	2	T	0.01117	-2	Y	-0.27439	3	K	-0.04578	-33	Q	11.3	0.27	U	5	C	-5.2
P	131	S	0.29223	0.26207	1	K	0.28995	-1	S	0.11435	2	T	0.03016	-2	Y	0.00228	3	K	0.17787	-33	Q	11.3	0.27	U	5	C	-2.48
P	131	T	0.25951	0.30078	1	K	0.14907	-1	S	0.19554	2	T	-0.04126	-2	Y	0.11042	3	K	0.06397	-33	Q	11.3	0.27	U	5	C	-2.08
P	131	V	0.09711	0.12265	1	K	0.08166	-1	S	0.08678	2	T	-0.02552	-2	Y	0.01545	3	K	0.01032	-33	Q	11.3	0.27	U	5	C	-2.02
P	131	W	0.34894	0.13528	1	K	0.38516	-1	S	-0.01405	2	T	0.21366	-2	Y	-0.03621	3	K	0.36299	-33	Q	11.3	0.27	U	5	C	-5.72
P	131	Y	0.25137	0.17121	1	K	0.26471	-1	S	-0.00694	2	T	0.08016	-2	Y	-0.01335	3	K	0.25831	-33	Q	11.3	0.27	U	5	C	-6
K	132	A	0.42643	0.24908	1	T	0.21383	-1	P	0.12577	2	K	0.30065	-2	S	0.1358	3	R	0.2022	-34	Q	16.9	0.24	B	0	C	-0.14
K	132	C	0.70024	0.41597	1	T	0.48834	-1	P	0.23365	2	K	0.46658	-2	S	0.1229	3	R	0.31216	-34	Q	16.9	0.24	B	0	C	-2.9
K	132	D	0.58462	0.59789	1	T	0.35899	-1	P	0.479	2	K	0.10562	-2	S	0.35358	3	R	0.15406	-34	Q	16.9	0.24	B	0	C	-6.21
K	132	E	0.31538	0.4082	1	T	0.16615	-1	P	0.3944	2	K	-0.07902	-2	S	0.29944	3	R	0.06737	-34	Q	16.9	0.24	B	0	C	-7.97
K	132	F	0.84359	0.48717	1	T	0.50821	-1	P	0.28607	2	K	0.55753	-2	S	0.22998	3	R	0.40146	-34	Q	16.9	0.24	B	0	C	-0.57
K	132	G	0.84771	0.56541	1	T	0.55096	-1	P	0.35991	2	K	0.4878	-2	S	0.23283	3	R	0.2788	-34	Q	16.9	0.24	B	0	C	-1.5
K	132	H	0.62513	0.26928	1	T	0.33911	-1	P	0.09787	2	K	0.52726	-2	S	0.13374	3	R	0.30676	-34	Q	16.9	0.24	B	0	C	-0.93
K	132	I	0.54081	0.3314	1	T	0.27664	-1	P	0.19507	2	K	0.34576	-2	S	0.19929	3	R	0.26466	-34	Q	16.9	0.24	B	0	C	-0.99
K	132	L	0.60493	0.34543	1	T	0.29921	-1	P	0.2657	2	K	0.33923	-2	S	0.2261	3	R	0.30389	-34	Q	16.9	0.24	B	0	C	-0.2
K	132	M	0.40637	0.35993	1	T	0.15979	-1	P	0.34936	2	K	0.057	-2	S	0.27187	3	R	0.14092	-34	Q	16.9	0.24	B	0	C	-0.08
K	132	N	0.58381	0.39522	1	T	0.40777	-1	P	0.22398	2	K	0.35983	-2	S	0.17937	3	R	0.2286	-34	Q	16.9	0.24	B	0	C	-2.01
K	132	P	0.58191	0.30299	1	T	0.43845	-1	P	0.07003	2	K	0.51189	-2	S	0.12483	3	R	0.30385	-34	Q	16.9	0.24	B	0	C	1.16
K	132	Q	0.71461	0.37055	1	T	0.40768	-1	P	0.21023	2	K	0.50438	-2	S	0.23638	3	R	0.38232	-34	Q	16.9	0.24	B	0	C	-0.14
K	132	R	0.18479	-0.03721	1	T	-0.0301	-1	P	-0.06755	2	K	0.25233	-2	S	0.08201	3	R	0.15689	-34	Q	16.9	0.24	B	0	C	-0.32
K	132	S	0.64708	0.28399	1	T	0.42832	-1	P	0.11809	2	K	0.52898	-2	S	0.10095	3	R	0.35633	-34	Q	16.9	0.24	B	0	C	-1.51
K	132	T	0.69011	0.35739	1	T	0.37808	-1	P	0.19887	2	K	0.49124	-2	S	0.19383	3	R	0.30409	-34	Q	16.9	0.24	B	0	C	-1.04
K	132	V	0.52481	0.31603	1	T	0.34275	-1	P	0.21408	2	K	0.31073	-2	S	0.16027	3	R	0.25988	-34	Q	16.9	0.24	B	0	C	-1.39
K	132	W	1.05749	0.44958	1	T	0.57938	-1	P	0.24744	2	K	0.81005	-2	S	0.24409	3	R	0.57606	-34	Q	16.9	0.24	B	0	C	-1.88
K	132	Y	0.89869	0.60186	1	T	0.55596	-1	P	0.40637	2	K	0.49232	-2	S	0.2697	3	R	0.30972	-34	Q	16.9	0.24	B	0	C	0.78
K	134	A	0.2862	0.29624	1	R	0.12577	-1	T	0.12577	-2	K	0.16044	2	S	-0.01002	-3	P	0.16044	3	P	6.9	0.29	B	0	C	0.8
K	134	C	0.51876	0.40801	1	R	0.23365	-1	T	0.23365	-2	K	0.28511	2	S	0.11074	-3	P	0.28511	3	P	6.9	0.29	B	0	C	-0.61
K	134	D	0.77946	0.65404	1	R	0.479	-1	T	0.479	-2	K	0.30046	2	S	0.12542	-3	P	0.30046	3	P	6.9	0.29	B	0	C	-5.43
K	134	E	0.66133	0.56638	1	R	0.3944	-1	T	0.3944	-2	K	0.26694	2	S	0.09496	-3	P	0.26694	3	P	6.9	0.29	B	0	C	-2.94
K	134	F	0.53788	0.48179	1	R	0.28607	-1	T	0.28607	-2	K	0.25181	2	S	0.05608	-3	P	0.25181	3	P	6.9	0.29	B	0	C	-1.88
K	134	G	0.59956	0.47248	1	R	0.35991	-1	T	0.35991	-2	K	0.23966	2	S	0.12708	-3	P	0.23966	3	P	6.9	0.29	B	0	C	-7.48
K	134	H	0.33808	0.37394	1	R	0.09787	-1	T	0.09787	-2	K	0.24021	2	S	-0.03587	-3	P	0.24021	3	P	6.9	0.29	B	0	C	-0.6
K	134	I	0.37013	0.37437	1	R	0.19507	-1	T	0.19507	-2	K	0.17506	2	S	-0.00422	-3	P	0.17506	3	P	6.9	0.29	B	0	C	0.38
K	134	L	0.44794	0.40835	1	R	0.2657	-1	T	0.2657	-2	K	0.18225	2	S	0.03959	-3	P	0.18225	3	P	6.9	0.29	B	0	C	0.72
K	134	M	0.55549	0.47799	1	R	0.34936	-1	T	0.34936	-2	K	0.20613	2	S	0.07748	-3	P	0.20613	3	P	6.9	0.29	B	0	C	-0.01
K	134	N	0.46321	0.41862	1	R	0.22398	-1	T	0.22398	-2	K	0.23923	2	S	0.04461	-3	P	0.23923	3	P	6.9	0.29	B	0	C	-0.69
K	134	P	0.31226	0.36709	1	R	0.07003	-1	T	0.07003	-2	K	0.24225	2	S	-0.05481	-3	P	0.24225	3	P	6.9	0.29	B	0	C	0.1
K	134	Q	0.38747	0.41362	1	R	0.21023	-1	T	0.21023	-2	K	0.17724	2	S	-0.02614	-3	P	0.17724	3	P	6.9	0.29	B	0	C	1.14
K	134	R	0.14937	0.29893	1	R	-0.06755	-1	T	-0.06755	-2	K	0.21693	2	S	-0.14955	-3	P	0.21693	3	P	6.9	0.29	B	0	C	-0.09
K	134	S	0.29295	0.27581	1	R	0.11809	-1	T	0.11809	-2	K	0.17485	2	S	0.01715	-3	P	0.17485	3	P	6.9	0.29	B	0	C	-1.36
K	134	T	0.37148	0.36644	1	R	0.19887	-1	T	0.19887	-2	K	0.17262	2	S	0.00504	-3	P	0.17262	3	P	6.9	0.29	B	0	C	-0.23
K	134	V	0.4175	0.36368	1	R	0.21408	-1	T	0.21408	-2	K	0.20341	2	S	0.0538	-3	P	0.20341	3	P	6.9	0.29	B	0	C	0.68
K	134	W	0.57477	0.57142	1	R	0.24744	-1	T	0.24744	-2	K	0.32733	2	S	0.00335	-3	P	0.32733	3	P	6.9	0.29	B	0	C	-0.86
K	134	Y	0.66036	0.52368	1	R	0.40637	-1	T	0.40637	-2	K	0.25398	2	S	0.13667	-3	P	0.25398	3	P	6.9	0.29	B	0	C	-0.77
R	135	A	0.22369	0.22225	-1	K	0.06166	1	S	0.16202	-2	T	0.09741	2	P	0.12525	3	L	0.16202	-3	K	15.5	0.26	B	0	C	-12.62
R	135	C	0.30136	0.3287	-1	K	0.12918	1	S	0.17218	-2	T	0.22079	2	P	0.04969	3	L	0.17218	-3	K	15.5	0.26	B	0	C	-12.41
R	135	D	0.67116	0.65717	-1	K	0.23906	1	S	0.43209	-2	T	0.20274	2	P	0.08499	3	L	0.43209	-3	K	15.5	0.26	B	0	C	-11.77
R	135	E	0.53576	0.59464	-1	K	0.10085	1	S	0.43491	-2	T	0.122	2	P	0.09262	3	L	0.43491	-3	K	15.5	0.26	B	0	C	-3.79
R	135	F	0.73805	0.37116	-1	K	0.50513	1	S	0.23291	-2	T	0.33512	2	P	0.33831	3	L	0.23291	-3	K	15.5	0.26	B	0	C	-8.99
R	135	G	0.54231	0.45599	-1	K	0.24097	1	S	0.30134	-2	T	0.17559	2	P	0.05821	3	L	0.30134	-3	K	15.5	0.26	B	0	C	-12.34
R	135	H	0.26996	0.22416	-1	K	0.04984	1	S	0.22014	-2	T	0.04661	2	P	0.03027	3	L	0.22014	-3	K	15.5	0.26	B	0	C	-9.24
R	135	I	0.62881	0.47919	-1	K	0.32659	1	S	0.30223	-2	T	0.28937	2	P	0.17577	3	L	0.30223	-3	K	15.5	0.26	B	0	C	-12.87
R	135	K	-0.28834	0.147	-1	K	-0.46958	1	S	0.18124	-2	T	-0.11478	2	P	-0.21701	3	L	0.18124	-3	K	15.5	0.26	B	0	C	-2.36
R	135	L	0.57125	0.33638	-1	K	0.33658	1	S	0.23468	-2	T	0.25509	2	P	0.32043	3	L	0.23468	-3	K	15.5	0.26	B	0	C	-6.05
R	135	M	0.09172	0.15731	-1	K	-0.04262	1	S	0.13434	-2	T	0.02408	2	P	0.06459	3	L	0.13434	-3	K	15.5	0.26	B	0	C	-6.35
R	135	N	0.36135	0.43883	-1	K	0.10697	1	S	0.25437	-2	T	0.23476	2	P	-0.02364	3	L	0.25437	-3	K	15.5	0.26	B	0	C	-11.04
R	135	P	0.36665	0.37248	-1	K	0.09226	1	S	0.27439	-2	T	0.19574	2	P	0.09048	3	L	0.27439	-3	K	15.5	0.26	B	0	C	-8.16
R	135	Q	0.38759	0.31673	-1	K	0.15897	1	S	0.22862	-2	T	0.17386	2	P	0.10785	3	L	0.22862	-3	K	15.5	0.26	B	0	C	-2.52
R	135	S	0.66006	0.48656	-1	K	0.38339	1	S	0.27666	-2	T	0.29869	2	P	0.16839	3	L	0.27666	-3	K	15.5	0.26	B	0	C	-12.2
R	135	T	0.64792	0.52712	-1	K	0.2631	1	S	0.38483	-2	T	0.18207	2	P	0.07281	3	L	0.38483	-3	K	15.5	0.26	B	0	C	-6.22
R	135	V	0.47465	0.36704	-1	K	0.18481	1	S	0.28984	-2	T	0.16069	2	P	0.18149	3	L	0.28984	-3	K	15.5	0.26	B	0	C	-13.02
R	135	W	0.89499	0.48983	-1	K	0.65682	1	S	0.23817	-2	T	0.42471	2	P	0.28588	3	L	0.23817	-3	K	15.5	0.26	B	0	C	-11.9
R	135	Y	0.82917	0.50766	-1	K	0.56813	1	S	0.26104	-2	T	0.43567	2	P	0.3105	3	L	0.26104	-3	K	15.5	0.26	B	0	C	-12.08
S	136	A	1.72012	0.23011	-1	R	0.13207	1	P	1.03886	2	L	-0.06122	-2	K	0.47578	6	H	1.69718	-82	L	25.5	0.2	B	0	C	-2.69
S	136	C	1.59272	0.22061	-1	R	0.08102	1	P	1.036	2	L	-0.12166	-2	K	0.55285	6	H	1.587	-82	L	25.5	0.2	B	0	C	-11.45
S	136	E	1.0644	0.86025	-1	R	0.32821	1	P	0.44923	2	L	0.23001	-2	K	-0.05287	6	H	0.08821	-82	L	25.5	0.2	B	0	C	-11.53
S	136	F	2.15573	0.38188	-1	R	0.35886	1	P	1.24725	2	L	0.03598	-2	K	0.65975	6	H	2.07809	-82	L	25.5	0.2	B	0	C	-9.99
S	136	G	-0.09684	0.22976	-1	R	0.10172	1	P	-0.05728	2	L	0.09347	-2	K	-0.12994	6	H	-0.48952	-82	L	25.5	0.2	B	0	C	-12.39
S	136	H	1.41988	0.39265	-1	R	0.2322	1	P	0.53121	2	L	0.02732	-2	K	0.46183	6	H	0.95796	-82	L	25.5	0.2	B	0	C	-11.53
S	136	I	2.19745	0.17325	-1	R	0.16553	1	P	1.09758	2	L	-0.00584	-2	K	0.63128	6	H	2.49444	-82	L	25.5	0.2	B	0	C	-12.06
S	136	K	-0.90027	-0.70267	-1	R	-0.41914	1	P	-0.69268	2	L	-0.17374	-2	K	-0.43881	6	H	-0.0552	-82	L	25.5	0.2	B	0	C	-11.15
S	136	L	3.57376	0.70592	-1	R	0.39588	1	P	2.01114	2	L	0.04282	-2	K	0.86051	6	H	3.53254	-82	L	25.5	0.2	B	0	C	-8.83
S	136	M	1.95536	0.58049	-1	R	0.32152	1	P	0.89606	2	L	0.14806	-2	K	0.45978	6	H	1.59348	-82	L	25.5	0.2	B	0	C	-4.55
S	136	N	-0.60616	-0.20671	-1	R	-0.07522	1	P	-0.29562	2	L	-0.06978	-2	K	-0.141	6	H	-0.55736	-82	L	25.5	0.2	B	0	C	-11.82
S	136	P	0.51626	0.16758	-1	R	0.29055	1	P	0.37945	2	L	-0.01066	-2	K	0.15635	6	H	0.20679	-82	L	25.5	0.2	B	0	C	-0.6
S	136	Q	0.99747	0.25164	-1	R	0.32131	1	P	0.55178	2	L	0.04393	-2	K	0.40143	6	H	0.55008	-82	L	25.5	0.2	B	0	C	-11.51
S	136	R	1.13666	-0.01224	-1	R	-0.00862	1	P	0.46246	2	L	-0.15699	-2	K	0.20353	6	H	1.24455	-82	L	25.5	0.2	B	0	C	-11.93
S	136	T	0.85722	0.33248	-1	R	0.10744	1	P	0.36107	2	L	-0.0244	-2	K	0.18978	6	H	0.54838	-82	L	25.5	0.2	B	0	C	-1.4
S	136	V	2.14041	0.22399	-1	R	0.27557	1	P	1.18864	2	L	0.04431	-2	K	0.57683	6	H	2.34795	-82	L	25.5	0.2	B	0	C	-10.4
S	136	W	2.12066	0.55037	-1	R	0.6516	1	P	1.36337	2	L	0.13064	-2	K	0.83627	6	H	1.42549	-82	L	25.5	0.2	B	0	C	-11.77
S	136	Y	2.01382	0.59996	-1	R	0.50859	1	P	1.0154	2	L	0.19834	-2	K	0.57729	6	H	1.39449	-82	L	25.5	0.2	B	0	C	-7.59
P	137	A	0.33819	0.25181	1	L	0.1813	-1	S	0.15689	2	T	0.10105	-2	R	0.23715	5	H	0.00581	-3	K	9.4	0.21	B	0	C	-2.1
P	137	C	0.45161	0.33013	1	L	0.12562	-1	S	0.326	2	T	-0.05923	-2	R	0.51086	5	H	-0.05183	-3	K	9.4	0.21	B	0	C	-5.03
P	137	D	0.35605	0.06373	1	L	0.3104	-1	S	0.04563	2	T	0.33698	-2	R	0.01907	5	H	0.22249	-3	K	9.4	0.21	B	0	C	-2.54
P	137	E	0.22923	0.06583	1	L	0.28273	-1	S	-0.05348	2	T	0.35035	-2	R	-0.1211	5	H	0.21284	-3	K	9.4	0.21	B	0	C	-4.09
P	137	F	0.84688	0.55379	1	L	0.4846	-1	S	0.3623	2	T	0.28304	-2	R	0.56386	5	H	0.13443	-3	K	9.4	0.21	B	0	C	-13.47
P	137	G	0.29725	0.13017	1	L	0.08901	-1	S	0.20825	2	T	0.04218	-2	R	0.25506	5	H	-0.00224	-3	K	9.4	0.21	B	0	C	-3.69
P	137	H	0.50608	0.32988	1	L	0.12103	-1	S	0.38505	2	T	-0.0386	-2	R	0.54468	5	H	-0.03344	-3	K	9.4	0.21	B	0	C	-6.4
P	137	I	0.49358	0.37205	1	L	0.20979	-1	S	0.28379	2	T	0.09509	-2	R	0.39849	5	H	0.02456	-3	K	9.4	0.21	B	0	C	-11.63
P	137	K	-0.53396	-0.38293	1	L	-0.32811	-1	S	-0.20585	2	T	-0.21034	-2	R	-0.32361	5	H	-0.08105	-3	K	9.4	0.21	B	0	C	-2.21
P	137	L	0.78608	0.57991	1	L	0.42722	-1	S	0.35885	2	T	0.22717	-2	R	0.55891	5	H	0.05295	-3	K	9.4	0.21	B	0	C	-14.06
P	137	M	0.22114	0.06336	1	L	0.18821	-1	S	0.03293	2	T	0.11879	-2	R	0.10234	5	H	0.04814	-3	K	9.4	0.21	B	0	C	-4.89
P	137	N	-0.08942	-0.13462	1	L	-0.04793	-1	S	-0.04148	2	T	-0.02524	-2	R	-0.06417	5	H	0.04156	-3	K	9.4	0.21	B	0	C	-11.92
P	137	Q	0.19523	0.08937	1	L	0.08385	-1	S	0.11137	2	T	0.06041	-2	R	0.13481	5	H	0.03116	-3	K	9.4	0.21	B	0	C	-5.18
P	137	R	0.09099	-6.29E-04	1	L	-0.00237	-1	S	0.09337	2	T	0.04536	-2	R	0.04563	5	H	0.0382	-3	K	9.4	0.21	B	0	C	-1.15
P	137	S	0.33786	0.26925	1	L	0.16812	-1	S	0.16974	2	T	0.04058	-2	R	0.29728	5	H	-0.04615	-3	K	9.4	0.21	B	0	C	-3.52
P	137	T	0.34475	0.23162	1	L	0.07236	-1	S	0.27238	2	T	-0.00811	-2	R	0.35286	5	H	-0.04829	-3	K	9.4	0.21	B	0	C	-10.07
P	137	V	0.45481	0.35159	1	L	0.20185	-1	S	0.25294	2	T	0.11102	-2	R	0.34378	5	H	0.00586	-3	K	9.4	0.21	B	0	C	-5.48
P	137	W	0.98606	0.62587	1	L	0.50089	-1	S	0.48516	2	T	0.20743	-2	R	0.77861	5	H	0.08745	-3	K	9.4	0.21	B	0	C	-3.8
P	137	Y	0.66195	0.41106	1	L	0.461	-1	S	0.20095	2	T	0.31977	-2	R	0.34219	5	H	0.19118	-3	K	9.4	0.21	B	0	C	-3.48
L	138	A	-2.12592	-0.13163	-1	P	-0.67916	1	T	-0.57596	-2	S	-0.2907	-87	R	-0.35894	4	H	-1.77815	5	L	20.6	0.13	B	0	C	-11
L	138	C	1.14122	0.58454	-1	P	1.20775	1	T	-0.21253	-2	S	-0.51673	-87	R	0.41351	4	H	-0.57908	5	L	20.6	0.13	B	0	C	-5.1
L	138	D	-3.56488	0.21066	-1	P	-1.26453	1	T	-0.37563	-2	S	-0.05006	-87	R	-0.364	4	H	-3.431	5	L	20.6	0.13	B	0	C	-11.84
L	138	E	-3.28754	0.13205	-1	P	-1.16591	1	T	-0.40829	-2	S	0.04597	-87	R	-0.43001	4	H	-3.00274	5	L	20.6	0.13	B	0	C	-12.65
L	138	F	-0.35239	0.36339	-1	P	-0.02523	1	T	0.22101	-2	S	0.02239	-87	R	0.29332	4	H	-0.85832	5	L	20.6	0.13	B	0	C	-4.93
L	138	G	-2.70355	0.24695	-1	P	-0.70777	1	T	-0.39403	-2	S	-0.23834	-87	R	-0.13042	4	H	-2.93395	5	L	20.6	0.13	B	0	C	-5.69
L	138	H	-1.67306	0.29767	-1	P	-0.44298	1	T	-0.05858	-2	S	-0.17977	-87	R	0.16906	4	H	-2.00113	5	L	20.6	0.13	B	0	C	-9.79
L	138	I	-0.46748	0.10634	-1	P	0.16759	1	T	-0.42628	-2	S	-0.24053	-87	R	0.00935	4	H	-0.74104	5	L	20.6	0.13	B	0	C	-2.67
L	138	K	-4.97946	-0.56412	-1	P	-1.6754	1	T	-1.56763	-2	S	-0.78956	-87	R	-1.0412	4	H	-3.81816	5	L	20.6	0.13	B	0	C	-3.64
L	138	M	-1.4479	0.15894	-1	P	-0.43081	1	T	-0.3826	-2	S	-0.32413	-87	R	-0.2779	4	H	-1.61377	5	L	20.6	0.13	B	0	C	-4.45
L	138	N	-3.11798	0.09462	-1	P	-0.85869	1	T	-0.79441	-2	S	-0.44932	-87	R	-0.43588	4	H	-3.13064	5	L	20.6	0.13	B	0	C	-11.65
L	138	P	-2.43063	0.3306	-1	P	-0.68873	1	T	-0.43451	-2	S	-0.26979	-87	R	-0.13508	4	H	-2.64709	5	L	20.6	0.13	B	0	C	-5.77
L	138	Q	-2.48041	0.07314	-1	P	-0.69385	1	T	-0.59363	-2	S	-0.30166	-87	R	-0.26743	4	H	-2.37065	5	L	20.6	0.13	B	0	C	-6.37
L	138	R	-2.9711	0.0944	-1	P	-0.89172	1	T	-0.70275	-2	S	-0.37749	-87	R	-0.35375	4	H	-2.72221	5	L	20.6	0.13	B	0	C	-13.05
L	138	S	-2.44099	0.18103	-1	P	-0.73803	1	T	-0.26861	-2	S	-0.23673	-87	R	-0.03475	4	H	-2.46684	5	L	20.6	0.13	B	0	C	-7.17
L	138	T	-2.05884	0.11324	-1	P	-0.3307	1	T	-0.42096	-2	S	-0.22677	-87	R	-0.09137	4	H	-2.26719	5	L	20.6	0.13	B	0	C	-6.55
L	138	V	-0.52643	0.18514	-1	P	0.05404	1	T	-0.20359	-2	S	-0.15669	-87	R	0.00472	4	H	-0.9186	5	L	20.6	0.13	B	0	C	-12.37
L	138	W	-0.80167	0.43982	-1	P	-0.24009	1	T	0.2994	-2	S	0.01076	-87	R	0.39492	4	H	-1.30525	5	L	20.6	0.13	B	0	C	-3.75
L	138	Y	-1.40909	0.18577	-1	P	-0.39609	1	T	-0.11187	-2	S	-0.11821	-87	R	-0.00919	4	H	-1.52372	5	L	20.6	0.13	B	0	C	-3.22
T	139	A	0.8595	0.18014	1	R	1.02082	-1	L	0.18039	3	H	0.00238	2	A	0.07436	-2	P	0.46021	4	L	11.9	0.13	B	0	H	-12.26
T	139	C	1.69042	0.37766	1	R	1.59678	-1	L	0.50026	3	H	0.21796	2	A	0.16558	-2	P	0.657	4	L	11.9	0.13	B	0	H	-4.92
T	139	D	-0.52839	0.17273	1	R	-1.07598	-1	L	0.12972	3	H	0.22289	2	A	0.14562	-2	P	-0.45983	4	L	11.9	0.13	B	0	H	-12.01
T	139	E	-0.18065	0.21574	1	R	-0.5002	-1	L	0.02841	3	H	0.0893	2	A	0.01215	-2	P	-0.07148	4	L	11.9	0.13	B	0	H	-12.59
T	139	F	1.61216	0.41432	1	R	1.52437	-1	L	0.64482	3	H	0.25766	2	A	0.21653	-2	P	0.70181	4	L	11.9	0.13	B	0	H	-5.97
T	139	G	-0.49177	-0.10185	1	R	-0.61773	-1	L	-0.14391	3	H	0.04245	2	A	0.0255	-2	P	-0.35805	4	L	11.9	0.13	B	0	H	-12.35
T	139	H	0.52713	0.09503	1	R	0.11651	-1	L	0.457	3	H	0.36712	2	A	0.33493	-2	P	0.04293	4	L	11.9	0.13	B	0	H	-4.53
T	139	I	1.56138	0.20439	1	R	1.925	-1	L	0.243	3	H	0.01673	2	A	0.07115	-2	P	0.74438	4	L	11.9	0.13	B	0	H	-5.11
T	139	K	-1.47948	-0.58947	1	R	-1.01486	-1	L	-1.03895	3	H	-0.38968	2	A	-0.30646	-2	P	-0.81763	4	L	11.9	0.13	B	0	H	-9.3
T	139	L	2.61732	0.56078	1	R	2.84669	-1	L	0.74688	3	H	0.24021	2	A	0.2541	-2	P	1.33012	4	L	11.9	0.13	B	0	H	-5.98
T	139	M	1.0486	0.20053	1	R	1.0924	-1	L	0.25809	3	H	0.11408	2	A	0.08907	-2	P	0.4676	4	L	11.9	0.13	B	0	H	-3.34
T	139	N	-0.9023	-0.48203	1	R	-0.79467	-1	L	-0.47053	3	H	-0.11835	2	A	-0.01514	-2	P	-0.6576	4	L	11.9	0.13	B	0	H	-12.51
T	139	P	0.0695	-0.0019	1	R	0.03372	-1	L	0.054	3	H	-0.03116	2	A	0.13885	-2	P	-0.09803	4	L	11.9	0.13	B	0	H	-12.53
T	139	Q	0.50128	0.1817	1	R	0.14078	-1	L	0.49139	3	H	0.20095	2	A	0.25525	-2	P	0.07564	4	L	11.9	0.13	B	0	H	-3.82
T	139	R	0.28567	0.15338	1	R	0.16682	-1	L	0.16271	3	H	0.09347	2	A	0.10377	-2	P	0.05118	4	L	11.9	0.13	B	0	H	-11.18
T	139	S	-0.2978	-0.14243	1	R	-0.31971	-1	L	-0.12524	3	H	0.04448	2	A	-0.00699	-2	P	-0.29011	4	L	11.9	0.13	B	0	H	-4.9
T	139	V	1.57879	0.26602	1	R	1.77034	-1	L	0.39435	3	H	0.16574	2	A	0.1805	-2	P	0.67412	4	L	11.9	0.13	B	0	H	-4.27
T	139	W	1.4904	0.30256	1	R	1.19312	-1	L	0.91906	3	H	0.34446	2	A	0.54963	-2	P	0.57838	4	L	11.9	0.13	B	0	H	-7.27
T	139	Y	1.15588	0.32884	1	R	0.97664	-1	L	0.51552	3	H	0.21156	2	A	0.28901	-2	P	0.52356	4	L	11.9	0.13	B	0	H	-3.86
R	140	A	0.84734	0.15909	-1	T	0.54381	1	A	0.54378	3	L	0.18758	2	H	0.40859	4	T	0.25118	-91	L	18.3	0.13	B	0	H	-12.37
R	140	C	0.78293	0.35489	-1	T	0.22436	1	A	0.55085	3	L	0.26849	2	H	0.28611	4	T	0.22833	-91	L	18.3	0.13	B	0	H	-13.16
R	140	D	-0.20021	-0.22511	-1	T	0.00253	1	A	-0.57901	3	L	-0.146	2	H	0.14376	4	T	-0.19798	-91	L	18.3	0.13	B	0	H	-4.36
R	140	E	-0.12612	-0.25563	-1	T	0.0277	1	A	-0.3638	3	L	-0.15053	2	H	0.05781	4	T	-0.03341	-91	L	18.3	0.13	B	0	H	-4.43
R	140	F	1.46898	0.45166	-1	T	0.56916	1	A	0.98992	3	L	0.40759	2	H	0.53633	4	T	0.52506	-91	L	18.3	0.13	B	0	H	-10.81
R	140	G	0.10664	0.02879	-1	T	0.14483	1	A	-0.23805	3	L	0.04298	2	H	0.16727	4	T	-0.10362	-91	L	18.3	0.13	B	0	H	-10.86
R	140	H	0.84112	0.33593	-1	T	0.47714	1	A	0.52143	3	L	0.44789	2	H	0.29288	4	T	0.10037	-91	L	18.3	0.13	B	0	H	-12.71
R	140	I	1.31282	0.46452	-1	T	0.531	1	A	1.01731	3	L	0.31474	2	H	0.48782	4	T	0.51027	-91	L	18.3	0.13	B	0	H	-6.41
R	140	K	-1.40222	-0.45413	-1	T	-0.52326	1	A	-0.78626	3	L	-0.48541	2	H	-0.53094	4	T	-0.38587	-91	L	18.3	0.13	B	0	H	-11.4
R	140	L	1.88537	0.59837	-1	T	0.72144	1	A	1.39799	3	L	0.47616	2	H	0.61173	4	T	0.79747	-91	L	18.3	0.13	B	0	H	-3.38
R	140	M	0.75156	0.10297	-1	T	0.50608	1	A	0.49173	3	L	0.04092	2	H	0.34688	4	T	0.36376	-91	L	18.3	0.13	B	0	H	-5.11
R	140	N	-0.41348	-0.23772	-1	T	-0.13553	1	A	-0.40991	3	L	-0.22958	2	H	0.07401	4	T	-0.25791	-91	L	18.3	0.13	B	0	H	-12.36
R	140	P	-0.09207	-0.11274	-1	T	0.02104	1	A	-0.09242	3	L	-0.09962	2	H	0.0549	4	T	-0.04735	-91	L	18.3	0.13	B	0	H	-9.89
R	140	Q	0.22737	-0.0063	-1	T	0.22843	1	A	0.03173	3	L	0.03929	2	H	0.18088	4	T	0.0072	-91	L	18.3	0.13	B	0	H	-4.68
R	140	S	0.30394	0.06345	-1	T	0.09074	1	A	0.02856	3	L	0.05808	2	H	0.14794	4	T	0.09791	-91	L	18.3	0.13	B	0	H	-3.56
R	140	T	0.49762	0.1817	-1	T	0.2286	1	A	0.19265	3	L	0.18229	2	H	0.23726	4	T	0.07805	-91	L	18.3	0.13	B	0	H	-5.44
R	140	V	1.33344	0.41983	-1	T	0.55958	1	A	1.05337	3	L	0.31234	2	H	0.47896	4	T	0.54214	-91	L	18.3	0.13	B	0	H	-4.71
R	140	W	1.3005	0.52861	-1	T	0.57508	1	A	0.65758	3	L	0.48821	2	H	0.47524	4	T	0.33704	-91	L	18.3	0.13	B	0	H	-7.42
R	140	Y	0.86842	0.24125	-1	T	0.27122	1	A	0.54706	3	L	0.1716	2	H	0.32263	4	T	0.37415	-91	L	18.3	0.13	B	0	H	-4.4
A	141	C	0.90603	0.73223	1	H	0.4805	-1	R	0.31266	3	T	0.50435	-2	T	0.16313	2	L	0.06251	4	E	9.4	0.13	B	0	H	-0.52
A	141	D	0.46185	0.19698	1	H	0.38358	-1	R	0.24289	3	T	0.2411	-2	T	-0.14259	2	L	0.07855	4	E	9.4	0.13	B	0	H	-4.21
A	141	E	0.34874	0.01518	1	H	0.40563	-1	R	0.16336	3	T	0.16463	-2	T	-0.01064	2	L	-0.08982	4	E	9.4	0.13	B	0	H	-2.67
A	141	F	0.76594	0.64079	1	H	0.27285	-1	R	0.38098	3	T	0.29761	-2	T	0.2432	2	L	0.12852	4	E	9.4	0.13	B	0	H	-0.94
A	141	G	0.36223	0.26154	1	H	0.12471	-1	R	0.18649	3	T	0.24274	-2	T	-0.1629	2	L	0.12319	4	E	9.4	0.13	B	0	H	-2.28
A	141	H	0.63974	0.4931	1	H	0.2037	-1	R	0.47737	3	T	0.18109	-2	T	0.07821	2	L	0.23165	4	E	9.4	0.13	B	0	H	-0.71
A	141	I	0.65206	0.53601	1	H	0.18214	-1	R	0.35214	3	T	0.30413	-2	T	0.15064	2	L	0.12558	4	E	9.4	0.13	B	0	H	-0.15
A	141	K	-1.06731	-0.68817	1	H	-0.89545	-1	R	-0.46685	3	T	-0.3265	-2	T	-0.70171	2	L	0.12448	4	E	9.4	0.13	B	0	H	-0.67
A	141	L	0.76027	0.49561	1	H	0.43179	-1	R	0.51624	3	T	0.14032	-2	T	0.3523	2	L	0.12227	4	E	9.4	0.13	B	0	H	-0.17
A	141	M	0.42738	0.27181	1	H	0.25964	-1	R	0.1789	3	T	0.21989	-2	T	-0.14655	2	L	0.17634	4	E	9.4	0.13	B	0	H	-0.33
A	141	N	-0.28088	-0.11978	1	H	-0.32706	-1	R	-0.22412	3	T	0.15463	-2	T	-0.40754	2	L	0.05842	4	E	9.4	0.13	B	0	H	0.38
A	141	P	0.42053	0.33626	1	H	0.15722	-1	R	0.17068	3	T	0.24473	-2	T	-0.07501	2	L	0.16272	4	E	9.4	0.13	B	0	H	-12.92
A	141	Q	0.3369	0.2485	1	H	0.18065	-1	R	0.15647	3	T	0.12042	-2	T	0.02871	2	L	0.10768	4	E	9.4	0.13	B	0	H	-0.05
A	141	R	0.13538	0.24419	1	H	-0.10367	-1	R	0.009	3	T	0.1395	-2	T	-0.10022	2	L	0.15418	4	E	9.4	0.13	B	0	H	-0.79
A	141	S	0.09409	0.0624	1	H	-0.09814	-1	R	0.08363	3	T	0.15672	-2	T	-0.23759	2	L	0.07328	4	E	9.4	0.13	B	0	H	-1.56
A	141	T	0.41346	0.17494	1	H	0.21261	-1	R	0.32846	3	T	0.11809	-2	T	0.01949	2	L	0.05529	4	E	9.4	0.13	B	0	H	-2.55
A	141	V	0.38088	0.34184	1	H	0.05279	-1	R	0.19497	3	T	0.21731	-2	T	0.08106	2	L	0.07665	4	E	9.4	0.13	B	0	H	0.75
A	141	W	0.67184	0.59087	1	H	0.06617	-1	R	0.50531	3	T	0.08952	-2	T	0.2624	2	L	0.28825	4	E	9.4	0.13	B	0	H	-5.83
A	141	Y	0.54161	0.38279	1	H	0.30435	-1	R	0.28026	3	T	0.19302	-2	T	0.15572	2	L	0.05654	4	E	9.4	0.13	B	0	H	-1.57
H	142	A	0.78001	0.59276	-1	A	0.52243	1	L	0.09864	3	E	0.22998	2	T	0.25606	-3	T	0.27225	-2	R	11.7	0.13	B	0	H	-10.33
H	142	C	-0.05612	-0.03874	-1	A	0.06428	1	L	-0.23458	3	E	-0.09132	2	T	0.0219	-3	T	-0.04915	-2	R	11.7	0.13	B	0	H	-4.65
H	142	D	-1.3159	-0.15852	-1	A	-1.05507	1	L	-0.638	3	E	-0.40682	2	T	-0.21579	-3	T	0.03634	-2	R	11.7	0.13	B	0	H	-11.86
H	142	E	-0.86508	0.05495	-1	A	-0.51689	1	L	-0.33103	3	E	-0.19282	2	T	-0.23562	-3	T	0.23911	-2	R	11.7	0.13	B	0	H	-3.19
H	142	F	1.29372	0.46897	-1	A	0.74128	1	L	0.11965	3	E	0.20679	2	T	0.45664	-3	T	0.18975	-2	R	11.7	0.13	B	0	H	-1.44
H	142	G	-0.74816	0.04239	-1	A	-0.75675	1	L	-0.37836	3	E	-0.19271	2	T	-0.09741	-3	T	-0.08507	-2	R	11.7	0.13	B	0	H	-13.93
H	142	I	1.36613	0.437	-1	A	0.92797	1	L	0.26269	3	E	0.26502	2	T	0.48529	-3	T	0.17207	-2	R	11.7	0.13	B	0	H	-10.51
H	142	K	-1.16001	-0.42546	-1	A	-0.84505	1	L	0.29136	3	E	0.0278	2	T	-0.79676	-3	T	-0.56701	-2	R	11.7	0.13	B	0	H	-4.87
H	142	L	2.03187	0.72163	-1	A	1.47146	1	L	0.31506	3	E	0.35879	2	T	0.73105	-3	T	0.42758	-2	R	11.7	0.13	B	0	H	-4.19
H	142	M	0.9192	0.56579	-1	A	0.52521	1	L	0.19919	3	E	0.26919	2	T	0.36101	-3	T	0.16709	-2	R	11.7	0.13	B	0	H	-8.79
H	142	N	-0.98472	-0.2104	-1	A	-0.94822	1	L	-0.33051	3	E	-0.25175	2	T	-0.20888	-3	T	-0.24264	-2	R	11.7	0.13	B	0	H	-2.67
H	142	P	-0.40536	-0.04692	-1	A	-0.53411	1	L	-0.28724	3	E	-0.17077	2	T	0.04597	-3	T	-0.08596	-2	R	11.7	0.13	B	0	H	-12.54
H	142	Q	-0.06921	0.10969	-1	A	-0.23744	1	L	-0.12688	3	E	-0.06054	2	T	0.06956	-3	T	0.11267	-2	R	11.7	0.13	B	0	H	-4.52
H	142	R	0.23874	0.10559	-1	A	0.08322	1	L	0.48045	3	E	0.21445	2	T	-0.1758	-3	T	-0.07152	-2	R	11.7	0.13	B	0	H	-1.25
H	142	S	-0.57495	-0.07516	-1	A	-0.60643	1	L	-0.31861	3	E	-0.20545	2	T	-0.10634	-3	T	-0.15894	-2	R	11.7	0.13	B	0	H	-4.18
H	142	T	-0.02826	0.11322	-1	A	-0.25647	1	L	-0.1359	3	E	-0.07918	2	T	0.15996	-3	T	-0.03582	-2	R	11.7	0.13	B	0	H	-12.44
H	142	V	1.45319	0.53795	-1	A	0.98686	1	L	0.31234	3	E	0.28512	2	T	0.47891	-3	T	0.17421	-2	R	11.7	0.13	B	0	H	-12.3
H	142	W	0.94895	0.58673	-1	A	0.35062	1	L	-0.0647	3	E	0.05048	2	T	0.52156	-3	T	0.23793	-2	R	11.7	0.13	B	0	H	-0.65
H	142	Y	0.52157	0.11039	-1	A	0.28374	1	L	-0.18631	3	E	-0.11155	2	T	0.31636	-3	T	0.09931	-2	R	11.7	0.13	B	0	H	0.25
L	143	A	-2.98418	-0.72316	-1	H	-0.23689	1	T	-0.39554	-3	R	-0.59853	3	V	-0.1777	2	E	-0.16568	-2	A	21.7	0.1	B	0	H	-10.85
L	143	C	1.2139	0.05854	-1	H	-0.32405	1	T	-0.24938	-3	R	-0.23464	3	V	-0.16904	2	E	-0.1551	-2	A	21.7	0.1	B	0	H	-3.29
L	143	D	-7.22849	-0.70967	-1	H	-0.52828	1	T	-0.03751	-3	R	-2.8399	3	V	-0.43865	2	E	-0.06367	-2	A	21.7	0.1	B	0	H	-12.36
L	143	E	-6.82152	-1.28506	-1	H	-0.80587	1	T	-0.18933	-3	R	-2.60102	3	V	-0.5302	2	E	-0.27746	-2	A	21.7	0.1	B	0	H	-2.5
L	143	F	-0.90378	0.06934	-1	H	0.09082	1	T	-0.04875	-3	R	-0.20364	3	V	-0.07434	2	E	0.03153	-2	A	21.7	0.1	B	0	H	-9.65
L	143	G	-5.58381	-0.54907	-1	H	-0.17664	1	T	-0.40387	-3	R	-2.12372	3	V	-0.28345	2	E	-0.15756	-2	A	21.7	0.1	B	0	H	-12.37
L	143	H	-2.7454	0.19309	-1	H	0.12449	1	T	-0.36434	-3	R	-1.26983	3	V	0.06021	2	E	-0.04035	-2	A	21.7	0.1	B	0	H	-10.82
L	143	I	-0.43151	-0.24974	-1	H	0.08342	1	T	-0.2941	-3	R	0.38761	3	V	-9.64E-04	2	E	-0.16907	-2	A	21.7	0.1	B	0	H	-7.04
L	143	K	-6.46803	-1.85718	-1	H	-0.57666	1	T	-1.83195	-3	R	-1.10748	3	V	-0.07461	2	E	-0.84027	-2	A	21.7	0.1	B	0	H	-5.44
L	143	M	-2.30447	-0.44661	-1	H	-0.16863	1	T	-0.37995	-3	R	-0.45771	3	V	-0.02719	2	E	-0.12184	-2	A	21.7	0.1	B	0	H	0.3
L	143	N	-5.81741	-1.16483	-1	H	-0.51479	1	T	-0.79513	-3	R	-2.01269	3	V	-0.31831	2	E	-0.51327	-2	A	21.7	0.1	B	0	H	-11.56
L	143	P	-5.09455	-0.80171	-1	H	-0.41001	1	T	-0.57686	-3	R	-1.68348	3	V	-0.1891	2	E	-0.38733	-2	A	21.7	0.1	B	0	H	-5.05
L	143	Q	-4.48099	-0.67421	-1	H	-0.22959	1	T	-0.3606	-3	R	-1.919	3	V	-0.17991	2	E	-0.10974	-2	A	21.7	0.1	B	0	H	-11.42
L	143	R	-4.0051	-0.72542	-1	H	-0.08648	1	T	-0.63137	-3	R	-0.81376	3	V	0.03614	2	E	-0.32452	-2	A	21.7	0.1	B	0	H	-2.72
L	143	S	-4.7345	-0.55053	-1	H	-0.26516	1	T	-0.48031	-3	R	-1.73395	3	V	-0.2909	2	E	-0.21979	-2	A	21.7	0.1	B	0	H	-12.35
L	143	T	-4.07147	-0.51001	-1	H	-0.10086	1	T	-0.44474	-3	R	-1.15286	3	V	-0.22968	2	E	-0.17887	-2	A	21.7	0.1	B	0	H	-11.23
L	143	V	-0.71325	-0.46188	-1	H	0.00603	1	T	-0.2708	-3	R	0.53989	3	V	-0.09006	2	E	-0.1217	-2	A	21.7	0.1	B	0	H	-0.71
L	143	W	-1.42638	0.23016	-1	H	0.32938	1	T	-0.2153	-3	R	-1.10342	3	V	0.08674	2	E	0.0666	-2	A	21.7	0.1	B	0	H	-5.48
L	143	Y	-2.52755	-0.32511	-1	H	-0.11567	1	T	-0.21998	-3	R	-0.78472	3	V	-0.05799	2	E	-0.2166	-2	A	21.7	0.1	B	0	H	-5.65
T	144	A	1.22463	0.75907	-1	L	0.51125	1	E	0.37232	3	E	0.7041	-3	A	0.33999	-2	H	0.32006	2	V	14.6	0.13	B	0	H	-1.56
T	144	C	-0.2811	0.12215	-1	L	-0.24134	1	E	-0.07864	3	E	0.06817	-3	A	-0.09811	-2	H	0.02375	2	V	14.6	0.13	B	0	H	-1.42
T	144	D	0.01049	-0.34703	-1	L	-0.28313	1	E	-0.32611	3	E	0.28179	-3	A	-0.0737	-2	H	-0.43262	2	V	14.6	0.13	B	0	H	-1.16
T	144	E	0.87864	0.19924	-1	L	0.06391	1	E	0.12265	3	E	0.57337	-3	A	-0.04492	-2	H	0.07542	2	V	14.6	0.13	B	0	H	-0.07
T	144	F	1.53699	0.7394	-1	L	0.43149	1	E	0.48561	3	E	0.66292	-3	A	0.28666	-2	H	0.3075	2	V	14.6	0.13	B	0	H	-2.99
T	144	G	-0.20915	-0.3749	-1	L	-0.27332	1	E	-0.28744	3	E	0.17874	-3	A	-0.09747	-2	H	-0.27365	2	V	14.6	0.13	B	0	H	-2.9
T	144	H	1.20912	0.44338	-1	L	0.62989	1	E	0.27713	3	E	0.682	-3	A	0.55383	-2	H	0.2374	2	V	14.6	0.13	B	0	H	-1.51
T	144	I	1.13948	0.72988	-1	L	0.39505	1	E	0.48622	3	E	0.48048	-3	A	0.22703	-2	H	0.3875	2	V	14.6	0.13	B	0	H	-2.74
T	144	K	0.31976	-0.01223	-1	L	0.66028	1	E	0.66123	3	E	-0.17663	-3	A	-0.07934	-2	H	0.52984	2	V	14.6	0.13	B	0	H	-4.34
T	144	L	2.19564	1.35588	-1	L	0.76804	1	E	0.71402	3	E	1.00922	-3	A	0.53863	-2	H	0.58346	2	V	14.6	0.13	B	0	H	-3.38
T	144	M	0.98099	0.59274	-1	L	0.33997	1	E	0.36575	3	E	0.55609	-3	A	0.20879	-2	H	0.26954	2	V	14.6	0.13	B	0	H	-2.08
T	144	N	-0.47131	-0.47401	-1	L	-0.18458	1	E	-0.07343	3	E	-0.09949	-3	A	-0.20224	-2	H	-0.21199	2	V	14.6	0.13	B	0	H	-1.27
T	144	P	0.1167	-0.16442	-1	L	0.11617	1	E	0.11796	3	E	0.10475	-3	A	0.05612	-2	H	-0.06877	2	V	14.6	0.13	B	0	H	-5.1
T	144	Q	0.49415	0.27704	-1	L	0.16226	1	E	0.17526	3	E	0.32438	-3	A	0.12217	-2	H	0.03129	2	V	14.6	0.13	B	0	H	-0.62
T	144	R	1.66185	0.77472	-1	L	0.90572	1	E	0.98647	3	E	0.47362	-3	A	0.23405	-2	H	0.64744	2	V	14.6	0.13	B	0	H	-4.1
T	144	S	-0.13138	-0.20294	-1	L	-0.1494	1	E	-0.05572	3	E	0.00965	-3	A	-0.06508	-2	H	-0.21766	2	V	14.6	0.13	B	0	H	-0.16
T	144	V	1.29779	0.89872	-1	L	0.45118	1	E	0.33512	3	E	0.62989	-3	A	0.37156	-2	H	0.46435	2	V	14.6	0.13	B	0	H	-2.54
T	144	W	1.31245	0.63191	-1	L	0.34909	1	E	0.41543	3	E	0.58951	-3	A	0.26282	-2	H	0.09925	2	V	14.6	0.13	B	0	H	-4.63
T	144	Y	1.03525	0.46887	-1	L	0.27391	1	E	0.327	3	E	0.52396	-3	A	0.17447	-2	H	0.12028	2	V	14.6	0.13	B	0	H	-3.41
E	145	A	1.0231	0.73964	1	V	0.70343	-1	T	0.45896	-3	H	0.14416	3	S	0.50672	-2	L	0.34828	2	E	8.9	0.11	B	0	H	0.28
E	145	C	1.24632	0.86251	1	V	0.74087	-1	T	0.81825	-3	H	0.07102	3	S	0.63577	-2	L	0.15869	2	E	8.9	0.11	B	0	H	0.13
E	145	D	0.18184	0.06193	1	V	0.07825	-1	T	0.18075	-3	H	0.04276	3	S	-0.04929	-2	L	0.02636	2	E	8.9	0.11	B	0	H	0.29
E	145	F	1.70025	1.1444	1	V	1.04173	-1	T	0.90328	-3	H	0.31108	3	S	0.78725	-2	L	0.46247	2	E	8.9	0.11	B	0	H	-0.81
E	145	G	0.60058	0.20444	1	V	0.49884	-1	T	0.37876	-3	H	0.11915	3	S	0.07258	-2	L	0.2527	2	E	8.9	0.11	B	0	H	-0.47
E	145	H	1.37555	0.78625	1	V	0.87291	-1	T	0.89628	-3	H	0.19567	3	S	0.51858	-2	L	0.41048	2	E	8.9	0.11	B	0	H	-0.77
E	145	I	1.77444	1.29773	1	V	1.09936	-1	T	0.80316	-3	H	0.34863	3	S	0.87172	-2	L	0.56626	2	E	8.9	0.11	B	0	H	-1.33
E	145	K	-0.00322	-0.05936	1	V	0.28584	-1	T	-0.37287	-3	H	0.13992	3	S	-0.23565	-2	L	0.61591	2	E	8.9	0.11	B	0	H	-0.98
E	145	L	1.64705	1.1642	1	V	1.07092	-1	T	0.83614	-3	H	0.22286	3	S	0.90842	-2	L	0.37581	2	E	8.9	0.11	B	0	H	-0.85
E	145	M	1.03799	0.85693	1	V	0.54904	-1	T	0.44718	-3	H	0.22283	3	S	0.37409	-2	L	0.38459	2	E	8.9	0.11	B	0	H	0.36
E	145	N	0.23773	0.14502	1	V	0.19415	-1	T	0.05763	-3	H	0.07866	3	S	-0.03226	-2	L	0.2402	2	E	8.9	0.11	B	0	H	-0.11
E	145	P	0.54377	0.38069	1	V	0.34718	-1	T	0.21519	-3	H	0.14447	3	S	0.14719	-2	L	0.29306	2	E	8.9	0.11	B	0	H	-12.8
E	145	Q	0.71208	0.38589	1	V	0.55516	-1	T	0.27469	-3	H	0.20842	3	S	0.25919	-2	L	0.36771	2	E	8.9	0.11	B	0	H	-0.73
E	145	R	0.78882	0.46143	1	V	0.61503	-1	T	0.14748	-3	H	0.35367	3	S	0.10172	-2	L	0.65213	2	E	8.9	0.11	B	0	H	-1.06
E	145	S	0.79512	0.43545	1	V	0.54258	-1	T	0.4168	-3	H	0.1954	3	S	0.16047	-2	L	0.32679	2	E	8.9	0.11	B	0	H	0.5
E	145	T	1.13092	0.63496	1	V	0.80063	-1	T	0.60493	-3	H	0.22135	3	S	0.3922	-2	L	0.42826	2	E	8.9	0.11	B	0	H	-0.1
E	145	V	1.64708	1.22688	1	V	1.07124	-1	T	0.65721	-3	H	0.33883	3	S	0.82508	-2	L	0.5742	2	E	8.9	0.11	B	0	H	-0.7
E	145	W	1.4855	0.78852	1	V	0.99039	-1	T	0.89372	-3	H	0.29839	3	S	0.58091	-2	L	0.36363	2	E	8.9	0.11	B	0	H	0.43
E	145	Y	1.17005	0.78027	1	V	0.76145	-1	T	0.56053	-3	H	0.23788	3	S	0.504	-2	L	0.41126	2	E	8.9	0.11	B	0	H	0.64
V	146	A	-0.5359	0.17134	-1	E	0.1318	1	E	-0.37165	-3	L	0.06173	-2	T	0.00204	3	R	0.08595	2	S	16	0.13	B	0	H	-12.4
V	146	C	0.11252	-0.30041	-1	E	-0.30663	1	E	-0.01647	-3	L	-0.31005	-2	T	-0.30561	3	R	-0.18084	2	S	16	0.13	B	0	H	0.52
V	146	D	-5.60769	-0.21151	-1	E	-1.91027	1	E	-2.72747	-3	L	-0.36941	-2	T	-0.40956	3	R	-0.07276	2	S	16	0.13	B	0	H	-3.72
V	146	E	-3.63993	-0.28051	-1	E	-0.92609	1	E	-2.02894	-3	L	-0.24889	-2	T	-0.0905	3	R	9.15E-05	2	S	16	0.13	B	0	H	-5.77
V	146	F	-0.31066	0.21569	-1	E	-0.05378	1	E	-0.02926	-3	L	-0.00985	-2	T	-0.00334	3	R	0.21244	2	S	16	0.13	B	0	H	-12.65
V	146	G	-5.1651	-0.35906	-1	E	-1.81097	1	E	-2.33215	-3	L	-0.32484	-2	T	-0.62789	3	R	-0.09382	2	S	16	0.13	B	0	H	-11.11
V	146	H	-1.67252	0.33015	-1	E	-0.39761	1	E	-0.68912	-3	L	-0.03533	-2	T	-0.42983	3	R	0.00464	2	S	16	0.13	B	0	H	-3.61
V	146	I	0.50941	0.19197	-1	E	0.21907	1	E	0.28762	-3	L	0.07472	-2	T	0.09992	3	R	0.17381	2	S	16	0.13	B	0	H	-3.47
V	146	K	-1.50759	0.30606	-1	E	0.55745	1	E	-0.85087	-3	L	0.29334	-2	T	-0.62288	3	R	0.04675	2	S	16	0.13	B	0	H	-11.45
V	146	L	2.24275	0.29745	-1	E	0.86667	1	E	1.08949	-3	L	0.16963	-2	T	0.43765	3	R	0.16575	2	S	16	0.13	B	0	H	-1.07
V	146	M	-0.37427	0.24703	-1	E	0.05118	1	E	-0.26715	-3	L	0.11112	-2	T	-0.14345	3	R	0.04575	2	S	16	0.13	B	0	H	-2.43
V	146	N	-4.37674	-0.45673	-1	E	-1.14075	1	E	-1.93315	-3	L	-0.26481	-2	T	-0.81601	3	R	-0.09409	2	S	16	0.13	B	0	H	-11.53
V	146	P	-3.27649	-0.03729	-1	E	-0.92131	1	E	-1.60513	-3	L	-0.20142	-2	T	-0.49076	3	R	0.06628	2	S	16	0.13	B	0	H	-10.5
V	146	R	0.36689	0.67664	-1	E	1.16986	1	E	-0.1162	-3	L	0.38251	-2	T	0.12462	3	R	0.35306	2	S	16	0.13	B	0	H	-11.05
V	146	S	-3.6998	-0.15231	-1	E	-1.13521	1	E	-1.66272	-3	L	-0.28145	-2	T	-0.51368	3	R	0.00432	2	S	16	0.13	B	0	H	-11.83
V	146	T	-3.56385	-0.13085	-1	E	-1.09351	1	E	-1.56362	-3	L	-0.16609	-2	T	-0.46644	3	R	-0.08458	2	S	16	0.13	B	0	H	-1.09
V	146	W	-1.78382	0.46136	-1	E	-0.64381	1	E	-0.79522	-3	L	-0.1525	-2	T	-0.01936	3	R	0.254	2	S	16	0.13	B	0	H	-11.92
V	146	Y	-1.18387	0.1144	-1	E	-0.32136	1	E	-0.70141	-3	L	-0.16219	-2	T	0.10822	3	R	0.19119	2	S	16	0.13	B	0	H	-2.49
E	147	A	2.4046	0.14895	1	S	2.95814	-1	V	0.58545	-3	T	0.56587	3	L	-0.07493	2	R	0.34828	-2	E	16.8	0.12	B	0	H	-11.87
E	147	C	2.19231	-0.04188	1	S	2.62115	-1	V	0.65528	-3	T	0.33235	3	L	-0.1108	2	R	0.15869	-2	E	16.8	0.12	B	0	H	-5.12
E	147	D	-0.44373	-0.01784	1	S	-0.60593	-1	V	0.11489	-3	T	-0.36566	3	L	-0.10855	2	R	0.02636	-2	E	16.8	0.12	B	0	H	-3.77
E	147	F	3.36653	0.41952	1	S	3.53232	-1	V	0.91343	-3	T	0.75196	3	L	0.08687	2	R	0.46247	-2	E	16.8	0.12	B	0	H	-3.44
E	147	G	0.33612	-0.03328	1	S	0.42973	-1	V	0.37995	-3	T	-0.30537	3	L	-0.35362	2	R	0.2527	-2	E	16.8	0.12	B	0	H	-10.56
E	147	H	1.18304	0.09885	1	S	1.04349	-1	V	0.63891	-3	T	-0.03229	3	L	-0.37382	2	R	0.41048	-2	E	16.8	0.12	B	0	H	-3.4
E	147	I	3.90593	0.38388	1	S	4.55596	-1	V	0.96316	-3	T	0.91275	3	L	0.02064	2	R	0.56626	-2	E	16.8	0.12	B	0	H	-12.81
E	147	K	-0.08215	0.00404	1	S	0.15605	-1	V	0.19732	-3	T	-0.24988	3	L	-0.80941	2	R	0.61591	-2	E	16.8	0.12	B	0	H	-7.13
E	147	L	4.30076	0.44968	1	S	4.60291	-1	V	0.93575	-3	T	1.21705	3	L	0.2084	2	R	0.37581	-2	E	16.8	0.12	B	0	H	-13.38
E	147	M	2.53775	0.25697	1	S	3.03465	-1	V	0.5374	-3	T	0.58373	3	L	-0.11447	2	R	0.38459	-2	E	16.8	0.12	B	0	H	-13.33
E	147	N	-0.24433	-0.07422	1	S	-0.39423	-1	V	0.32361	-3	T	-0.47779	3	L	-0.51906	2	R	0.2402	-2	E	16.8	0.12	B	0	H	-12.49
E	147	P	0.56412	0.04013	1	S	0.67814	-1	V	0.34429	-3	T	-0.18925	3	L	-0.3526	2	R	0.29306	-2	E	16.8	0.12	B	0	H	-3.3
E	147	Q	0.77635	0.21315	1	S	0.56963	-1	V	0.46171	-3	T	-0.01425	3	L	-0.26235	2	R	0.36771	-2	E	16.8	0.12	B	0	H	-3.82
[truncated: 137 more rows]
