# Supplementary material for: Modeling transcriptional activation changes to Gal4 variants via structure-based computational mutagenesis
Source: PeerJ. 2018 May 29;6:e4844. doi: 10.7717/peerj.4844 (PMC5983003; doi:10.7717/peerj.4844)
Supplement: Supplemental Information 6 [file peerj-06-4844-s006.csv]

wt	pos	sub	<EC scores for positions 8-96>	activity
E	8	A	-0.46701	-0.08642	0.00334	0	0	0	0	0	0	0	0	0	-0.07385	-0.1477	-0.15532	-0.39315	-0.23288	-0.31503	0	0	0	0	0	0	0	0	0	0	0	0	0	0	0	0	0	0	0	0	0	0	0	0	0	0	0	0	0
E	8	C	2.33312	-0.37325	1.2047	0	0	0	0	0	0	0	0	0	1.61462	3.22924	1.698	0.71849	-0.52287	-0.56958	0	0	0	0	0	0	0	0	0	0	0	0	0	0	0	0	0	0	0	0	0	0	0	0	0	0	0	0	0
E	8	D	-0.16639	-0.0628	-0.21794	0	0	0	0	0	0	0	0	0	-0.00352	-0.00705	0.25519	-0.16285	-0.09653	-0.20365	0	0	0	0	0	0	0	0	0	0	0	0	0	0	0	0	0	0	0	0	0	0	0	0	0	0	0	0	0
E	8	F	-0.41574	-0.24253	-0.24785	0	0	0	0	0	0	0	0	0	-0.02636	-0.05271	0.14855	-0.38938	-0.12049	-0.31642	0	0	0	0	0	0	0	0	0	0	0	0	0	0	0	0	0	0	0	0	0	0	0	0	0	0	0	0	0
E	8	G	-0.61296	-0.39974	-0.32346	0	0	0	0	0	0	0	0	0	0.00558	0.01117	0.1674	-0.61856	-0.22441	-0.45689	0	0	0	0	0	0	0	0	0	0	0	0	0	0	0	0	0	0	0	0	0	0	0	0	0	0	0	0	0
E	8	H	-0.62277	-0.49874	-0.25981	0	0	0	0	0	0	0	0	0	0.13116	0.26231	0.25834	-0.75393	-0.38633	-0.62128	0	0	0	0	0	0	0	0	0	0	0	0	0	0	0	0	0	0	0	0	0	0	0	0	0	0	0	0	0
E	8	I	-0.47726	-0.25115	-0.24417	0	0	0	0	0	0	0	0	0	-0.04942	-0.09885	0.11214	-0.42785	-0.12728	-0.34523	0	0	0	0	0	0	0	0	0	0	0	0	0	0	0	0	0	0	0	0	0	0	0	0	0	0	0	0	0
E	8	K	-0.60551	-0.37787	-0.45331	0	0	0	0	0	0	0	0	0	-0.10159	-0.20318	0.29978	-0.50391	-0.02446	-0.45198	0	0	0	0	0	0	0	0	0	0	0	0	0	0	0	0	0	0	0	0	0	0	0	0	0	0	0	0	0
E	8	L	-0.11414	-0.07582	-0.13724	0	0	0	0	0	0	0	0	0	0.02303	0.04607	0.18527	-0.13718	-0.08438	-0.16219	0	0	0	0	0	0	0	0	0	0	0	0	0	0	0	0	0	0	0	0	0	0	0	0	0	0	0	0	0
E	8	M	-0.88005	-0.21944	-0.07346	0	0	0	0	0	0	0	0	0	-0.19413	-0.38827	-0.46635	-0.68592	-0.27234	-0.34024	0	0	0	0	0	0	0	0	0	0	0	0	0	0	0	0	0	0	0	0	0	0	0	0	0	0	0	0	0
E	8	N	-0.57614	-0.44666	-0.23198	0	0	0	0	0	0	0	0	0	0.0147	0.02941	0.18069	-0.59085	-0.15889	-0.52485	0	0	0	0	0	0	0	0	0	0	0	0	0	0	0	0	0	0	0	0	0	0	0	0	0	0	0	0	0
E	8	P	-0.85202	-0.53816	-0.36953	0	0	0	0	0	0	0	0	0	0.02707	0.05414	0.1356	-0.87908	-0.36801	-0.6181	0	0	0	0	0	0	0	0	0	0	0	0	0	0	0	0	0	0	0	0	0	0	0	0	0	0	0	0	0
E	8	Q	-0.09387	-0.12269	-0.13874	0	0	0	0	0	0	0	0	0	0.1194	0.2388	0.40735	-0.21328	-0.20999	-0.36248	0	0	0	0	0	0	0	0	0	0	0	0	0	0	0	0	0	0	0	0	0	0	0	0	0	0	0	0	0
E	8	R	-1.7102	-0.63581	-0.75395	0	0	0	0	0	0	0	0	0	-0.38589	-0.77179	-0.22799	-1.3243	-0.3026	-0.72825	0	0	0	0	0	0	0	0	0	0	0	0	0	0	0	0	0	0	0	0	0	0	0	0	0	0	0	0	0
E	8	S	-0.72849	-0.36833	-0.50154	0	0	0	0	0	0	0	0	0	-0.0593	-0.1186	0.29336	-0.66919	-0.24156	-0.52031	0	0	0	0	0	0	0	0	0	0	0	0	0	0	0	0	0	0	0	0	0	0	0	0	0	0	0	0	0
E	8	T	-0.65187	-0.38242	-0.39295	0	0	0	0	0	0	0	0	0	-0.01999	-0.03998	0.28561	-0.63188	-0.22948	-0.54453	0	0	0	0	0	0	0	0	0	0	0	0	0	0	0	0	0	0	0	0	0	0	0	0	0	0	0	0	0
E	8	V	-0.50182	-0.25824	-0.07411	0	0	0	0	0	0	0	0	0	-0.03645	-0.0729	-0.01843	-0.46536	-0.17068	-0.40928	0	0	0	0	0	0	0	0	0	0	0	0	0	0	0	0	0	0	0	0	0	0	0	0	0	0	0	0	0
E	8	W	-0.21401	-0.0696	-0.14708	0	0	0	0	0	0	0	0	0	-0.00887	-0.01774	0.25258	-0.20515	-0.12669	-0.31951	0	0	0	0	0	0	0	0	0	0	0	0	0	0	0	0	0	0	0	0	0	0	0	0	0	0	0	0	0
E	8	Y	-0.04682	-0.1555	0.01012	0	0	0	0	0	0	0	0	0	0.0869	0.17381	0.17943	-0.13373	-0.06514	-0.23639	0	0	0	0	0	0	0	0	0	0	0	0	0	0	0	0	0	0	0	0	0	0	0	0	0	0	0	0	0
Q	9	A	0.09912	0.10449	0.26233	0	-0.01713	0	0	0.04501	0	0	0	0	0	0	0	0.10739	0	-0.03197	0	0	0	0	0	0	0	0	0	0	0	0	0	0	0.05038	-0.04791	-0.05031	-0.10342	0	0	0	0	0	0	0	0	0	0	0
Q	9	C	-0.26955	-0.35975	-0.12802	0	-0.16505	0	0	-0.03397	0	0	0	0	0	0	0	-0.32768	0	-0.20127	0	0	0	0	0	0	0	0	0	0	0	0	0	0	0.00643	0.00189	0.11098	-0.07303	0	0	0	0	0	0	0	0	0	0	0
Q	9	D	0.02851	0.1874	-0.13706	0	-0.09547	0	0	-0.0076	0	0	0	0	0	0	0	0.19744	0	0.17669	0	0	0	0	0	0	0	0	0	0	0	0	0	0	0.11739	-0.00244	0.10659	0.17815	0	0	0	0	0	0	0	0	0	0	0
Q	9	E	0.30749	0.29196	-0.07672	0	-0.13757	0	0	0.00395	0	0	0	0	0	0	0	0.52915	0	0.40464	0	0	0	0	0	0	0	0	0	0	0	0	0	0	0.05042	-0.24113	-0.01635	0.05203	0	0	0	0	0	0	0	0	0	0	0
Q	9	F	0.0598	0.42569	0.27405	0	-0.00103	0	0	0.04423	0	0	0	0	0	0	0	0.15315	0	0.07037	0	0	0	0	0	0	0	0	0	0	0	0	0	0	0.31676	0.22829	0.11975	0.01166	0	0	0	0	0	0	0	0	0	0	0
Q	9	G	-0.06576	0.0128	-0.13185	0	0.02573	0	0	-0.0558	0	0	0	0	0	0	0	-0.11812	0	0.00318	0	0	0	0	0	0	0	0	0	0	0	0	0	0	-0.01371	0.18672	0.10171	0.1063	0	0	0	0	0	0	0	0	0	0	0
Q	9	H	-0.18178	-0.40657	0.13096	0	0.17182	0	0	0.08084	0	0	0	0	0	0	0	-0.59182	0	-0.4451	0	0	0	0	0	0	0	0	0	0	0	0	0	0	-0.31252	0.1044	-0.09603	-0.08048	0	0	0	0	0	0	0	0	0	0	0
Q	9	I	0.10021	0.47603	0.23359	0	0.01336	0	0	0.0243	0	0	0	0	0	0	0	0.27215	0	0.13484	0	0	0	0	0	0	0	0	0	0	0	0	0	0	0.27361	0.17957	0.10157	0.09487	0	0	0	0	0	0	0	0	0	0	0
Q	9	K	0.17937	-0.16713	-0.04648	0	-0.01656	0	0	-0.08363	0	0	0	0	0	0	0	0.08919	0	0.03818	0	0	0	0	0	0	0	0	0	0	0	0	0	0	-0.20759	-0.17268	-0.18764	-0.09353	0	0	0	0	0	0	0	0	0	0	0
Q	9	L	0.19372	0.46688	0.32531	0	-0.01841	0	0	0.04967	0	0	0	0	0	0	0	0.30008	0	0.1305	0	0	0	0	0	0	0	0	0	0	0	0	0	0	0.27799	0.11713	0.073	-0.04835	0	0	0	0	0	0	0	0	0	0	0
Q	9	M	-0.01614	0.05545	0.30985	0	-0.08147	0	0	0.07243	0	0	0	0	0	0	0	0.03592	0	-0.09273	0	0	0	0	0	0	0	0	0	0	0	0	0	0	0.21821	-0.05291	-0.06398	-0.16282	0	0	0	0	0	0	0	0	0	0	0
Q	9	N	-0.05327	-0.05633	-0.25725	0	-0.04122	0	0	-0.0954	0	0	0	0	0	0	0	-0.15329	0	-0.00543	0	0	0	0	0	0	0	0	0	0	0	0	0	0	-0.05817	0.19235	0.15043	0.15227	0	0	0	0	0	0	0	0	0	0	0
Q	9	P	-0.19103	-0.39649	-0.0943	0	-0.04709	0	0	0.01278	0	0	0	0	0	0	0	-0.45265	0	-0.27378	0	0	0	0	0	0	0	0	0	0	0	0	0	0	-0.16837	0.04337	0.04478	-0.06322	0	0	0	0	0	0	0	0	0	0	0
Q	9	R	-0.06403	-0.32799	0.14143	0	0.1445	0	0	0.1169	0	0	0	0	0	0	0	-0.32733	0	-0.24759	0	0	0	0	0	0	0	0	0	0	0	0	0	0	-0.32035	-0.11757	-0.14604	-0.1639	0	0	0	0	0	0	0	0	0	0	0
Q	9	S	-0.14706	0.20785	-0.04929	0	0.08367	0	0	-0.00412	0	0	0	0	0	0	0	-0.124	0	0.00231	0	0	0	0	0	0	0	0	0	0	0	0	0	0	0.14948	0.33596	0.21207	0.16454	0	0	0	0	0	0	0	0	0	0	0
Q	9	T	-0.09112	-0.17619	-0.07634	0	0.04926	0	0	-0.0293	0	0	0	0	0	0	0	-0.31445	0	-0.1916	0	0	0	0	0	0	0	0	0	0	0	0	0	0	-0.18854	0.16756	0.08004	0.06587	0	0	0	0	0	0	0	0	0	0	0
Q	9	V	0.06691	-0.00684	0.06592	0	-0.02229	0	0	0.02788	0	0	0	0	0	0	0	0.04085	0	0.01379	0	0	0	0	0	0	0	0	0	0	0	0	0	0	-0.04054	-0.07558	-0.04921	-0.04825	0	0	0	0	0	0	0	0	0	0	0
Q	9	W	0.02308	0.9077	0.3821	0	0.17478	0	0	0.07043	0	0	0	0	0	0	0	0.18761	0	0.09642	0	0	0	0	0	0	0	0	0	0	0	0	0	0	0.54628	0.64965	0.39494	0.19777	0	0	0	0	0	0	0	0	0	0	0
Q	9	Y	0.06616	0.89852	0.28302	0	0.10512	0	0	0.03453	0	0	0	0	0	0	0	0.40313	0	0.34552	0	0	0	0	0	0	0	0	0	0	0	0	0	0	0.56875	0.46087	0.22478	0.2037	0	0	0	0	0	0	0	0	0	0	0
A	10	C	1.3083	-0.41592	8.78259	5.67657	1.19517	0	4.52967	2.46673	0	0	-0.03966	0	2.65329	5.05107	0	2.197	0	0	0	0	0	0	0	0	0	0	0	0	0	0	0	0	1.48734	0.2382	0	0	0	0	0	0	0	0	0	0	0	0	0
A	10	D	-0.08467	-0.11359	0.19954	-0.07976	-0.17743	0	0.12345	0.20895	0	0	0.14623	0	0.39504	-0.08332	0	0.17636	0	0	0	0	0	0	0	0	0	0	0	0	0	0	0	0	0.18826	-0.10089	0	0	0	0	0	0	0	0	0	0	0	0	0
A	10	E	0.20286	-0.12227	-0.11972	-0.57813	-0.47977	0	-0.15125	0.2489	0	0	0.2162	0	0.60576	-0.12683	0	0.34113	0	0	0	0	0	0	0	0	0	0	0	0	0	0	0	0	-0.18806	-0.32775	0	0	0	0	0	0	0	0	0	0	0	0	0
A	10	F	0.16488	0.09259	1.54692	0.63686	0.53314	0	0.45908	0.52003	0	0	0.02941	0	0.55812	0.40624	0	0.27559	0	0	0	0	0	0	0	0	0	0	0	0	0	0	0	0	0.63885	0.32594	0	0	0	0	0	0	0	0	0	0	0	0	0
A	10	G	-0.20423	-0.05672	0.43537	0.37584	0.22878	0	0.47576	0.38639	0	0	-0.03838	0	0.09113	-0.03807	0	-0.26806	0	0	0	0	0	0	0	0	0	0	0	0	0	0	0	0	0.16225	0.19137	0	0	0	0	0	0	0	0	0	0	0	0	0
A	10	H	-0.23217	-0.04321	1.00915	1.05575	0.416	0	0.45196	-0.08537	0	0	-0.10061	0	-0.02415	0.3695	0	0.23417	0	0	0	0	0	0	0	0	0	0	0	0	0	0	0	0	0.76592	0.21966	0	0	0	0	0	0	0	0	0	0	0	0	0
A	10	I	-0.02333	0.05547	0.41418	0.24897	0.12254	0	-0.06317	-1.67E-04	0	0	0.04843	0	0.02983	0.08943	0	0.16352	0	0	0	0	0	0	0	0	0	0	0	0	0	0	0	0	0.40064	0.17035	0	0	0	0	0	0	0	0	0	0	0	0	0
A	10	K	0.08157	0.14834	0.18226	-0.25093	0.0623	0	-0.05636	-0.18264	0	0	0.02522	0	0.1434	-0.06127	0	0.10805	0	0	0	0	0	0	0	0	0	0	0	0	0	0	0	0	0.24642	0.28267	0	0	0	0	0	0	0	0	0	0	0	0	0
A	10	L	0.04856	0.11274	0.66872	0.30401	0.09052	0	0.22699	0.43816	0	0	0.07402	0	0.22768	-0.16735	0	0.24569	0	0	0	0	0	0	0	0	0	0	0	0	0	0	0	0	0.37801	0.02713	0	0	0	0	0	0	0	0	0	0	0	0	0
A	10	M	-0.11547	-0.13142	-0.34179	-0.09113	-0.03065	0	-0.00176	0.07785	0	0	-0.06587	0	-0.08188	-0.17622	0	-0.19884	0	0	0	0	0	0	0	0	0	0	0	0	0	0	0	0	-0.14104	-0.06894	0	0	0	0	0	0	0	0	0	0	0	0	0
A	10	N	-0.13726	0.28228	0.85739	0.40801	0.48468	0	0.20483	0.13603	0	0	-0.08352	0	0.05782	0.1262	0	0.12021	0	0	0	0	0	0	0	0	0	0	0	0	0	0	0	0	0.53641	0.43648	0	0	0	0	0	0	0	0	0	0	0	0	0
A	10	P	-0.37695	-0.16907	-0.49166	0.09657	0.13584	0	0.00785	-0.11737	0	0	-0.21223	0	-0.36685	-0.33741	0	-0.38004	0	0	0	0	0	0	0	0	0	0	0	0	0	0	0	0	0.07382	0.17087	0	0	0	0	0	0	0	0	0	0	0	0	0
A	10	Q	-0.13233	0.25446	-0.45856	-0.54799	-0.15472	0	-0.05371	-0.03236	0	0	-0.11187	0	-0.0637	-0.48771	0	-0.15184	0	0	0	0	0	0	0	0	0	0	0	0	0	0	0	0	-0.07388	0.18	0	0	0	0	0	0	0	0	0	0	0	0	0
A	10	R	-0.02836	0.1326	0.6111	0.37092	0.61108	0	0.14628	0.26125	0	0	-0.04171	0	-0.05597	-0.15588	0	-0.18672	0	0	0	0	0	0	0	0	0	0	0	0	0	0	0	0	0.39071	0.38908	0	0	0	0	0	0	0	0	0	0	0	0	0
A	10	S	-0.28213	0.20976	0.697	0.55383	0.41662	0	0.50054	0.13196	0	0	-0.11954	0	-0.06964	0.17583	0	-0.10318	0	0	0	0	0	0	0	0	0	0	0	0	0	0	0	0	0.34643	0.33052	0	0	0	0	0	0	0	0	0	0	0	0	0
A	10	T	-0.11907	-0.02826	0.66378	0.60716	0.32513	0	0.41321	0.00757	0	0	-0.18774	0	0.06865	0.41035	0	0.11516	0	0	0	0	0	0	0	0	0	0	0	0	0	0	0	0	0.17	0.20916	0	0	0	0	0	0	0	0	0	0	0	0	0
A	10	V	-0.00784	-0.07066	-0.37486	-0.30423	-0.1201	0	-0.19844	-0.1238	0	0	-0.05523	0	-0.04514	-0.29555	0	-0.06484	0	0	0	0	0	0	0	0	0	0	0	0	0	0	0	0	0.07996	0.08129	0	0	0	0	0	0	0	0	0	0	0	0	0
A	10	W	0.34043	0.90866	2.30652	0.64524	0.93775	0	0.20286	0.82467	0	0	0.13927	0	0.37649	0.10257	0	0.61302	0	0	0	0	0	0	0	0	0	0	0	0	0	0	0	0	1.13266	0.69592	0	0	0	0	0	0	0	0	0	0	0	0	0
A	10	Y	0.23251	0.49783	2.12399	0.80113	0.62447	0	0.39831	0.6029	0	0	0.04828	0	0.49743	0.35469	0	0.79911	0	0	0	0	0	0	0	0	0	0	0	0	0	0	0	0	1.11107	0.4042	0	0	0	0	0	0	0	0	0	0	0	0	0
C	11	A	0	0	-2.17546	-16.33304	-2.80091	-3.44807	-7.04208	-1.21709	0	0	0	0	0	-4.24474	0	-2.58294	0	-1.8268	0	-2.86783	-8.40589	0	0	-4.92458	0	0	0	0	0	0	-5.82908	-1.67021	0.03655	0	0	0	0	0	0	0	0	0	0	0	0	0	0
C	11	D	0	0	-2.58373	-16.65472	-3.32484	-3.98448	-7.95106	-1.33979	0	0	0	0	0	-4.62371	0	-2.18532	0	-1.03799	0	-2.04516	-8.33693	0	0	-5.58421	0	0	0	0	0	0	-6.09999	-1.33307	0.46616	0	0	0	0	0	0	0	0	0	0	0	0	0	0
C	11	E	0	0	-2.64658	-17.19455	-3.18783	-3.95696	-8.5251	-1.42941	0	0	0	0	0	-4.86075	0	-2.0931	0	-0.96127	0	-1.87756	-9.01636	0	0	-6.14415	0	0	0	0	0	0	-6.26439	-1.25445	0.63429	0	0	0	0	0	0	0	0	0	0	0	0	0	0
C	11	F	0	0	-1.95175	-14.43307	-2.05112	-2.78648	-6.57473	-1.04617	0	0	0	0	0	-4.19651	0	-2.40828	0	-1.58894	0	-2.29847	-8.22931	0	0	-4.61986	0	0	0	0	0	0	-5.05552	-1.04825	0.5562	0	0	0	0	0	0	0	0	0	0	0	0	0	0
C	11	G	0	0	-2.50198	-15.95329	-2.75298	-3.64403	-6.95288	-1.27795	0	0	0	0	0	-4.27272	0	-2.65508	0	-1.62787	0	-2.54835	-7.99268	0	0	-4.89159	0	0	0	0	0	0	-5.59994	-1.27911	0.13728	0	0	0	0	0	0	0	0	0	0	0	0	0	0
C	11	H	0	0	-2.02159	-14.83445	-1.92389	-2.78771	-6.2152	-1.04953	0	0	0	0	0	-3.8537	0	-2.69327	0	-2.18391	0	-2.86921	-7.28696	0	0	-4.47896	0	0	0	0	0	0	-5.12064	-1.54209	-0.47664	0	0	0	0	0	0	0	0	0	0	0	0	0	0
C	11	I	0	0	-2.0996	-15.05897	-2.24948	-2.62939	-6.52661	-1.07513	0	0	0	0	0	-4.30283	0	-2.47813	0	-1.66792	0	-2.70759	-8.45902	0	0	-4.52355	0	0	0	0	0	0	-5.40274	-1.52134	0.46644	0	0	0	0	0	0	0	0	0	0	0	0	0	0
C	11	K	0	0	-2.94878	-18.19637	-3.2984	-3.66566	-7.98625	-1.8467	0	0	0	0	0	-4.66848	0	-2.94624	0	-2.07977	0	-2.91694	-8.83378	0	0	-5.31506	0	0	0	0	0	0	-6.09991	-1.82961	-0.15355	0	0	0	0	0	0	0	0	0	0	0	0	0	0
C	11	L	0	0	-2.03915	-15.07768	-2.27963	-2.79227	-6.75826	-1.025	0	0	0	0	0	-4.43089	0	-2.43569	0	-1.49319	0	-2.41951	-8.525	0	0	-4.79468	0	0	0	0	0	0	-5.37988	-1.25359	0.39368	0	0	0	0	0	0	0	0	0	0	0	0	0	0
C	11	M	0	0	-1.71729	-15.98584	-2.48292	-3.2312	-6.84838	-0.96733	0	0	0	0	0	-4.25762	0	-2.62466	0	-2.12917	0	-2.85899	-8.92333	0	0	-5.0113	0	0	0	0	0	0	-5.76114	-1.43598	0.29185	0	0	0	0	0	0	0	0	0	0	0	0	0	0
C	11	N	0	0	-2.60844	-16.29682	-2.3456	-3.4132	-7.21428	-1.33204	0	0	0	0	0	-4.32979	0	-2.56699	0	-1.71965	0	-2.66725	-8.22629	0	0	-5.34831	0	0	0	0	0	0	-5.61558	-1.49601	-0.00697	0	0	0	0	0	0	0	0	0	0	0	0	0	0
C	11	P	0	0	-2.2008	-16.58886	-2.72335	-3.41908	-7.04896	-1.18473	0	0	0	0	0	-4.31714	0	-2.86524	0	-2.00984	0	-2.91142	-8.54731	0	0	-4.96742	0	0	0	0	0	0	-5.90199	-1.51814	-0.15113	0	0	0	0	0	0	0	0	0	0	0	0	0	0
C	11	R	0	0	-2.58974	-16.45516	-1.80225	-3.21537	-7.11142	-1.14333	0	0	0	0	0	-4.70748	0	-3.13068	0	-2.01316	0	-2.88216	-8.54393	0	0	-5.24287	0	0	0	0	0	0	-5.66237	-1.3013	-0.0194	0	0	0	0	0	0	0	0	0	0	0	0	0	0
C	11	S	0	0	-2.4607	-14.88088	-2.59377	-3.25182	-6.58491	-1.32016	0	0	0	0	0	-4.06234	0	-2.41546	0	-1.1968	0	-2.32302	-7.2465	0	0	-4.57721	0	0	0	0	0	0	-5.39888	-1.48714	0.27608	0	0	0	0	0	0	0	0	0	0	0	0	0	0
C	11	T	0	0	-2.57457	-15.53879	-2.34408	-3.05835	-6.70893	-1.29244	0	0	0	0	0	-4.04934	0	-2.65952	0	-1.9149	0	-2.61319	-7.71441	0	0	-4.74962	0	0	0	0	0	0	-5.18236	-1.46002	-0.29462	0	0	0	0	0	0	0	0	0	0	0	0	0	0
C	11	V	0	0	-1.98407	-15.8406	-2.49591	-2.97957	-6.83478	-1.12919	0	0	0	0	0	-4.33726	0	-2.60267	0	-1.57432	0	-2.67724	-8.76793	0	0	-5.023	0	0	0	0	0	0	-5.73509	-1.49295	0.11217	0	0	0	0	0	0	0	0	0	0	0	0	0	0
C	11	W	0	0	-2.14647	-15.58579	-1.94083	-3.48472	-7.06905	-0.83802	0	0	0	0	0	-4.56293	0	-2.45279	0	-1.45437	0	-2.57225	-8.68181	0	0	-5.33433	0	0	0	0	0	0	-5.6091	-1.13859	0.52792	0	0	0	0	0	0	0	0	0	0	0	0	0	0
C	11	Y	0	0	-1.98694	-13.77692	-1.97962	-2.99918	-6.85476	-1.07015	0	0	0	0	0	-4.18373	0	-1.84438	0	-0.76268	0	-1.83562	-7.9281	0	0	-4.86832	0	0	0	0	0	0	-5.19319	-0.94619	1.12217	0	0	0	0	0	0	0	0	0	0	0	0	0	0
D	12	A	0	0.02419	0.52796	0.2878	0.51113	0.49041	0.0598	0.10462	0.07384	0	0	0	0	0	0	0	0	0	0	0	0	0	0	0	0	0	0	0	0	0.21925	0.29651	-0.31129	0.0593	-0.14581	0	-0.15318	0	0	0	0	0	0	0	0	0	0	0
D	12	C	0	-0.08892	1.42194	6.31978	8.10745	3.5224	2.67908	2.16162	0.09031	0	0	0	0	0	0	0	0	0	0	0	0	0	0	0	0	0	0	0	0	1.3302	3.49189	2.15176	1.33752	-0.06197	0	-0.03328	0	0	0	0	0	0	0	0	0	0	0
D	12	E	0	-0.06725	-0.2308	-0.72335	-1.2494	-0.41053	-0.26276	-0.09867	0.10737	0	0	0	0	0	0	0	0	0	0	0	0	0	0	0	0	0	0	0	0	-0.38083	-0.58763	-0.40625	-0.35784	-0.24591	0	-0.08377	0	0	0	0	0	0	0	0	0	0	0
D	12	F	0	0.06422	0.67503	1.27945	2.13174	1.02003	0.37492	0.28839	0.15812	0	0	0	0	0	0	0	0	0	0	0	0	0	0	0	0	0	0	0	0	0.45406	0.74902	0.43446	0.62091	0.32739	0	-0.05083	0	0	0	0	0	0	0	0	0	0	0
D	12	G	0	-0.19925	0.17433	0.61556	0.29964	-0.00929	0.14498	-0.07647	-0.05601	0	0	0	0	0	0	0	0	0	0	0	0	0	0	0	0	0	0	0	0	0.07141	0.27837	0.11352	0.14937	-0.17783	0	-0.12976	0	0	0	0	0	0	0	0	0	0	0
D	12	H	0	-0.09682	0.55983	1.07771	1.54073	0.68628	0.21677	0.08449	-0.01278	0	0	0	0	0	0	0	0	0	0	0	0	0	0	0	0	0	0	0	0	0.58043	0.89565	0.39075	0.49941	-0.07268	0	-0.18685	0	0	0	0	0	0	0	0	0	0	0
D	12	I	0	-0.02414	0.53142	0.95661	1.70503	1.27267	0.42821	0.317	0.20119	0	0	0	0	0	0	0	0	0	0	0	0	0	0	0	0	0	0	0	0	0.45048	0.71441	0.03757	0.25229	0.07985	0	-0.1025	0	0	0	0	0	0	0	0	0	0	0
D	12	K	0	-0.45486	-0.60672	-0.68836	-1.95218	-0.46195	-0.57675	-1.34319	-0.1384	0	0	0	0	0	0	0	0	0	0	0	0	0	0	0	0	0	0	0	0	0.07685	0.06672	-0.59838	-0.45401	-0.49112	0	-0.1864	0	0	0	0	0	0	0	0	0	0	0
D	12	L	0	0.06163	0.71373	1.31472	2.17903	1.10362	0.49664	0.65571	0.24916	0	0	0	0	0	0	0	0	0	0	0	0	0	0	0	0	0	0	0	0	0.41716	0.77372	0.36089	0.41402	0.09315	0	-0.11705	0	0	0	0	0	0	0	0	0	0	0
D	12	M	0	-0.18429	0.74876	1.06054	1.38165	0.75198	0.29796	0.44765	0.13052	0	0	0	0	0	0	0	0	0	0	0	0	0	0	0	0	0	0	0	0	0.21053	0.41348	0.09474	0.53643	-0.11903	0	-0.24429	0	0	0	0	0	0	0	0	0	0	0
D	12	N	0	-0.16303	-0.10249	0.03983	-0.32453	-0.174	-0.10389	-0.32978	-0.09366	0	0	0	0	0	0	0	0	0	0	0	0	0	0	0	0	0	0	0	0	0.07984	0.17487	-0.01869	-0.00135	-0.20322	0	-0.07802	0	0	0	0	0	0	0	0	0	0	0
D	12	P	0	-0.31012	0.14831	0.61524	0.18594	0.16633	0.09615	-0.2382	-0.06432	0	0	0	0	0	0	0	0	0	0	0	0	0	0	0	0	0	0	0	0	0.16837	0.42622	0.00346	4.15E-04	-0.24386	0	-0.21017	0	0	0	0	0	0	0	0	0	0	0
D	12	Q	0	0.04398	0.14106	0.06054	-0.17235	-0.36319	-0.17354	-0.14361	-0.00106	0	0	0	0	0	0	0	0	0	0	0	0	0	0	0	0	0	0	0	0	-0.0215	0.03847	0.1087	0.0372	-0.11598	0	-0.12814	0	0	0	0	0	0	0	0	0	0	0
D	12	R	0	-0.27524	-8.65E-04	0.29304	0.11596	-0.02907	0.00318	-0.26334	-0.10874	0	0	0	0	0	0	0	0	0	0	0	0	0	0	0	0	0	0	0	0	0.51439	0.59011	0.26343	-0.07271	-0.29913	0	-0.26713	0	0	0	0	0	0	0	0	0	0	0
D	12	S	0	-0.06989	0.06316	0.42443	0.33766	0.22985	0.18671	-0.19381	-0.07916	0	0	0	0	0	0	0	0	0	0	0	0	0	0	0	0	0	0	0	0	0.19436	0.47748	-0.03068	-0.09568	-0.03126	0	-0.06246	0	0	0	0	0	0	0	0	0	0	0
D	12	T	0	-0.08032	-0.03113	0.28219	0.16913	0.38215	0.11195	-0.22709	0.00482	0	0	0	0	0	0	0	0	0	0	0	0	0	0	0	0	0	0	0	0	0.17202	0.42264	-0.1153	-0.12779	-0.18184	0	-0.10494	0	0	0	0	0	0	0	0	0	0	0
D	12	V	0	-0.15709	0.42863	0.63441	0.96995	0.85516	0.21136	0.2549	0.19352	0	0	0	0	0	0	0	0	0	0	0	0	0	0	0	0	0	0	0	0	0.28076	0.37516	-0.03953	0.22608	-0.17924	0	-0.17431	0	0	0	0	0	0	0	0	0	0	0
D	12	W	0	0.16949	0.66193	0.877	1.47914	0.11122	0.05014	0.25261	0.10815	0	0	0	0	0	0	0	0	0	0	0	0	0	0	0	0	0	0	0	0	0.24875	0.40705	0.59114	0.58077	0.43997	0	-0.06083	0	0	0	0	0	0	0	0	0	0	0
D	12	Y	0	-0.01351	0.34863	1.02229	1.8884	0.98137	0.34592	0.23386	0.17306	0	0	0	0	0	0	0	0	0	0	0	0	0	0	0	0	0	0	0	0	0.49418	0.78028	0.49766	0.54798	0.28548	0	-0.03201	0	0	0	0	0	0	0	0	0	0	0
I	13	A	0	0	0	-0.04913	-0.27138	-0.60151	-0.32633	-0.1241	-0.17095	-0.11759	0	0	0	0	0	0	0	0	0	0	0	0	-0.21261	-0.11847	0	0	-0.10099	0	-0.01533	-0.1137	-0.18389	0	0	0	0	0	0	0	0	0	0	0	0	0	0	0	0
I	13	C	0	0	0	4.94518	2.97146	12.31675	6.18746	1.17132	1.19899	1.54778	0	0	0	0	0	0	0	0	0	0	0	0	2.61882	6.39499	0	0	1.40228	0	2.433	1.33296	4.74601	0	0	0	0	0	0	0	0	0	0	0	0	0	0	0	0
I	13	D	0	0	0	-0.30942	-0.35794	-0.52079	-0.33876	-0.30262	-0.33365	0.05909	0	0	0	0	0	0	0	0	0	0	0	0	0.14419	0.06578	0	0	0.13672	0	0.32502	-0.35314	-0.29762	0	0	0	0	0	0	0	0	0	0	0	0	0	0	0	0
I	13	E	0	0	0	-1.19192	-0.90325	-1.71719	-0.73771	-0.2807	-0.1914	0.13733	0	0	0	0	0	0	0	0	0	0	0	0	0.08759	-0.81662	0	0	-0.12353	0	-0.00957	-0.26389	-0.85787	0	0	0	0	0	0	0	0	0	0	0	0	0	0	0	0
I	13	F	0	0	0	-0.04307	-0.09476	0.77902	0.21391	0.06312	0.14087	0.13709	0	0	0	0	0	0	0	0	0	0	0	0	0.04835	0.4913	0	0	0.14165	0	0.71345	0.12034	0.40481	0	0	0	0	0	0	0	0	0	0	0	0	0	0	0	0
I	13	G	0	0	0	0.36339	-0.14747	-0.09899	-0.13905	-0.23927	-0.40136	-0.11489	0	0	0	0	0	0	0	0	0	0	0	0	-0.13852	0.22341	0	0	-0.01107	0	0.24221	-0.0717	0.13735	0	0	0	0	0	0	0	0	0	0	0	0	0	0	0	0
I	13	H	0	0	0	0.65589	0.3678	1.63699	0.56396	-0.06963	-0.06892	0.12237	0	0	0	0	0	0	0	0	0	0	0	0	0.25201	0.85291	0	0	0.19852	0	0.67837	0.45246	0.90524	0	0	0	0	0	0	0	0	0	0	0	0	0	0	0	0
I	13	K	0	0	0	0.02636	-0.11141	-0.95171	-0.83927	-0.67739	-0.61552	-0.23525	0	0	0	0	0	0	0	0	0	0	0	0	-0.36656	-0.41601	0	0	-0.17495	0	0.19117	0.20756	0.15614	0	0	0	0	0	0	0	0	0	0	0	0	0	0	0	0
I	13	L	0	0	0	-0.4025	-0.31619	-0.122	-0.0019	0.21688	0.25926	0.13794	0	0	0	0	0	0	0	0	0	0	0	0	-0.17642	-0.2321	0	0	-0.16973	0	0.34364	0.02106	-0.04595	0	0	0	0	0	0	0	0	0	0	0	0	0	0	0	0
I	13	M	0	0	0	-0.67953	-0.75067	-0.95212	-0.60505	-0.0674	-0.0418	-0.12227	0	0	0	0	0	0	0	0	0	0	0	0	-0.32601	0.00445	0	0	0.02866	0	0.30924	-0.20498	-0.40096	0	0	0	0	0	0	0	0	0	0	0	0	0	0	0	0
I	13	N	0	0	0	0.05592	0.01625	-0.74656	-0.24272	-0.29652	-0.49524	-0.13217	0	0	0	0	0	0	0	0	0	0	0	0	0.12378	-0.43463	0	0	-0.36756	0	-0.43143	0.01841	-0.05375	0	0	0	0	0	0	0	0	0	0	0	0	0	0	0	0
I	13	P	0	0	0	0.10608	-0.16133	0.15792	-0.23756	-0.21961	-0.30384	-0.07314	0	0	0	0	0	0	0	0	0	0	0	0	-0.19331	0.34768	0	0	0.02338	0	0.84634	-0.08916	0.42821	0	0	0	0	0	0	0	0	0	0	0	0	0	0	0	0
I	13	Q	0	0	0	-0.39634	-0.38452	-0.74868	-0.46703	-0.52091	-0.28584	0.23799	0	0	0	0	0	0	0	0	0	0	0	0	0.01769	-0.21874	0	0	0.2724	0	0.34699	-0.36856	-0.47918	0	0	0	0	0	0	0	0	0	0	0	0	0	0	0	0
I	13	R	0	0	0	0.09009	0.24078	0.11416	-0.26653	-0.03886	-0.21564	-0.11033	0	0	0	0	0	0	0	0	0	0	0	0	-0.38452	-0.01205	0	0	-0.07309	0	0.54331	0.18038	0.38896	0	0	0	0	0	0	0	0	0	0	0	0	0	0	0	0
I	13	S	0	0	0	0.78078	0.23421	1.21278	0.25331	-0.35932	-0.40058	0.12179	0	0	0	0	0	0	0	0	0	0	0	0	0.14114	0.92882	0	0	0.16713	0	0.80111	0.14237	0.82753	0	0	0	0	0	0	0	0	0	0	0	0	0	0	0	0
I	13	T	0	0	0	0.28995	0.07624	0.62474	0.18114	-0.16053	-0.3165	-0.04211	0	0	0	0	0	0	0	0	0	0	0	0	0.19853	0.69792	0	0	0.2372	0	0.46033	-0.01378	0.26582	0	0	0	0	0	0	0	0	0	0	0	0	0	0	0	0
I	13	V	0	0	0	-0.64252	-0.6696	-0.65102	-0.3746	-0.02722	0.0625	0.13794	0	0	0	0	0	0	0	0	0	0	0	0	-0.40366	-0.3967	0	0	-0.27099	0	0.59605	0.07013	-0.03445	0	0	0	0	0	0	0	0	0	0	0	0	0	0	0	0
I	13	W	0	0	0	0.35081	0.66528	1.86754	0.23119	0.08717	-0.06974	0.08977	0	0	0	0	0	0	0	0	0	0	0	0	-0.03091	0.7624	0	0	0.38265	0	1.56178	0.38842	1.18381	0	0	0	0	0	0	0	0	0	0	0	0	0	0	0	0
I	13	Y	0	0	0	-0.32277	-0.13276	1.15354	0.35858	0.18014	0.17836	0.32404	0	0	0	0	0	0	0	0	0	0	0	0	0.29024	0.67589	0	0	0.26094	0	0.99164	0.18753	0.46879	0	0	0	0	0	0	0	0	0	0	0	0	0	0	0	0
C	14	A	0	0	-2.07713	-7.04208	-1.45353	-2.24649	-10.83068	-0.86732	0.19922	0.84167	0.40003	-0.99351	-0.9561	-5.7193	0	0	0	0	0	0	-5.05124	0	-3.2012	-4.32506	0	0	0	0	0	0	0	0	0	0	0	0	0	0	0	0	0	0	0	0	0	0	0
C	14	D	0	0	-2.30485	-7.95106	-1.71565	-2.49946	-11.17837	-0.70423	0.11002	1.30942	0.8601	-0.87724	-0.862	-6.23345	0	0	0	0	0	0	-5.2718	0	-2.83351	-4.5614	0	0	0	0	0	0	0	0	0	0	0	0	0	0	0	0	0	0	0	0	0	0	0
C	14	E	0	0	-2.29892	-8.5251	-1.64212	-2.13909	-10.44927	-0.3629	0.44176	1.8942	1.2597	-0.29018	-0.37029	-6.27287	0	0	0	0	0	0	-5.72055	0	-2.54449	-4.77695	0	0	0	0	0	0	0	0	0	0	0	0	0	0	0	0	0	0	0	0	0	0	0
C	14	F	0	0	-2.04528	-6.57473	-1.17318	-1.6209	-9.64796	-0.55187	0.35164	0.77326	0.37654	-0.70883	-0.87774	-5.26293	0	0	0	0	0	0	-4.93149	0	-2.77169	-3.92669	0	0	0	0	0	0	0	0	0	0	0	0	0	0	0	0	0	0	0	0	0	0	0
C	14	G	0	0	-2.29902	-6.95288	-1.48261	-2.74609	-11.98059	-1.33199	-0.25766	0.28786	0.13295	-1.41957	-1.34259	-5.88787	0	0	0	0	0	0	-4.87471	0	-3.4131	-4.35449	0	0	0	0	0	0	0	0	0	0	0	0	0	0	0	0	0	0	0	0	0	0	0
C	14	H	0	0	-2.13483	-6.2152	-1.18333	-2.25413	-10.74177	-1.3988	-0.10696	0.07842	-0.10958	-1.24148	-1.29972	-5.11368	0	0	0	0	0	0	-4.3469	0	-2.98836	-3.91073	0	0	0	0	0	0	0	0	0	0	0	0	0	0	0	0	0	0	0	0	0	0	0
C	14	I	0	0	-2.12748	-6.52661	-1.08591	-1.11246	-9.24653	-0.44275	0.52501	1.21816	0.5221	-0.68438	-0.90558	-5.50612	0	0	0	0	0	0	-5.02901	0	-2.6791	-3.90546	0	0	0	0	0	0	0	0	0	0	0	0	0	0	0	0	0	0	0	0	0	0	0
C	14	K	0	0	-2.88856	-7.98625	-1.68291	-2.89438	-12.75138	-1.81325	-0.22074	0.6571	0.47773	-1.05847	-1.32941	-6.24892	0	0	0	0	0	0	-5.23889	0	-3.37992	-4.64729	0	0	0	0	0	0	0	0	0	0	0	0	0	0	0	0	0	0	0	0	0	0	0
C	14	L	0	0	-1.98423	-6.75826	-1.22762	-1.35055	-9.38552	-0.24375	0.60844	1.27416	0.63585	-0.57356	-0.71738	-5.61718	0	0	0	0	0	0	-5.28553	0	-2.82138	-4.09555	0	0	0	0	0	0	0	0	0	0	0	0	0	0	0	0	0	0	0	0	0	0	0
C	14	M	0	0	-1.8881	-6.84838	-1.26762	-1.67335	-10.4149	-0.74627	0.28696	0.65692	0.11696	-1.00662	-1.04857	-5.5183	0	0	0	0	0	0	-5.24735	0	-2.93056	-4.1304	0	0	0	0	0	0	0	0	0	0	0	0	0	0	0	0	0	0	0	0	0	0	0
C	14	N	0	0	-2.41674	-7.21428	-1.27795	-2.37855	-11.73567	-1.46076	-0.13735	0.38387	0.05644	-1.39676	-1.38533	-5.94279	0	0	0	0	0	0	-4.92046	0	-2.92044	-4.19587	0	0	0	0	0	0	0	0	0	0	0	0	0	0	0	0	0	0	0	0	0	0	0
C	14	P	0	0	-2.26649	-7.04896	-1.51978	-2.64698	-12.66379	-1.8199	-0.28214	-0.22001	-0.34552	-1.49884	-1.64774	-5.8154	0	0	0	0	0	0	-5.22299	0	-3.43625	-4.22035	0	0	0	0	0	0	0	0	0	0	0	0	0	0	0	0	0	0	0	0	0	0	0
C	14	Q	0	0	-2.42766	-8.14213	-1.73482	-2.68757	-12.10568	-1.63256	0.05092	0.75758	0.32446	-0.46031	-1.03747	-5.86391	0	0	0	0	0	0	-5.66851	0	-3.02132	-4.77371	0	0	0	0	0	0	0	0	0	0	0	0	0	0	0	0	0	0	0	0	0	0	0
C	14	R	0	0	-2.61975	-7.11142	-1.12912	-2.85785	-12.63647	-1.27958	-0.21051	0.21943	0.08195	-1.41244	-1.49254	-6.24901	0	0	0	0	0	0	-5.22904	0	-3.82661	-4.79289	0	0	0	0	0	0	0	0	0	0	0	0	0	0	0	0	0	0	0	0	0	0	0
C	14	S	0	0	-2.41286	-6.58491	-1.34602	-2.49043	-11.56946	-1.63597	-0.24625	0.10128	-0.08221	-1.3229	-1.53905	-5.50156	0	0	0	0	0	0	-4.49684	0	-3.13699	-4.01364	0	0	0	0	0	0	0	0	0	0	0	0	0	0	0	0	0	0	0	0	0	0	0
C	14	T	0	0	-2.46049	-6.70893	-1.20658	-2.31963	-11.56036	-1.65444	-0.11568	0.06657	-0.26425	-1.40546	-1.61128	-5.50265	0	0	0	0	0	0	-4.52355	0	-2.94752	-4.02717	0	0	0	0	0	0	0	0	0	0	0	0	0	0	0	0	0	0	0	0	0	0	0
C	14	V	0	0	-1.8985	-6.83478	-1.23824	-1.41273	-10.2	-0.78813	0.37476	0.89395	0.26047	-0.76216	-0.96768	-5.53684	0	0	0	0	0	0	-5.50646	0	-2.9458	-4.23784	0	0	0	0	0	0	0	0	0	0	0	0	0	0	0	0	0	0	0	0	0	0	0
C	14	W	0	0	-2.17483	-7.06905	-1.13041	-2.26025	-10.56212	-0.21241	0.26431	0.93453	0.57414	-0.86251	-0.82787	-5.74987	0	0	0	0	0	0	-5.32051	0	-3.20247	-4.64915	0	0	0	0	0	0	0	0	0	0	0	0	0	0	0	0	0	0	0	0	0	0	0
C	14	Y	0	0	-2.10605	-6.85476	-1.16229	-1.47028	-9.2192	-0.51797	0.40902	1.20561	0.58912	-0.46728	-0.69818	-5.27089	0	0	0	0	0	0	-4.97569	0	-2.37917	-3.95878	0	0	0	0	0	0	0	0	0	0	0	0	0	0	0	0	0	0	0	0	0	0	0
R	15	A	0	-0.0747	0.4682	-0.04767	-0.5353	-0.15663	0.1329	0.26955	0.22796	0.11005	0.24535	0	0.4385	0	0	0	0	0	0	0	0	0	0	0	0	0	0	0	0	0	0	0	0	0	0	0	0	0	0	0	0	0	0	0	0	0	0
R	15	C	0	-0.24595	2.31804	2.56789	1.6557	1.21727	6.80657	6.92506	1.41855	1.61507	1.65124	0	1.77077	0	0	0	0	0	0	0	0	0	0	0	0	0	0	0	0	0	0	0	0	0	0	0	0	0	0	0	0	0	0	0	0	0	0
R	15	D	0	-0.17392	-0.1395	-0.44876	-1.15962	-0.75937	-0.08943	-0.36729	-0.22116	0.37054	0.87517	0	0.64423	0	0	0	0	0	0	0	0	0	0	0	0	0	0	0	0	0	0	0	0	0	0	0	0	0	0	0	0	0	0	0	0	0	0
R	15	E	0	-0.22853	-0.08101	-0.71313	-1.27742	-0.682	-0.2082	-0.29562	-0.01936	0.57861	0.99476	0	0.74943	0	0	0	0	0	0	0	0	0	0	0	0	0	0	0	0	0	0	0	0	0	0	0	0	0	0	0	0	0	0	0	0	0	0
R	15	F	0	-0.11873	0.21521	-0.02236	-0.43525	0.21644	0.8087	0.70119	0.62989	0.32358	0.18381	0	0.30225	0	0	0	0	0	0	0	0	0	0	0	0	0	0	0	0	0	0	0	0	0	0	0	0	0	0	0	0	0	0	0	0	0	0
R	15	G	0	-0.1595	0.14824	0.02608	-0.61368	-0.47363	-0.03131	-0.27134	-0.23075	0.0176	0.18482	0	0.31812	0	0	0	0	0	0	0	0	0	0	0	0	0	0	0	0	0	0	0	0	0	0	0	0	0	0	0	0	0	0	0	0	0	0
R	15	H	0	-0.10223	0.31332	0.273	-0.07334	0.02886	0.9545	0.72186	0.10992	0.19583	0.13931	0	0.32638	0	0	0	0	0	0	0	0	0	0	0	0	0	0	0	0	0	0	0	0	0	0	0	0	0	0	0	0	0	0	0	0	0	0
R	15	I	0	-0.0588	0.268	-0.06642	-0.24162	0.5105	0.74527	0.91246	0.87375	0.24026	0.1795	0	0.28693	0	0	0	0	0	0	0	0	0	0	0	0	0	0	0	0	0	0	0	0	0	0	0	0	0	0	0	0	0	0	0	0	0	0
R	15	K	0	-0.04048	-0.1173	-0.1505	-0.46324	-0.44521	-0.57161	-0.62481	-0.07561	0.00602	-0.02184	0	0.00538	0	0	0	0	0	0	0	0	0	0	0	0	0	0	0	0	0	0	0	0	0	0	0	0	0	0	0	0	0	0	0	0	0	0
R	15	L	0	-0.1	0.34232	-0.14645	-0.39912	0.36773	0.79749	1.00978	0.78501	0.40948	0.49386	0	0.47901	0	0	0	0	0	0	0	0	0	0	0	0	0	0	0	0	0	0	0	0	0	0	0	0	0	0	0	0	0	0	0	0	0	0
R	15	M	0	-0.07128	0.25239	-0.35467	-0.76476	0.11502	0.07682	-0.08373	0.47714	0.02969	-0.20905	0	0.19749	0	0	0	0	0	0	0	0	0	0	0	0	0	0	0	0	0	0	0	0	0	0	0	0	0	0	0	0	0	0	0	0	0	0
R	15	N	0	-0.10131	0.06411	-0.05894	-0.3661	-0.33763	0.01045	-0.25077	-0.27938	0.0072	0.06938	0	0.2399	0	0	0	0	0	0	0	0	0	0	0	0	0	0	0	0	0	0	0	0	0	0	0	0	0	0	0	0	0	0	0	0	0	0
R	15	P	0	-0.12105	0.07952	0.0919	-0.63971	-0.47675	0.15957	-0.33914	-0.2182	-0.00603	-0.05949	0	0.17279	0	0	0	0	0	0	0	0	0	0	0	0	0	0	0	0	0	0	0	0	0	0	0	0	0	0	0	0	0	0	0	0	0	0
R	15	Q	0	-0.09456	0.14009	-0.16023	-0.68287	-0.45277	0.38354	0.39969	0.2288	0.53974	0.72985	0	0.56751	0	0	0	0	0	0	0	0	0	0	0	0	0	0	0	0	0	0	0	0	0	0	0	0	0	0	0	0	0	0	0	0	0	0
R	15	S	0	-0.1075	0.13848	0.2728	-0.29033	-0.32273	0.62536	0.3666	-0.12809	0.22785	0.38777	0	0.29618	0	0	0	0	0	0	0	0	0	0	0	0	0	0	0	0	0	0	0	0	0	0	0	0	0	0	0	0	0	0	0	0	0	0
R	15	T	0	-0.10647	0.09207	0.11816	-0.33328	-0.08465	0.41463	0.09676	0.02466	0.04113	-0.00458	0	0.12857	0	0	0	0	0	0	0	0	0	0	0	0	0	0	0	0	0	0	0	0	0	0	0	0	0	0	0	0	0	0	0	0	0	0
R	15	V	0	-0.10222	0.3715	-0.17401	-0.6123	0.29175	0.84606	0.82651	0.65873	0.35106	0.389	0	0.45992	0	0	0	0	0	0	0	0	0	0	0	0	0	0	0	0	0	0	0	0	0	0	0	0	0	0	0	0	0	0	0	0	0	0
R	15	W	0	-0.02901	-0.01147	0.03383	-0.27908	-0.10639	0.62281	0.39253	0.31698	0.26521	0.13581	0	0.22888	0	0	0	0	0	0	0	0	0	0	0	0	0	0	0	0	0	0	0	0	0	0	0	0	0	0	0	0	0	0	0	0	0	0
R	15	Y	0	-0.10116	0.38045	-0.15542	-0.45798	0.0912	0.94883	1.12225	0.61305	0.59797	0.76015	0	0.68968	0	0	0	0	0	0	0	0	0	0	0	0	0	0	0	0	0	0	0	0	0	0	0	0	0	0	0	0	0	0	0	0	0	0
L	16	A	0	0	0	0	-0.01565	-0.29342	-0.46132	-0.37689	-0.55099	-0.43166	-0.07402	0	0	0	0	0	0	0	0	0	0	0	0	0	0	0	0	0	0	0	0	0	0	0	0	0	0	0	0	0	0	0	0	0	0	0	0
L	16	C	0	0	0	0	0.01487	1.1408	1.85906	1.0987	1.76024	1.28098	-0.11367	0	0	0	0	0	0	0	0	0	0	0	0	0	0	0	0	0	0	0	0	0	0	0	0	0	0	0	0	0	0	0	0	0	0	0	0
L	16	D	0	0	0	0	-0.05701	-0.30179	-0.23735	-0.05279	-0.22215	-0.0897	0.07221	0	0	0	0	0	0	0	0	0	0	0	0	0	0	0	0	0	0	0	0	0	0	0	0	0	0	0	0	0	0	0	0	0	0	0	0
L	16	E	0	0	0	0	-0.06613	-0.26594	-0.12465	0.0215	-0.0486	0.14725	0.14218	0	0	0	0	0	0	0	0	0	0	0	0	0	0	0	0	0	0	0	0	0	0	0	0	0	0	0	0	0	0	0	0	0	0	0	0
L	16	F	0	0	0	0	0.05115	-0.06229	0.00642	0.04531	0.01296	0.04292	-0.04461	0	0	0	0	0	0	0	0	0	0	0	0	0	0	0	0	0	0	0	0	0	0	0	0	0	0	0	0	0	0	0	0	0	0	0	0
L	16	G	0	0	0	0	-0.06594	-0.4214	-0.3451	-0.30587	-0.52343	-0.31959	-0.1124	0	0	0	0	0	0	0	0	0	0	0	0	0	0	0	0	0	0	0	0	0	0	0	0	0	0	0	0	0	0	0	0	0	0	0	0
L	16	H	0	0	0	0	-0.06185	-0.40108	-0.55643	-0.60743	-0.79292	-0.57733	-0.17463	0	0	0	0	0	0	0	0	0	0	0	0	0	0	0	0	0	0	0	0	0	0	0	0	0	0	0	0	0	0	0	0	0	0	0	0
L	16	I	0	0	0	0	0.09358	0.10455	-0.25549	-0.18214	-0.1875	-0.29743	-0.02559	0	0	0	0	0	0	0	0	0	0	0	0	0	0	0	0	0	0	0	0	0	0	0	0	0	0	0	0	0	0	0	0	0	0	0	0
L	16	K	0	0	0	0	-0.05907	-0.97687	-1.00791	-0.79776	-1.11578	-0.45691	-0.04879	0	0	0	0	0	0	0	0	0	0	0	0	0	0	0	0	0	0	0	0	0	0	0	0	0	0	0	0	0	0	0	0	0	0	0	0
L	16	M	0	0	0	0	0.08202	0.15247	-0.09003	-0.2118	-0.1479	-0.23645	-0.13989	0	0	0	0	0	0	0	0	0	0	0	0	0	0	0	0	0	0	0	0	0	0	0	0	0	0	0	0	0	0	0	0	0	0	0	0
L	16	N	0	0	0	0	-0.09159	-0.25787	-0.30182	-0.59206	-0.55095	-0.25195	-0.15754	0	0	0	0	0	0	0	0	0	0	0	0	0	0	0	0	0	0	0	0	0	0	0	0	0	0	0	0	0	0	0	0	0	0	0	0
L	16	P	0	0	0	0	-0.06106	-0.35439	-0.50391	-0.80687	-0.85124	-0.54121	-0.28625	0	0	0	0	0	0	0	0	0	0	0	0	0	0	0	0	0	0	0	0	0	0	0	0	0	0	0	0	0	0	0	0	0	0	0	0
L	16	Q	0	0	0	0	-0.10306	-0.54958	-0.48712	-0.62025	-0.77608	-0.38231	-0.18589	0	0	0	0	0	0	0	0	0	0	0	0	0	0	0	0	0	0	0	0	0	0	0	0	0	0	0	0	0	0	0	0	0	0	0	0
L	16	R	0	0	0	0	-0.02148	-0.69231	-0.81153	-0.51316	-0.94876	-0.69203	-0.11572	0	0	0	0	0	0	0	0	0	0	0	0	0	0	0	0	0	0	0	0	0	0	0	0	0	0	0	0	0	0	0	0	0	0	0	0
L	16	S	0	0	0	0	-0.00627	-0.32766	-0.46216	-0.51001	-0.66199	-0.48629	-0.19356	0	0	0	0	0	0	0	0	0	0	0	0	0	0	0	0	0	0	0	0	0	0	0	0	0	0	0	0	0	0	0	0	0	0	0	0
L	16	T	0	0	0	0	-0.02994	-0.40939	-0.49471	-0.59298	-0.78641	-0.57046	-0.26176	0	0	0	0	0	0	0	0	0	0	0	0	0	0	0	0	0	0	0	0	0	0	0	0	0	0	0	0	0	0	0	0	0	0	0	0
L	16	V	0	0	0	0	0.05814	0.11662	-0.03863	-0.1568	-0.10974	-0.17933	-0.12925	0	0	0	0	0	0	0	0	0	0	0	0	0	0	0	0	0	0	0	0	0	0	0	0	0	0	0	0	0	0	0	0	0	0	0	0
L	16	W	0	0	0	0	7.61E-04	-0.55226	-0.61751	-0.2591	-0.5515	-0.29162	0.06525	0	0	0	0	0	0	0	0	0	0	0	0	0	0	0	0	0	0	0	0	0	0	0	0	0	0	0	0	0	0	0	0	0	0	0	0
L	16	Y	0	0	0	0	0.02421	-0.01792	-6.54E-04	-0.03487	-0.00219	0.04842	-0.02573	0	0	0	0	0	0	0	0	0	0	0	0	0	0	0	0	0	0	0	0	0	0	0	0	0	0	0	0	0	0	0	0	0	0	0	0
K	17	A	0	0	0	0	0	0.4603	0.76103	0.29242	0.70222	0.85857	0.05705	0.10585	0	0	0	0	0	0	0	0	0	0	0.19685	0	0	0	0	0	0	0	0	0	0	0	0	0	0	0	0	0	0	0	0	0	0	0	0
K	17	C	0	0	0	0	0	1.89814	5.25148	1.74932	1.84467	5.2279	1.58984	1.58042	0	0	0	0	0	0	0	0	0	0	1.76978	0	0	0	0	0	0	0	0	0	0	0	0	0	0	0	0	0	0	0	0	0	0	0	0
K	17	D	0	0	0	0	0	0.159	0.45122	0.44732	0.3601	0.57701	0.20866	-0.0293	0	0	0	0	0	0	0	0	0	0	0.13403	0	0	0	0	0	0	0	0	0	0	0	0	0	0	0	0	0	0	0	0	0	0	0	0
K	17	E	0	0	0	0	0	0.24196	0.81994	0.6415	0.47028	1.05178	0.48125	0.16832	0	0	0	0	0	0	0	0	0	0	0.33208	0	0	0	0	0	0	0	0	0	0	0	0	0	0	0	0	0	0	0	0	0	0	0	0
K	17	F	0	0	0	0	0	0.80275	1.91385	0.6772	0.9843	1.99396	0.54708	0.51401	0	0	0	0	0	0	0	0	0	0	0.54268	0	0	0	0	0	0	0	0	0	0	0	0	0	0	0	0	0	0	0	0	0	0	0	0
K	17	G	0	0	0	0	0	0.20139	0.49124	0.27504	0.27551	0.44171	0.03356	-0.03472	0	0	0	0	0	0	0	0	0	0	0.08309	0	0	0	0	0	0	0	0	0	0	0	0	0	0	0	0	0	0	0	0	0	0	0	0
K	17	H	0	0	0	0	0	0.39914	0.91594	0.13326	0.52697	0.85284	-0.02996	0.32046	0	0	0	0	0	0	0	0	0	0	0.29276	0	0	0	0	0	0	0	0	0	0	0	0	0	0	0	0	0	0	0	0	0	0	0	0
K	17	I	0	0	0	0	0	0.97767	1.51176	0.23798	1.07936	1.5928	0.09324	0.37715	0	0	0	0	0	0	0	0	0	0	0.50123	0	0	0	0	0	0	0	0	0	0	0	0	0	0	0	0	0	0	0	0	0	0	0	0
K	17	L	0	0	0	0	0	0.9148	1.88754	0.74388	1.25056	2.05282	0.45244	0.39414	0	0	0	0	0	0	0	0	0	0	0.51508	0	0	0	0	0	0	0	0	0	0	0	0	0	0	0	0	0	0	0	0	0	0	0	0
K	17	M	0	0	0	0	0	0.83677	1.38112	0.28225	0.80748	1.43877	0.14715	0.31974	0	0	0	0	0	0	0	0	0	0	0.5418	0	0	0	0	0	0	0	0	0	0	0	0	0	0	0	0	0	0	0	0	0	0	0	0
K	17	N	0	0	0	0	0	0.38161	0.42906	0.10112	0.16902	0.45016	-0.04061	-0.03257	0	0	0	0	0	0	0	0	0	0	0.34286	0	0	0	0	0	0	0	0	0	0	0	0	0	0	0	0	0	0	0	0	0	0	0	0
K	17	P	0	0	0	0	0	0.38894	0.5837	0.0429	0.27869	0.51402	-0.14909	0.08217	0	0	0	0	0	0	0	0	0	0	0.31474	0	0	0	0	0	0	0	0	0	0	0	0	0	0	0	0	0	0	0	0	0	0	0	0
K	17	Q	0	0	0	0	0	0.26321	0.83202	0.20051	0.25203	0.88052	0.30637	0.41677	0	0	0	0	0	0	0	0	0	0	0.37059	0	0	0	0	0	0	0	0	0	0	0	0	0	0	0	0	0	0	0	0	0	0	0	0
K	17	R	0	0	0	0	0	0.04663	0.25688	0.20082	0.41563	0.28636	-0.00168	0.0389	0	0	0	0	0	0	0	0	0	0	-0.09812	0	0	0	0	0	0	0	0	0	0	0	0	0	0	0	0	0	0	0	0	0	0	0	0
K	17	S	0	0	0	0	0	0.26921	0.44567	-0.02431	0.12951	0.38612	-0.03961	0.14121	0	0	0	0	0	0	0	0	0	0	0.23666	0	0	0	0	0	0	0	0	0	0	0	0	0	0	0	0	0	0	0	0	0	0	0	0
K	17	T	0	0	0	0	0	0.3739	0.67711	0.14044	0.41491	0.64146	0.00275	0.12711	0	0	0	0	0	0	0	0	0	0	0.18815	0	0	0	0	0	0	0	0	0	0	0	0	0	0	0	0	0	0	0	0	0	0	0	0
K	17	V	0	0	0	0	0	0.89916	1.63795	0.4072	0.94832	1.68722	0.23267	0.38085	0	0	0	0	0	0	0	0	0	0	0.5555	0	0	0	0	0	0	0	0	0	0	0	0	0	0	0	0	0	0	0	0	0	0	0	0
K	17	W	0	0	0	0	0	0.35804	0.96268	0.29459	0.60137	1.04612	0.30582	0.39349	0	0	0	0	0	0	0	0	0	0	0.22238	0	0	0	0	0	0	0	0	0	0	0	0	0	0	0	0	0	0	0	0	0	0	0	0
K	17	Y	0	0	0	0	0	0.71073	1.72397	0.63472	0.86317	1.83873	0.49298	0.49328	0	0	0	0	0	0	0	0	0	0	0.59734	0	0	0	0	0	0	0	0	0	0	0	0	0	0	0	0	0	0	0	0	0	0	0	0
K	18	A	0	0	0.1422	0	0	0	-0.08101	0.05287	0.09755	0.05705	0.15874	0.10585	0.10169	0	0	0	0	0	0	0	0	0	0	0	0	0	0	0	0	0	0	0	0	0	0	0	0	0	0	0	0	0	0	0	0	0	0
K	18	C	0	0	-0.1331	0	0	0	3.22687	1.48975	-0.02358	1.58984	3.07019	1.58042	1.48033	0	0	0	0	0	0	0	0	0	0	0	0	0	0	0	0	0	0	0	0	0	0	0	0	0	0	0	0	0	0	0	0	0	0
K	18	D	0	0	0.16985	0	0	0	0.16576	0.49071	0.12579	0.20866	0.46141	-0.0293	0.25274	0	0	0	0	0	0	0	0	0	0	0	0	0	0	0	0	0	0	0	0	0	0	0	0	0	0	0	0	0	0	0	0	0	0
K	18	E	0	0	0.26809	0	0	0	0.49883	0.83044	0.23184	0.48125	0.99875	0.16832	0.5175	0	0	0	0	0	0	0	0	0	0	0	0	0	0	0	0	0	0	0	0	0	0	0	0	0	0	0	0	0	0	0	0	0	0
K	18	F	0	0	0.09347	0	0	0	0.93394	0.59352	0.0801	0.54708	1.10753	0.51401	0.56045	0	0	0	0	0	0	0	0	0	0	0	0	0	0	0	0	0	0	0	0	0	0	0	0	0	0	0	0	0	0	0	0	0	0
K	18	G	0	0	0.04154	0	0	0	0.16621	0.19293	-0.04953	0.03356	0.15821	-0.03472	0.12465	0	0	0	0	0	0	0	0	0	0	0	0	0	0	0	0	0	0	0	0	0	0	0	0	0	0	0	0	0	0	0	0	0	0
K	18	H	0	0	-0.02633	0	0	0	0.06625	-0.34363	-0.06309	-0.02996	-0.02316	0.32046	0.00679	0	0	0	0	0	0	0	0	0	0	0	0	0	0	0	0	0	0	0	0	0	0	0	0	0	0	0	0	0	0	0	0	0	0
K	18	I	0	0	0.08718	0	0	0	0.02441	-0.18451	0.08103	0.09324	0.19264	0.37715	0.0994	0	0	0	0	0	0	0	0	0	0	0	0	0	0	0	0	0	0	0	0	0	0	0	0	0	0	0	0	0	0	0	0	0	0
K	18	L	0	0	0.17157	0	0	0	0.57434	0.51705	0.16527	0.45244	0.91119	0.39414	0.45874	0	0	0	0	0	0	0	0	0	0	0	0	0	0	0	0	0	0	0	0	0	0	0	0	0	0	0	0	0	0	0	0	0	0
K	18	M	0	0	0.05821	0	0	0	0.179	-0.02488	0.05765	0.14715	0.29486	0.31974	0.1477	0	0	0	0	0	0	0	0	0	0	0	0	0	0	0	0	0	0	0	0	0	0	0	0	0	0	0	0	0	0	0	0	0	0
K	18	N	0	0	0.01023	0	0	0	-0.12343	-0.05952	0.02109	-0.04061	-0.09209	-0.03257	-0.05147	0	0	0	0	0	0	0	0	0	0	0	0	0	0	0	0	0	0	0	0	0	0	0	0	0	0	0	0	0	0	0	0	0	0
K	18	P	0	0	-0.09972	0	0	0	-0.15882	-0.41037	-0.06967	-0.14909	-0.32821	0.08217	-0.17913	0	0	0	0	0	0	0	0	0	0	0	0	0	0	0	0	0	0	0	0	0	0	0	0	0	0	0	0	0	0	0	0	0	0
K	18	Q	0	0	0.0244	0	0	0	0.51578	0.17189	0.04848	0.30637	0.58866	0.41677	0.2823	0	0	0	0	0	0	0	0	0	0	0	0	0	0	0	0	0	0	0	0	0	0	0	0	0	0	0	0	0	0	0	0	0	0
K	18	R	0	0	0.06799	0	0	0	-0.06233	-0.00377	0.02948	-0.00168	0.03513	0.0389	0.03682	0	0	0	0	0	0	0	0	0	0	0	0	0	0	0	0	0	0	0	0	0	0	0	0	0	0	0	0	0	0	0	0	0	0
K	18	S	0	0	-0.03268	0	0	0	0.0399	-0.19356	-0.05956	-0.03961	-0.05234	0.14121	-0.01273	0	0	0	0	0	0	0	0	0	0	0	0	0	0	0	0	0	0	0	0	0	0	0	0	0	0	0	0	0	0	0	0	0	0
K	18	T	0	0	-0.05193	0	0	0	0.07678	-0.13792	-0.03564	0.00275	-0.01079	0.12711	-0.01354	0	0	0	0	0	0	0	0	0	0	0	0	0	0	0	0	0	0	0	0	0	0	0	0	0	0	0	0	0	0	0	0	0	0
K	18	V	0	0	0.08163	0	0	0	0.3668	0.11684	0.04926	0.23267	0.49771	0.38085	0.26503	0	0	0	0	0	0	0	0	0	0	0	0	0	0	0	0	0	0	0	0	0	0	0	0	0	0	0	0	0	0	0	0	0	0
K	18	W	0	0	0.12829	0	0	0	0.44475	0.26299	0.08345	0.30582	0.65649	0.39349	0.35066	0	0	0	0	0	0	0	0	0	0	0	0	0	0	0	0	0	0	0	0	0	0	0	0	0	0	0	0	0	0	0	0	0	0
K	18	Y	0	0	0.08127	0	0	0	0.75643	0.4592	0.11476	0.49298	0.95247	0.49328	0.45949	0	0	0	0	0	0	0	0	0	0	0	0	0	0	0	0	0	0	0	0	0	0	0	0	0	0	0	0	0	0	0	0	0	0
L	19	A	0	0	0	0	0	0	-0.3151	0	0	-0.22279	-0.22279	-0.4265	-0.21325	-0.09231	0	0	0	0	0	0	0	0	-0.21325	0	0	0	0	0	0	0	0	0	0	0	0	0	0	0	0	0	0	0	0	0	0	0	0
L	19	C	0	0	0	0	0	0	4.52341	0	0	1.63338	1.63338	5.3401	2.67005	2.89003	0	0	0	0	0	0	0	0	2.67005	0	0	0	0	0	0	0	0	0	0	0	0	0	0	0	0	0	0	0	0	0	0	0	0
L	19	D	0	0	0	0	0	0	0.59512	0	0	0.26573	0.26573	0.72799	0.36399	0.32938	0	0	0	0	0	0	0	0	0.36399	0	0	0	0	0	0	0	0	0	0	0	0	0	0	0	0	0	0	0	0	0	0	0	0
L	19	E	0	0	0	0	0	0	0.46379	0	0	0.2246	0.2246	0.5761	0.28805	0.23919	0	0	0	0	0	0	0	0	0.28805	0	0	0	0	0	0	0	0	0	0	0	0	0	0	0	0	0	0	0	0	0	0	0	0
L	19	F	0	0	0	0	0	0	0.0452	0	0	-0.12158	-0.12158	-0.01558	-0.0078	0.16679	0	0	0	0	0	0	0	0	-0.0078	0	0	0	0	0	0	0	0	0	0	0	0	0	0	0	0	0	0	0	0	0	0	0	0
L	19	G	0	0	0	0	0	0	-0.10106	0	0	-0.07681	-0.07681	-0.13945	-0.06972	-0.02424	0	0	0	0	0	0	0	0	-0.06972	0	0	0	0	0	0	0	0	0	0	0	0	0	0	0	0	0	0	0	0	0	0	0	0
L	19	H	0	0	0	0	0	0	0.48871	0	0	0.04253	0.04253	0.50998	0.25499	0.44616	0	0	0	0	0	0	0	0	0.25499	0	0	0	0	0	0	0	0	0	0	0	0	0	0	0	0	0	0	0	0	0	0	0	0
L	19	I	0	0	0	0	0	0	-0.26855	0	0	-0.25889	-0.25889	-0.39799	-0.19899	-0.00965	0	0	0	0	0	0	0	0	-0.19899	0	0	0	0	0	0	0	0	0	0	0	0	0	0	0	0	0	0	0	0	0	0	0	0
L	19	K	0	0	0	0	0	0	-0.47546	0	0	-0.35226	-0.35226	-0.65161	-0.3258	-0.12319	0	0	0	0	0	0	0	0	-0.3258	0	0	0	0	0	0	0	0	0	0	0	0	0	0	0	0	0	0	0	0	0	0	0	0
L	19	M	0	0	0	0	0	0	-0.64999	0	0	-0.44606	-0.44606	-0.87302	-0.43651	-0.20393	0	0	0	0	0	0	0	0	-0.43651	0	0	0	0	0	0	0	0	0	0	0	0	0	0	0	0	0	0	0	0	0	0	0	0
L	19	N	0	0	0	0	0	0	0.1005	0	0	-0.11352	-0.11352	0.04373	0.02186	0.214	0	0	0	0	0	0	0	0	0.02186	0	0	0	0	0	0	0	0	0	0	0	0	0	0	0	0	0	0	0	0	0	0	0	0
L	19	P	0	0	0	0	0	0	-0.1534	0	0	-0.11017	-0.11017	-0.20849	-0.10425	-0.04322	0	0	0	0	0	0	0	0	-0.10425	0	0	0	0	0	0	0	0	0	0	0	0	0	0	0	0	0	0	0	0	0	0	0	0
L	19	Q	0	0	0	0	0	0	0.26436	0	0	0.17746	0.17746	0.35309	0.17655	0.0869	0	0	0	0	0	0	0	0	0.17655	0	0	0	0	0	0	0	0	0	0	0	0	0	0	0	0	0	0	0	0	0	0	0	0
L	19	R	0	0	0	0	0	0	-0.28725	0	0	-0.1413	-0.1413	-0.3579	-0.17895	-0.14594	0	0	0	0	0	0	0	0	-0.17895	0	0	0	0	0	0	0	0	0	0	0	0	0	0	0	0	0	0	0	0	0	0	0	0
L	19	S	0	0	0	0	0	0	0.58121	0	0	0.22061	0.22061	0.69152	0.34576	0.3606	0	0	0	0	0	0	0	0	0.34576	0	0	0	0	0	0	0	0	0	0	0	0	0	0	0	0	0	0	0	0	0	0	0	0
L	19	T	0	0	0	0	0	0	0.33888	0	0	-0.09309	-0.09309	0.29235	0.14617	0.43199	0	0	0	0	0	0	0	0	0.14617	0	0	0	0	0	0	0	0	0	0	0	0	0	0	0	0	0	0	0	0	0	0	0	0
L	19	V	0	0	0	0	0	0	-0.13038	0	0	0.0133	0.0133	-0.12372	-0.06186	-0.14369	0	0	0	0	0	0	0	0	-0.06186	0	0	0	0	0	0	0	0	0	0	0	0	0	0	0	0	0	0	0	0	0	0	0	0
L	19	W	0	0	0	0	0	0	-0.12627	0	0	-0.09568	-0.09568	-0.17412	-0.08706	-0.03058	0	0	0	0	0	0	0	0	-0.08706	0	0	0	0	0	0	0	0	0	0	0	0	0	0	0	0	0	0	0	0	0	0	0	0
L	19	Y	0	0	0	0	0	0	0.69141	0	0	0.27305	0.27305	0.82795	0.41396	0.41836	0	0	0	0	0	0	0	0	0.41396	0	0	0	0	0	0	0	0	0	0	0	0	0	0	0	0	0	0	0	0	0	0	0	0
K	20	A	0.13491	0	0.65598	0	0	0	0.51783	0.38808	0	0	0.10169	0.212	1.36904	0.92803	0.37748	0	0	0	0	0	0	0.52116	0.26996	0	0	0	0	0	0	0	0	0	0	0	0	0	0	0	0	0	0	0	0	0	0	0	0
K	20	C	1.36586	0	2.50535	0	0	0	4.76376	1.66274	0	0	1.48033	2.62025	8.77935	6.32639	1.91937	0	0	0	0	0	0	1.9926	1.70137	0	0	0	0	0	0	0	0	0	0	0	0	0	0	0	0	0	0	0	0	0	0	0	0
K	20	D	-0.17747	0	0.30386	0	0	0	0.25639	0.62001	0	0	0.25274	-0.14862	0.55948	-0.04588	0.1857	0	0	0	0	0	0	0.32536	0.10635	0	0	0	0	0	0	0	0	0	0	0	0	0	0	0	0	0	0	0	0	0	0	0	0
K	20	E	-0.38277	0	0.11751	0	0	0	0.17302	0.70633	0	0	0.5175	-0.01373	0.50672	-0.28375	0.0218	0	0	0	0	0	0	0.36423	0.30005	0	0	0	0	0	0	0	0	0	0	0	0	0	0	0	0	0	0	0	0	0	0	0	0
K	20	F	0.1936	0	0.69741	0	0	0	1.35642	0.73497	0	0	0.56045	0.80545	2.44727	1.4553	0.58266	0	0	0	0	0	0	0.54675	0.40878	0	0	0	0	0	0	0	0	0	0	0	0	0	0	0	0	0	0	0	0	0	0	0	0
K	20	G	-0.07071	0	0.30099	0	0	0	0.59701	0.47631	0	0	0.12465	0.06621	1.07219	0.61324	0.46953	0	0	0	0	0	0	0.5217	0.11765	0	0	0	0	0	0	0	0	0	0	0	0	0	0	0	0	0	0	0	0	0	0	0	0
K	20	H	0.09292	0	0.41131	0	0	0	0.7754	0.25786	0	0	0.00679	0.47211	1.45281	1.03472	0.50705	0	0	0	0	0	0	0.45057	0.34967	0	0	0	0	0	0	0	0	0	0	0	0	0	0	0	0	0	0	0	0	0	0	0	0
K	20	I	0.22057	0	0.72423	0	0	0	0.87717	0.32399	0	0	0.0994	0.69408	1.82025	1.30767	0.45243	0	0	0	0	0	0	0.44674	0.31444	0	0	0	0	0	0	0	0	0	0	0	0	0	0	0	0	0	0	0	0	0	0	0	0
K	20	L	0.05652	0	0.71863	0	0	0	1.18833	0.73351	0	0	0.45874	0.72687	2.0953	1.16471	0.39537	0	0	0	0	0	0	0.48179	0.36139	0	0	0	0	0	0	0	0	0	0	0	0	0	0	0	0	0	0	0	0	0	0	0	0
K	20	M	0.00376	0	0.67762	0	0	0	0.95917	0.51498	0	0	0.1477	0.49033	1.80492	1.13005	0.46419	0	0	0	0	0	0	0.62389	0.40301	0	0	0	0	0	0	0	0	0	0	0	0	0	0	0	0	0	0	0	0	0	0	0	0
K	20	N	-0.09392	0	0.15989	0	0	0	0.22378	0.24691	0	0	-0.05147	-0.04789	0.49953	0.2689	0.27218	0	0	0	0	0	0	0.37571	0.14449	0	0	0	0	0	0	0	0	0	0	0	0	0	0	0	0	0	0	0	0	0	0	0	0
K	20	P	0.03398	0	0.34585	0	0	0	0.64871	0.15818	0	0	-0.17913	0.24043	1.0474	0.84813	0.42968	0	0	0	0	0	0	0.42333	0.193	0	0	0	0	0	0	0	0	0	0	0	0	0	0	0	0	0	0	0	0	0	0	0	0
K	20	Q	-0.12879	0	0.24508	0	0	0	0.56944	0.32735	0	0	0.2823	0.42761	1.08072	0.54498	0.22275	0	0	0	0	0	0	0.40726	0.34415	0	0	0	0	0	0	0	0	0	0	0	0	0	0	0	0	0	0	0	0	0	0	0	0
K	20	R	0.17157	0	0.32589	0	0	0	0.40125	0.26211	0	0	0.03682	0.21781	0.79575	0.5142	0.35535	0	0	0	0	0	0	0.13548	-0.03323	0	0	0	0	0	0	0	0	0	0	0	0	0	0	0	0	0	0	0	0	0	0	0	0
K	20	S	0.06517	0	0.40815	0	0	0	0.60752	0.18993	0	0	-0.01273	0.2528	1.17327	0.91273	0.53056	0	0	0	0	0	0	0.46266	0.10302	0	0	0	0	0	0	0	0	0	0	0	0	0	0	0	0	0	0	0	0	0	0	0	0
K	20	T	-0.06913	0	0.29611	0	0	0	0.63037	0.14143	0	0	-0.01354	0.31659	0.92128	0.71629	0.25626	0	0	0	0	0	0	0.3484	0.14105	0	0	0	0	0	0	0	0	0	0	0	0	0	0	0	0	0	0	0	0	0	0	0	0
K	20	V	-0.00401	0	0.77712	0	0	0	1.1555	0.51802	0	0	0.26503	0.64282	1.97152	1.26308	0.3603	0	0	0	0	0	0	0.54797	0.38873	0	0	0	0	0	0	0	0	0	0	0	0	0	0	0	0	0	0	0	0	0	0	0	0
K	20	W	0.18437	0	0.51118	0	0	0	0.887	0.593	0	0	0.35066	0.60097	1.89697	1.10724	0.63091	0	0	0	0	0	0	0.50057	0.32504	0	0	0	0	0	0	0	0	0	0	0	0	0	0	0	0	0	0	0	0	0	0	0	0
K	20	Y	0.07231	0	0.41573	0	0	0	1.03806	0.56093	0	0	0.45949	0.69949	1.94842	1.14083	0.45402	0	0	0	0	0	0	0.51014	0.49424	0	0	0	0	0	0	0	0	0	0	0	0	0	0	0	0	0	0	0	0	0	0	0	0
C	21	A	0.6989	0	-1.98509	-4.24474	0	0	-5.7193	0	0	0	0	-1.31422	-0.40831	-8.53381	-1.27756	-2.36615	0	0	0	0	-6.01853	-0.95816	-2.00825	0	0	0	0	0	0	0	0	0	0	0	0	0	0	0	0	0	0	0	0	0	0	0	0
C	21	D	0.59629	0	-2.60807	-4.62371	0	0	-6.23345	0	0	0	0	-1.36557	-0.47303	-9.03711	-1.04644	-2.25841	0	0	0	0	-6.06955	-1.08757	-1.94184	0	0	0	0	0	0	0	0	0	0	0	0	0	0	0	0	0	0	0	0	0	0	0	0
C	21	E	0.67121	0	-2.30596	-4.86075	0	0	-6.27287	0	0	0	0	-1.03813	-0.10306	-8.85522	-1.36067	-2.25225	0	0	0	0	-6.38124	-1.0397	-1.62226	0	0	0	0	0	0	0	0	0	0	0	0	0	0	0	0	0	0	0	0	0	0	0	0
C	21	F	0.70897	0	-2.20867	-4.19651	0	0	-5.26293	0	0	0	0	-0.94722	-0.52738	-8.15296	-1.01739	-2.20938	0	0	0	0	-5.71608	-1.15432	-1.92795	0	0	0	0	0	0	0	0	0	0	0	0	0	0	0	0	0	0	0	0	0	0	0	0
C	21	G	0.35131	0	-2.53051	-4.27272	0	0	-5.88787	0	0	0	0	-1.54996	-1.02488	-9.26289	-1.11791	-2.46296	0	0	0	0	-5.77073	-1.15292	-2.36953	0	0	0	0	0	0	0	0	0	0	0	0	0	0	0	0	0	0	0	0	0	0	0	0
C	21	H	0.23782	0	-2.33182	-3.8537	0	0	-5.11368	0	0	0	0	-1.25381	-1.15506	-8.64785	-1.41557	-2.18878	0	0	0	0	-5.30145	-1.47045	-2.09701	0	0	0	0	0	0	0	0	0	0	0	0	0	0	0	0	0	0	0	0	0	0	0	0
C	21	I	0.635	0	-2.28193	-4.30283	0	0	-5.50612	0	0	0	0	-1.03032	-0.49173	-8.4801	-1.13886	-2.32332	0	0	0	0	-5.91589	-1.14112	-1.94315	0	0	0	0	0	0	0	0	0	0	0	0	0	0	0	0	0	0	0	0	0	0	0	0
C	21	K	0.74863	0	-2.63535	-4.66848	0	0	-6.24892	0	0	0	0	-1.40645	-0.93638	-9.82863	-1.38459	-2.35209	0	0	0	0	-6.42731	-1.7759	-2.399	0	0	0	0	0	0	0	0	0	0	0	0	0	0	0	0	0	0	0	0	0	0	0	0
C	21	L	0.75681	0	-2.13175	-4.43089	0	0	-5.61718	0	0	0	0	-0.98204	-0.31162	-8.3495	-1.08117	-2.24985	0	0	0	0	-6.03501	-1.06511	-1.90065	0	0	0	0	0	0	0	0	0	0	0	0	0	0	0	0	0	0	0	0	0	0	0	0
C	21	M	0.4743	0	-2.06191	-4.25762	0	0	-5.5183	0	0	0	0	-1.176	-0.65928	-8.84668	-1.42437	-2.59872	0	0	0	0	-6.16026	-1.05147	-2.10635	0	0	0	0	0	0	0	0	0	0	0	0	0	0	0	0	0	0	0	0	0	0	0	0
C	21	N	0.43165	0	-2.55182	-4.32979	0	0	-5.94279	0	0	0	0	-1.54092	-1.05192	-9.34009	-1.22841	-2.28538	0	0	0	0	-5.82793	-1.39983	-2.29314	0	0	0	0	0	0	0	0	0	0	0	0	0	0	0	0	0	0	0	0	0	0	0	0
C	21	P	0.22429	0	-2.42906	-4.31714	0	0	-5.8154	0	0	0	0	-1.49846	-1.29365	-9.67609	-1.38012	-2.50614	0	0	0	0	-6.03981	-1.4665	-2.50626	0	0	0	0	0	0	0	0	0	0	0	0	0	0	0	0	0	0	0	0	0	0	0	0
C	21	Q	0.50948	0	-2.42995	-4.70025	0	0	-5.86391	0	0	0	0	-0.92921	-0.41334	-8.78343	-1.07712	-2.27807	0	0	0	0	-6.17702	-1.13065	-1.86028	0	0	0	0	0	0	0	0	0	0	0	0	0	0	0	0	0	0	0	0	0	0	0	0
C	21	R	0.55991	0	-2.7916	-4.70748	0	0	-6.24901	0	0	0	0	-1.4985	-1.31591	-10.48233	-1.61993	-2.79489	0	0	0	0	-6.58264	-1.76141	-2.6855	0	0	0	0	0	0	0	0	0	0	0	0	0	0	0	0	0	0	0	0	0	0	0	0
C	21	S	0.42519	0	-2.63889	-4.06234	0	0	-5.50156	0	0	0	0	-1.40045	-1.06378	-8.86978	-0.90228	-2.37284	0	0	0	0	-5.48506	-1.24675	-2.36059	0	0	0	0	0	0	0	0	0	0	0	0	0	0	0	0	0	0	0	0	0	0	0	0
C	21	T	0.52813	0	-2.47209	-4.04934	0	0	-5.50265	0	0	0	0	-1.43736	-1.08756	-8.84203	-1.09442	-2.16794	0	0	0	0	-5.50432	-1.45145	-2.28707	0	0	0	0	0	0	0	0	0	0	0	0	0	0	0	0	0	0	0	0	0	0	0	0
C	21	V	0.60856	0	-2.00831	-4.33726	0	0	-5.53684	0	0	0	0	-1.05376	-0.48839	-8.61585	-1.18787	-2.45862	0	0	0	0	-6.24792	-1.07048	-2.06665	0	0	0	0	0	0	0	0	0	0	0	0	0	0	0	0	0	0	0	0	0	0	0	0
C	21	W	0.73626	0	-2.42095	-4.56293	0	0	-5.74987	0	0	0	0	-1.0788	-0.55873	-8.7077	-0.84229	-2.2834	0	0	0	0	-6.02095	-1.1507	-2.19073	0	0	0	0	0	0	0	0	0	0	0	0	0	0	0	0	0	0	0	0	0	0	0	0
C	21	Y	0.59499	0	-2.18395	-4.18373	0	0	-5.27089	0	0	0	0	-0.88052	-0.25199	-7.92419	-1.07517	-2.12597	0	0	0	0	-5.73023	-1.03146	-1.63366	0	0	0	0	0	0	0	0	0	0	0	0	0	0	0	0	0	0	0	0	0	0	0	0
S	22	C	1.76004	0	0	0	0	0	0	0	0	0	0	0	1.73639	4.44074	5.90621	2.67156	1.46547	0	0	0	3.26744	2.377	0	0	0	0	0	0	0	0	0	0	0	0	0	0	0	0	0	0	0	0	0	0	0	0	0
S	22	F	0.61893	0	0	0	0	0	0	0	0	0	0	0	0.3489	0.53089	0.96135	0.60758	0.43046	0	0	0	0.22305	0.12422	0	0	0	0	0	0	0	0	0	0	0	0	0	0	0	0	0	0	0	0	0	0	0	0	0
S	22	G	0.15116	0	0	0	0	0	0	0	0	0	0	0	0.14915	-0.0464	-0.06017	0.03308	-0.01379	0	0	0	-0.31394	-0.13982	0	0	0	0	0	0	0	0	0	0	0	0	0	0	0	0	0	0	0	0	0	0	0	0	0
S	22	H	0.09452	0	0	0	0	0	0	0	0	0	0	0	0.17273	0.25236	0.21334	0.18181	-0.03902	0	0	0	-0.03821	0.01581	0	0	0	0	0	0	0	0	0	0	0	0	0	0	0	0	0	0	0	0	0	0	0	0	0
S	22	I	0.47738	0	0	0	0	0	0	0	0	0	0	0	0.21593	0.20529	0.68438	0.41213	0.47908	0	0	0	0.11352	0.14977	0	0	0	0	0	0	0	0	0	0	0	0	0	0	0	0	0	0	0	0	0	0	0	0	0
S	22	K	0.59033	0	0	0	0	0	0	0	0	0	0	0	0.08388	-0.1012	0.40798	0.49165	0.50918	0	0	0	-0.14994	-0.19997	0	0	0	0	0	0	0	0	0	0	0	0	0	0	0	0	0	0	0	0	0	0	0	0	0
S	22	L	0.40185	0	0	0	0	0	0	0	0	0	0	0	0.22007	0.07695	0.40442	0.2767	0.32747	0	0	0	-0.12934	0.03958	0	0	0	0	0	0	0	0	0	0	0	0	0	0	0	0	0	0	0	0	0	0	0	0	0
S	22	N	0.29327	0	0	0	0	0	0	0	0	0	0	0	0.20432	0.10654	0.20783	0.30351	0.10128	0	0	0	-0.2138	-0.17165	0	0	0	0	0	0	0	0	0	0	0	0	0	0	0	0	0	0	0	0	0	0	0	0	0
S	22	P	0.0461	0	0	0	0	0	0	0	0	0	0	0	0.10403	-0.04189	-0.06945	-0.07311	-0.02757	0	0	0	-0.23506	0.01914	0	0	0	0	0	0	0	0	0	0	0	0	0	0	0	0	0	0	0	0	0	0	0	0	0
S	22	Q	0.17079	0	0	0	0	0	0	0	0	0	0	0	0.12755	-0.12976	-0.02805	0.04473	0.10171	0	0	0	-0.30219	-0.09696	0	0	0	0	0	0	0	0	0	0	0	0	0	0	0	0	0	0	0	0	0	0	0	0	0
S	22	R	0.44177	0	0	0	0	0	0	0	0	0	0	0	0.01348	-0.24463	0.13807	0.27897	0.38271	0	0	0	-0.21858	-0.23949	0	0	0	0	0	0	0	0	0	0	0	0	0	0	0	0	0	0	0	0	0	0	0	0	0
S	22	V	0.36255	0	0	0	0	0	0	0	0	0	0	0	0.28276	0.26333	0.52952	0.16222	0.26618	0	0	0	0.00108	0.25041	0	0	0	0	0	0	0	0	0	0	0	0	0	0	0	0	0	0	0	0	0	0	0	0	0
S	22	W	0.57217	0	0	0	0	0	0	0	0	0	0	0	0.32343	0.24984	0.55535	0.45566	0.30551	0	0	0	-0.1127	-0.12785	0	0	0	0	0	0	0	0	0	0	0	0	0	0	0	0	0	0	0	0	0	0	0	0	0
S	22	Y	0.5641	0	0	0	0	0	0	0	0	0	0	0	0.41646	0.53633	0.81513	0.57986	0.2788	0	0	0	0.03584	0.03399	0	0	0	0	0	0	0	0	0	0	0	0	0	0	0	0	0	0	0	0	0	0	0	0	0
K	23	A	-0.1999	0.02243	0.51274	0.43926	0	0	0	0	0	0	0	0	0	0.44566	0.16685	0.48723	-0.19646	-0.30312	0	0	0.24645	0	0	0	0	0	0	0	0	0	0	0	0.32778	0	0	0	0	0	0	0	0	0	0	0	0	0	0
K	23	C	0.3439	-0.66201	2.23009	5.32102	0	0	0	0	0	0	0	0	0	5.29686	2.59247	8.20777	0.99903	1.77596	0	0	5.3826	0	0	0	0	0	0	0	0	0	0	0	1.34338	0	0	0	0	0	0	0	0	0	0	0	0	0	0
K	23	D	-0.96676	-0.23115	-0.51574	-0.107	0	0	0	0	0	0	0	0	0	-0.24754	-0.16338	-0.97919	-0.54153	-0.21181	0	0	0.00418	0	0	0	0	0	0	0	0	0	0	0	0.04317	0	0	0	0	0	0	0	0	0	0	0	0	0	0
K	23	E	-0.83833	-0.1129	-0.75357	-0.49831	0	0	0	0	0	0	0	0	0	-0.90933	-0.46237	-1.47631	-0.40089	0.01742	0	0	-0.37964	0	0	0	0	0	0	0	0	0	0	0	-0.091	0	0	0	0	0	0	0	0	0	0	0	0	0	0
K	23	F	-0.36409	-0.20764	0.41553	0.73792	0	0	0	0	0	0	0	0	0	0.56768	0.42645	0.87801	0.01294	-0.03035	0	0	0.59583	0	0	0	0	0	0	0	0	0	0	0	0.47977	0	0	0	0	0	0	0	0	0	0	0	0	0	0
K	23	G	-0.95915	-0.47029	-0.11665	0.40229	0	0	0	0	0	0	0	0	0	0.39005	0.12018	-0.47078	-0.51268	-0.67578	0	0	0.37578	0	0	0	0	0	0	0	0	0	0	0	0.03391	0	0	0	0	0	0	0	0	0	0	0	0	0	0
K	23	H	-0.50263	0.02225	0.3718	0.98927	0	0	0	0	0	0	0	0	0	0.84254	0.71574	1.17906	-0.23565	-0.1685	0	0	0.90157	0	0	0	0	0	0	0	0	0	0	0	0.60078	0	0	0	0	0	0	0	0	0	0	0	0	0	0
K	23	I	-0.19524	-0.00162	0.52818	0.56158	0	0	0	0	0	0	0	0	0	0.45825	0.19195	0.72184	-0.09004	-0.06981	0	0	0.27399	0	0	0	0	0	0	0	0	0	0	0	0.50826	0	0	0	0	0	0	0	0	0	0	0	0	0	0
K	23	L	-0.14445	0.18167	0.41186	0.42051	0	0	0	0	0	0	0	0	0	0.14272	0.04742	0.46789	-0.17726	0.00546	0	0	0.01287	0	0	0	0	0	0	0	0	0	0	0	0.50288	0	0	0	0	0	0	0	0	0	0	0	0	0	0
K	23	M	-0.38677	-0.20865	0.32307	0.36411	0	0	0	0	0	0	0	0	0	0.30934	0.17619	0.0833	-0.19683	-0.42866	0	0	0.15325	0	0	0	0	0	0	0	0	0	0	0	0.14487	0	0	0	0	0	0	0	0	0	0	0	0	0	0
K	23	N	-0.70239	-0.2155	-0.25631	0.21313	0	0	0	0	0	0	0	0	0	0.18973	0.23764	-0.17262	-0.29098	-0.20425	0	0	0.39076	0	0	0	0	0	0	0	0	0	0	0	0.12029	0	0	0	0	0	0	0	0	0	0	0	0	0	0
K	23	P	-0.65464	-0.42213	0.06951	0.28809	0	0	0	0	0	0	0	0	0	0.40537	0.3793	-0.29148	-0.34286	-0.76878	0	0	0.18588	0	0	0	0	0	0	0	0	0	0	0	-0.01419	0	0	0	0	0	0	0	0	0	0	0	0	0	0
K	23	Q	-0.55907	-0.0156	-0.07016	-0.32971	0	0	0	0	0	0	0	0	0	-0.1051	-0.05728	-0.81009	-0.49981	-0.49521	0	0	-0.19184	0	0	0	0	0	0	0	0	0	0	0	-0.10646	0	0	0	0	0	0	0	0	0	0	0	0	0	0
K	23	R	0.08932	-0.0416	0.15672	-0.01411	0	0	0	0	0	0	0	0	0	0.32313	0.45533	0.27314	0.08356	-0.40795	0	0	0.22813	0	0	0	0	0	0	0	0	0	0	0	-0.05308	0	0	0	0	0	0	0	0	0	0	0	0	0	0
K	23	S	-0.67041	-0.22824	0.09492	0.53574	0	0	0	0	0	0	0	0	0	0.83062	0.3689	0.16722	-0.49585	-0.56897	0	0	0.64545	0	0	0	0	0	0	0	0	0	0	0	-0.01052	0	0	0	0	0	0	0	0	0	0	0	0	0	0
K	23	T	-0.76051	-0.32599	-0.0048	0.57705	0	0	0	0	0	0	0	0	0	0.50307	0.05433	-0.08232	-0.5076	-0.27671	0	0	0.53693	0	0	0	0	0	0	0	0	0	0	0	-0.04272	0	0	0	0	0	0	0	0	0	0	0	0	0	0
K	23	V	-0.61928	-0.112	0.46987	0.39089	0	0	0	0	0	0	0	0	0	0.32892	-0.07189	-0.036	-0.40923	-0.40183	0	0	-0.02422	0	0	0	0	0	0	0	0	0	0	0	0.34079	0	0	0	0	0	0	0	0	0	0	0	0	0	0
K	23	W	-0.14492	0.38875	0.16804	0.22429	0	0	0	0	0	0	0	0	0	0.42233	0.7287	1.13807	0.0978	0.2643	0	0	0.57193	0	0	0	0	0	0	0	0	0	0	0	0.69299	0	0	0	0	0	0	0	0	0	0	0	0	0	0
K	23	Y	-0.33873	0.25695	0.14598	0.63145	0	0	0	0	0	0	0	0	0	0.221	0.35046	1.00847	0.02177	0.49488	0	0	0.43406	0	0	0	0	0	0	0	0	0	0	0	0.80761	0	0	0	0	0	0	0	0	0	0	0	0	0	0
E	24	A	-0.23288	0	0	0	0	0	0	0	0	0	0	0	0	0	0.07547	-0.53158	-0.4871	-0.88857	0	-0.46855	-0.04058	0.51303	0	0	0.11238	0	0	0	0	0	0	0	0	0	0	0	0	0	0	0	0	0	0	0	0	0	0
E	24	C	-0.52287	0	0	0	0	0	0	0	0	0	0	0	0	0	1.71176	1.10087	3.88366	0.65263	0	1.03646	4.78052	1.74634	0	0	1.1453	0	0	0	0	0	0	0	0	0	0	0	0	0	0	0	0	0	0	0	0	0	0
E	24	D	-0.09653	0	0	0	0	0	0	0	0	0	0	0	0	0	0.21986	0.01537	-0.08514	-0.25773	0	-0.20806	0.14121	0.10754	0	0	-0.17709	0	0	0	0	0	0	0	0	0	0	0	0	0	0	0	0	0	0	0	0	0	0
E	24	F	-0.12049	0	0	0	0	0	0	0	0	0	0	0	0	0	0.35743	-0.25583	0.1374	-0.7945	0	-0.25503	0.51268	0.64826	0	0	0.31968	0	0	0	0	0	0	0	0	0	0	0	0	0	0	0	0	0	0	0	0	0	0
E	24	G	-0.22441	0	0	0	0	0	0	0	0	0	0	0	0	0	0.31928	-0.28863	-0.40766	-0.82906	0	-0.56101	0.12553	0.44199	0	0	-0.20667	0	0	0	0	0	0	0	0	0	0	0	0	0	0	0	0	0	0	0	0	0	0
E	24	H	-0.38633	0	0	0	0	0	0	0	0	0	0	0	0	0	0.21352	-0.31976	-0.38311	-0.87934	0	-0.38278	0.37104	0.31943	0	0	-0.0851	0	0	0	0	0	0	0	0	0	0	0	0	0	0	0	0	0	0	0	0	0	0
E	24	I	-0.12728	0	0	0	0	0	0	0	0	0	0	0	0	0	0.24409	-0.32843	-0.07241	-0.84274	0	-0.33835	0.25589	0.59438	0	0	0.32523	0	0	0	0	0	0	0	0	0	0	0	0	0	0	0	0	0	0	0	0	0	0
E	24	K	-0.02446	0	0	0	0	0	0	0	0	0	0	0	0	0	0.03715	-0.1986	-0.94972	-0.87252	0	-0.57258	-0.72527	-0.17853	0	0	-0.31435	0	0	0	0	0	0	0	0	0	0	0	0	0	0	0	0	0	0	0	0	0	0
E	24	L	-0.08438	0	0	0	0	0	0	0	0	0	0	0	0	0	0.27982	-0.12209	0.34182	-0.51481	0	-0.16913	0.59595	0.63304	0	0	0.40709	0	0	0	0	0	0	0	0	0	0	0	0	0	0	0	0	0	0	0	0	0	0
E	24	M	-0.27234	0	0	0	0	0	0	0	0	0	0	0	0	0	-0.01255	-0.82906	-0.81628	-1.20871	0	-0.54891	-0.25467	0.56167	0	0	0.11569	0	0	0	0	0	0	0	0	0	0	0	0	0	0	0	0	0	0	0	0	0	0
E	24	N	-0.15889	0	0	0	0	0	0	0	0	0	0	0	0	0	0.17749	-0.25812	-0.74837	-0.83996	0	-0.5714	-0.28758	0.08117	0	0	-0.38779	0	0	0	0	0	0	0	0	0	0	0	0	0	0	0	0	0	0	0	0	0	0
E	24	P	-0.36801	0	0	0	0	0	0	0	0	0	0	0	0	0	0.16765	-0.44436	-0.84182	-1.03049	0	-0.58464	-0.09964	0.18717	0	0	-0.35314	0	0	0	0	0	0	0	0	0	0	0	0	0	0	0	0	0	0	0	0	0	0
E	24	Q	-0.20999	0	0	0	0	0	0	0	0	0	0	0	0	0	0.331	-0.03404	0.23084	-0.40498	0	-0.03888	0.58036	0.30376	0	0	0.16529	0	0	0	0	0	0	0	0	0	0	0	0	0	0	0	0	0	0	0	0	0	0
E	24	R	-0.3026	0	0	0	0	0	0	0	0	0	0	0	0	0	-0.07084	-0.60287	-0.91702	-1.0061	0	-0.57861	-0.28347	0.26446	0	0	-0.17103	0	0	0	0	0	0	0	0	0	0	0	0	0	0	0	0	0	0	0	0	0	0
E	24	S	-0.24156	0	0	0	0	0	0	0	0	0	0	0	0	0	0.45108	-0.11937	-0.03286	-0.62576	0	-0.35076	0.54391	0.43727	0	0	-0.19341	0	0	0	0	0	0	0	0	0	0	0	0	0	0	0	0	0	0	0	0	0	0
E	24	T	-0.22948	0	0	0	0	0	0	0	0	0	0	0	0	0	0.28979	-0.26992	-0.50397	-0.954	0	-0.53748	0.08353	0.30341	0	0	-0.19777	0	0	0	0	0	0	0	0	0	0	0	0	0	0	0	0	0	0	0	0	0	0
E	24	V	-0.17068	0	0	0	0	0	0	0	0	0	0	0	0	0	0.20177	-0.2952	0.11248	-0.62945	0	-0.22755	0.51133	0.63523	0	0	0.31198	0	0	0	0	0	0	0	0	0	0	0	0	0	0	0	0	0	0	0	0	0	0
E	24	W	-0.12669	0	0	0	0	0	0	0	0	0	0	0	0	0	0.3978	-0.20811	0.05142	-0.80795	0	-0.31339	0.44396	0.57294	0	0	0.19574	0	0	0	0	0	0	0	0	0	0	0	0	0	0	0	0	0	0	0	0	0	0
E	24	Y	-0.06514	0	0	0	0	0	0	0	0	0	0	0	0	0	0.23843	0.01428	0.43804	-0.25308	0	0.01935	0.67054	0.4044	0	0	0.28534	0	0	0	0	0	0	0	0	0	0	0	0	0	0	0	0	0	0	0	0	0	0
K	25	A	-0.26102	-0.08299	0	-0.0345	0	0	0	0	0	0	0	0	0	0	0	-0.30312	-0.27858	-0.11477	0.2483	0.11542	-0.04948	0	0	0	-0.00502	0	0	0	0	0	0	0.21844	0.08825	0	0	0	0	0	0	0	0	0	0	0	0	0	0
K	25	C	-0.56897	-0.45718	0	3.60959	0	0	0	0	0	0	0	0	0	0	0	1.77596	0.87987	4.28483	0.20889	2.39332	3.5031	0	0	0	-0.24855	0	0	0	0	0	0	0.21125	1.54716	0	0	0	0	0	0	0	0	0	0	0	0	0	0
K	25	D	-0.369	0.02065	0	0.1727	0	0	0	0	0	0	0	0	0	0	0	-0.21181	-0.5139	0.53143	0.67043	0.54006	0.06621	0	0	0	-0.02488	0	0	0	0	0	0	0.72048	0.52338	0	0	0	0	0	0	0	0	0	0	0	0	0	0
K	25	E	-0.23266	0.06622	0	0.19542	0	0	0	0	0	0	0	0	0	0	0	0.01742	-0.08906	1.15312	0.70263	1.00466	0.21225	0	0	0	0.15613	0	0	0	0	0	0	0.8127	0.61365	0	0	0	0	0	0	0	0	0	0	0	0	0	0
K	25	F	-0.34108	-0.18997	0	0.48854	0	0	0	0	0	0	0	0	0	0	0	-0.03035	-0.03329	0.95383	0.61279	0.77505	0.40114	0	0	0	0.13203	0	0	0	0	0	0	0.49463	0.55203	0	0	0	0	0	0	0	0	0	0	0	0	0	0
K	25	G	-0.446	-0.23634	0	-0.14004	0	0	0	0	0	0	0	0	0	0	0	-0.67578	-0.682	-0.67664	0.32016	-0.05786	-0.17827	0	0	0	-0.24689	0	0	0	0	0	0	0.38578	-0.07272	0	0	0	0	0	0	0	0	0	0	0	0	0	0
K	25	H	-0.40715	-0.088	0	0.62943	0	0	0	0	0	0	0	0	0	0	0	-0.1685	-0.66794	0.35102	0.4366	0.33354	0.17076	0	0	0	-0.12257	0	0	0	0	0	0	0.42797	0.50893	0	0	0	0	0	0	0	0	0	0	0	0	0	0
K	25	I	-0.24253	-0.06885	0	0.2363	0	0	0	0	0	0	0	0	0	0	0	-0.06981	-0.12907	0.54416	0.35944	0.52977	0.0792	0	0	0	0.0912	0	0	0	0	0	0	0.39845	0.44841	0	0	0	0	0	0	0	0	0	0	0	0	0	0
K	25	L	-0.1089	0.08215	0	0.16728	0	0	0	0	0	0	0	0	0	0	0	0.00546	-0.1739	0.7824	0.56636	0.61776	-0.10924	0	0	0	0.2052	0	0	0	0	0	0	0.51624	0.57876	0	0	0	0	0	0	0	0	0	0	0	0	0	0
K	25	M	-0.22502	-0.15667	0	-0.20665	0	0	0	0	0	0	0	0	0	0	0	-0.42866	-0.28141	0.09212	0.56691	0.39852	-0.12764	0	0	0	0.05699	0	0	0	0	0	0	0.614	0.06598	0	0	0	0	0	0	0	0	0	0	0	0	0	0
K	25	N	-0.3546	-0.09283	0	0.29064	0	0	0	0	0	0	0	0	0	0	0	-0.20425	-0.4361	0.01551	0.24766	0.15936	0.13718	0	0	0	-0.05574	0	0	0	0	0	0	0.17051	0.1847	0	0	0	0	0	0	0	0	0	0	0	0	0	0
K	25	P	-0.47566	-0.32689	0	-0.05885	0	0	0	0	0	0	0	0	0	0	0	-0.76878	-0.75056	-0.56091	0.46383	-0.01463	-0.30462	0	0	0	-0.12807	0	0	0	0	0	0	0.49714	0.18438	0	0	0	0	0	0	0	0	0	0	0	0	0	0
K	25	Q	-0.26499	0.02341	0	-0.38238	0	0	0	0	0	0	0	0	0	0	0	-0.49521	-0.49408	-0.37961	0.37962	0.02242	-0.23899	0	0	0	-0.00577	0	0	0	0	0	0	0.40469	-0.0875	0	0	0	0	0	0	0	0	0	0	0	0	0	0
K	25	R	-0.1877	-0.13735	0	-0.27945	0	0	0	0	0	0	0	0	0	0	0	-0.40795	-0.24767	-0.49717	0.05109	-0.15004	-0.16364	0	0	0	-0.12558	0	0	0	0	0	0	0.19378	-0.037	0	0	0	0	0	0	0	0	0	0	0	0	0	0
K	25	S	-0.48886	-0.10828	0	0.0267	0	0	0	0	0	0	0	0	0	0	0	-0.56897	-0.7915	-0.50688	0.26179	0.00645	-0.03523	0	0	0	-0.16875	0	0	0	0	0	0	0.33379	0.01223	0	0	0	0	0	0	0	0	0	0	0	0	0	0
K	25	T	-0.38564	-0.18874	0	0.49053	0	0	0	0	0	0	0	0	0	0	0	-0.27671	-0.53849	0.0818	0.28481	0.31849	0.32676	0	0	0	-0.06037	0	0	0	0	0	0	0.22305	0.05173	0	0	0	0	0	0	0	0	0	0	0	0	0	0
K	25	V	-0.31951	-0.09946	0	-0.148	0	0	0	0	0	0	0	0	0	0	0	-0.40183	-0.2928	0.06232	0.50696	0.33963	-0.20212	0	0	0	0.09937	0	0	0	0	0	0	0.43821	0.26655	0	0	0	0	0	0	0	0	0	0	0	0	0	0
K	25	W	-0.20431	0.2928	0	0.20181	0	0	0	0	0	0	0	0	0	0	0	0.2643	-0.18805	1.11626	0.7855	0.56878	0.18684	0	0	0	0.02803	0	0	0	0	0	0	0.61177	0.80133	0	0	0	0	0	0	0	0	0	0	0	0	0	0
K	25	Y	-0.21515	0.2	0	0.81217	0	0	0	0	0	0	0	0	0	0	0	0.49488	-0.08279	1.95186	0.84572	1.2372	0.39882	0	0	0	0.1973	0	0	0	0	0	0	0.76863	1.19881	0	0	0	0	0	0	0	0	0	0	0	0	0	0
P	26	A	0	0	0	0	0	0	0	0	0	0	0	0	0	0	0	0	0	0.29419	0.33478	0.52379	0	0	0	0	0.16054	0	0	0	0	0.01354	0.04058	0.05028	-0.07858	0	0	0	0	0	0	0	0	0	0	0	0	0	0
P	26	C	0	0	0	0	0	0	0	0	0	0	0	0	0	0	0	0	0	0.10482	2.43558	1.98959	0	0	0	0	1.90E-04	0	0	0	0	1.38705	2.33075	1.56226	-0.06794	0	0	0	0	0	0	0	0	0	0	0	0	0	0
P	26	D	0	0	0	0	0	0	0	0	0	0	0	0	0	0	0	0	0	0.67279	0.84819	0.91392	0	0	0	0	0.24434	0	0	0	0	-0.04262	0.1754	0.51076	0.06998	0	0	0	0	0	0	0	0	0	0	0	0	0	0
P	26	E	0	0	0	0	0	0	0	0	0	0	0	0	0	0	0	0	0	0.96895	1.22355	1.28929	0	0	0	0	0.37416	0	0	0	0	-0.03114	0.25461	0.64846	0.16633	0	0	0	0	0	0	0	0	0	0	0	0	0	0
P	26	F	0	0	0	0	0	0	0	0	0	0	0	0	0	0	0	0	0	0.32523	0.92095	0.93651	0	0	0	0	0.11939	0	0	0	0	0.26527	0.59572	0.55653	-0.0358	0	0	0	0	0	0	0	0	0	0	0	0	0	0
P	26	G	0	0	0	0	0	0	0	0	0	0	0	0	0	0	0	0	0	0.18922	0.41143	0.52222	0	0	0	0	0.06538	0	0	0	0	0.00126	0.2222	0.28403	-0.05001	0	0	0	0	0	0	0	0	0	0	0	0	0	0
P	26	H	0	0	0	0	0	0	0	0	0	0	0	0	0	0	0	0	0	0.04732	0.16812	0.14253	0	0	0	0	0.00635	0	0	0	0	0.12741	0.12079	0.1306	-0.07064	0	0	0	0	0	0	0	0	0	0	0	0	0	0
P	26	I	0	0	0	0	0	0	0	0	0	0	0	0	0	0	0	0	0	0.4686	0.5544	0.51589	0	0	0	0	0.17315	0	0	0	0	0.14167	0.0858	0.2433	0.03479	0	0	0	0	0	0	0	0	0	0	0	0	0	0
P	26	L	0	0	0	0	0	0	0	0	0	0	0	0	0	0	0	0	0	0.5196	0.87837	0.8049	0	0	0	0	0.20443	0	0	0	0	0.14816	0.35875	0.57031	0.02893	0	0	0	0	0	0	0	0	0	0	0	0	0	0
P	26	M	0	0	0	0	0	0	0	0	0	0	0	0	0	0	0	0	0	0.28961	0.31794	0.36624	0	0	0	0	0.08488	0	0	0	0	-0.02178	0.02833	0.14818	0.05837	0	0	0	0	0	0	0	0	0	0	0	0	0	0
P	26	N	0	0	0	0	0	0	0	0	0	0	0	0	0	0	0	0	0	0.09555	0.18034	0.36749	0	0	0	0	0.07227	0	0	0	0	0.00973	0.08478	0.01661	-0.10543	0	0	0	0	0	0	0	0	0	0	0	0	0	0
P	26	Q	0	0	0	0	0	0	0	0	0	0	0	0	0	0	0	0	0	0.31725	0.47981	0.54465	0	0	0	0	0.23464	0	0	0	0	-0.00743	0.16256	0.20552	-0.01774	0	0	0	0	0	0	0	0	0	0	0	0	0	0
P	26	R	0	0	0	0	0	0	0	0	0	0	0	0	0	0	0	0	0	0.21838	0.48103	0.39768	0	0	0	0	0.04322	0	0	0	0	0.19279	0.26266	0.32375	0.00465	0	0	0	0	0	0	0	0	0	0	0	0	0	0
P	26	S	0	0	0	0	0	0	0	0	0	0	0	0	0	0	0	0	0	0.12449	0.15366	0.21696	0	0	0	0	0.03896	0	0	0	0	-0.04066	0.02918	0.09922	-0.00716	0	0	0	0	0	0	0	0	0	0	0	0	0	0
P	26	T	0	0	0	0	0	0	0	0	0	0	0	0	0	0	0	0	0	-0.03726	0.08529	0.21831	0	0	0	0	0.01614	0	0	0	0	0.02722	0.12254	-0.01319	-0.07788	0	0	0	0	0	0	0	0	0	0	0	0	0	0
P	26	V	0	0	0	0	0	0	0	0	0	0	0	0	0	0	0	0	0	0.28706	0.5221	0.54881	0	0	0	0	0.146	0	0	0	0	0.12157	0.23503	0.24374	-0.01594	0	0	0	0	0	0	0	0	0	0	0	0	0	0
P	26	W	0	0	0	0	0	0	0	0	0	0	0	0	0	0	0	0	0	0.37245	0.72866	0.84897	0	0	0	0	0.10833	0	0	0	0	0.21009	0.3562	0.3773	-0.08737	0	0	0	0	0	0	0	0	0	0	0	0	0	0
P	26	Y	0	0	0	0	0	0	0	0	0	0	0	0	0	0	0	0	0	0.53251	0.99799	0.93614	0	0	0	0	0.20681	0	0	0	0	0.21342	0.46548	0.57444	0.06517	0	0	0	0	0	0	0	0	0	0	0	0	0	0
K	27	C	0	0	0	5.44053	0	0	0	0	0	0	0	0	0	0	0	0	0.97554	2.39332	2.04512	13.44592	6.53386	0	0	4.45506	2.11881	0	0	-0.15585	2.29202	1.31476	7.96057	3.24265	1.72136	0	0	0	0	0	0	0	0	0	0	0	0	0	0
K	27	D	0	0	0	0.37309	0	0	0	0	0	0	0	0	0	0	0	0	-0.381	0.54006	0.66815	0.44593	-0.44864	0	0	0.07669	-0.32959	0	0	-0.14984	-0.18827	-0.66793	0.07529	1.29747	0.47236	0	0	0	0	0	0	0	0	0	0	0	0	0	0
K	27	E	0	0	0	-0.04433	0	0	0	0	0	0	0	0	0	0	0	0	-0.07144	1.00466	0.74906	0.02336	-0.76041	0	0	-0.37756	-0.18155	0	0	-0.32023	-0.42797	-0.70081	-0.52087	1.22787	0.49372	0	0	0	0	0	0	0	0	0	0	0	0	0	0
K	27	F	0	0	0	0.87196	0	0	0	0	0	0	0	0	0	0	0	0	0.15024	0.77505	1.08655	3.38106	0.72366	0	0	1.10579	1.02482	0	0	0.04343	0.83871	0.03757	1.38536	1.45776	0.64226	0	0	0	0	0	0	0	0	0	0	0	0	0	0
K	27	G	0	0	0	0.6388	0	0	0	0	0	0	0	0	0	0	0	0	-0.35278	-0.05786	0.79772	1.58002	0.37455	0	0	0.52527	-0.02199	0	0	0.00455	0.1323	-0.05989	1.18395	1.30675	0.2687	0	0	0	0	0	0	0	0	0	0	0	0	0	0
K	27	H	0	0	0	1.18882	0	0	0	0	0	0	0	0	0	0	0	0	-0.20779	0.33354	0.89132	3.10367	0.822	0	0	0.88745	0.61059	0	0	0.14345	0.77872	0.20145	1.69908	1.36804	0.59432	0	0	0	0	0	0	0	0	0	0	0	0	0	0
K	27	I	0	0	0	0.47128	0	0	0	0	0	0	0	0	0	0	0	0	0.08849	0.52977	0.62083	2.04514	0.59802	0	0	0.77729	1.05878	0	0	0.08516	0.3297	-0.23642	0.47354	0.89083	0.44811	0	0	0	0	0	0	0	0	0	0	0	0	0	0
K	27	L	0	0	0	0.65026	0	0	0	0	0	0	0	0	0	0	0	0	0.1911	0.61776	0.93614	2.78539	0.48908	0	0	0.87349	1.24778	0	0	0.005	0.5315	-0.08722	0.93955	1.36421	0.59751	0	0	0	0	0	0	0	0	0	0	0	0	0	0
K	27	M	0	0	0	0.44077	0	0	0	0	0	0	0	0	0	0	0	0	-0.00358	0.39852	0.86042	1.86353	0.24135	0	0	0.76391	0.77453	0	0	-0.17838	0.21268	-0.38725	0.58917	1.39269	0.48575	0	0	0	0	0	0	0	0	0	0	0	0	0	0
K	27	N	0	0	0	0.62935	0	0	0	0	0	0	0	0	0	0	0	0	-0.24798	0.15936	0.58281	0.81553	0.08526	0	0	-0.06409	-0.08385	0	0	0.04173	-0.18977	-0.0907	0.47558	0.82001	0.32887	0	0	0	0	0	0	0	0	0	0	0	0	0	0
K	27	P	0	0	0	0.35928	0	0	0	0	0	0	0	0	0	0	0	0	-0.35644	-0.01463	0.71646	1.80217	0.04458	0	0	0.85216	0.27914	0	0	0.11849	0.78456	0.17134	1.23843	0.92699	0.28615	0	0	0	0	0	0	0	0	0	0	0	0	0	0
K	27	Q	0	0	0	0.09489	0	0	0	0	0	0	0	0	0	0	0	0	-0.20788	0.02242	0.58721	0.62731	-0.52474	0	0	0.23654	0.47387	0	0	0.11964	0.23585	-0.49326	-0.05089	1.15269	0.23557	0	0	0	0	0	0	0	0	0	0	0	0	0	0
K	27	R	0	0	0	0.43574	0	0	0	0	0	0	0	0	0	0	0	0	0.06289	-0.15004	0.66534	1.79415	0.41487	0	0	0.48431	0.34256	0	0	0.06681	0.26598	0.1671	1.25245	1.07567	0.29872	0	0	0	0	0	0	0	0	0	0	0	0	0	0
K	27	S	0	0	0	0.6482	0	0	0	0	0	0	0	0	0	0	0	0	-0.32771	0.00645	0.78666	1.9332	0.62842	0	0	0.85907	0.07922	0	0	-0.16849	0.33771	0.00543	1.75219	1.04742	0.14505	0	0	0	0	0	0	0	0	0	0	0	0	0	0
K	27	T	0	0	0	0.72644	0	0	0	0	0	0	0	0	0	0	0	0	-0.20624	0.31849	0.68103	1.69373	0.64158	0	0	0.55668	0.28677	0	0	0.02166	0.12449	-0.14878	0.94276	0.87092	0.26538	0	0	0	0	0	0	0	0	0	0	0	0	0	0
K	27	V	0	0	0	0.1878	0	0	0	0	0	0	0	0	0	0	0	0	0.04784	0.33963	0.76793	2.12731	0.20889	0	0	0.85492	0.98001	0	0	0.07178	0.79828	-0.02504	0.70261	1.02877	0.41849	0	0	0	0	0	0	0	0	0	0	0	0	0	0
K	27	W	0	0	0	0.77483	0	0	0	0	0	0	0	0	0	0	0	0	0.06965	0.56878	1.36988	4.16551	0.38321	0	0	1.17347	0.86057	0	0	0.39988	1.74245	0.80475	2.13423	1.64938	0.56543	0	0	0	0	0	0	0	0	0	0	0	0	0	0
K	27	Y	0	0	0	1.07921	0	0	0	0	0	0	0	0	0	0	0	0	-0.0045	1.2372	1.17313	3.68947	0.407	0	0	1.07512	0.86892	0	0	0.10272	1.0415	0.14757	1.36727	1.64037	0.93289	0	0	0	0	0	0	0	0	0	0	0	0	0	0
C	28	A	0	0	0	-8.40589	0	0	-5.05124	0	0	0	0	0	0	-6.01853	-1.60077	-2.65957	0.98446	-1.54695	0	-3.34308	-14.85601	-2.30363	-3.44251	-6.93863	-0.68893	0	0	0	0	0	-3.55274	0	0	0	0	0	0	0	0	0	0	0	0	0	0	0	0
C	28	D	0	0	0	-8.33693	0	0	-5.2718	0	0	0	0	0	0	-6.06955	-1.56818	-2.0239	0.64388	-0.94139	0	-3.01893	-15.36022	-3.3481	-3.45709	-7.6285	-1.48586	0	0	0	0	0	-3.5743	0	0	0	0	0	0	0	0	0	0	0	0	0	0	0	0
C	28	E	0	0	0	-9.01636	0	0	-5.72055	0	0	0	0	0	0	-6.38124	-1.7113	-2.0741	1.25545	-0.64445	0	-2.69664	-15.44289	-3.06456	-3.33699	-7.9351	-1.1693	0	0	0	0	0	-3.8335	0	0	0	0	0	0	0	0	0	0	0	0	0	0	0	0
C	28	F	0	0	0	-8.22931	0	0	-4.93149	0	0	0	0	0	0	-5.71608	-1.33272	-2.27958	0.99435	-1.3777	0	-2.8399	-14.03525	-2.44141	-3.36453	-6.63568	-0.56307	0	0	0	0	0	-3.38863	0	0	0	0	0	0	0	0	0	0	0	0	0	0	0	0
C	28	G	0	0	0	-7.99268	0	0	-4.87471	0	0	0	0	0	0	-5.77073	-1.4229	-2.4191	0.47189	-1.38358	0	-3.51156	-15.10666	-2.8935	-3.61148	-7.06803	-1.37661	0	0	0	0	0	-3.46694	0	0	0	0	0	0	0	0	0	0	0	0	0	0	0	0
C	28	I	0	0	0	-8.45902	0	0	-5.02901	0	0	0	0	0	0	-5.91589	-1.44646	-2.40608	1.10744	-1.44441	0	-3.00371	-14.48482	-2.5083	-3.52412	-6.80732	-0.52631	0	0	0	0	0	-3.49128	0	0	0	0	0	0	0	0	0	0	0	0	0	0	0	0
C	28	L	0	0	0	-8.525	0	0	-5.28553	0	0	0	0	0	0	-6.03501	-1.41234	-2.25964	1.29892	-1.11002	0	-2.9171	-14.38093	-2.31257	-3.567	-6.97481	-0.36328	0	0	0	0	0	-3.67944	0	0	0	0	0	0	0	0	0	0	0	0	0	0	0	0
C	28	M	0	0	0	-8.92333	0	0	-5.24735	0	0	0	0	0	0	-6.16026	-1.71534	-2.95706	0.79253	-1.81264	0	-3.36697	-15.50396	-2.33603	-3.39027	-7.02967	-0.71466	0	0	0	0	0	-3.6508	0	0	0	0	0	0	0	0	0	0	0	0	0	0	0	0
C	28	N	0	0	0	-8.22629	0	0	-4.92046	0	0	0	0	0	0	-5.82793	-1.60586	-2.26029	0.61312	-1.38245	0	-3.14952	-15.13901	-3.24979	-3.30334	-7.27602	-1.46665	0	0	0	0	0	-3.36151	0	0	0	0	0	0	0	0	0	0	0	0	0	0	0	0
C	28	P	0	0	0	-8.54731	0	0	-5.22299	0	0	0	0	0	0	-6.03981	-1.57213	-2.57597	0.285	-1.62231	0	-3.53826	-16.0096	-3.0916	-3.57994	-7.48049	-1.40073	0	0	0	0	0	-3.64223	0	0	0	0	0	0	0	0	0	0	0	0	0	0	0	0
C	28	Q	0	0	0	-8.92111	0	0	-5.66851	0	0	0	0	0	0	-6.17702	-1.3645	-2.1725	0.8381	-1.12821	0	-3.00582	-15.49078	-2.84725	-3.62594	-7.65836	-0.86935	0	0	0	0	0	-3.87185	0	0	0	0	0	0	0	0	0	0	0	0	0	0	0	0
C	28	R	0	0	0	-8.54393	0	0	-5.22904	0	0	0	0	0	0	-6.58264	-1.65551	-2.77806	0.91904	-1.62883	0	-3.54312	-16.06487	-2.97443	-4.07634	-7.55227	-0.86059	0	0	0	0	0	-3.68885	0	0	0	0	0	0	0	0	0	0	0	0	0	0	0	0
C	28	S	0	0	0	-7.2465	0	0	-4.49684	0	0	0	0	0	0	-5.48506	-1.29224	-2.13177	0.43982	-1.22155	0	-3.06479	-14.1226	-3.09231	-3.58054	-6.75306	-1.283	0	0	0	0	0	-3.15994	0	0	0	0	0	0	0	0	0	0	0	0	0	0	0	0
C	28	T	0	0	0	-7.71441	0	0	-4.52355	0	0	0	0	0	0	-5.50432	-1.44122	-2.16819	0.60488	-1.5187	0	-2.94681	-14.13957	-3.03663	-3.26213	-6.71626	-1.13218	0	0	0	0	0	-3.05918	0	0	0	0	0	0	0	0	0	0	0	0	0	0	0	0
C	28	W	0	0	0	-8.68181	0	0	-5.32051	0	0	0	0	0	0	-6.02095	-1.22142	-2.33701	0.85352	-1.40837	0	-3.2338	-15.08562	-2.56207	-3.62181	-7.16108	-0.85325	0	0	0	0	0	-3.6883	0	0	0	0	0	0	0	0	0	0	0	0	0	0	0	0
C	28	Y	0	0	0	-7.9281	0	0	-4.97569	0	0	0	0	0	0	-5.73023	-1.4644	-1.98234	1.04136	-0.86436	0	-2.534	-13.65078	-2.56665	-3.11861	-6.70583	-0.73986	0	0	0	0	0	-3.3836	0	0	0	0	0	0	0	0	0	0	0	0	0	0	0	0
A	29	C	0	0	0	0	0	0	0	0	0	0	0	0	1.92242	4.04634	2.85571	0	1.28962	0	0	0	5.37433	7.87371	3.55926	2.6981	2.03565	-0.16035	0	0	0	0	0	0	0	0	0	0	0	0	0	0	0	0	0	0	0	0	0
A	29	D	0	0	0	0	0	0	0	0	0	0	0	0	0.41059	0.49019	0.06522	0	-0.27688	0	0	0	-0.33402	0.0928	0.43793	-0.20431	-0.39413	0.08381	0	0	0	0	0	0	0	0	0	0	0	0	0	0	0	0	0	0	0	0	0
A	29	E	0	0	0	0	0	0	0	0	0	0	0	0	0.29869	0.18405	-0.29341	0	-0.32773	0	0	0	-0.67664	-0.1331	0.57635	-0.20306	-0.17118	0.21363	0	0	0	0	0	0	0	0	0	0	0	0	0	0	0	0	0	0	0	0	0
A	29	F	0	0	0	0	0	0	0	0	0	0	0	0	0.16336	0.32169	0.28119	0	0.21428	0	0	0	0.66216	0.98844	0.42201	0.49362	0.44814	-0.04116	0	0	0	0	0	0	0	0	0	0	0	0	0	0	0	0	0	0	0	0	0
A	29	G	0	0	0	0	0	0	0	0	0	0	0	0	0.23445	0.32551	0.26446	0	-0.02968	0	0	0	0.05371	0.1227	-0.09739	-0.07796	-0.20981	-0.09516	0	0	0	0	0	0	0	0	0	0	0	0	0	0	0	0	0	0	0	0	0
A	29	H	0	0	0	0	0	0	0	0	0	0	0	0	0.36527	0.79133	0.62833	0	0.23854	0	0	0	0.91303	1.2314	0.49158	0.35571	0.06459	-0.15419	0	0	0	0	0	0	0	0	0	0	0	0	0	0	0	0	0	0	0	0	0
A	29	I	0	0	0	0	0	0	0	0	0	0	0	0	0.09753	0.09212	0.11802	0	0.1577	0	0	0	0.41343	0.65923	0.23091	0.3968	0.45855	0.01261	0	0	0	0	0	0	0	0	0	0	0	0	0	0	0	0	0	0	0	0	0
A	29	K	0	0	0	0	0	0	0	0	0	0	0	0	0.12455	0.05438	0.02885	0	-0.07231	0	0	0	-0.23169	-0.14643	-0.07017	-0.14214	-0.1444	0.01363	0	0	0	0	0	0	0	0	0	0	0	0	0	0	0	0	0	0	0	0	0
A	29	L	0	0	0	0	0	0	0	0	0	0	0	0	0.26099	0.15079	0.05349	0	0.21025	0	0	0	0.31711	0.76613	0.28033	0.36119	0.62032	0.04389	0	0	0	0	0	0	0	0	0	0	0	0	0	0	0	0	0	0	0	0	0
A	29	M	0	0	0	0	0	0	0	0	0	0	0	0	-0.25803	-0.2242	-0.10246	0	0.12032	0	0	0	0.2186	-0.00814	-0.08035	0.1714	0.20595	-0.07565	0	0	0	0	0	0	0	0	0	0	0	0	0	0	0	0	0	0	0	0	0
A	29	N	0	0	0	0	0	0	0	0	0	0	0	0	0.19945	0.45283	0.25625	0	-0.08369	0	0	0	0.17409	0.21605	0.14883	-0.06482	-0.34652	-0.08828	0	0	0	0	0	0	0	0	0	0	0	0	0	0	0	0	0	0	0	0	0
A	29	P	0	0	0	0	0	0	0	0	0	0	0	0	0.22234	0.28307	0.31529	0	0.06761	0	0	0	0.17687	0.22681	-0.1233	0.03667	-0.13757	-0.16054	0	0	0	0	0	0	0	0	0	0	0	0	0	0	0	0	0	0	0	0	0
A	29	Q	0	0	0	0	0	0	0	0	0	0	0	0	0.47463	0.54092	0.22915	0	-0.16228	0	0	0	-0.20176	0.50243	0.40876	0.0497	0.09406	0.07409	0	0	0	0	0	0	0	0	0	0	0	0	0	0	0	0	0	0	0	0	0
A	29	R	0	0	0	0	0	0	0	0	0	0	0	0	-0.00158	-0.06214	0.03815	0	0.27457	0	0	0	0.23959	0.08721	-0.20445	-0.00789	0.10271	-0.11732	0	0	0	0	0	0	0	0	0	0	0	0	0	0	0	0	0	0	0	0	0
A	29	S	0	0	0	0	0	0	0	0	0	0	0	0	0.42088	0.73979	0.42945	0	0.01775	0	0	0	0.45771	0.77468	0.349	0.13874	-0.10767	-0.12159	0	0	0	0	0	0	0	0	0	0	0	0	0	0	0	0	0	0	0	0	0
A	29	T	0	0	0	0	0	0	0	0	0	0	0	0	0.25825	0.64422	0.26165	0	-0.08796	0	0	0	0.61106	0.73554	0.39053	0.32369	-0.0504	-0.1444	0	0	0	0	0	0	0	0	0	0	0	0	0	0	0	0	0	0	0	0	0
A	29	V	0	0	0	0	0	0	0	0	0	0	0	0	0.17418	0.10072	0.00467	0	0.05058	0	0	0	0.04827	0.3454	0.07157	0.20861	0.39209	-0.01455	0	0	0	0	0	0	0	0	0	0	0	0	0	0	0	0	0	0	0	0	0
A	29	W	0	0	0	0	0	0	0	0	0	0	0	0	0.21727	0.37213	0.49476	0	0.31461	0	0	0	0.56989	0.87876	0.15333	0.24424	0.32226	-0.05221	0	0	0	0	0	0	0	0	0	0	0	0	0	0	0	0	0	0	0	0	0
A	29	Y	0	0	0	0	0	0	0	0	0	0	0	0	0.37811	0.44839	0.18724	0	0.08625	0	0	0	0.38797	1.00607	0.75065	0.42516	0.30815	0.04627	0	0	0	0	0	0	0	0	0	0	0	0	0	0	0	0	0	0	0	0	0
K	30	A	0	0	0	0	0	0.11507	0.60898	0	0	0.19685	0	0.212	0.26996	0.59974	0	0	0	0	0	0	0.44729	0.94605	1.6537	0.74128	0.55617	0.27488	-0.00719	0	0	0	0	0	0	0	0	0	0	0	0	0	0	0	0	0	0	0	0
K	30	C	0	0	0	0	0	2.58134	7.07638	0	0	1.76978	0	2.62025	1.70137	5.48832	0	0	0	0	0	0	5.49424	3.92292	14.11557	6.9649	1.52621	1.66515	1.53584	0	0	0	0	0	0	0	0	0	0	0	0	0	0	0	0	0	0	0	0
K	30	D	0	0	0	0	0	0.08506	-0.20812	0	0	0.13403	0	-0.14862	0.10635	-0.161	0	0	0	0	0	0	-0.29607	0.09353	-0.03121	-0.0146	0.07744	0.12567	0.11267	0	0	0	0	0	0	0	0	0	0	0	0	0	0	0	0	0	0	0	0
K	30	E	0	0	0	0	0	-0.01536	-0.54231	0	0	0.33208	0	-0.01373	0.30005	-0.32713	0	0	0	0	0	0	-0.89025	0.05717	-0.31462	-0.46532	0.26009	0.35863	0.00221	0	0	0	0	0	0	0	0	0	0	0	0	0	0	0	0	0	0	0	0
K	30	F	0	0	0	0	0	0.58595	1.24811	0	0	0.54268	0	0.80545	0.40878	0.93309	0	0	0	0	0	0	0.46576	0.98587	2.9793	1.43422	0.7581	0.53855	0.23131	0	0	0	0	0	0	0	0	0	0	0	0	0	0	0	0	0	0	0	0
K	30	G	0	0	0	0	0	0.01154	0.59724	0	0	0.08309	0	0.06621	0.11765	0.49871	0	0	0	0	0	0	0.56028	0.4347	1.00774	0.51739	0.12499	8.69E-04	0.01052	0	0	0	0	0	0	0	0	0	0	0	0	0	0	0	0	0	0	0	0
K	30	H	0	0	0	0	0	0.38744	1.12248	0	0	0.29276	0	0.47211	0.34967	0.94067	0	0	0	0	0	0	0.87871	0.69228	2.46731	1.32653	0.30439	0.30277	0.33209	0	0	0	0	0	0	0	0	0	0	0	0	0	0	0	0	0	0	0	0
K	30	I	0	0	0	0	0	0.78503	1.28542	0	0	0.50123	0	0.69408	0.31444	0.83773	0	0	0	0	0	0	0.41271	0.97035	3.06752	1.60578	0.76337	0.59779	0.4346	0	0	0	0	0	0	0	0	0	0	0	0	0	0	0	0	0	0	0	0
K	30	L	0	0	0	0	0	0.55641	1.11116	0	0	0.51508	0	0.72687	0.36139	0.79387	0	0	0	0	0	0	0.19948	1.00781	2.53493	1.06979	0.84737	0.39373	0.02183	0	0	0	0	0	0	0	0	0	0	0	0	0	0	0	0	0	0	0	0
K	30	M	0	0	0	0	0	0.54677	0.87696	0	0	0.5418	0	0.49033	0.40301	0.75825	0	0	0	0	0	0	0.3693	0.96466	2.2914	0.9732	0.53748	0.2824	0.13004	0	0	0	0	0	0	0	0	0	0	0	0	0	0	0	0	0	0	0	0
K	30	N	0	0	0	0	0	0.30805	0.36119	0	0	0.34286	0	-0.04789	0.14449	0.19818	0	0	0	0	0	0	0.13802	0.18834	0.79486	0.30841	-0.02613	0.19116	0.27788	0	0	0	0	0	0	0	0	0	0	0	0	0	0	0	0	0	0	0	0
K	30	P	0	0	0	0	0	0.20216	0.6753	0	0	0.31474	0	0.24043	0.193	0.57122	0	0	0	0	0	0	0.43989	0.53145	1.14483	0.35656	0.03767	0.01613	-0.14409	0	0	0	0	0	0	0	0	0	0	0	0	0	0	0	0	0	0	0	0
K	30	Q	0	0	0	0	0	-0.32911	-0.06725	0	0	0.37059	0	0.42761	0.34415	0.21484	0	0	0	0	0	0	-0.2803	0.45686	0.53565	-0.06552	0.43492	0.37089	-0.27073	0	0	0	0	0	0	0	0	0	0	0	0	0	0	0	0	0	0	0	0
K	30	R	0	0	0	0	0	-0.23484	0.18592	0	0	-0.09812	0	0.21781	-0.03323	0.22349	0	0	0	0	0	0	0.15563	0.1999	0.28109	0.17548	0.2545	-0.05964	-0.14365	0	0	0	0	0	0	0	0	0	0	0	0	0	0	0	0	0	0	0	0
K	30	S	0	0	0	0	0	0.165	0.98952	0	0	0.23666	0	0.2528	0.10302	0.68966	0	0	0	0	0	0	0.9501	0.55798	1.71369	0.85275	0.19077	0.1278	0.02497	0	0	0	0	0	0	0	0	0	0	0	0	0	0	0	0	0	0	0	0
K	30	T	0	0	0	0	0	-0.00249	0.80521	0	0	0.18815	0	0.31659	0.14105	0.65937	0	0	0	0	0	0	0.6577	0.6152	1.5053	0.69908	0.2333	0.24496	-0.04223	0	0	0	0	0	0	0	0	0	0	0	0	0	0	0	0	0	0	0	0
K	30	V	0	0	0	0	0	0.63001	0.93135	0	0	0.5555	0	0.64282	0.38873	0.88525	0	0	0	0	0	0	0.46913	1.32853	2.60926	1.03578	0.78723	0.20491	-0.03146	0	0	0	0	0	0	0	0	0	0	0	0	0	0	0	0	0	0	0	0
K	30	W	0	0	0	0	0	-0.13378	0.39722	0	0	0.22238	0	0.60097	0.32504	0.52761	0	0	0	0	0	0	-0.00981	0.60254	1.44572	0.63683	0.63484	0.48086	0.05246	0	0	0	0	0	0	0	0	0	0	0	0	0	0	0	0	0	0	0	0
K	30	Y	0	0	0	0	0	0.65115	1.04408	0	0	0.59734	0	0.69949	0.49424	0.82316	0	0	0	0	0	0	0.24539	0.84934	2.71064	1.21989	0.63728	0.54658	0.32393	0	0	0	0	0	0	0	0	0	0	0	0	0	0	0	0	0	0	0	0
C	31	A	0	0	0	-4.92458	0	-3.14242	-4.32506	0	0	0	0	0	0	0	0	0	0	0	0	-2.52385	-6.93863	-0.92687	-2.2206	-9.4543	-0.40265	0.3207	0.99368	0.84224	-0.33187	0	-4.78296	0	0	0	0	0	0	0	0	0	0	0	0	0	0	0	0
C	31	D	0	0	0	-5.58421	0	-3.63037	-4.5614	0	0	0	0	0	0	0	0	0	0	0	0	-2.55174	-7.6285	-1.43405	-1.84475	-10.37741	-1.01235	0.75224	1.49627	0.81989	-0.70198	0	-5.2513	0	0	0	0	0	0	0	0	0	0	0	0	0	0	0	0
C	31	E	0	0	0	-6.14415	0	-3.84491	-4.77695	0	0	0	0	0	0	0	0	0	0	0	0	-2.24724	-7.9351	-1.25532	-1.43058	-10.6327	-0.60608	0.97647	1.17412	0.48563	-0.88918	0	-5.40478	0	0	0	0	0	0	0	0	0	0	0	0	0	0	0	0
C	31	F	0	0	0	-4.61986	0	-2.31359	-3.92669	0	0	0	0	0	0	0	0	0	0	0	0	-1.91109	-6.63568	-0.99428	-2.00764	-7.82361	-0.1204	0.42811	1.41505	0.97585	0.33953	0	-4.10011	0	0	0	0	0	0	0	0	0	0	0	0	0	0	0	0
C	31	G	0	0	0	-4.89159	0	-3.33678	-4.35449	0	0	0	0	0	0	0	0	0	0	0	0	-2.67127	-7.06803	-1.36978	-2.48128	-9.9046	-1.11411	0.38036	1.2868	0.93802	-0.35102	0	-4.68061	0	0	0	0	0	0	0	0	0	0	0	0	0	0	0	0
C	31	H	0	0	0	-4.47896	0	-2.93908	-3.91073	0	0	0	0	0	0	0	0	0	0	0	0	-2.21917	-6.3052	-1.31354	-2.51757	-9.06121	-0.94712	0.13355	0.86471	0.79972	-0.1402	0	-4.21	0	0	0	0	0	0	0	0	0	0	0	0	0	0	0	0
C	31	I	0	0	0	-4.52355	0	-2.14171	-3.90546	0	0	0	0	0	0	0	0	0	0	0	0	-2.34983	-6.80732	-0.94649	-1.87448	-7.88703	0.17856	0.54403	1.40627	1.05921	0.06899	0	-4.36928	0	0	0	0	0	0	0	0	0	0	0	0	0	0	0	0
C	31	K	0	0	0	-5.31506	0	-3.99296	-4.64729	0	0	0	0	0	0	0	0	0	0	0	0	-2.73571	-7.78368	-1.64715	-2.72971	-11.83202	-1.22942	0.27432	0.65155	0.4982	-1.3574	0	-5.48169	0	0	0	0	0	0	0	0	0	0	0	0	0	0	0	0
C	31	L	0	0	0	-4.79468	0	-2.32407	-4.09555	0	0	0	0	0	0	0	0	0	0	0	0	-2.11193	-6.97481	-0.83253	-1.88754	-8.12657	0.16693	0.48748	1.28519	0.90333	0.17704	0	-4.37858	0	0	0	0	0	0	0	0	0	0	0	0	0	0	0	0
C	31	M	0	0	0	-5.0113	0	-2.40975	-4.1304	0	0	0	0	0	0	0	0	0	0	0	0	-2.07114	-7.02967	-1.0264	-1.85592	-8.3065	-0.49006	0.4391	1.64041	0.98192	0.39173	0	-4.34798	0	0	0	0	0	0	0	0	0	0	0	0	0	0	0	0
C	31	N	0	0	0	-5.34831	0	-3.36631	-4.19587	0	0	0	0	0	0	0	0	0	0	0	0	-2.40433	-7.27602	-1.49623	-1.98872	-9.93625	-1.04662	0.4244	1.45198	0.9254	-0.47573	0	-5.01235	0	0	0	0	0	0	0	0	0	0	0	0	0	0	0	0
C	31	P	0	0	0	-4.96742	0	-2.96426	-4.22035	0	0	0	0	0	0	0	0	0	0	0	0	-2.5658	-7.48049	-1.49863	-2.59735	-10.11479	-1.10817	0.12283	1.09435	0.98332	-0.27236	0	-4.87004	0	0	0	0	0	0	0	0	0	0	0	0	0	0	0	0
C	31	Q	0	0	0	-5.83755	0	-3.5869	-4.77371	0	0	0	0	0	0	0	0	0	0	0	0	-1.92381	-7.65836	-1.28484	-2.30979	-10.05238	-0.17134	0.37582	1.02324	0.9983	0.07629	0	-5.08446	0	0	0	0	0	0	0	0	0	0	0	0	0	0	0	0
C	31	R	0	0	0	-5.24287	0	-4.13201	-4.79289	0	0	0	0	0	0	0	0	0	0	0	0	-2.75923	-7.55227	-1.46479	-3.26942	-11.68877	-1.03332	0.06567	0.57915	0.75631	-0.90967	0	-5.31095	0	0	0	0	0	0	0	0	0	0	0	0	0	0	0	0
C	31	S	0	0	0	-4.57721	0	-3.20019	-4.01364	0	0	0	0	0	0	0	0	0	0	0	0	-2.41571	-6.75306	-1.49458	-2.41948	-9.58082	-1.08375	0.31214	1.1193	0.80284	-0.54021	0	-4.47889	0	0	0	0	0	0	0	0	0	0	0	0	0	0	0	0
C	31	T	0	0	0	-4.74962	0	-3.21488	-4.02717	0	0	0	0	0	0	0	0	0	0	0	0	-2.20959	-6.71626	-1.39993	-2.36921	-9.37074	-0.89578	0.24436	1.09355	0.93545	-0.40523	0	-4.39792	0	0	0	0	0	0	0	0	0	0	0	0	0	0	0	0
C	31	V	0	0	0	-5.023	0	-2.53286	-4.23784	0	0	0	0	0	0	0	0	0	0	0	0	-2.2826	-7.19844	-0.85205	-2.03963	-8.80038	-0.17765	0.39361	1.14428	0.86814	0.0859	0	-4.54899	0	0	0	0	0	0	0	0	0	0	0	0	0	0	0	0
C	31	W	0	0	0	-5.33433	0	-3.54357	-4.64915	0	0	0	0	0	0	0	0	0	0	0	0	-2.00717	-7.16108	-1.08076	-2.33384	-9.3711	-0.22214	0.41168	1.49498	1.14119	0.04326	0	-4.87239	0	0	0	0	0	0	0	0	0	0	0	0	0	0	0	0
C	31	Y	0	0	0	-4.86832	0	-2.27445	-3.95878	0	0	0	0	0	0	0	0	0	0	0	0	-1.91992	-6.70583	-1.00888	-1.59211	-7.49236	-0.0664	0.58965	1.77019	1.20119	0.52874	0	-4.17216	0	0	0	0	0	0	0	0	0	0	0	0	0	0	0	0
L	32	A	0	0	0	0	0	0	0	0	0	0	0	0	0	0	0	0	-0.00379	-0.18524	-0.07819	-0.34696	0.12912	0.17012	-0.04051	-0.08867	-0.20119	-0.06456	0.08396	0.00964	-0.18851	0	0	0	0	0	0	0	0	0	0	0	0	0	0	0	0	0	0
L	32	C	0	0	0	0	0	0	0	0	0	0	0	0	0	0	0	0	1.05713	-0.31658	-0.0549	2.12953	3.39676	2.06567	1.29177	6.81371	7.60433	1.50914	1.96231	1.68839	1.27007	0	0	0	0	0	0	0	0	0	0	0	0	0	0	0	0	0	0
L	32	D	0	0	0	0	0	0	0	0	0	0	0	0	0	0	0	0	-0.19655	0.11934	0.1679	0.17492	-0.2061	-0.26148	0.16521	0.54514	0.87453	0.46094	0.61128	0.8582	0.1848	0	0	0	0	0	0	0	0	0	0	0	0	0	0	0	0	0	0
L	32	E	0	0	0	0	0	0	0	0	0	0	0	0	0	0	0	0	-0.01709	0.2936	0.17312	0.60011	-0.33804	-0.34065	0.27041	0.08148	0.5999	0.44399	0.27022	0.25884	0.1037	0	0	0	0	0	0	0	0	0	0	0	0	0	0	0	0	0	0
L	32	F	0	0	0	0	0	0	0	0	0	0	0	0	0	0	0	0	0.09564	-0.07971	-0.00668	0.25408	0.35238	-0.01877	-0.17675	0.77313	0.8844	0.12784	0.57029	0.54355	0.21821	0	0	0	0	0	0	0	0	0	0	0	0	0	0	0	0	0	0
L	32	G	0	0	0	0	0	0	0	0	0	0	0	0	0	0	0	0	-0.27214	-0.10084	-0.00246	-0.19465	-0.18461	-0.27258	-0.16089	0.05214	-0.07994	0.07546	0.33625	0.45434	0.03014	0	0	0	0	0	0	0	0	0	0	0	0	0	0	0	0	0	0
L	32	H	0	0	0	0	0	0	0	0	0	0	0	0	0	0	0	0	-0.41303	-0.16512	0.04385	-0.18907	0.09113	-0.22275	-0.15263	0.75798	-0.00458	-0.08084	0.21244	0.0947	0.00959	0	0	0	0	0	0	0	0	0	0	0	0	0	0	0	0	0	0
L	32	I	0	0	0	0	0	0	0	0	0	0	0	0	0	0	0	0	0.10696	-0.08654	-0.04881	-0.19395	0.24286	0.08601	-0.19207	-0.0124	0.17265	0.14447	0.48629	0.26302	-0.27786	0	0	0	0	0	0	0	0	0	0	0	0	0	0	0	0	0	0
L	32	K	0	0	0	0	0	0	0	0	0	0	0	0	0	0	0	0	0.07435	-0.0586	-0.08343	-0.2793	-0.0206	-0.37272	-0.47363	-0.51246	-0.77208	-0.43643	0.02081	0.06583	-0.24006	0	0	0	0	0	0	0	0	0	0	0	0	0	0	0	0	0	0
L	32	M	0	0	0	0	0	0	0	0	0	0	0	0	0	0	0	0	-0.20534	-0.22519	-0.0969	-0.2153	0.00785	-0.04144	-0.28152	0.16614	-0.41612	-0.31037	-0.07082	-0.129	0.15356	0	0	0	0	0	0	0	0	0	0	0	0	0	0	0	0	0	0
L	32	N	0	0	0	0	0	0	0	0	0	0	0	0	0	0	0	0	-0.22143	-0.1124	-0.03295	-0.05917	-0.08446	-0.39001	-0.23911	0.23151	-0.00384	0.22549	0.9215	0.23886	-0.48938	0	0	0	0	0	0	0	0	0	0	0	0	0	0	0	0	0	0
L	32	P	0	0	0	0	0	0	0	0	0	0	0	0	0	0	0	0	-0.40759	-0.25581	-0.05476	-0.47958	-0.10572	-0.25916	-0.30623	0.33634	-0.2694	-0.22494	0.36361	0.55092	0.03475	0	0	0	0	0	0	0	0	0	0	0	0	0	0	0	0	0	0
L	32	Q	0	0	0	0	0	0	0	0	0	0	0	0	0	0	0	0	-0.22047	-0.11804	-0.02022	0.1137	-0.17287	-0.10821	0.0885	0.67555	0.49061	0.08356	0.06056	0.45731	0.63246	0	0	0	0	0	0	0	0	0	0	0	0	0	0	0	0	0	0
L	32	R	0	0	0	0	0	0	0	0	0	0	0	0	0	0	0	0	-0.15254	-0.43179	-0.24303	-0.70977	-0.08925	-0.47041	-0.47901	-0.24913	-0.87142	-0.38815	0.18297	0.4702	-0.05433	0	0	0	0	0	0	0	0	0	0	0	0	0	0	0	0	0	0
L	32	S	0	0	0	0	0	0	0	0	0	0	0	0	0	0	0	0	-0.268	-0.2696	-0.10352	-0.3797	0.12934	-0.20081	-0.18283	0.70364	0.27651	0.16191	0.49196	0.6395	0.10764	0	0	0	0	0	0	0	0	0	0	0	0	0	0	0	0	0	0
L	32	T	0	0	0	0	0	0	0	0	0	0	0	0	0	0	0	0	-0.21216	-0.10193	0.05585	0.0702	0.27229	-0.24958	-0.35042	0.73169	0.4101	-0.00562	0.41133	0.42983	0.17884	0	0	0	0	0	0	0	0	0	0	0	0	0	0	0	0	0	0
L	32	V	0	0	0	0	0	0	0	0	0	0	0	0	0	0	0	0	-0.03403	-0.09985	-0.03036	-0.15453	0.13041	0.15111	-0.01909	0.17817	-0.00984	-0.22451	-0.07053	0.09446	0.04922	0	0	0	0	0	0	0	0	0	0	0	0	0	0	0	0	0	0
L	32	W	0	0	0	0	0	0	0	0	0	0	0	0	0	0	0	0	-0.0148	-0.11199	-0.01066	0.47803	0.01664	-0.33369	-0.25013	0.23979	0.21131	-0.1234	-0.25285	0.18735	0.80966	0	0	0	0	0	0	0	0	0	0	0	0	0	0	0	0	0	0
L	32	Y	0	0	0	0	0	0	0	0	0	0	0	0	0	0	0	0	0.0016	-0.01012	0.00358	0.42678	0.16517	-0.01472	0.21066	1.17683	1.41144	0.43083	0.6214	0.79798	0.42433	0	0	0	0	0	0	0	0	0	0	0	0	0	0	0	0	0	0
K	33	A	0	0	0	0	0	0	0	0	0	0	0	0	0	0	0	0	0	0	0	0	0	0.11581	0.27488	0.27302	0.2782	0.38434	0.21559	-0.0045	0	0	0	0	0	0	0	0	0	0	0	0	0	0	0	0	0	0	0
K	33	C	0	0	0	0	0	0	0	0	0	0	0	0	0	0	0	0	0	0	0	0	0	-0.10742	1.66515	2.56376	1.34833	2.33069	1.64791	-0.12563	0	0	0	0	0	0	0	0	0	0	0	0	0	0	0	0	0	0	0
K	33	D	0	0	0	0	0	0	0	0	0	0	0	0	0	0	0	0	0	0	0	0	0	0.01035	0.12567	0.2083	0.05212	0.1821	0.1864	-0.03655	0	0	0	0	0	0	0	0	0	0	0	0	0	0	0	0	0	0	0
K	33	E	0	0	0	0	0	0	0	0	0	0	0	0	0	0	0	0	0	0	0	0	0	0.14574	0.35863	0.24473	0.20863	0.33737	0.10747	-0.0531	0	0	0	0	0	0	0	0	0	0	0	0	0	0	0	0	0	0	0
K	33	F	0	0	0	0	0	0	0	0	0	0	0	0	0	0	0	0	0	0	0	0	0	0.06928	0.53855	0.76608	0.63308	0.84533	0.51904	0.00996	0	0	0	0	0	0	0	0	0	0	0	0	0	0	0	0	0	0	0
K	33	G	0	0	0	0	0	0	0	0	0	0	0	0	0	0	0	0	0	0	0	0	0	-0.09147	8.69E-04	0.25126	0.08447	0.19418	0.30301	0.03439	0	0	0	0	0	0	0	0	0	0	0	0	0	0	0	0	0	0	0
K	33	H	0	0	0	0	0	0	0	0	0	0	0	0	0	0	0	0	0	0	0	0	0	-0.09265	0.30277	0.60833	0.20012	0.43533	0.36774	-0.08036	0	0	0	0	0	0	0	0	0	0	0	0	0	0	0	0	0	0	0
K	33	I	0	0	0	0	0	0	0	0	0	0	0	0	0	0	0	0	0	0	0	0	0	0.12277	0.59779	0.70235	0.61808	0.90453	0.59319	0.07941	0	0	0	0	0	0	0	0	0	0	0	0	0	0	0	0	0	0	0
K	33	L	0	0	0	0	0	0	0	0	0	0	0	0	0	0	0	0	0	0	0	0	0	0.15618	0.39373	0.57905	0.77245	0.81292	0.45967	0.07769	0	0	0	0	0	0	0	0	0	0	0	0	0	0	0	0	0	0	0
K	33	M	0	0	0	0	0	0	0	0	0	0	0	0	0	0	0	0	0	0	0	0	0	0.01815	0.2824	0.4478	0.3953	0.49966	0.32165	0.03372	0	0	0	0	0	0	0	0	0	0	0	0	0	0	0	0	0	0	0
K	33	N	0	0	0	0	0	0	0	0	0	0	0	0	0	0	0	0	0	0	0	0	0	-0.0546	0.19116	0.31939	0.06085	0.3229	0.39378	0.0581	0	0	0	0	0	0	0	0	0	0	0	0	0	0	0	0	0	0	0
K	33	P	0	0	0	0	0	0	0	0	0	0	0	0	0	0	0	0	0	0	0	0	0	-0.09769	0.01613	0.28449	0.14037	0.21311	0.26971	0.02631	0	0	0	0	0	0	0	0	0	0	0	0	0	0	0	0	0	0	0
K	33	Q	0	0	0	0	0	0	0	0	0	0	0	0	0	0	0	0	0	0	0	0	0	0.01574	0.37089	0.4825	0.36317	0.50995	0.28582	0.0117	0	0	0	0	0	0	0	0	0	0	0	0	0	0	0	0	0	0	0
K	33	R	0	0	0	0	0	0	0	0	0	0	0	0	0	0	0	0	0	0	0	0	0	-0.01977	-0.05964	0.1213	0.12172	0.0624	0.06272	-0.03914	0	0	0	0	0	0	0	0	0	0	0	0	0	0	0	0	0	0	0
K	33	S	0	0	0	0	0	0	0	0	0	0	0	0	0	0	0	0	0	0	0	0	0	-0.06538	0.1278	0.38116	0.20213	0.32471	0.3195	0.00893	0	0	0	0	0	0	0	0	0	0	0	0	0	0	0	0	0	0	0
K	33	T	0	0	0	0	0	0	0	0	0	0	0	0	0	0	0	0	0	0	0	0	0	-0.04129	0.24496	0.42888	0.21299	0.43568	0.41343	0.04811	0	0	0	0	0	0	0	0	0	0	0	0	0	0	0	0	0	0	0
K	33	V	0	0	0	0	0	0	0	0	0	0	0	0	0	0	0	0	0	0	0	0	0	0.13272	0.20491	0.25101	0.49975	0.3815	0.05836	-0.00221	0	0	0	0	0	0	0	0	0	0	0	0	0	0	0	0	0	0	0
K	33	W	0	0	0	0	0	0	0	0	0	0	0	0	0	0	0	0	0	0	0	0	0	0.05892	0.48086	0.57143	0.47216	0.69736	0.4417	0.06702	0	0	0	0	0	0	0	0	0	0	0	0	0	0	0	0	0	0	0
K	33	Y	0	0	0	0	0	0	0	0	0	0	0	0	0	0	0	0	0	0	0	0	0	0.07025	0.54658	0.77363	0.7141	0.94378	0.6269	0.09992	0	0	0	0	0	0	0	0	0	0	0	0	0	0	0	0	0	0	0
N	34	A	0	0	0	0	0	0.07969	0	0	0	0	0	0	0	0	0	0	0	0	0	0	0	0	-0.26985	0.55708	0.03233	-0.06264	0.47987	0.38561	0.71739	0	0	0	0	0	0	0	0	0	0	0	0	0	0	0	0	0	0
N	34	C	0	0	0	0	0	1.42692	0	0	0	0	0	0	0	0	0	0	0	0	0	0	0	0	1.49387	4.87396	1.3248	1.48069	4.67471	1.56784	1.85604	0	0	0	0	0	0	0	0	0	0	0	0	0	0	0	0	0	0
N	34	D	0	0	0	0	0	-0.17104	0	0	0	0	0	0	0	0	0	0	0	0	0	0	0	0	-0.02083	0.67594	-0.00885	0.16141	0.6461	0.62588	0.67578	0	0	0	0	0	0	0	0	0	0	0	0	0	0	0	0	0	0
N	34	E	0	0	0	0	0	-0.08889	0	0	0	0	0	0	0	0	0	0	0	0	0	0	0	0	0.05785	0.51616	0.1106	0.32147	0.56812	0.3875	0.39965	0	0	0	0	0	0	0	0	0	0	0	0	0	0	0	0	0	0
N	34	F	0	0	0	0	0	0.39466	0	0	0	0	0	0	0	0	0	0	0	0	0	0	0	0	-0.07748	1.44613	0.49371	0.26647	1.44335	0.77943	1.02713	0	0	0	0	0	0	0	0	0	0	0	0	0	0	0	0	0	0
N	34	G	0	0	0	0	0	0.10187	0	0	0	0	0	0	0	0	0	0	0	0	0	0	0	0	-0.24032	0.71329	-0.009	-0.07595	0.62006	0.50091	0.86938	0	0	0	0	0	0	0	0	0	0	0	0	0	0	0	0	0	0
N	34	H	0	0	0	0	0	0.10309	0	0	0	0	0	0	0	0	0	0	0	0	0	0	0	0	-0.14858	1.08986	0.20763	0.14636	0.98167	0.62404	0.92262	0	0	0	0	0	0	0	0	0	0	0	0	0	0	0	0	0	0
N	34	I	0	0	0	0	0	0.53195	0	0	0	0	0	0	0	0	0	0	0	0	0	0	0	0	-0.11917	1.16099	0.36611	0.1397	1.16853	0.50441	0.9216	0	0	0	0	0	0	0	0	0	0	0	0	0	0	0	0	0	0
N	34	K	0	0	0	0	0	-0.51991	0	0	0	0	0	0	0	0	0	0	0	0	0	0	0	0	-0.47851	-0.24198	-0.16823	-0.21398	-0.35286	0.27014	0.29388	0	0	0	0	0	0	0	0	0	0	0	0	0	0	0	0	0	0
N	34	L	0	0	0	0	0	0.42291	0	0	0	0	0	0	0	0	0	0	0	0	0	0	0	0	0.01564	1.38032	0.43638	0.22526	1.33547	0.64244	0.88343	0	0	0	0	0	0	0	0	0	0	0	0	0	0	0	0	0	0
N	34	M	0	0	0	0	0	0.46834	0	0	0	0	0	0	0	0	0	0	0	0	0	0	0	0	-0.14348	1.14204	0.23792	-0.03829	1.09387	0.61566	0.99943	0	0	0	0	0	0	0	0	0	0	0	0	0	0	0	0	0	0
N	34	P	0	0	0	0	0	0.15234	0	0	0	0	0	0	0	0	0	0	0	0	0	0	0	0	-0.08382	0.88866	0.05456	-0.04082	0.78881	0.57744	0.81806	0	0	0	0	0	0	0	0	0	0	0	0	0	0	0	0	0	0
N	34	Q	0	0	0	0	0	-0.04584	0	0	0	0	0	0	0	0	0	0	0	0	0	0	0	0	-0.05144	1.13327	0.2125	0.30429	1.0674	0.74308	0.90633	0	0	0	0	0	0	0	0	0	0	0	0	0	0	0	0	0	0
N	34	R	0	0	0	0	0	-0.44153	0	0	0	0	0	0	0	0	0	0	0	0	0	0	0	0	-0.4906	0.28371	0.00445	-0.09701	0.16487	0.58456	0.65102	0	0	0	0	0	0	0	0	0	0	0	0	0	0	0	0	0	0
N	34	S	0	0	0	0	0	0.05876	0	0	0	0	0	0	0	0	0	0	0	0	0	0	0	0	-0.02601	1.10122	0.11252	0.16521	1.01249	0.69978	0.92599	0	0	0	0	0	0	0	0	0	0	0	0	0	0	0	0	0	0
N	34	T	0	0	0	0	0	-0.02975	0	0	0	0	0	0	0	0	0	0	0	0	0	0	0	0	-0.22434	0.7734	0.08559	0.02681	0.71015	0.64986	0.8489	0	0	0	0	0	0	0	0	0	0	0	0	0	0	0	0	0	0
N	34	V	0	0	0	0	0	0.44595	0	0	0	0	0	0	0	0	0	0	0	0	0	0	0	0	0.06934	1.29813	0.25657	0.21478	1.24278	0.52673	0.91687	0	0	0	0	0	0	0	0	0	0	0	0	0	0	0	0	0	0
N	34	W	0	0	0	0	0	-0.28681	0	0	0	0	0	0	0	0	0	0	0	0	0	0	0	0	-0.3246	0.79804	0.23653	0.16957	0.74569	0.81056	0.83376	0	0	0	0	0	0	0	0	0	0	0	0	0	0	0	0	0	0
N	34	Y	0	0	0	0	0	0.49939	0	0	0	0	0	0	0	0	0	0	0	0	0	0	0	0	0.18485	1.84015	0.46346	0.43308	1.81702	0.86141	1.1687	0	0	0	0	0	0	0	0	0	0	0	0	0	0	0	0	0	0
N	35	A	0	0	0	0	0	0	0	0	0	0	0	0	0	0	0	0	0	0	0	0.07587	0	0	0	0.76174	0.3507	-0.07722	0.38561	0.76041	0.79728	-0.01278	0	0	0	0	0	0	0	0	0	0	0	0	0	0	0	0	0
N	35	C	0	0	0	0	0	0	0	0	0	0	0	0	0	0	0	0	0	0	0	0.04013	0	0	0	2.63159	1.44892	-0.19925	1.56784	2.47246	1.95416	-0.02601	0	0	0	0	0	0	0	0	0	0	0	0	0	0	0	0	0
N	35	D	0	0	0	0	0	0	0	0	0	0	0	0	0	0	0	0	0	0	0	-0.0285	0	0	0	0.72871	0.0739	-0.02983	0.62588	0.67037	0.68085	-0.03988	0	0	0	0	0	0	0	0	0	0	0	0	0	0	0	0	0
N	35	E	0	0	0	0	0	0	0	0	0	0	0	0	0	0	0	0	0	0	0	0.0777	0	0	0	0.4148	0.1629	0.05195	0.3875	0.54446	0.53428	0.00422	0	0	0	0	0	0	0	0	0	0	0	0	0	0	0	0	0
N	35	F	0	0	0	0	0	0	0	0	0	0	0	0	0	0	0	0	0	0	0	0.26208	0	0	0	1.22311	0.80138	-0.00279	0.77943	1.48241	1.26199	0.12202	0	0	0	0	0	0	0	0	0	0	0	0	0	0	0	0	0
N	35	G	0	0	0	0	0	0	0	0	0	0	0	0	0	0	0	0	0	0	0	-0.10145	0	0	0	0.78858	0.17783	-0.09322	0.50091	0.59391	0.60183	-0.09276	0	0	0	0	0	0	0	0	0	0	0	0	0	0	0	0	0
N	35	H	0	0	0	0	0	0	0	0	0	0	0	0	0	0	0	0	0	0	0	0.0144	0	0	0	1.08212	0.35168	-0.10817	0.62404	0.98835	0.95724	0.04373	0	0	0	0	0	0	0	0	0	0	0	0	0	0	0	0	0
N	35	I	0	0	0	0	0	0	0	0	0	0	0	0	0	0	0	0	0	0	0	0.18883	0	0	0	0.88466	0.74642	0.00754	0.50441	1.08103	0.91977	-0.00855	0	0	0	0	0	0	0	0	0	0	0	0	0	0	0	0	0
N	35	K	0	0	0	0	0	0	0	0	0	0	0	0	0	0	0	0	0	0	0	6.14E-04	0	0	0	0.44458	-0.14343	-0.11089	0.27014	0.3343	0.51882	0.02308	0	0	0	0	0	0	0	0	0	0	0	0	0	0	0	0	0
N	35	L	0	0	0	0	0	0	0	0	0	0	0	0	0	0	0	0	0	0	0	0.14065	0	0	0	1.08962	0.8115	-0.04485	0.64244	1.18542	0.96239	-0.04548	0	0	0	0	0	0	0	0	0	0	0	0	0	0	0	0	0
N	35	M	0	0	0	0	0	0	0	0	0	0	0	0	0	0	0	0	0	0	0	0.07923	0	0	0	1.09962	0.60429	-0.04817	0.61566	1.13067	1.06891	-0.0275	0	0	0	0	0	0	0	0	0	0	0	0	0	0	0	0	0
N	35	P	0	0	0	0	0	0	0	0	0	0	0	0	0	0	0	0	0	0	0	-0.02677	0	0	0	0.87732	0.26435	-0.09986	0.57744	0.7507	0.7535	-0.0939	0	0	0	0	0	0	0	0	0	0	0	0	0	0	0	0	0
N	35	Q	0	0	0	0	0	0	0	0	0	0	0	0	0	0	0	0	0	0	0	0.29737	0	0	0	1.13348	0.5468	-0.06587	0.74308	1.36497	1.37713	0.06294	0	0	0	0	0	0	0	0	0	0	0	0	0	0	0	0	0
N	35	R	0	0	0	0	0	0	0	0	0	0	0	0	0	0	0	0	0	0	0	0.0744	0	0	0	0.77518	0.03636	-0.11884	0.58456	0.73073	0.762	0.07853	0	0	0	0	0	0	0	0	0	0	0	0	0	0	0	0	0
N	35	S	0	0	0	0	0	0	0	0	0	0	0	0	0	0	0	0	0	0	0	-0.01206	0	0	0	0.96781	0.21059	-0.08873	0.69978	0.86702	0.84139	-0.01773	0	0	0	0	0	0	0	0	0	0	0	0	0	0	0	0	0
N	35	T	0	0	0	0	0	0	0	0	0	0	0	0	0	0	0	0	0	0	0	-0.06683	0	0	0	0.79979	0.09702	-0.06325	0.64986	0.66972	0.66397	-0.07142	0	0	0	0	0	0	0	0	0	0	0	0	0	0	0	0	0
N	35	V	0	0	0	0	0	0	0	0	0	0	0	0	0	0	0	0	0	0	0	0.01852	0	0	0	0.98942	0.51157	-0.05534	0.52673	0.95261	0.90274	-0.03582	0	0	0	0	0	0	0	0	0	0	0	0	0	0	0	0	0
N	35	W	0	0	0	0	0	0	0	0	0	0	0	0	0	0	0	0	0	0	0	0.13159	0	0	0	1.23084	0.48928	-0.05236	0.81056	1.31007	1.28657	0.03373	0	0	0	0	0	0	0	0	0	0	0	0	0	0	0	0	0
N	35	Y	0	0	0	0	0	0	0	0	0	0	0	0	0	0	0	0	0	0	0	0.22103	0	0	0	1.29259	0.73773	-0.02313	0.86141	1.49051	1.28996	0.0919	0	0	0	0	0	0	0	0	0	0	0	0	0	0	0	0	0
W	36	A	0	0	0	0	0	0.2448	0	0	0	0	0	0	0	0	0	0	0	0	0	-0.39784	0	0	0	0.35097	-0.20419	0	0.45826	0.22746	0.21029	-0.11583	0.06724	0	0	0	0	0	0	0	0	0	0	0	0	0	0	0	0
W	36	C	0	0	0	0	0	2.39527	0	0	0	0	0	0	0	0	0	0	0	0	0	1.92712	0	0	0	5.36604	1.08828	0	2.06789	1.65888	6.30575	1.0866	3.32716	0	0	0	0	0	0	0	0	0	0	0	0	0	0	0	0
W	36	D	0	0	0	0	0	0.02685	0	0	0	0	0	0	0	0	0	0	0	0	0	-0.27875	0	0	0	0.61993	-0.24538	0	0.85786	0.63888	0.394	-0.24844	-0.18892	0	0	0	0	0	0	0	0	0	0	0	0	0	0	0	0
W	36	E	0	0	0	0	0	-0.4556	0	0	0	0	0	0	0	0	0	0	0	0	0	0.03292	0	0	0	0.10932	-0.12592	0	0.43484	0.40378	-0.15172	-0.36536	-0.48911	0	0	0	0	0	0	0	0	0	0	0	0	0	0	0	0
W	36	F	0	0	0	0	0	0.60323	0	0	0	0	0	0	0	0	0	0	0	0	0	0.1688	0	0	0	1.39422	0.25718	0	0.81358	0.77052	1.54116	0.09736	0.51858	0	0	0	0	0	0	0	0	0	0	0	0	0	0	0	0
W	36	G	0	0	0	0	0	-0.00246	0	0	0	0	0	0	0	0	0	0	0	0	0	-0.47065	0	0	0	0.33704	-0.24553	0	0.54633	0.40821	0.0091	-0.28708	-0.25857	0	0	0	0	0	0	0	0	0	0	0	0	0	0	0	0
W	36	H	0	0	0	0	0	0.71402	0	0	0	0	0	0	0	0	0	0	0	0	0	-0.20689	0	0	0	1.10415	-0.0289	0	0.72872	0.36018	1.02967	-0.01866	0.43635	0	0	0	0	0	0	0	0	0	0	0	0	0	0	0	0
W	36	I	0	0	0	0	0	0.80141	0	0	0	0	0	0	0	0	0	0	0	0	0	-0.03083	0	0	0	1.28447	0.12957	0	0.85262	0.64074	1.38016	0.03579	0.4267	0	0	0	0	0	0	0	0	0	0	0	0	0	0	0	0
W	36	K	0	0	0	0	0	0.1986	0	0	0	0	0	0	0	0	0	0	0	0	0	-0.30374	0	0	0	0.3225	-0.40476	0	0.66424	0.32844	0.23688	-0.0271	-0.06755	0	0	0	0	0	0	0	0	0	0	0	0	0	0	0	0
W	36	L	0	0	0	0	0	0.50114	0	0	0	0	0	0	0	0	0	0	0	0	0	-0.15484	0	0	0	0.92506	0.19985	0	0.49763	0.52845	0.88187	-0.0507	0.19901	0	0	0	0	0	0	0	0	0	0	0	0	0	0	0	0
W	36	M	0	0	0	0	0	0.42376	0	0	0	0	0	0	0	0	0	0	0	0	0	-0.2011	0	0	0	0.54512	0.00139	0	0.42116	0.24985	0.4795	-0.0698	0.06813	0	0	0	0	0	0	0	0	0	0	0	0	0	0	0	0
W	36	N	0	0	0	0	0	0.13218	0	0	0	0	0	0	0	0	0	0	0	0	0	-0.11522	0	0	0	0.75018	-0.23653	0	0.99257	0.85077	0.7451	-0.05742	-0.08121	0	0	0	0	0	0	0	0	0	0	0	0	0	0	0	0
W	36	P	0	0	0	0	0	0.03981	0	0	0	0	0	0	0	0	0	0	0	0	0	-0.54176	0	0	0	0.58902	-0.18197	0	0.59419	0.5191	0.15752	-0.384	-0.16182	0	0	0	0	0	0	0	0	0	0	0	0	0	0	0	0
W	36	Q	0	0	0	0	0	-0.49273	0	0	0	0	0	0	0	0	0	0	0	0	0	-0.32638	0	0	0	0.08564	-0.024	0	0.19285	0.29036	-0.40366	-0.47578	-0.46089	0	0	0	0	0	0	0	0	0	0	0	0	0	0	0	0
W	36	R	0	0	0	0	0	0.1859	0	0	0	0	0	0	0	0	0	0	0	0	0	-0.52941	0	0	0	0.48294	-0.23208	0	0.7411	0.4875	0.32087	-0.09558	-0.07775	0	0	0	0	0	0	0	0	0	0	0	0	0	0	0	0
W	36	S	0	0	0	0	0	0.20664	0	0	0	0	0	0	0	0	0	0	0	0	0	-0.34535	0	0	0	0.80992	-0.12401	0	0.69781	0.55302	0.52247	-0.25107	0.02048	0	0	0	0	0	0	0	0	0	0	0	0	0	0	0	0
W	36	T	0	0	0	0	0	0.08292	0	0	0	0	0	0	0	0	0	0	0	0	0	-0.15444	0	0	0	0.61981	-0.15094	0	0.4047	0.39881	0.41851	-0.19041	0.24508	0	0	0	0	0	0	0	0	0	0	0	0	0	0	0	0
W	36	V	0	0	0	0	0	0.48117	0	0	0	0	0	0	0	0	0	0	0	0	0	-0.32213	0	0	0	0.80804	0.02004	0	0.70399	0.35248	0.63285	-0.1722	0.02718	0	0	0	0	0	0	0	0	0	0	0	0	0	0	0	0
W	36	Y	0	0	0	0	0	0.69353	0	0	0	0	0	0	0	0	0	0	0	0	0	0.26304	0	0	0	1.45133	0.22694	0	0.92847	0.91646	1.76588	0.28531	0.53254	0	0	0	0	0	0	0	0	0	0	0	0	0	0	0	0
E	37	A	0	0	0	0	0.17087	0.30579	0	0	0	0	0	0	0	0	0	0	0	0	0.05497	-0.27736	0	0	0	0	0	0	0	-0.13069	-0.06477	0.16107	0.25901	0.13265	0	0.03275	0	0	0	0	0	0	0	0	0	0	0	0	0
E	37	C	0	0	0	0	1.57611	1.57762	0	0	0	0	0	0	0	0	0	0	0	0	1.52561	1.30979	0	0	0	0	0	0	0	-0.08113	1.27833	4.38005	4.4462	1.49266	0	0.01499	0	0	0	0	0	0	0	0	0	0	0	0	0
E	37	D	0	0	0	0	-0.04592	-0.08708	0	0	0	0	0	0	0	0	0	0	0	0	-0.02253	-0.19519	0	0	0	0	0	0	0	4.96E-04	-0.16082	-0.2293	-0.26653	0.05298	0	0.03673	0	0	0	0	0	0	0	0	0	0	0	0	0
E	37	F	0	0	0	0	0.39927	0.61306	0	0	0	0	0	0	0	0	0	0	0	0	0.29564	0.02801	0	0	0	0	0	0	0	-0.11351	0.37864	1.07357	1.13947	0.43248	0	0.04761	0	0	0	0	0	0	0	0	0	0	0	0	0
E	37	G	0	0	0	0	0.23895	0.34768	0	0	0	0	0	0	0	0	0	0	0	0	0.10344	-0.16177	0	0	0	0	0	0	0	-0.02109	0.13316	0.47555	0.41701	0.28964	0	0.07962	0	0	0	0	0	0	0	0	0	0	0	0	0
E	37	H	0	0	0	0	0.55997	0.59722	0	0	0	0	0	0	0	0	0	0	0	0	0.27758	-0.13362	0	0	0	0	0	0	0	-0.21551	-0.00233	0.83521	0.94526	0.37161	0	0.10546	0	0	0	0	0	0	0	0	0	0	0	0	0
E	37	I	0	0	0	0	0.46707	0.75891	0	0	0	0	0	0	0	0	0	0	0	0	0.04816	-0.18372	0	0	0	0	0	0	0	-0.02001	0.20871	0.72395	0.6734	0.14876	0	0.07056	0	0	0	0	0	0	0	0	0	0	0	0	0
E	37	K	0	0	0	0	-0.08047	-0.17419	0	0	0	0	0	0	0	0	0	0	0	0	-0.44609	-0.4567	0	0	0	0	0	0	0	-0.14967	-0.60418	-1.13073	-0.94844	-0.49983	0	-0.03263	0	0	0	0	0	0	0	0	0	0	0	0	0
E	37	L	0	0	0	0	0.39	0.63026	0	0	0	0	0	0	0	0	0	0	0	0	0.09376	-0.08522	0	0	0	0	0	0	0	-0.11896	0.29594	0.7797	0.85703	0.23466	0	0.04163	0	0	0	0	0	0	0	0	0	0	0	0	0
E	37	M	0	0	0	0	0.31324	0.51016	0	0	0	0	0	0	0	0	0	0	0	0	-0.05001	-0.13577	0	0	0	0	0	0	0	-0.24772	0.29654	0.55976	0.72059	0.18535	0	0.08689	0	0	0	0	0	0	0	0	0	0	0	0	0
E	37	N	0	0	0	0	0.41656	0.17973	0	0	0	0	0	0	0	0	0	0	0	0	-0.09885	-0.18029	0	0	0	0	0	0	0	-0.16063	-0.23807	0.07965	0.21335	0.08021	0	0.02693	0	0	0	0	0	0	0	0	0	0	0	0	0
E	37	P	0	0	0	0	0.16263	0.20234	0	0	0	0	0	0	0	0	0	0	0	0	0.04507	-0.10846	0	0	0	0	0	0	0	-0.06022	-0.05636	0.15134	0.16621	0.05745	0	0.04534	0	0	0	0	0	0	0	0	0	0	0	0	0
E	37	Q	0	0	0	0	-0.00281	0.09455	0	0	0	0	0	0	0	0	0	0	0	0	-0.04529	0.14834	0	0	0	0	0	0	0	0.04825	0.27962	0.23149	0.13031	-0.01139	0	0.05294	0	0	0	0	0	0	0	0	0	0	0	0	0
E	37	R	0	0	0	0	0.55151	0.27984	0	0	0	0	0	0	0	0	0	0	0	0	-0.14586	-0.56822	0	0	0	0	0	0	0	-0.12796	-0.38369	0.02196	0.06676	0.31033	0	0.08315	0	0	0	0	0	0	0	0	0	0	0	0	0
E	37	S	0	0	0	0	0.28257	0.34876	0	0	0	0	0	0	0	0	0	0	0	0	0.10283	-0.18636	0	0	0	0	0	0	0	-0.14406	-0.06334	0.32205	0.41978	0.15964	0	0.04632	0	0	0	0	0	0	0	0	0	0	0	0	0
E	37	T	0	0	0	0	0.43098	0.35714	0	0	0	0	0	0	0	0	0	0	0	0	0.12702	-0.00575	0	0	0	0	0	0	0	-0.14293	-0.00917	0.54881	0.66014	0.19742	0	0.03161	0	0	0	0	0	0	0	0	0	0	0	0	0
E	37	V	0	0	0	0	0.28826	0.59146	0	0	0	0	0	0	0	0	0	0	0	0	0.10721	-0.05747	0	0	0	0	0	0	0	-0.17012	0.26368	0.65917	0.82063	0.12517	0	0.00865	0	0	0	0	0	0	0	0	0	0	0	0	0
E	37	W	0	0	0	0	0.6475	0.1104	0	0	0	0	0	0	0	0	0	0	0	0	0.24483	0.32763	0	0	0	0	0	0	0	0.13832	0.3206	1.21292	0.87193	0.77489	0	0.20267	0	0	0	0	0	0	0	0	0	0	0	0	0
E	37	Y	0	0	0	0	0.51767	0.62144	0	0	0	0	0	0	0	0	0	0	0	0	0.17219	0.1842	0	0	0	0	0	0	0	0.00538	0.52261	1.21247	1.07891	0.40683	0	0.12818	0	0	0	0	0	0	0	0	0	0	0	0	0
C	38	A	0	0	0	-5.82908	-1.2397	-2.21192	0	0	0	0	0	0	0	0	0	0	0	0	0.17945	-3.53733	-3.55274	0	0	-4.78296	0	0	0	0	-1.29709	0.29878	-7.79053	-1.39901	0	0	0	0	0	0	0	0	0	0	0	0	0	0	0
C	38	D	0	0	0	-6.09999	-1.60984	-2.87754	0	0	0	0	0	0	0	0	0	0	0	0	0.34903	-2.8866	-3.5743	0	0	-5.2513	0	0	0	0	-1.58771	0.03238	-8.24315	-1.22354	0	0	0	0	0	0	0	0	0	0	0	0	0	0	0
C	38	E	0	0	0	-6.26439	-1.46576	-2.70447	0	0	0	0	0	0	0	0	0	0	0	0	0.58733	-2.56456	-3.8335	0	0	-5.40478	0	0	0	0	-1.2874	0.40309	-7.84233	-0.99253	0	0	0	0	0	0	0	0	0	0	0	0	0	0	0
C	38	F	0	0	0	-5.05552	-1.05106	-1.48776	0	0	0	0	0	0	0	0	0	0	0	0	0.40846	-2.43232	-3.38863	0	0	-4.10011	0	0	0	0	-0.52726	0.74926	-5.9388	-0.93147	0	0	0	0	0	0	0	0	0	0	0	0	0	0	0
C	38	G	0	0	0	-5.59994	-1.30296	-2.29347	0	0	0	0	0	0	0	0	0	0	0	0	0.29582	-3.2399	-3.46694	0	0	-4.68061	0	0	0	0	-1.28517	0.09957	-7.52003	-1.08651	0	0	0	0	0	0	0	0	0	0	0	0	0	0	0
C	38	H	0	0	0	-5.12064	-0.80091	-1.50334	0	0	0	0	0	0	0	0	0	0	0	0	0.35977	-2.84307	-2.99767	0	0	-4.21	0	0	0	0	-0.87712	0.78566	-6.15651	-1.2622	0	0	0	0	0	0	0	0	0	0	0	0	0	0	0
C	38	I	0	0	0	-5.40274	-0.93302	-1.30173	0	0	0	0	0	0	0	0	0	0	0	0	0.24884	-3.51272	-3.49128	0	0	-4.36928	0	0	0	0	-0.99112	0.50421	-6.89023	-1.42182	0	0	0	0	0	0	0	0	0	0	0	0	0	0	0
C	38	K	0	0	0	-6.09991	-1.26851	-2.42555	0	0	0	0	0	0	0	0	0	0	0	0	0.08153	-3.5009	-3.62964	0	0	-5.48169	0	0	0	0	-1.60313	0.68491	-8.29126	-1.63086	0	0	0	0	0	0	0	0	0	0	0	0	0	0	0
C	38	L	0	0	0	-5.37988	-1.02473	-1.56937	0	0	0	0	0	0	0	0	0	0	0	0	0.35829	-3.07642	-3.67944	0	0	-4.37858	0	0	0	0	-0.80206	0.52435	-6.67228	-0.98902	0	0	0	0	0	0	0	0	0	0	0	0	0	0	0
C	38	M	0	0	0	-5.76114	-1.09944	-1.80504	0	0	0	0	0	0	0	0	0	0	0	0	0.44057	-2.97004	-3.6508	0	0	-4.34798	0	0	0	0	-0.73662	0.48477	-6.84898	-1.1012	0	0	0	0	0	0	0	0	0	0	0	0	0	0	0
C	38	N	0	0	0	-5.61558	-1.09452	-2.42746	0	0	0	0	0	0	0	0	0	0	0	0	0.17254	-3.04757	-3.36151	0	0	-5.01235	0	0	0	0	-1.38339	0.25115	-7.65075	-1.43353	0	0	0	0	0	0	0	0	0	0	0	0	0	0	0
C	38	P	0	0	0	-5.90199	-1.44847	-2.22229	0	0	0	0	0	0	0	0	0	0	0	0	0.21408	-3.69354	-3.64223	0	0	-4.87004	0	0	0	0	-1.36167	0.09237	-8.08496	-1.42109	0	0	0	0	0	0	0	0	0	0	0	0	0	0	0
C	38	Q	0	0	0	-6.34696	-1.52567	-2.56546	0	0	0	0	0	0	0	0	0	0	0	0	0.2628	-2.96639	-3.87185	0	0	-5.08446	0	0	0	0	-0.99755	0.31897	-8.02809	-1.30769	0	0	0	0	0	0	0	0	0	0	0	0	0	0	0
C	38	R	0	0	0	-5.66237	-0.65516	-2.01207	0	0	0	0	0	0	0	0	0	0	0	0	0.1732	-3.61715	-3.68885	0	0	-5.31095	0	0	0	0	-1.32971	0.93165	-7.45558	-1.19533	0	0	0	0	0	0	0	0	0	0	0	0	0	0	0
C	38	S	0	0	0	-5.39888	-1.19931	-2.13959	0	0	0	0	0	0	0	0	0	0	0	0	0.20951	-3.18137	-3.15994	0	0	-4.47889	0	0	0	0	-1.25307	0.23912	-7.22838	-1.32274	0	0	0	0	0	0	0	0	0	0	0	0	0	0	0
C	38	T	0	0	0	-5.18236	-1.11856	-2.10646	0	0	0	0	0	0	0	0	0	0	0	0	0.2263	-2.84524	-3.05918	0	0	-4.39792	0	0	0	0	-1.22821	0.16973	-6.93848	-1.27352	0	0	0	0	0	0	0	0	0	0	0	0	0	0	0
C	38	V	0	0	0	-5.73509	-1.10887	-1.69192	0	0	0	0	0	0	0	0	0	0	0	0	0.37839	-3.27355	-3.86506	0	0	-4.54899	0	0	0	0	-0.8378	0.47291	-7.13368	-1.19109	0	0	0	0	0	0	0	0	0	0	0	0	0	0	0
C	38	W	0	0	0	-5.6091	-0.96566	-2.35594	0	0	0	0	0	0	0	0	0	0	0	0	0.55694	-2.78386	-3.6883	0	0	-4.87239	0	0	0	0	-0.98711	0.64535	-6.91667	-0.68991	0	0	0	0	0	0	0	0	0	0	0	0	0	0	0
C	38	Y	0	0	0	-5.19319	-0.83619	-1.50997	0	0	0	0	0	0	0	0	0	0	0	0	0.65938	-2.28999	-3.3836	0	0	-4.17216	0	0	0	0	-0.58101	0.93607	-5.67512	-0.6547	0	0	0	0	0	0	0	0	0	0	0	0	0	0	0
R	39	A	0	0	0	-0.23514	-0.86156	0	0	0	0	0	0	0	0	0	0	0	0	0.23574	0.09437	0.65291	0	0	0	0	0	0	0	0	0	-0.56962	-0.20953	-0.51078	-0.27355	-0.36599	0	0	0	0	0	0	0	0	0	0	0	0	0
R	39	C	0	0	0	3.19144	1.45822	0	0	0	0	0	0	0	0	0	0	0	0	0.30613	1.76673	3.23919	0	0	0	0	0	0	0	0	0	0.85777	4.015	5.28872	1.29386	-0.2622	0	0	0	0	0	0	0	0	0	0	0	0	0
R	39	D	0	0	0	-0.00642	-0.86018	0	0	0	0	0	0	0	0	0	0	0	0	0.82257	0.24981	1.07548	0	0	0	0	0	0	0	0	0	-0.92609	-0.44325	-0.10022	0.16709	-0.37968	0	0	0	0	0	0	0	0	0	0	0	0	0
R	39	E	0	0	0	-0.42735	-1.48467	0	0	0	0	0	0	0	0	0	0	0	0	0.90962	0.26653	1.16825	0	0	0	0	0	0	0	0	0	-1.01619	-0.78462	-0.63772	-0.01628	-0.52846	0	0	0	0	0	0	0	0	0	0	0	0	0
R	39	F	0	0	0	0.3182	-0.41787	0	0	0	0	0	0	0	0	0	0	0	0	0.54983	0.44756	1.08942	0	0	0	0	0	0	0	0	0	-0.48376	0.04296	0.61593	0.509	-0.20754	0	0	0	0	0	0	0	0	0	0	0	0	0
R	39	G	0	0	0	-0.07304	-0.60308	0	0	0	0	0	0	0	0	0	0	0	0	0.42659	0.30632	0.68563	0	0	0	0	0	0	0	0	0	-0.54878	-0.10507	-0.06666	-0.02235	-0.26616	0	0	0	0	0	0	0	0	0	0	0	0	0
R	39	H	0	0	0	0.68138	0.25034	0	0	0	0	0	0	0	0	0	0	0	0	0.11664	0.53165	0.91179	0	0	0	0	0	0	0	0	0	-0.02676	0.65516	1.05913	0.10924	-0.05203	0	0	0	0	0	0	0	0	0	0	0	0	0
R	39	I	0	0	0	0.01944	-0.57097	0	0	0	0	0	0	0	0	0	0	0	0	0.49436	0.41014	1.01887	0	0	0	0	0	0	0	0	0	-0.41316	0.12395	0.32846	0.16202	-0.25926	0	0	0	0	0	0	0	0	0	0	0	0	0
R	39	K	0	0	0	-0.00919	-0.17514	0	0	0	0	0	0	0	0	0	0	0	0	0.10629	-0.06863	0.50754	0	0	0	0	0	0	0	0	0	-0.2252	-0.01144	-0.03186	-0.20359	-0.01623	0	0	0	0	0	0	0	0	0	0	0	0	0
R	39	L	0	0	0	-0.10812	-0.827	0	0	0	0	0	0	0	0	0	0	0	0	0.55716	0.44655	0.88795	0	0	0	0	0	0	0	0	0	-0.52022	-0.24942	0.03225	0.21996	-0.31012	0	0	0	0	0	0	0	0	0	0	0	0	0
R	39	M	0	0	0	-0.55308	-1.27969	0	0	0	0	0	0	0	0	0	0	0	0	0.23654	0.11219	0.43948	0	0	0	0	0	0	0	0	0	-0.71106	-0.54424	-1.03673	-0.3531	-0.45721	0	0	0	0	0	0	0	0	0	0	0	0	0
R	39	N	0	0	0	0.1722	-0.34006	0	0	0	0	0	0	0	0	0	0	0	0	0.21946	0.17431	0.8351	0	0	0	0	0	0	0	0	0	-0.315	0.19568	0.25216	-0.02475	-0.16052	0	0	0	0	0	0	0	0	0	0	0	0	0
R	39	P	0	0	0	-0.04271	-0.73276	0	0	0	0	0	0	0	0	0	0	0	0	0.16874	0.46191	0.61974	0	0	0	0	0	0	0	0	0	-0.53377	0.06405	-0.17445	-0.25615	-0.27237	0	0	0	0	0	0	0	0	0	0	0	0	0
R	39	Q	0	0	0	-0.3459	-0.94741	0	0	0	0	0	0	0	0	0	0	0	0	0.29264	-5.44E-04	0.49716	0	0	0	0	0	0	0	0	0	-0.76821	-0.37573	-0.84277	-0.51652	-0.36379	0	0	0	0	0	0	0	0	0	0	0	0	0
R	39	S	0	0	0	0.21781	-0.23693	0	0	0	0	0	0	0	0	0	0	0	0	0.415	0.4009	0.79799	0	0	0	0	0	0	0	0	0	-0.30483	0.41172	0.54427	0.12657	-0.19543	0	0	0	0	0	0	0	0	0	0	0	0	0
R	39	T	0	0	0	0.27246	-0.52774	0	0	0	0	0	0	0	0	0	0	0	0	0.38739	0.56577	1.06646	0	0	0	0	0	0	0	0	0	-0.45376	0.39262	0.44803	-0.05565	-0.3034	0	0	0	0	0	0	0	0	0	0	0	0	0
R	39	V	0	0	0	-0.49397	-1.14216	0	0	0	0	0	0	0	0	0	0	0	0	0.34964	0.2013	0.68872	0	0	0	0	0	0	0	0	0	-0.72025	-0.55768	-0.73302	-0.191	-0.33364	0	0	0	0	0	0	0	0	0	0	0	0	0
R	39	W	0	0	0	0.40519	0.05203	0	0	0	0	0	0	0	0	0	0	0	0	0.61095	0.56233	0.93265	0	0	0	0	0	0	0	0	0	-0.19127	0.29388	1.11157	0.59876	0.07021	0	0	0	0	0	0	0	0	0	0	0	0	0
R	39	Y	0	0	0	0.3322	-0.41658	0	0	0	0	0	0	0	0	0	0	0	0	0.78193	0.55551	1.52925	0	0	0	0	0	0	0	0	0	-0.3915	0.09861	1.10279	0.90487	-0.08592	0	0	0	0	0	0	0	0	0	0	0	0	0
Y	40	A	0	-0.03843	0.08471	-0.84291	-0.19888	0	0	0	0	0	0	0	0	0	0	-0.20942	0	-0.78897	-0.25956	-0.52122	0	0	0	0	0	0	0	0	0	0	0	-0.77694	-1.2966	-0.21491	-0.12325	0	0	0	0	0	0	0	0	0	0	0	0
Y	40	C	0	-0.2153	1.19606	3.8787	1.03499	0	0	0	0	0	0	0	0	0	0	1.12596	0	0.86715	-0.32001	1.28386	0	0	0	0	0	0	0	0	0	0	0	0.68462	3.12725	-0.12577	-0.02852	0	0	0	0	0	0	0	0	0	0	0	0
Y	40	D	0	-0.06296	-0.54256	-0.64012	-0.71803	0	0	0	0	0	0	0	0	0	0	-0.03755	0	0.12186	-0.03635	0.06023	0	0	0	0	0	0	0	0	0	0	0	-0.29594	-0.88735	-0.40155	-0.1091	0	0	0	0	0	0	0	0	0	0	0	0
Y	40	E	0	-0.08684	-0.34688	-0.44528	-0.67428	0	0	0	0	0	0	0	0	0	0	0.09956	0	0.25336	0.03167	0.17738	0	0	0	0	0	0	0	0	0	0	0	-0.14845	-0.608	-0.51783	-0.16641	0	0	0	0	0	0	0	0	0	0	0	0
Y	40	F	0	0.00473	-0.14833	-0.49978	-0.20042	0	0	0	0	0	0	0	0	0	0	-0.38018	0	-0.59656	-0.16235	-0.1378	0	0	0	0	0	0	0	0	0	0	0	-0.25258	-0.78901	-0.02098	0.02722	0	0	0	0	0	0	0	0	0	0	0	0
Y	40	G	0	-0.27515	-0.1805	-0.54765	-0.08625	0	0	0	0	0	0	0	0	0	0	-0.53177	0	-0.67722	-0.10486	-0.2927	0	0	0	0	0	0	0	0	0	0	0	-0.37488	-1.04651	-0.0631	-0.00542	0	0	0	0	0	0	0	0	0	0	0	0
Y	40	H	0	-0.3462	-0.02436	-0.5281	0.05852	0	0	0	0	0	0	0	0	0	0	-0.51668	0	-0.74006	-0.17102	-0.52283	0	0	0	0	0	0	0	0	0	0	0	-0.69021	-1.15496	0.0363	-0.02023	0	0	0	0	0	0	0	0	0	0	0	0
Y	40	I	0	-0.1407	-0.18807	-1.06883	-0.20717	0	0	0	0	0	0	0	0	0	0	-0.48335	0	-0.8208	-0.20419	-0.57376	0	0	0	0	0	0	0	0	0	0	0	-0.62946	-1.51355	-0.14503	-0.07926	0	0	0	0	0	0	0	0	0	0	0	0
Y	40	K	0	-0.53208	-0.37015	-1.39608	-0.5395	0	0	0	0	0	0	0	0	0	0	-0.78264	0	-1.27461	-0.37208	-0.4673	0	0	0	0	0	0	0	0	0	0	0	-0.99782	-2.47124	-0.45763	-0.2238	0	0	0	0	0	0	0	0	0	0	0	0
Y	40	L	0	0.07386	-0.01375	-0.44777	-0.16804	0	0	0	0	0	0	0	0	0	0	-0.14013	0	-0.34234	-0.15552	-0.15227	0	0	0	0	0	0	0	0	0	0	0	-0.35155	-0.62176	-0.1239	-0.04391	0	0	0	0	0	0	0	0	0	0	0	0
Y	40	M	0	-0.23273	-0.26919	-1.13141	-0.32879	0	0	0	0	0	0	0	0	0	0	-0.42796	0	-0.87282	-0.05028	-0.67566	0	0	0	0	0	0	0	0	0	0	0	-0.52183	-1.65148	-0.29169	-0.15208	0	0	0	0	0	0	0	0	0	0	0	0
Y	40	N	0	-0.37226	-0.20454	-0.68929	-0.16725	0	0	0	0	0	0	0	0	0	0	-0.57128	0	-1.00921	-0.26813	-0.5021	0	0	0	0	0	0	0	0	0	0	0	-0.74417	-1.58986	-0.20948	-0.03186	0	0	0	0	0	0	0	0	0	0	0	0
Y	40	P	0	-0.38853	-0.38009	-0.89582	-0.25971	0	0	0	0	0	0	0	0	0	0	-0.66996	0	-1.04713	-0.20901	-0.70419	0	0	0	0	0	0	0	0	0	0	0	-0.92756	-1.84875	-0.10074	0.03648	0	0	0	0	0	0	0	0	0	0	0	0
Y	40	Q	0	0.10542	-0.15387	-0.67895	-0.49006	0	0	0	0	0	0	0	0	0	0	-0.12682	0	-0.45214	-0.15442	-0.29003	0	0	0	0	0	0	0	0	0	0	0	-0.74699	-0.98873	-0.02802	0.0497	0	0	0	0	0	0	0	0	0	0	0	0
Y	40	R	0	-0.63313	-0.30629	-0.85142	0.07842	0	0	0	0	0	0	0	0	0	0	-0.98777	0	-1.17651	-0.35535	-0.47936	0	0	0	0	0	0	0	0	0	0	0	-0.72476	-1.8969	-0.11983	-0.13467	0	0	0	0	0	0	0	0	0	0	0	0
Y	40	S	0	-0.16621	-0.21723	-0.55196	-0.1643	0	0	0	0	0	0	0	0	0	0	-0.45424	0	-0.55016	-0.19834	-0.37628	0	0	0	0	0	0	0	0	0	0	0	-0.76681	-1.14655	-0.0156	0.02148	0	0	0	0	0	0	0	0	0	0	0	0
Y	40	T	0	-0.23255	-0.17131	-0.70541	-0.06746	0	0	0	0	0	0	0	0	0	0	-0.58011	0	-0.98898	-0.22275	-0.57583	0	0	0	0	0	0	0	0	0	0	0	-0.74098	-1.45179	-0.0607	-0.00929	0	0	0	0	0	0	0	0	0	0	0	0
Y	40	V	0	-0.15257	-0.15538	-0.66455	-0.37464	0	0	0	0	0	0	0	0	0	0	-0.28191	0	-0.63441	-0.15404	-0.37199	0	0	0	0	0	0	0	0	0	0	0	-0.66338	-1.23242	-0.20758	-0.03679	0	0	0	0	0	0	0	0	0	0	0	0
Y	40	W	0	0.35225	0.0229	-0.58899	0.12425	0	0	0	0	0	0	0	0	0	0	-0.21779	0	-0.34097	-0.0677	-0.19934	0	0	0	0	0	0	0	0	0	0	0	0.09706	-0.09422	0.38557	0.15009	0	0	0	0	0	0	0	0	0	0	0	0
S	41	A	0	-0.01281	0.13723	0	-0.03316	0	0	0	0	0	0	0	0	0	0	0	0	0	0	0	0	0	0	0	0	0	0	0	0	0.04081	0	-0.01597	-0.00883	-0.05917	-0.13367	-0.12398	-0.02718	0	0	0	0	0	0	0	0	0	0
S	41	C	0	-0.29706	-0.21164	0	-0.33487	0	0	0	0	0	0	0	0	0	0	0	0	0	0	0	0	0	0	0	0	0	0	0	0	-0.10202	0	-0.07865	-0.07585	-0.33161	0.02697	-0.01529	0.09359	0	0	0	0	0	0	0	0	0	0
S	41	D	0	0.01031	-0.22061	0	-0.0809	0	0	0	0	0	0	0	0	0	0	0	0	0	0	0	0	0	0	0	0	0	0	0	0	-0.00291	0	0.02132	-0.17121	0.02591	0.14702	0.26644	0.10827	0	0	0	0	0	0	0	0	0	0
S	41	E	0	-0.28874	-0.29964	0	-0.31514	0	0	0	0	0	0	0	0	0	0	0	0	0	0	0	0	0	0	0	0	0	0	0	0	-0.02299	0	-0.0627	-0.31838	-0.36354	0.04031	0.09885	0.07782	0	0	0	0	0	0	0	0	0	0
S	41	F	0	0.06183	0.21692	0	0.15829	0	0	0	0	0	0	0	0	0	0	0	0	0	0	0	0	0	0	0	0	0	0	0	0	0.00455	0	0.14407	0.44046	0.36878	0.10629	-0.06501	0.03893	0	0	0	0	0	0	0	0	0	0
S	41	G	0	-0.114	-0.0948	0	-0.06147	0	0	0	0	0	0	0	0	0	0	0	0	0	0	0	0	0	0	0	0	0	0	0	0	0.00913	0	0.07601	-0.02771	0.05137	0.13506	0.12195	0.10993	0	0	0	0	0	0	0	0	0	0
S	41	H	0	0.15116	0.32402	0	-0.02049	0	0	0	0	0	0	0	0	0	0	0	0	0	0	0	0	0	0	0	0	0	0	0	0	0.03581	0	0.07312	0.42519	0.28234	0.09517	-0.18394	-0.05302	0	0	0	0	0	0	0	0	0	0
S	41	I	0	0.15032	0.20463	0	0.03804	0	0	0	0	0	0	0	0	0	0	0	0	0	0	0	0	0	0	0	0	0	0	0	0	0.01069	0	-0.01645	0.09535	0.13499	-0.03648	-0.01977	-0.02138	0	0	0	0	0	0	0	0	0	0
S	41	K	0	-0.16431	0.12044	0	0.04846	0	0	0	0	0	0	0	0	0	0	0	0	0	0	0	0	0	0	0	0	0	0	0	0	0.02561	0	-0.08934	-0.26195	-0.21275	-0.25658	-0.04345	-0.01715	0	0	0	0	0	0	0	0	0	0
S	41	L	0	0.13304	0.12187	0	0.09296	0	0	0	0	0	0	0	0	0	0	0	0	0	0	0	0	0	0	0	0	0	0	0	0	0.07875	0	0.09263	0.1411	0.27034	0.08525	0.04298	0.02244	0	0	0	0	0	0	0	0	0	0
S	41	M	0	0.08103	0.10466	0	0.00917	0	0	0	0	0	0	0	0	0	0	0	0	0	0	0	0	0	0	0	0	0	0	0	0	0.04189	0	0.02482	0.22868	0.23735	0.23091	-0.06942	0.06035	0	0	0	0	0	0	0	0	0	0
S	41	N	0	0.22383	0.06035	0	0.00311	0	0	0	0	0	0	0	0	0	0	0	0	0	0	0	0	0	0	0	0	0	0	0	0	-0.08318	0	-0.06959	0.13051	0.20078	0.16258	0.14726	0.02746	0	0	0	0	0	0	0	0	0	0
S	41	P	0	-0.03106	0.08407	0	-0.15305	0	0	0	0	0	0	0	0	0	0	0	0	0	0	0	0	0	0	0	0	0	0	0	0	-0.10076	0	-0.08252	0.24251	-0.11233	0.0163	-0.24053	-0.07196	0	0	0	0	0	0	0	0	0	0
S	41	Q	0	0.22076	-0.0081	0	-0.01453	0	0	0	0	0	0	0	0	0	0	0	0	0	0	0	0	0	0	0	0	0	0	0	0	-0.00892	0	-0.05479	-0.00322	0.10362	0.12016	0.10284	-0.04328	0	0	0	0	0	0	0	0	0	0
S	41	R	0	-0.01413	0.25707	0	0.3734	0	0	0	0	0	0	0	0	0	0	0	0	0	0	0	0	0	0	0	0	0	0	0	0	0.14959	0	0.23923	0.21883	0.17506	-0.23125	-0.30087	-0.1667	0	0	0	0	0	0	0	0	0	0
S	41	T	0	-0.01574	-0.01085	0	-0.12319	0	0	0	0	0	0	0	0	0	0	0	0	0	0	0	0	0	0	0	0	0	0	0	0	-0.04035	0	-0.07565	-0.04651	-0.11957	-5.64E-04	-0.03373	-0.01211	0	0	0	0	0	0	0	0	0	0
S	41	V	0	0.05066	0.101	0	-0.07765	0	0	0	0	0	0	0	0	0	0	0	0	0	0	0	0	0	0	0	0	0	0	0	0	0.00395	0	-0.02557	0.0667	0.07039	0.06097	-0.00554	0.03666	0	0	0	0	0	0	0	0	0	0
S	41	W	0	0.49718	0.31391	0	0.21005	0	0	0	0	0	0	0	0	0	0	0	0	0	0	0	0	0	0	0	0	0	0	0	0	0.03273	0	0.14343	0.56106	0.67737	0.28245	0.00507	-0.01379	0	0	0	0	0	0	0	0	0	0
S	41	Y	0	0.3993	0.31523	0	0.41849	0	0	0	0	0	0	0	0	0	0	0	0	0	0	0	0	0	0	0	0	0	0	0	0	0.08847	0	0.23828	0.58392	0.87632	0.26815	0.19759	0.11953	0	0	0	0	0	0	0	0	0	0
P	42	A	0	-0.02389	0	0	0	0	0	0	0	0	0	0	0	0	0	0	0	0	0	0	0	0	0	0	0	0	0	0	0	0	0	0	-0.08088	-0.03764	-0.15	-0.06912	-0.12612	-0.11235	0	0	0	0	0	0	0	0	0
P	42	C	0	0.24725	0	0	0	0	0	0	0	0	0	0	0	0	0	0	0	0	0	0	0	0	0	0	0	0	0	0	0	0	0	0	0.07037	0.28887	0.18664	0.11629	-0.06061	-0.10221	0	0	0	0	0	0	0	0	0
P	42	D	0	0.09109	0	0	0	0	0	0	0	0	0	0	0	0	0	0	0	0	0	0	0	0	0	0	0	0	0	0	0	0	0	0	-0.11907	0.25878	0.41648	0.53556	0.32537	0.1577	0	0	0	0	0	0	0	0	0
P	42	E	0	-0.07748	0	0	0	0	0	0	0	0	0	0	0	0	0	0	0	0	0	0	0	0	0	0	0	0	0	0	0	0	0	0	-0.20389	0.03521	0.19574	0.39964	0.27323	0.16052	0	0	0	0	0	0	0	0	0
P	42	F	0	0.20708	0	0	0	0	0	0	0	0	0	0	0	0	0	0	0	0	0	0	0	0	0	0	0	0	0	0	0	0	0	0	0.04773	0.22908	0.1876	0.13984	-0.01948	-0.04148	0	0	0	0	0	0	0	0	0
P	42	G	0	0.09872	0	0	0	0	0	0	0	0	0	0	0	0	0	0	0	0	0	0	0	0	0	0	0	0	0	0	0	0	0	0	0.0183	0.23335	0.2603	0.242	0.16158	0.02694	0	0	0	0	0	0	0	0	0
P	42	H	0	0.04285	0	0	0	0	0	0	0	0	0	0	0	0	0	0	0	0	0	0	0	0	0	0	0	0	0	0	0	0	0	0	0.01953	0.113	0.05876	0.03923	0.0159	-0.05425	0	0	0	0	0	0	0	0	0
P	42	I	0	0.15567	0	0	0	0	0	0	0	0	0	0	0	0	0	0	0	0	0	0	0	0	0	0	0	0	0	0	0	0	0	0	0.04798	0.24668	0.27451	0.22653	0.11884	0.02783	0	0	0	0	0	0	0	0	0
P	42	K	0	-0.02188	0	0	0	0	0	0	0	0	0	0	0	0	0	0	0	0	0	0	0	0	0	0	0	0	0	0	0	0	0	0	-0.04564	-0.03673	-0.1299	-0.08425	-0.10802	-0.09315	0	0	0	0	0	0	0	0	0
P	42	L	0	0.06406	0	0	0	0	0	0	0	0	0	0	0	0	0	0	0	0	0	0	0	0	0	0	0	0	0	0	0	0	0	0	-0.02906	0.07325	0.03354	0.0626	-0.03052	-0.03972	0	0	0	0	0	0	0	0	0
P	42	M	0	-0.12057	0	0	0	0	0	0	0	0	0	0	0	0	0	0	0	0	0	0	0	0	0	0	0	0	0	0	0	0	0	0	-0.08646	-0.18585	-0.32589	-0.23943	-0.20532	-0.14005	0	0	0	0	0	0	0	0	0
P	42	N	0	0.21496	0	0	0	0	0	0	0	0	0	0	0	0	0	0	0	0	0	0	0	0	0	0	0	0	0	0	0	0	0	0	0.08281	0.29424	0.27421	0.19141	0.05926	-0.02002	0	0	0	0	0	0	0	0	0
P	42	Q	0	0.09905	0	0	0	0	0	0	0	0	0	0	0	0	0	0	0	0	0	0	0	0	0	0	0	0	0	0	0	0	0	0	0.01702	0.15011	0.10434	0.08731	0.00527	-0.04577	0	0	0	0	0	0	0	0	0
P	42	R	0	-0.04578	0	0	0	0	0	0	0	0	0	0	0	0	0	0	0	0	0	0	0	0	0	0	0	0	0	0	0	0	0	0	0.01117	-0.23636	-0.51076	-0.52193	-0.46498	-0.27439	0	0	0	0	0	0	0	0	0
P	42	S	0	0.17787	0	0	0	0	0	0	0	0	0	0	0	0	0	0	0	0	0	0	0	0	0	0	0	0	0	0	0	0	0	0	0.03016	0.28995	0.29223	0.26207	0.11435	0.00228	0	0	0	0	0	0	0	0	0
P	42	T	0	0.06397	0	0	0	0	0	0	0	0	0	0	0	0	0	0	0	0	0	0	0	0	0	0	0	0	0	0	0	0	0	0	-0.04126	0.14907	0.25951	0.30078	0.19554	0.11042	0	0	0	0	0	0	0	0	0
P	42	V	0	0.01032	0	0	0	0	0	0	0	0	0	0	0	0	0	0	0	0	0	0	0	0	0	0	0	0	0	0	0	0	0	0	-0.02552	0.08166	0.09711	0.12265	0.08678	0.01545	0	0	0	0	0	0	0	0	0
P	42	W	0	0.36299	0	0	0	0	0	0	0	0	0	0	0	0	0	0	0	0	0	0	0	0	0	0	0	0	0	0	0	0	0	0	0.21366	0.38516	0.34894	0.13528	-0.01405	-0.03621	0	0	0	0	0	0	0	0	0
P	42	Y	0	0.25831	0	0	0	0	0	0	0	0	0	0	0	0	0	0	0	0	0	0	0	0	0	0	0	0	0	0	0	0	0	0	0.08016	0.26471	0.25137	0.17121	-0.00694	-0.01335	0	0	0	0	0	0	0	0	0
K	43	A	0	-0.01326	0	0	-0.11381	0	0	0	0	0	0	0	0	0	0	0	0	0	0	0	0	0	0	0	0	0	0	0	0	0	0	0	0	0.11005	0.21383	0.23583	0.24908	0.12577	0.1358	0	0	0	0	0	0	0	0
K	43	C	0	0.04892	0	0	-0.14635	0	0	0	0	0	0	0	0	0	0	0	0	0	0	0	0	0	0	0	0	0	0	0	0	0	0	0	0	0.23125	0.48834	0.46489	0.41597	0.23365	0.1229	0	0	0	0	0	0	0	0
K	43	D	0	-0.09057	0	0	-0.20525	0	0	0	0	0	0	0	0	0	0	0	0	0	0	0	0	0	0	0	0	0	0	0	0	0	0	0	0	0.02832	0.35899	0.50732	0.59789	0.479	0.35358	0	0	0	0	0	0	0	0
K	43	E	0	-0.1591	0	0	-0.21649	0	0	0	0	0	0	0	0	0	0	0	0	0	0	0	0	0	0	0	0	0	0	0	0	0	0	0	0	-0.1453	0.16615	0.24908	0.4082	0.3944	0.29944	0	0	0	0	0	0	0	0
K	43	F	0	0.19625	0	0	-0.05477	0	0	0	0	0	0	0	0	0	0	0	0	0	0	0	0	0	0	0	0	0	0	0	0	0	0	0	0	0.39736	0.50821	0.68343	0.48717	0.28607	0.22998	0	0	0	0	0	0	0	0
K	43	G	0	0.10971	0	0	-0.10866	0	0	0	0	0	0	0	0	0	0	0	0	0	0	0	0	0	0	0	0	0	0	0	0	0	0	0	0	0.31521	0.55096	0.67513	0.56541	0.35991	0.23283	0	0	0	0	0	0	0	0
K	43	H	0	0.09546	0	0	-0.1081	0	0	0	0	0	0	0	0	0	0	0	0	0	0	0	0	0	0	0	0	0	0	0	0	0	0	0	0	0.26687	0.33911	0.36474	0.26928	0.09787	0.13374	0	0	0	0	0	0	0	0
K	43	I	0	0.00629	0	0	-0.13824	0	0	0	0	0	0	0	0	0	0	0	0	0	0	0	0	0	0	0	0	0	0	0	0	0	0	0	0	0.14262	0.27664	0.3377	0.3314	0.19507	0.19929	0	0	0	0	0	0	0	0
K	43	L	0	-0.00324	0	0	-0.18313	0	0	0	0	0	0	0	0	0	0	0	0	0	0	0	0	0	0	0	0	0	0	0	0	0	0	0	0	0.0765	0.29921	0.34219	0.34543	0.2657	0.2261	0	0	0	0	0	0	0	0
K	43	M	0	-0.10717	0	0	-0.17889	0	0	0	0	0	0	0	0	0	0	0	0	0	0	0	0	0	0	0	0	0	0	0	0	0	0	0	0	-0.09659	0.15979	0.25276	0.35993	0.34936	0.27187	0	0	0	0	0	0	0	0
K	43	N	0	0.20911	0	0	0.01718	0	0	0	0	0	0	0	0	0	0	0	0	0	0	0	0	0	0	0	0	0	0	0	0	0	0	0	0	0.38035	0.40777	0.60433	0.39522	0.22398	0.17937	0	0	0	0	0	0	0	0
K	43	P	0	0.1648	0	0	-0.09548	0	0	0	0	0	0	0	0	0	0	0	0	0	0	0	0	0	0	0	0	0	0	0	0	0	0	0	0	0.39777	0.43845	0.46778	0.30299	0.07003	0.12483	0	0	0	0	0	0	0	0
K	43	Q	0	0.25881	0	0	-0.01469	0	0	0	0	0	0	0	0	0	0	0	0	0	0	0	0	0	0	0	0	0	0	0	0	0	0	0	0	0.41913	0.40768	0.62937	0.37055	0.21023	0.23638	0	0	0	0	0	0	0	0
K	43	R	0	0.0989	0	0	0.00977	0	0	0	0	0	0	0	0	0	0	0	0	0	0	0	0	0	0	0	0	0	0	0	0	0	0	0	0	0.12922	-0.0301	0.06167	-0.03721	-0.06755	0.08201	0	0	0	0	0	0	0	0
K	43	S	0	0.2394	0	0	-0.00586	0	0	0	0	0	0	0	0	0	0	0	0	0	0	0	0	0	0	0	0	0	0	0	0	0	0	0	0	0.4053	0.42832	0.5234	0.28399	0.11809	0.10095	0	0	0	0	0	0	0	0
K	43	T	0	0.2124	0	0	-0.0021	0	0	0	0	0	0	0	0	0	0	0	0	0	0	0	0	0	0	0	0	0	0	0	0	0	0	0	0	0.37094	0.37808	0.56981	0.35739	0.19887	0.19383	0	0	0	0	0	0	0	0
K	43	V	0	0.06235	0	0	-0.12465	0	0	0	0	0	0	0	0	0	0	0	0	0	0	0	0	0	0	0	0	0	0	0	0	0	0	0	0	0.1643	0.34275	0.37839	0.31603	0.21408	0.16027	0	0	0	0	0	0	0	0
K	43	W	0	0.40438	0	0	0.0305	0	0	0	0	0	0	0	0	0	0	0	0	0	0	0	0	0	0	0	0	0	0	0	0	0	0	0	0	0.60653	0.57938	0.85397	0.44958	0.24744	0.24409	0	0	0	0	0	0	0	0
K	43	Y	0	0.11834	0	0	-0.10545	0	0	0	0	0	0	0	0	0	0	0	0	0	0	0	0	0	0	0	0	0	0	0	0	0	0	0	0	0.31383	0.55596	0.7202	0.60186	0.40637	0.2697	0	0	0	0	0	0	0	0
T	44	A	0	0	0	0	0	0	0	0	0	0	0	0	0	0	0	0	0	0	0	0	0	0	0	0	0	0	0	0	0	0	0	0	0	-0.08206	-0.2161	-0.02836	-0.02836	0.0537	0.18774	0	0	0	0	0	0	0	0
T	44	C	0	0	0	0	0	0	0	0	0	0	0	0	0	0	0	0	0	0	0	0	0	0	0	0	0	0	0	0	0	0	0	0	0	0.01424	-0.09652	0.05156	0.05156	0.03732	0.14808	0	0	0	0	0	0	0	0
T	44	D	0	0	0	0	0	0	0	0	0	0	0	0	0	0	0	0	0	0	0	0	0	0	0	0	0	0	0	0	0	0	0	0	0	0.08279	0.19484	0.52879	0.52879	0.44601	0.33397	0	0	0	0	0	0	0	0
T	44	E	0	0	0	0	0	0	0	0	0	0	0	0	0	0	0	0	0	0	0	0	0	0	0	0	0	0	0	0	0	0	0	0	0	0.01742	0.1347	0.53865	0.53865	0.52121	0.40394	0	0	0	0	0	0	0	0
T	44	F	0	0	0	0	0	0	0	0	0	0	0	0	0	0	0	0	0	0	0	0	0	0	0	0	0	0	0	0	0	0	0	0	0	-0.00404	-0.06657	0.15058	0.15058	0.15462	0.21715	0	0	0	0	0	0	0	0
T	44	G	0	0	0	0	0	0	0	0	0	0	0	0	0	0	0	0	0	0	0	0	0	0	0	0	0	0	0	0	0	0	0	0	0	0.01236	-0.04596	0.1034	0.1034	0.09103	0.14936	0	0	0	0	0	0	0	0
T	44	I	0	0	0	0	0	0	0	0	0	0	0	0	0	0	0	0	0	0	0	0	0	0	0	0	0	0	0	0	0	0	0	0	0	0.03467	-0.06999	0.16617	0.16617	0.1315	0.23616	0	0	0	0	0	0	0	0
T	44	K	0	0	0	0	0	0	0	0	0	0	0	0	0	0	0	0	0	0	0	0	0	0	0	0	0	0	0	0	0	0	0	0	0	-0.17653	-0.31582	-0.10287	-0.10287	0.07365	0.21295	0	0	0	0	0	0	0	0
T	44	L	0	0	0	0	0	0	0	0	0	0	0	0	0	0	0	0	0	0	0	0	0	0	0	0	0	0	0	0	0	0	0	0	0	-0.04058	-0.09644	0.1653	0.1653	0.2059	0.26176	0	0	0	0	0	0	0	0
T	44	M	0	0	0	0	0	0	0	0	0	0	0	0	0	0	0	0	0	0	0	0	0	0	0	0	0	0	0	0	0	0	0	0	0	-0.11933	-0.27209	-0.15023	-0.15023	-0.0309	0.12186	0	0	0	0	0	0	0	0
T	44	N	0	0	0	0	0	0	0	0	0	0	0	0	0	0	0	0	0	0	0	0	0	0	0	0	0	0	0	0	0	0	0	0	0	0.04217	-0.04663	0.05758	0.05758	0.0154	0.10421	0	0	0	0	0	0	0	0
T	44	R	0	0	0	0	0	0	0	0	0	0	0	0	0	0	0	0	0	0	0	0	0	0	0	0	0	0	0	0	0	0	0	0	0	-0.14229	-0.44118	-0.29514	-0.29514	-0.15285	0.14601	0	0	0	0	0	0	0	0
T	44	S	0	0	0	0	0	0	0	0	0	0	0	0	0	0	0	0	0	0	0	0	0	0	0	0	0	0	0	0	0	0	0	0	0	0.06759	-0.09178	-0.02359	-0.02359	-0.09117	0.0682	0	0	0	0	0	0	0	0
T	44	V	0	0	0	0	0	0	0	0	0	0	0	0	0	0	0	0	0	0	0	0	0	0	0	0	0	0	0	0	0	0	0	0	0	-0.06509	-0.1513	-0.0188	-0.0188	0.04629	0.1325	0	0	0	0	0	0	0	0
T	44	W	0	0	0	0	0	0	0	0	0	0	0	0	0	0	0	0	0	0	0	0	0	0	0	0	0	0	0	0	0	0	0	0	0	0.10937	0.04285	0.36985	0.36985	0.26048	0.32701	0	0	0	0	0	0	0	0
T	44	Y	0	0	0	0	0	0	0	0	0	0	0	0	0	0	0	0	0	0	0	0	0	0	0	0	0	0	0	0	0	0	0	0	0	0.10432	0.05205	0.28806	0.28806	0.18374	0.23601	0	0	0	0	0	0	0	0
K	45	A	0	0	0	0	0	0	0	0	0	0	0	0	0	0	0	0	0	0	0	0	0	0	0	0	0	0	0	0	0	0	0	0	0	0	-0.01002	0.12577	0.12577	0.2862	0.29624	0.16044	0.16044	0	0	0	0	0	0
K	45	C	0	0	0	0	0	0	0	0	0	0	0	0	0	0	0	0	0	0	0	0	0	0	0	0	0	0	0	0	0	0	0	0	0	0	0.11074	0.23365	0.23365	0.51876	0.40801	0.28511	0.28511	0	0	0	0	0	0
K	45	D	0	0	0	0	0	0	0	0	0	0	0	0	0	0	0	0	0	0	0	0	0	0	0	0	0	0	0	0	0	0	0	0	0	0	0.12542	0.479	0.479	0.77946	0.65404	0.30046	0.30046	0	0	0	0	0	0
K	45	E	0	0	0	0	0	0	0	0	0	0	0	0	0	0	0	0	0	0	0	0	0	0	0	0	0	0	0	0	0	0	0	0	0	0	0.09496	0.3944	0.3944	0.66133	0.56638	0.26694	0.26694	0	0	0	0	0	0
K	45	F	0	0	0	0	0	0	0	0	0	0	0	0	0	0	0	0	0	0	0	0	0	0	0	0	0	0	0	0	0	0	0	0	0	0	0.05608	0.28607	0.28607	0.53788	0.48179	0.25181	0.25181	0	0	0	0	0	0
K	45	G	0	0	0	0	0	0	0	0	0	0	0	0	0	0	0	0	0	0	0	0	0	0	0	0	0	0	0	0	0	0	0	0	0	0	0.12708	0.35991	0.35991	0.59956	0.47248	0.23966	0.23966	0	0	0	0	0	0
K	45	H	0	0	0	0	0	0	0	0	0	0	0	0	0	0	0	0	0	0	0	0	0	0	0	0	0	0	0	0	0	0	0	0	0	0	-0.03587	0.09787	0.09787	0.33808	0.37394	0.24021	0.24021	0	0	0	0	0	0
K	45	I	0	0	0	0	0	0	0	0	0	0	0	0	0	0	0	0	0	0	0	0	0	0	0	0	0	0	0	0	0	0	0	0	0	0	-0.00422	0.19507	0.19507	0.37013	0.37437	0.17506	0.17506	0	0	0	0	0	0
K	45	L	0	0	0	0	0	0	0	0	0	0	0	0	0	0	0	0	0	0	0	0	0	0	0	0	0	0	0	0	0	0	0	0	0	0	0.03959	0.2657	0.2657	0.44794	0.40835	0.18225	0.18225	0	0	0	0	0	0
K	45	M	0	0	0	0	0	0	0	0	0	0	0	0	0	0	0	0	0	0	0	0	0	0	0	0	0	0	0	0	0	0	0	0	0	0	0.07748	0.34936	0.34936	0.55549	0.47799	0.20613	0.20613	0	0	0	0	0	0
K	45	N	0	0	0	0	0	0	0	0	0	0	0	0	0	0	0	0	0	0	0	0	0	0	0	0	0	0	0	0	0	0	0	0	0	0	0.04461	0.22398	0.22398	0.46321	0.41862	0.23923	0.23923	0	0	0	0	0	0
K	45	P	0	0	0	0	0	0	0	0	0	0	0	0	0	0	0	0	0	0	0	0	0	0	0	0	0	0	0	0	0	0	0	0	0	0	-0.05481	0.07003	0.07003	0.31226	0.36709	0.24225	0.24225	0	0	0	0	0	0
K	45	Q	0	0	0	0	0	0	0	0	0	0	0	0	0	0	0	0	0	0	0	0	0	0	0	0	0	0	0	0	0	0	0	0	0	0	-0.02614	0.21023	0.21023	0.38747	0.41362	0.17724	0.17724	0	0	0	0	0	0
K	45	R	0	0	0	0	0	0	0	0	0	0	0	0	0	0	0	0	0	0	0	0	0	0	0	0	0	0	0	0	0	0	0	0	0	0	-0.14955	-0.06755	-0.06755	0.14937	0.29893	0.21693	0.21693	0	0	0	0	0	0
K	45	S	0	0	0	0	0	0	0	0	0	0	0	0	0	0	0	0	0	0	0	0	0	0	0	0	0	0	0	0	0	0	0	0	0	0	0.01715	0.11809	0.11809	0.29295	0.27581	0.17485	0.17485	0	0	0	0	0	0
K	45	T	0	0	0	0	0	0	0	0	0	0	0	0	0	0	0	0	0	0	0	0	0	0	0	0	0	0	0	0	0	0	0	0	0	0	0.00504	0.19887	0.19887	0.37148	0.36644	0.17262	0.17262	0	0	0	0	0	0
K	45	V	0	0	0	0	0	0	0	0	0	0	0	0	0	0	0	0	0	0	0	0	0	0	0	0	0	0	0	0	0	0	0	0	0	0	0.0538	0.21408	0.21408	0.4175	0.36368	0.20341	0.20341	0	0	0	0	0	0
K	45	W	0	0	0	0	0	0	0	0	0	0	0	0	0	0	0	0	0	0	0	0	0	0	0	0	0	0	0	0	0	0	0	0	0	0	0.00335	0.24744	0.24744	0.57477	0.57142	0.32733	0.32733	0	0	0	0	0	0
K	45	Y	0	0	0	0	0	0	0	0	0	0	0	0	0	0	0	0	0	0	0	0	0	0	0	0	0	0	0	0	0	0	0	0	0	0	0.13667	0.40637	0.40637	0.66036	0.52368	0.25398	0.25398	0	0	0	0	0	0
R	46	A	0	0	0	0	0	0	0	0	0	0	0	0	0	0	0	0	0	0	0	0	0	0	0	0	0	0	0	0	0	0	0	0	0	0	0	0.16202	0.16202	0.22225	0.42843	0.06166	0.09741	0.12525	0	0.07169	0	0	0
R	46	C	0	0	0	0	0	0	0	0	0	0	0	0	0	0	0	0	0	0	0	0	0	0	0	0	0	0	0	0	0	0	0	0	0	0	0	0.17218	0.17218	0.3287	0.32893	0.12918	0.22079	0.04969	0	0.08458	0	0	0
R	46	D	0	0	0	0	0	0	0	0	0	0	0	0	0	0	0	0	0	0	0	0	0	0	0	0	0	0	0	0	0	0	0	0	0	0	0	0.43209	0.43209	0.65717	0.8375	0.23906	0.20274	0.08499	0	0.19604	0	0	0
R	46	E	0	0	0	0	0	0	0	0	0	0	0	0	0	0	0	0	0	0	0	0	0	0	0	0	0	0	0	0	0	0	0	0	0	0	0	0.43491	0.43491	0.59464	0.71693	0.10085	0.122	0.09262	0	0.15935	0	0	0
R	46	F	0	0	0	0	0	0	0	0	0	0	0	0	0	0	0	0	0	0	0	0	0	0	0	0	0	0	0	0	0	0	0	0	0	0	0	0.23291	0.23291	0.37116	0.9014	0.50513	0.33512	0.33831	0	0.21046	0	0	0
R	46	G	0	0	0	0	0	0	0	0	0	0	0	0	0	0	0	0	0	0	0	0	0	0	0	0	0	0	0	0	0	0	0	0	0	0	0	0.30134	0.30134	0.45599	0.65962	0.24097	0.17559	0.05821	0	0.11147	0	0	0
R	46	H	0	0	0	0	0	0	0	0	0	0	0	0	0	0	0	0	0	0	0	0	0	0	0	0	0	0	0	0	0	0	0	0	0	0	0	0.22014	0.22014	0.22416	0.40048	0.04984	0.04661	0.03027	0	0.03297	0	0	0
R	46	I	0	0	0	0	0	0	0	0	0	0	0	0	0	0	0	0	0	0	0	0	0	0	0	0	0	0	0	0	0	0	0	0	0	0	0	0.30223	0.30223	0.47919	0.8025	0.32659	0.28937	0.17577	0	0.07829	0	0	0
R	46	K	0	0	0	0	0	0	0	0	0	0	0	0	0	0	0	0	0	0	0	0	0	0	0	0	0	0	0	0	0	0	0	0	0	0	0	0.18124	0.18124	0.147	-0.39812	-0.46958	-0.11478	-0.21701	0	-0.38277	0	0	0
R	46	L	0	0	0	0	0	0	0	0	0	0	0	0	0	0	0	0	0	0	0	0	0	0	0	0	0	0	0	0	0	0	0	0	0	0	0	0.23468	0.23468	0.33638	0.76735	0.33658	0.25509	0.32043	0	0.19148	0	0	0
R	46	M	0	0	0	0	0	0	0	0	0	0	0	0	0	0	0	0	0	0	0	0	0	0	0	0	0	0	0	0	0	0	0	0	0	0	0	0.13434	0.13434	0.15731	0.27616	-0.04262	0.02408	0.06459	0	0.01916	0	0	0
R	46	N	0	0	0	0	0	0	0	0	0	0	0	0	0	0	0	0	0	0	0	0	0	0	0	0	0	0	0	0	0	0	0	0	0	0	0	0.25437	0.25437	0.43883	0.43555	0.10697	0.23476	-0.02364	0	-0.02797	0	0	0
R	46	P	0	0	0	0	0	0	0	0	0	0	0	0	0	0	0	0	0	0	0	0	0	0	0	0	0	0	0	0	0	0	0	0	0	0	0	0.27439	0.27439	0.37248	0.45298	0.09226	0.19574	0.09048	0	-0.03256	0	0	0
R	46	Q	0	0	0	0	0	0	0	0	0	0	0	0	0	0	0	0	0	0	0	0	0	0	0	0	0	0	0	0	0	0	0	0	0	0	0	0.22862	0.22862	0.31673	0.55763	0.15897	0.17386	0.10785	0	0.00431	0	0	0
R	46	S	0	0	0	0	0	0	0	0	0	0	0	0	0	0	0	0	0	0	0	0	0	0	0	0	0	0	0	0	0	0	0	0	0	0	0	0.27666	0.27666	0.48656	0.74533	0.38339	0.29869	0.16839	0	0.12875	0	0	0
R	46	T	0	0	0	0	0	0	0	0	0	0	0	0	0	0	0	0	0	0	0	0	0	0	0	0	0	0	0	0	0	0	0	0	0	0	0	0.38483	0.38483	0.52712	0.75345	0.2631	0.18207	0.07281	0	0.09142	0	0	0
R	46	V	0	0	0	0	0	0	0	0	0	0	0	0	0	0	0	0	0	0	0	0	0	0	0	0	0	0	0	0	0	0	0	0	0	0	0	0.28984	0.28984	0.36704	0.6199	0.18481	0.16069	0.18149	0	0.09089	0	0	0
R	46	W	0	0	0	0	0	0	0	0	0	0	0	0	0	0	0	0	0	0	0	0	0	0	0	0	0	0	0	0	0	0	0	0	0	0	0	0.23817	0.23817	0.48983	1.06429	0.65682	0.42471	0.28588	0	0.25429	0	0	0
R	46	Y	0	0	0	0	0	0	0	0	0	0	0	0	0	0	0	0	0	0	0	0	0	0	0	0	0	0	0	0	0	0	0	0	0	0	0	0.26104	0.26104	0.50766	0.96662	0.56813	0.43567	0.3105	0	0.17759	0	0	0
S	47	A	0	0	0	0	0	0	0	0	0	0	0	0	0	0	0	0	0	0	0	0	0	0	0	0	0	0	0	0	0	0	0	0	0	0	0	0	0	-0.06122	0.23011	1.72012	0.13207	1.03886	0	0.4173	0	0.47578	1.69718
S	47	C	0	0	0	0	0	0	0	0	0	0	0	0	0	0	0	0	0	0	0	0	0	0	0	0	0	0	0	0	0	0	0	0	0	0	0	0	0	-0.12166	0.22061	1.59272	0.08102	1.036	0	0.48458	0	0.55285	1.587
S	47	E	0	0	0	0	0	0	0	0	0	0	0	0	0	0	0	0	0	0	0	0	0	0	0	0	0	0	0	0	0	0	0	0	0	0	0	0	0	0.23001	0.86025	1.0644	0.32821	0.44923	0	0.78183	0	-0.05287	0.08821
S	47	F	0	0	0	0	0	0	0	0	0	0	0	0	0	0	0	0	0	0	0	0	0	0	0	0	0	0	0	0	0	0	0	0	0	0	0	0	0	0.03598	0.38188	2.15573	0.35886	1.24725	0	0.45332	0	0.65975	2.07809
S	47	G	0	0	0	0	0	0	0	0	0	0	0	0	0	0	0	0	0	0	0	0	0	0	0	0	0	0	0	0	0	0	0	0	0	0	0	0	0	0.09347	0.22976	-0.09684	0.10172	-0.05728	0	0.13639	0	-0.12994	-0.48952
S	47	H	0	0	0	0	0	0	0	0	0	0	0	0	0	0	0	0	0	0	0	0	0	0	0	0	0	0	0	0	0	0	0	0	0	0	0	0	0	0.02732	0.39265	1.41988	0.2322	0.53121	0	0.30638	0	0.46183	0.95796
S	47	I	0	0	0	0	0	0	0	0	0	0	0	0	0	0	0	0	0	0	0	0	0	0	0	0	0	0	0	0	0	0	0	0	0	0	0	0	0	-0.00584	0.17325	2.19745	0.16553	1.09758	0	0.3428	0	0.63128	2.49444
S	47	K	0	0	0	0	0	0	0	0	0	0	0	0	0	0	0	0	0	0	0	0	0	0	0	0	0	0	0	0	0	0	0	0	0	0	0	0	0	-0.17374	-0.70267	-0.90027	-0.41914	-0.69268	0	-0.53693	0	-0.43881	-0.0552
S	47	L	0	0	0	0	0	0	0	0	0	0	0	0	0	0	0	0	0	0	0	0	0	0	0	0	0	0	0	0	0	0	0	0	0	0	0	0	0	0.04282	0.70592	3.57376	0.39588	2.01114	0	0.90352	0	0.86051	3.53254
S	47	M	0	0	0	0	0	0	0	0	0	0	0	0	0	0	0	0	0	0	0	0	0	0	0	0	0	0	0	0	0	0	0	0	0	0	0	0	0	0.14806	0.58049	1.95536	0.32152	0.89606	0	0.42785	0	0.45978	1.59348
S	47	N	0	0	0	0	0	0	0	0	0	0	0	0	0	0	0	0	0	0	0	0	0	0	0	0	0	0	0	0	0	0	0	0	0	0	0	0	0	-0.06978	-0.20671	-0.60616	-0.07522	-0.29562	0	-0.28379	0	-0.141	-0.55736
S	47	P	0	0	0	0	0	0	0	0	0	0	0	0	0	0	0	0	0	0	0	0	0	0	0	0	0	0	0	0	0	0	0	0	0	0	0	0	0	-0.01066	0.16758	0.51626	0.29055	0.37945	0	0.13309	0	0.15635	0.20679
S	47	Q	0	0	0	0	0	0	0	0	0	0	0	0	0	0	0	0	0	0	0	0	0	0	0	0	0	0	0	0	0	0	0	0	0	0	0	0	0	0.04393	0.25164	0.99747	0.32131	0.55178	0	0.2242	0	0.40143	0.55008
S	47	R	0	0	0	0	0	0	0	0	0	0	0	0	0	0	0	0	0	0	0	0	0	0	0	0	0	0	0	0	0	0	0	0	0	0	0	0	0	-0.15699	-0.01224	1.13666	-0.00862	0.46246	0	0.08621	0	0.20353	1.24455
S	47	T	0	0	0	0	0	0	0	0	0	0	0	0	0	0	0	0	0	0	0	0	0	0	0	0	0	0	0	0	0	0	0	0	0	0	0	0	0	-0.0244	0.33248	0.85722	0.10744	0.36107	0	0.31438	0	0.18978	0.54838
S	47	V	0	0	0	0	0	0	0	0	0	0	0	0	0	0	0	0	0	0	0	0	0	0	0	0	0	0	0	0	0	0	0	0	0	0	0	0	0	0.04431	0.22399	2.14041	0.27557	1.18864	0	0.35344	0	0.57683	2.34795
S	47	W	0	0	0	0	0	0	0	0	0	0	0	0	0	0	0	0	0	0	0	0	0	0	0	0	0	0	0	0	0	0	0	0	0	0	0	0	0	0.13064	0.55037	2.12066	0.6516	1.36337	0	0.4238	0	0.83627	1.42549
S	47	Y	0	0	0	0	0	0	0	0	0	0	0	0	0	0	0	0	0	0	0	0	0	0	0	0	0	0	0	0	0	0	0	0	0	0	0	0	0	0.19834	0.59996	2.01382	0.50859	1.0154	0	0.48382	0	0.57729	1.39449
P	48	A	0	0	0	0	0	0	0	0	0	0	0	0	0	0	0	0	0	0	0	0	0	0	0	0	0	0	0	0	0	0	0	0	0	0	0	0	0	0.00581	0.10105	0.1813	0.33819	0.25181	0.15689	0	0.08057	0.23715	0
P	48	C	0	0	0	0	0	0	0	0	0	0	0	0	0	0	0	0	0	0	0	0	0	0	0	0	0	0	0	0	0	0	0	0	0	0	0	0	0	-0.05183	-0.05923	0.12562	0.45161	0.33013	0.326	0	0.17332	0.51086	0
P	48	D	0	0	0	0	0	0	0	0	0	0	0	0	0	0	0	0	0	0	0	0	0	0	0	0	0	0	0	0	0	0	0	0	0	0	0	0	0	0.22249	0.33698	0.3104	0.35605	0.06373	0.04563	0	0.06982	0.01907	0
P	48	E	0	0	0	0	0	0	0	0	0	0	0	0	0	0	0	0	0	0	0	0	0	0	0	0	0	0	0	0	0	0	0	0	0	0	0	0	0	0.21284	0.35035	0.28273	0.22923	0.06583	-0.05348	0	-0.04942	-0.1211	0
P	48	F	0	0	0	0	0	0	0	0	0	0	0	0	0	0	0	0	0	0	0	0	0	0	0	0	0	0	0	0	0	0	0	0	0	0	0	0	0	0.13443	0.28304	0.4846	0.84688	0.55379	0.3623	0	0.15867	0.56386	0
P	48	G	0	0	0	0	0	0	0	0	0	0	0	0	0	0	0	0	0	0	0	0	0	0	0	0	0	0	0	0	0	0	0	0	0	0	0	0	0	-0.00224	0.04218	0.08901	0.29725	0.13017	0.20825	0	0.16931	0.25506	0
P	48	H	0	0	0	0	0	0	0	0	0	0	0	0	0	0	0	0	0	0	0	0	0	0	0	0	0	0	0	0	0	0	0	0	0	0	0	0	0	-0.03344	-0.0386	0.12103	0.50608	0.32988	0.38505	0	0.20963	0.54468	0
P	48	I	0	0	0	0	0	0	0	0	0	0	0	0	0	0	0	0	0	0	0	0	0	0	0	0	0	0	0	0	0	0	0	0	0	0	0	0	0	0.02456	0.09509	0.20979	0.49358	0.37205	0.28379	0	0.09696	0.39849	0
P	48	K	0	0	0	0	0	0	0	0	0	0	0	0	0	0	0	0	0	0	0	0	0	0	0	0	0	0	0	0	0	0	0	0	0	0	0	0	0	-0.08105	-0.21034	-0.32811	-0.53396	-0.38293	-0.20585	0	-0.06998	-0.32361	0
P	48	L	0	0	0	0	0	0	0	0	0	0	0	0	0	0	0	0	0	0	0	0	0	0	0	0	0	0	0	0	0	0	0	0	0	0	0	0	0	0.05295	0.22717	0.42722	0.78608	0.57991	0.35885	0	0.15322	0.55891	0
P	48	M	0	0	0	0	0	0	0	0	0	0	0	0	0	0	0	0	0	0	0	0	0	0	0	0	0	0	0	0	0	0	0	0	0	0	0	0	0	0.04814	0.11879	0.18821	0.22114	0.06336	0.03293	0	0.10962	0.10234	0
P	48	N	0	0	0	0	0	0	0	0	0	0	0	0	0	0	0	0	0	0	0	0	0	0	0	0	0	0	0	0	0	0	0	0	0	0	0	0	0	0.04156	-0.02524	-0.04793	-0.08942	-0.13462	-0.04148	0	0.00364	-0.06417	0
P	48	Q	0	0	0	0	0	0	0	0	0	0	0	0	0	0	0	0	0	0	0	0	0	0	0	0	0	0	0	0	0	0	0	0	0	0	0	0	0	0.03116	0.06041	0.08385	0.19523	0.08937	0.11137	0	0.0747	0.13481	0
P	48	R	0	0	0	0	0	0	0	0	0	0	0	0	0	0	0	0	0	0	0	0	0	0	0	0	0	0	0	0	0	0	0	0	0	0	0	0	0	0.0382	0.04536	-0.00237	0.09099	-6.29E-04	0.09337	0	0.05342	0.04563	0
P	48	S	0	0	0	0	0	0	0	0	0	0	0	0	0	0	0	0	0	0	0	0	0	0	0	0	0	0	0	0	0	0	0	0	0	0	0	0	0	-0.04615	0.04058	0.16812	0.33786	0.26925	0.16974	0	0.11474	0.29728	0
P	48	T	0	0	0	0	0	0	0	0	0	0	0	0	0	0	0	0	0	0	0	0	0	0	0	0	0	0	0	0	0	0	0	0	0	0	0	0	0	-0.04829	-0.00811	0.07236	0.34475	0.23162	0.27238	0	0.16143	0.35286	0
P	48	V	0	0	0	0	0	0	0	0	0	0	0	0	0	0	0	0	0	0	0	0	0	0	0	0	0	0	0	0	0	0	0	0	0	0	0	0	0	0.00586	0.11102	0.20185	0.45481	0.35159	0.25294	0	0.09734	0.34378	0
P	48	W	0	0	0	0	0	0	0	0	0	0	0	0	0	0	0	0	0	0	0	0	0	0	0	0	0	0	0	0	0	0	0	0	0	0	0	0	0	0.08745	0.20743	0.50089	0.98606	0.62587	0.48516	0	0.27275	0.77861	0
P	48	Y	0	0	0	0	0	0	0	0	0	0	0	0	0	0	0	0	0	0	0	0	0	0	0	0	0	0	0	0	0	0	0	0	0	0	0	0	0	0.19118	0.31977	0.461	0.66195	0.41106	0.20095	0	0.05971	0.34219	0
L	49	A	0	0	0	0	0	0	0	0	0	0	0	0	0	0	0	0	0	0	0	0	0	0	0	0	0	0	0	0	0	0	0	0	0	0	0	0	0	0	-0.11427	-0.57596	-0.13163	-2.12592	-0.67916	-0.2907	0	-0.35894	-1.77815
L	49	C	0	0	0	0	0	0	0	0	0	0	0	0	0	0	0	0	0	0	0	0	0	0	0	0	0	0	0	0	0	0	0	0	0	0	0	0	0	0	-0.11073	-0.21253	0.58454	1.14122	1.20775	-0.51673	0	0.41351	-0.57908
L	49	D	0	0	0	0	0	0	0	0	0	0	0	0	0	0	0	0	0	0	0	0	0	0	0	0	0	0	0	0	0	0	0	0	0	0	0	0	0	0	0.26707	-0.37563	0.21066	-3.56488	-1.26453	-0.05006	0	-0.364	-3.431
L	49	E	0	0	0	0	0	0	0	0	0	0	0	0	0	0	0	0	0	0	0	0	0	0	0	0	0	0	0	0	0	0	0	0	0	0	0	0	0	0	0.23765	-0.40829	0.13205	-3.28754	-1.16591	0.04597	0	-0.43001	-3.00274
L	49	F	0	0	0	0	0	0	0	0	0	0	0	0	0	0	0	0	0	0	0	0	0	0	0	0	0	0	0	0	0	0	0	0	0	0	0	0	0	0	0.2083	0.22101	0.36339	-0.35239	-0.02523	0.02239	0	0.29332	-0.85832
L	49	G	0	0	0	0	0	0	0	0	0	0	0	0	0	0	0	0	0	0	0	0	0	0	0	0	0	0	0	0	0	0	0	0	0	0	0	0	0	0	0.12664	-0.39403	0.24695	-2.70355	-0.70777	-0.23834	0	-0.13042	-2.93395
L	49	H	0	0	0	0	0	0	0	0	0	0	0	0	0	0	0	0	0	0	0	0	0	0	0	0	0	0	0	0	0	0	0	0	0	0	0	0	0	0	0.179	-0.05858	0.29767	-1.67306	-0.44298	-0.17977	0	0.16906	-2.00113
L	49	I	0	0	0	0	0	0	0	0	0	0	0	0	0	0	0	0	0	0	0	0	0	0	0	0	0	0	0	0	0	0	0	0	0	0	0	0	0	0	-0.06908	-0.42628	0.10634	-0.46748	0.16759	-0.24053	0	0.00935	-0.74104
L	49	K	0	0	0	0	0	0	0	0	0	0	0	0	0	0	0	0	0	0	0	0	0	0	0	0	0	0	0	0	0	0	0	0	0	0	0	0	0	0	-0.33346	-1.56763	-0.56412	-4.97946	-1.6754	-0.78956	0	-1.0412	-3.81816
L	49	M	0	0	0	0	0	0	0	0	0	0	0	0	0	0	0	0	0	0	0	0	0	0	0	0	0	0	0	0	0	0	0	0	0	0	0	0	0	0	-0.05527	-0.3826	0.15894	-1.4479	-0.43081	-0.32413	0	-0.2779	-1.61377
L	49	N	0	0	0	0	0	0	0	0	0	0	0	0	0	0	0	0	0	0	0	0	0	0	0	0	0	0	0	0	0	0	0	0	0	0	0	0	0	0	0.04265	-0.79441	0.09462	-3.11798	-0.85869	-0.44932	0	-0.43588	-3.13064
L	49	P	0	0	0	0	0	0	0	0	0	0	0	0	0	0	0	0	0	0	0	0	0	0	0	0	0	0	0	0	0	0	0	0	0	0	0	0	0	0	0.08752	-0.43451	0.3306	-2.43063	-0.68873	-0.26979	0	-0.13508	-2.64709
L	49	Q	0	0	0	0	0	0	0	0	0	0	0	0	0	0	0	0	0	0	0	0	0	0	0	0	0	0	0	0	0	0	0	0	0	0	0	0	0	0	-0.05077	-0.59363	0.07314	-2.48041	-0.69385	-0.30166	0	-0.26743	-2.37065
L	49	R	0	0	0	0	0	0	0	0	0	0	0	0	0	0	0	0	0	0	0	0	0	0	0	0	0	0	0	0	0	0	0	0	0	0	0	0	0	0	-0.00575	-0.70275	0.0944	-2.9711	-0.89172	-0.37749	0	-0.35375	-2.72221
L	49	S	0	0	0	0	0	0	0	0	0	0	0	0	0	0	0	0	0	0	0	0	0	0	0	0	0	0	0	0	0	0	0	0	0	0	0	0	0	0	0.03264	-0.26861	0.18103	-2.44099	-0.73803	-0.23673	0	-0.03475	-2.46684
L	49	T	0	0	0	0	0	0	0	0	0	0	0	0	0	0	0	0	0	0	0	0	0	0	0	0	0	0	0	0	0	0	0	0	0	0	0	0	0	0	-0.00103	-0.42096	0.11324	-2.05884	-0.3307	-0.22677	0	-0.09137	-2.26719
L	49	V	0	0	0	0	0	0	0	0	0	0	0	0	0	0	0	0	0	0	0	0	0	0	0	0	0	0	0	0	0	0	0	0	0	0	0	0	0	0	0.0196	-0.20359	0.18514	-0.52643	0.05404	-0.15669	0	0.00472	-0.9186
L	49	W	0	0	0	0	0	0	0	0	0	0	0	0	0	0	0	0	0	0	0	0	0	0	0	0	0	0	0	0	0	0	0	0	0	0	0	0	0	0	0.28003	0.2994	0.43982	-0.80167	-0.24009	0.01076	0	0.39492	-1.30525
L	49	Y	0	0	0	0	0	0	0	0	0	0	0	0	0	0	0	0	0	0	0	0	0	0	0	0	0	0	0	0	0	0	0	0	0	0	0	0	0	0	0.09593	-0.11187	0.18577	-1.40909	-0.39609	-0.11821	0	-0.00919	-1.52372
T	50	A	0	0	0	0	0	0	0	0	0	0	0	0	0	0	0	0	0	0	0	0	0	0	0	0	0	0	0	0	0	0	0	0	0	0	0	0	0	0	0	0	0.07436	1.02082	0.8595	0.18014	0.00238	0.18039	0.46021
T	50	C	0	0	0	0	0	0	0	0	0	0	0	0	0	0	0	0	0	0	0	0	0	0	0	0	0	0	0	0	0	0	0	0	0	0	0	0	0	0	0	0	0.16558	1.59678	1.69042	0.37766	0.21796	0.50026	0.657
T	50	D	0	0	0	0	0	0	0	0	0	0	0	0	0	0	0	0	0	0	0	0	0	0	0	0	0	0	0	0	0	0	0	0	0	0	0	0	0	0	0	0	0.14562	-1.07598	-0.52839	0.17273	0.22289	0.12972	-0.45983
T	50	E	0	0	0	0	0	0	0	0	0	0	0	0	0	0	0	0	0	0	0	0	0	0	0	0	0	0	0	0	0	0	0	0	0	0	0	0	0	0	0	0	0.01215	-0.5002	-0.18065	0.21574	0.0893	0.02841	-0.07148
T	50	F	0	0	0	0	0	0	0	0	0	0	0	0	0	0	0	0	0	0	0	0	0	0	0	0	0	0	0	0	0	0	0	0	0	0	0	0	0	0	0	0	0.21653	1.52437	1.61216	0.41432	0.25766	0.64482	0.70181
T	50	G	0	0	0	0	0	0	0	0	0	0	0	0	0	0	0	0	0	0	0	0	0	0	0	0	0	0	0	0	0	0	0	0	0	0	0	0	0	0	0	0	0.0255	-0.61773	-0.49177	-0.10185	0.04245	-0.14391	-0.35805
T	50	H	0	0	0	0	0	0	0	0	0	0	0	0	0	0	0	0	0	0	0	0	0	0	0	0	0	0	0	0	0	0	0	0	0	0	0	0	0	0	0	0	0.33493	0.11651	0.52713	0.09503	0.36712	0.457	0.04293
T	50	I	0	0	0	0	0	0	0	0	0	0	0	0	0	0	0	0	0	0	0	0	0	0	0	0	0	0	0	0	0	0	0	0	0	0	0	0	0	0	0	0	0.07115	1.925	1.56138	0.20439	0.01673	0.243	0.74438
T	50	K	0	0	0	0	0	0	0	0	0	0	0	0	0	0	0	0	0	0	0	0	0	0	0	0	0	0	0	0	0	0	0	0	0	0	0	0	0	0	0	0	-0.30646	-1.01486	-1.47948	-0.58947	-0.38968	-1.03895	-0.81763
T	50	L	0	0	0	0	0	0	0	0	0	0	0	0	0	0	0	0	0	0	0	0	0	0	0	0	0	0	0	0	0	0	0	0	0	0	0	0	0	0	0	0	0.2541	2.84669	2.61732	0.56078	0.24021	0.74688	1.33012
T	50	M	0	0	0	0	0	0	0	0	0	0	0	0	0	0	0	0	0	0	0	0	0	0	0	0	0	0	0	0	0	0	0	0	0	0	0	0	0	0	0	0	0.08907	1.0924	1.0486	0.20053	0.11408	0.25809	0.4676
T	50	N	0	0	0	0	0	0	0	0	0	0	0	0	0	0	0	0	0	0	0	0	0	0	0	0	0	0	0	0	0	0	0	0	0	0	0	0	0	0	0	0	-0.01514	-0.79467	-0.9023	-0.48203	-0.11835	-0.47053	-0.6576
T	50	P	0	0	0	0	0	0	0	0	0	0	0	0	0	0	0	0	0	0	0	0	0	0	0	0	0	0	0	0	0	0	0	0	0	0	0	0	0	0	0	0	0.13885	0.03372	0.0695	-0.0019	-0.03116	0.054	-0.09803
T	50	Q	0	0	0	0	0	0	0	0	0	0	0	0	0	0	0	0	0	0	0	0	0	0	0	0	0	0	0	0	0	0	0	0	0	0	0	0	0	0	0	0	0.25525	0.14078	0.50128	0.1817	0.20095	0.49139	0.07564
T	50	R	0	0	0	0	0	0	0	0	0	0	0	0	0	0	0	0	0	0	0	0	0	0	0	0	0	0	0	0	0	0	0	0	0	0	0	0	0	0	0	0	0.10377	0.16682	0.28567	0.15338	0.09347	0.16271	0.05118
T	50	S	0	0	0	0	0	0	0	0	0	0	0	0	0	0	0	0	0	0	0	0	0	0	0	0	0	0	0	0	0	0	0	0	0	0	0	0	0	0	0	0	-0.00699	-0.31971	-0.2978	-0.14243	0.04448	-0.12524	-0.29011
T	50	V	0	0	0	0	0	0	0	0	0	0	0	0	0	0	0	0	0	0	0	0	0	0	0	0	0	0	0	0	0	0	0	0	0	0	0	0	0	0	0	0	0.1805	1.77034	1.57879	0.26602	0.16574	0.39435	0.67412
T	50	W	0	0	0	0	0	0	0	0	0	0	0	0	0	0	0	0	0	0	0	0	0	0	0	0	0	0	0	0	0	0	0	0	0	0	0	0	0	0	0	0	0.54963	1.19312	1.4904	0.30256	0.34446	0.91906	0.57838
T	50	Y	0	0	0	0	0	0	0	0	0	0	0	0	0	0	0	0	0	0	0	0	0	0	0	0	0	0	0	0	0	0	0	0	0	0	0	0	0	0	0	0	0.28901	0.97664	1.15588	0.32884	0.21156	0.51552	0.52356
R	51	A	0	0	0	0	0	0	0	0	0	0	0	0	0	0	0	0	0	0	0	0	0	0	0	0	0	0	0	0	0	0	0	0	0	0	0	0	0	0	0.27642	0.1716	0	0.25118	0.15909	0.64262	0.33907	0.18758	0.54378
R	51	C	0	0	0	0	0	0	0	0	0	0	0	0	0	0	0	0	0	0	0	0	0	0	0	0	0	0	0	0	0	0	0	0	0	0	0	0	0	0	0.11216	0.32357	0	0.22833	0.35489	0.75533	0.19678	0.26849	0.55085
R	51	D	0	0	0	0	0	0	0	0	0	0	0	0	0	0	0	0	0	0	0	0	0	0	0	0	0	0	0	0	0	0	0	0	0	0	0	0	0	0	0.36238	0.03876	0	-0.19798	-0.22511	-0.36656	-0.16379	-0.146	-0.57901
R	51	E	0	0	0	0	0	0	0	0	0	0	0	0	0	0	0	0	0	0	0	0	0	0	0	0	0	0	0	0	0	0	0	0	0	0	0	0	0	0	0.34053	-0.00104	0	-0.03341	-0.25563	-0.3073	-0.15347	-0.15053	-0.3638
R	51	F	0	0	0	0	0	0	0	0	0	0	0	0	0	0	0	0	0	0	0	0	0	0	0	0	0	0	0	0	0	0	0	0	0	0	0	0	0	0	0.37382	0.55341	0	0.52506	0.45166	1.30562	0.40581	0.40759	0.98992
R	51	G	0	0	0	0	0	0	0	0	0	0	0	0	0	0	0	0	0	0	0	0	0	0	0	0	0	0	0	0	0	0	0	0	0	0	0	0	0	0	0.22879	0.0489	0	-0.10362	0.02879	-0.01069	0.02751	0.04298	-0.23805
R	51	H	0	0	0	0	0	0	0	0	0	0	0	0	0	0	0	0	0	0	0	0	0	0	0	0	0	0	0	0	0	0	0	0	0	0	0	0	0	0	0.16348	0.18427	0	0.10037	0.33593	0.71063	0.34665	0.44789	0.52143
R	51	I	0	0	0	0	0	0	0	0	0	0	0	0	0	0	0	0	0	0	0	0	0	0	0	0	0	0	0	0	0	0	0	0	0	0	0	0	0	0	0.25196	0.36085	0	0.51027	0.46452	1.13913	0.35731	0.31474	1.01731
R	51	K	0	0	0	0	0	0	0	0	0	0	0	0	0	0	0	0	0	0	0	0	0	0	0	0	0	0	0	0	0	0	0	0	0	0	0	0	0	0	-0.49255	-0.54823	0	-0.38587	-0.45413	-1.29244	-0.41348	-0.48541	-0.78626
R	51	L	0	0	0	0	0	0	0	0	0	0	0	0	0	0	0	0	0	0	0	0	0	0	0	0	0	0	0	0	0	0	0	0	0	0	0	0	0	0	0.38758	0.66536	0	0.79747	0.59837	1.68926	0.52533	0.47616	1.39799
R	51	M	0	0	0	0	0	0	0	0	0	0	0	0	0	0	0	0	0	0	0	0	0	0	0	0	0	0	0	0	0	0	0	0	0	0	0	0	0	0	0.2036	0.19871	0	0.36376	0.10297	0.56711	0.32164	0.04092	0.49173
R	51	N	0	0	0	0	0	0	0	0	0	0	0	0	0	0	0	0	0	0	0	0	0	0	0	0	0	0	0	0	0	0	0	0	0	0	0	0	0	0	0.04622	-0.09	0	-0.25791	-0.23772	-0.48768	-0.20973	-0.22958	-0.40991
R	51	P	0	0	0	0	0	0	0	0	0	0	0	0	0	0	0	0	0	0	0	0	0	0	0	0	0	0	0	0	0	0	0	0	0	0	0	0	0	0	0.05377	-0.05378	0	-0.04735	-0.11274	-0.1784	-0.06528	-0.09962	-0.09242
R	51	Q	0	0	0	0	0	0	0	0	0	0	0	0	0	0	0	0	0	0	0	0	0	0	0	0	0	0	0	0	0	0	0	0	0	0	0	0	0	0	0.17436	0.02652	0	0.0072	-0.0063	0.05732	0.05837	0.03929	0.03173
R	51	S	0	0	0	0	0	0	0	0	0	0	0	0	0	0	0	0	0	0	0	0	0	0	0	0	0	0	0	0	0	0	0	0	0	0	0	0	0	0	0.21404	0.21109	0	0.09791	0.06345	0.21866	0.00546	0.05808	0.02856
R	51	T	0	0	0	0	0	0	0	0	0	0	0	0	0	0	0	0	0	0	0	0	0	0	0	0	0	0	0	0	0	0	0	0	0	0	0	0	0	0	0.19695	0.19532	0	0.07805	0.1817	0.39209	0.12305	0.18229	0.19265
R	51	V	0	0	0	0	0	0	0	0	0	0	0	0	0	0	0	0	0	0	0	0	0	0	0	0	0	0	0	0	0	0	0	0	0	0	0	0	0	0	0.23613	0.39795	0	0.54214	0.41983	1.18819	0.41434	0.31234	1.05337
R	51	W	0	0	0	0	0	0	0	0	0	0	0	0	0	0	0	0	0	0	0	0	0	0	0	0	0	0	0	0	0	0	0	0	0	0	0	0	0	0	0.42358	0.41613	0	0.33704	0.52861	1.13121	0.40579	0.48821	0.65758
R	51	Y	0	0	0	0	0	0	0	0	0	0	0	0	0	0	0	0	0	0	0	0	0	0	0	0	0	0	0	0	0	0	0	0	0	0	0	0	0	0	0.31506	0.36221	0	0.37415	0.24125	0.73096	0.13378	0.1716	0.54706
A	52	C	0	0	0	0	0	0	0	0	0	0	0	0	0	0	0	0	0	0	0	0	0	0	0	0	0	0	0	0	0	0	0	0	0	0	0	0	0	0	0.17604	0	0.28665	0	0.50435	0.30446	0.72998	0.73223	0.16313
A	52	D	0	0	0	0	0	0	0	0	0	0	0	0	0	0	0	0	0	0	0	0	0	0	0	0	0	0	0	0	0	0	0	0	0	0	0	0	0	0	0.28479	0	0.10024	0	0.2411	0.09879	0.17706	0.19698	-0.14259
A	52	E	0	0	0	0	0	0	0	0	0	0	0	0	0	0	0	0	0	0	0	0	0	0	0	0	0	0	0	0	0	0	0	0	0	0	0	0	0	0	0.28456	0	0.1133	0	0.16463	0.12107	0.06416	0.01518	-0.01064
A	52	F	0	0	0	0	0	0	0	0	0	0	0	0	0	0	0	0	0	0	0	0	0	0	0	0	0	0	0	0	0	0	0	0	0	0	0	0	0	0	0.09659	0	0.23725	0	0.29761	0.17625	0.66933	0.64079	0.2432
A	52	G	0	0	0	0	0	0	0	0	0	0	0	0	0	0	0	0	0	0	0	0	0	0	0	0	0	0	0	0	0	0	0	0	0	0	0	0	0	0	0.15919	0	0.15172	0	0.24274	-0.03448	0.20303	0.26154	-0.1629
A	52	H	0	0	0	0	0	0	0	0	0	0	0	0	0	0	0	0	0	0	0	0	0	0	0	0	0	0	0	0	0	0	0	0	0	0	0	0	0	0	0.14878	0	0.10528	0	0.18109	0.05492	0.49094	0.4931	0.07821
A	52	I	0	0	0	0	0	0	0	0	0	0	0	0	0	0	0	0	0	0	0	0	0	0	0	0	0	0	0	0	0	0	0	0	0	0	0	0	0	0	0.07171	0	0.23383	0	0.30413	0.11042	0.58035	0.53601	0.15064
A	52	K	0	0	0	0	0	0	0	0	0	0	0	0	0	0	0	0	0	0	0	0	0	0	0	0	0	0	0	0	0	0	0	0	0	0	0	0	0	0	-0.16357	0	-0.08415	0	-0.3265	-0.73187	-0.90372	-0.68817	-0.70171
A	52	L	0	0	0	0	0	0	0	0	0	0	0	0	0	0	0	0	0	0	0	0	0	0	0	0	0	0	0	0	0	0	0	0	0	0	0	0	0	0	0.14537	0	0.07689	0	0.14032	0.2864	0.61488	0.49561	0.3523
A	52	M	0	0	0	0	0	0	0	0	0	0	0	0	0	0	0	0	0	0	0	0	0	0	0	0	0	0	0	0	0	0	0	0	0	0	0	0	0	0	0.1777	0	0.14443	0	0.21989	0.08192	0.24967	0.27181	-0.14655
A	52	N	0	0	0	0	0	0	0	0	0	0	0	0	0	0	0	0	0	0	0	0	0	0	0	0	0	0	0	0	0	0	0	0	0	0	0	0	0	0	-0.0864	0	0.1092	0	0.15463	-0.24066	-0.19448	-0.11978	-0.40754
A	52	P	0	0	0	0	0	0	0	0	0	0	0	0	0	0	0	0	0	0	0	0	0	0	0	0	0	0	0	0	0	0	0	0	0	0	0	0	0	0	0.08808	0	0.1769	0	0.24473	0.06913	0.33245	0.33626	-0.07501
A	52	Q	0	0	0	0	0	0	0	0	0	0	0	0	0	0	0	0	0	0	0	0	0	0	0	0	0	0	0	0	0	0	0	0	0	0	0	0	0	0	0.08009	0	0.08821	0	0.12042	0.10055	0.25681	0.2485	0.02871
A	52	R	0	0	0	0	0	0	0	0	0	0	0	0	0	0	0	0	0	0	0	0	0	0	0	0	0	0	0	0	0	0	0	0	0	0	0	0	0	0	-0.05808	0	0.12124	0	0.1395	-0.04557	0.19347	0.24419	-0.10022
A	52	S	0	0	0	0	0	0	0	0	0	0	0	0	0	0	0	0	0	0	0	0	0	0	0	0	0	0	0	0	0	0	0	0	0	0	0	0	0	0	0.10167	0	0.14028	0	0.15672	-0.19981	-0.00759	0.0624	-0.23759
A	52	T	0	0	0	0	0	0	0	0	0	0	0	0	0	0	0	0	0	0	0	0	0	0	0	0	0	0	0	0	0	0	0	0	0	0	0	0	0	0	0.22058	0	0.11091	0	0.11809	-0.00797	0.19288	0.17494	0.01949
A	52	V	0	0	0	0	0	0	0	0	0	0	0	0	0	0	0	0	0	0	0	0	0	0	0	0	0	0	0	0	0	0	0	0	0	0	0	0	0	0	0.00584	0	0.17214	0	0.21731	0.04695	0.37503	0.34184	0.08106
A	52	W	0	0	0	0	0	0	0	0	0	0	0	0	0	0	0	0	0	0	0	0	0	0	0	0	0	0	0	0	0	0	0	0	0	0	0	0	0	0	0.03166	0	0.18131	0	0.08952	0.03451	0.64018	0.59087	0.2624
A	52	Y	0	0	0	0	0	0	0	0	0	0	0	0	0	0	0	0	0	0	0	0	0	0	0	0	0	0	0	0	0	0	0	0	0	0	0	0	0	0	0.13632	0	0.11581	0	0.19302	0.16803	0.40529	0.38279	0.15572
H	53	A	0	0	0	0	0	0	0	0	0	0	0	0	0	0	0	0	0	0	0	0	0	0	0	0	0	0	0	0	0	0	0	0	0	0	0	0	0	0	0	0.05906	0.12295	0.08148	0.25606	0.27225	0.59276	0.78001	0.52243
H	53	C	0	0	0	0	0	0	0	0	0	0	0	0	0	0	0	0	0	0	0	0	0	0	0	0	0	0	0	0	0	0	0	0	0	0	0	0	0	0	0	0.01433	0.06857	0.19077	0.0219	-0.04915	-0.03874	-0.05612	0.06428
H	53	D	0	0	0	0	0	0	0	0	0	0	0	0	0	0	0	0	0	0	0	0	0	0	0	0	0	0	0	0	0	0	0	0	0	0	0	0	0	0	0	-0.46379	-0.07715	-0.51861	-0.21579	0.03634	-0.15852	-1.3159	-1.05507
H	53	E	0	0	0	0	0	0	0	0	0	0	0	0	0	0	0	0	0	0	0	0	0	0	0	0	0	0	0	0	0	0	0	0	0	0	0	0	0	0	0	-0.49754	-0.26471	-0.48046	-0.23562	0.23911	0.05495	-0.86508	-0.51689
H	53	F	0	0	0	0	0	0	0	0	0	0	0	0	0	0	0	0	0	0	0	0	0	0	0	0	0	0	0	0	0	0	0	0	0	0	0	0	0	0	0	0.48895	0.4089	0.58285	0.45664	0.18975	0.46897	1.29372	0.74128
H	53	G	0	0	0	0	0	0	0	0	0	0	0	0	0	0	0	0	0	0	0	0	0	0	0	0	0	0	0	0	0	0	0	0	0	0	0	0	0	0	0	-0.27171	0.0808	-0.28807	-0.09741	-0.08507	0.04239	-0.74816	-0.75675
H	53	I	0	0	0	0	0	0	0	0	0	0	0	0	0	0	0	0	0	0	0	0	0	0	0	0	0	0	0	0	0	0	0	0	0	0	0	0	0	0	0	0.45952	0.23559	0.49403	0.48529	0.17207	0.437	1.36613	0.92797
H	53	K	0	0	0	0	0	0	0	0	0	0	0	0	0	0	0	0	0	0	0	0	0	0	0	0	0	0	0	0	0	0	0	0	0	0	0	0	0	0	0	-0.3354	-0.26704	-0.57081	-0.79676	-0.56701	-0.42546	-1.16001	-0.84505
H	53	L	0	0	0	0	0	0	0	0	0	0	0	0	0	0	0	0	0	0	0	0	0	0	0	0	0	0	0	0	0	0	0	0	0	0	0	0	0	0	0	0.57172	0.36619	0.77054	0.73105	0.42758	0.72163	2.03187	1.47146
H	53	M	0	0	0	0	0	0	0	0	0	0	0	0	0	0	0	0	0	0	0	0	0	0	0	0	0	0	0	0	0	0	0	0	0	0	0	0	0	0	0	0.14929	0.16641	0.22552	0.36101	0.16709	0.56579	0.9192	0.52521
H	53	N	0	0	0	0	0	0	0	0	0	0	0	0	0	0	0	0	0	0	0	0	0	0	0	0	0	0	0	0	0	0	0	0	0	0	0	0	0	0	0	-0.2651	0.07479	-0.30296	-0.20888	-0.24264	-0.2104	-0.98472	-0.94822
H	53	P	0	0	0	0	0	0	0	0	0	0	0	0	0	0	0	0	0	0	0	0	0	0	0	0	0	0	0	0	0	0	0	0	0	0	0	0	0	0	0	-0.11042	0.21048	-0.03086	0.04597	-0.08596	-0.04692	-0.40536	-0.53411
H	53	Q	0	0	0	0	0	0	0	0	0	0	0	0	0	0	0	0	0	0	0	0	0	0	0	0	0	0	0	0	0	0	0	0	0	0	0	0	0	0	0	-0.06842	0.13128	-0.01255	0.06956	0.11267	0.10969	-0.06921	-0.23744
H	53	R	0	0	0	0	0	0	0	0	0	0	0	0	0	0	0	0	0	0	0	0	0	0	0	0	0	0	0	0	0	0	0	0	0	0	0	0	0	0	0	-0.01172	0.00495	-0.11696	-0.1758	-0.07152	0.10559	0.23874	0.08322
H	53	S	0	0	0	0	0	0	0	0	0	0	0	0	0	0	0	0	0	0	0	0	0	0	0	0	0	0	0	0	0	0	0	0	0	0	0	0	0	0	0	-0.06129	0.11012	-0.07641	-0.10634	-0.15894	-0.07516	-0.57495	-0.60643
H	53	T	0	0	0	0	0	0	0	0	0	0	0	0	0	0	0	0	0	0	0	0	0	0	0	0	0	0	0	0	0	0	0	0	0	0	0	0	0	0	0	0.00364	0.20359	-0.00864	0.15996	-0.03582	0.11322	-0.02826	-0.25647
H	53	V	0	0	0	0	0	0	0	0	0	0	0	0	0	0	0	0	0	0	0	0	0	0	0	0	0	0	0	0	0	0	0	0	0	0	0	0	0	0	0	0.44335	0.25371	0.47842	0.47891	0.17421	0.53795	1.45319	0.98686
H	53	W	0	0	0	0	0	0	0	0	0	0	0	0	0	0	0	0	0	0	0	0	0	0	0	0	0	0	0	0	0	0	0	0	0	0	0	0	0	0	0	0.26284	0.4692	0.35239	0.52156	0.23793	0.58673	0.94895	0.35062
H	53	Y	0	0	0	0	0	0	0	0	0	0	0	0	0	0	0	0	0	0	0	0	0	0	0	0	0	0	0	0	0	0	0	0	0	0	0	0	0	0	0	0.26953	0.34181	0.38948	0.31636	0.09931	0.11039	0.52157	0.28374
L	54	A	0	0	0	0	0	0	0	0	0	0	0	0	0	0	0	0	0	0	0	0	0	0	0	0	0	0	0	0	0	0	0	0	0	0	0	0	0	0	0	-0.69281	0	-1.76848	-0.54935	-0.39554	-0.16568	-0.72316	-2.98418
L	54	C	0	0	0	0	0	0	0	0	0	0	0	0	0	0	0	0	0	0	0	0	0	0	0	0	0	0	0	0	0	0	0	0	0	0	0	0	0	0	0	0.70808	0	-0.63379	-0.23085	-0.24938	-0.1551	0.05854	1.2139
L	54	D	0	0	0	0	0	0	0	0	0	0	0	0	0	0	0	0	0	0	0	0	0	0	0	0	0	0	0	0	0	0	0	0	0	0	0	0	0	0	0	-1.27373	0	-3.53546	-0.80186	-0.03751	-0.06367	-0.70967	-7.22849
L	54	E	0	0	0	0	0	0	0	0	0	0	0	0	0	0	0	0	0	0	0	0	0	0	0	0	0	0	0	0	0	0	0	0	0	0	0	0	0	0	0	-1.44422	0	-3.1048	-0.73374	-0.18933	-0.27746	-1.28506	-6.82152
L	54	F	0	0	0	0	0	0	0	0	0	0	0	0	0	0	0	0	0	0	0	0	0	0	0	0	0	0	0	0	0	0	0	0	0	0	0	0	0	0	0	0.08063	0	-0.86427	-0.24596	-0.04875	0.03153	0.06934	-0.90378
L	54	G	0	0	0	0	0	0	0	0	0	0	0	0	0	0	0	0	0	0	0	0	0	0	0	0	0	0	0	0	0	0	0	0	0	0	0	0	0	0	0	-0.85117	0	-2.97019	-0.73586	-0.40387	-0.15756	-0.54907	-5.58381
L	54	H	0	0	0	0	0	0	0	0	0	0	0	0	0	0	0	0	0	0	0	0	0	0	0	0	0	0	0	0	0	0	0	0	0	0	0	0	0	0	0	-0.12049	0	-2.07089	-0.42791	-0.36434	-0.04035	0.19309	-2.7454
L	54	I	0	0	0	0	0	0	0	0	0	0	0	0	0	0	0	0	0	0	0	0	0	0	0	0	0	0	0	0	0	0	0	0	0	0	0	0	0	0	0	-0.11191	0	-0.65263	-0.14565	-0.2941	-0.16907	-0.24974	-0.43151
L	54	K	0	0	0	0	0	0	0	0	0	0	0	0	0	0	0	0	0	0	0	0	0	0	0	0	0	0	0	0	0	0	0	0	0	0	0	0	0	0	0	-1.50486	0	-3.89628	-1.46993	-1.83195	-0.84027	-1.85718	-6.46803
L	54	M	0	0	0	0	0	0	0	0	0	0	0	0	0	0	0	0	0	0	0	0	0	0	0	0	0	0	0	0	0	0	0	0	0	0	0	0	0	0	0	-0.47517	0	-1.66464	-0.5812	-0.37995	-0.12184	-0.44661	-2.30447
L	54	N	0	0	0	0	0	0	0	0	0	0	0	0	0	0	0	0	0	0	0	0	0	0	0	0	0	0	0	0	0	0	0	0	0	0	0	0	0	0	0	-0.94689	0	-3.19344	-0.89849	-0.79513	-0.51327	-1.16483	-5.81741
L	54	P	0	0	0	0	0	0	0	0	0	0	0	0	0	0	0	0	0	0	0	0	0	0	0	0	0	0	0	0	0	0	0	0	0	0	0	0	0	0	0	-0.97977	0	-2.66168	-0.6766	-0.57686	-0.38733	-0.80171	-5.09455
L	54	Q	0	0	0	0	0	0	0	0	0	0	0	0	0	0	0	0	0	0	0	0	0	0	0	0	0	0	0	0	0	0	0	0	0	0	0	0	0	0	0	-0.72244	0	-2.42887	-0.66835	-0.3606	-0.10974	-0.67421	-4.48099
L	54	R	0	0	0	0	0	0	0	0	0	0	0	0	0	0	0	0	0	0	0	0	0	0	0	0	0	0	0	0	0	0	0	0	0	0	0	0	0	0	0	-0.76111	0	-2.75464	-0.71373	-0.63137	-0.32452	-0.72542	-4.0051
L	54	S	0	0	0	0	0	0	0	0	0	0	0	0	0	0	0	0	0	0	0	0	0	0	0	0	0	0	0	0	0	0	0	0	0	0	0	0	0	0	0	-0.48495	0	-2.45767	-0.73271	-0.48031	-0.21979	-0.55053	-4.7345
L	54	T	0	0	0	0	0	0	0	0	0	0	0	0	0	0	0	0	0	0	0	0	0	0	0	0	0	0	0	0	0	0	0	0	0	0	0	0	0	0	0	-0.54353	0	-2.41657	-0.58247	-0.44474	-0.17887	-0.51001	-4.07147
L	54	V	0	0	0	0	0	0	0	0	0	0	0	0	0	0	0	0	0	0	0	0	0	0	0	0	0	0	0	0	0	0	0	0	0	0	0	0	0	0	0	-0.32997	0	-0.89387	-0.22702	-0.2708	-0.1217	-0.46188	-0.71325
L	54	W	0	0	0	0	0	0	0	0	0	0	0	0	0	0	0	0	0	0	0	0	0	0	0	0	0	0	0	0	0	0	0	0	0	0	0	0	0	0	0	0.35339	0	-1.22726	-0.41448	-0.2153	0.0666	0.23016	-1.42638
L	54	Y	0	0	0	0	0	0	0	0	0	0	0	0	0	0	0	0	0	0	0	0	0	0	0	0	0	0	0	0	0	0	0	0	0	0	0	0	0	0	0	-0.24619	0	-1.52246	-0.34661	-0.21998	-0.2166	-0.32511	-2.52755
T	55	A	0	0	0	0	0	0	0	0	0	0	0	0	0	0	0	0	0	0	0	0	0	0	0	0	0	0	0	0	0	0	0	0	0	0	0	0	0	0	0.14855	0.03426	0	0	0	0.1808	0.49337	0.33999	0.75907
T	55	C	0	0	0	0	0	0	0	0	0	0	0	0	0	0	0	0	0	0	0	0	0	0	0	0	0	0	0	0	0	0	0	0	0	0	0	0	0	0	-0.16276	-0.23779	0	0	0	-0.18499	0.01438	-0.09811	0.12215
T	55	D	0	0	0	0	0	0	0	0	0	0	0	0	0	0	0	0	0	0	0	0	0	0	0	0	0	0	0	0	0	0	0	0	0	0	0	0	0	0	0.48091	0.19941	0	0	0	0.26378	-0.03077	-0.0737	-0.34703
T	55	E	0	0	0	0	0	0	0	0	0	0	0	0	0	0	0	0	0	0	0	0	0	0	0	0	0	0	0	0	0	0	0	0	0	0	0	0	0	0	0.55641	0.26244	0	0	0	0.40991	0.18773	-0.04492	0.19924
T	55	F	0	0	0	0	0	0	0	0	0	0	0	0	0	0	0	0	0	0	0	0	0	0	0	0	0	0	0	0	0	0	0	0	0	0	0	0	0	0	0.51599	0.44396	0	0	0	0.3957	0.39079	0.28666	0.7394
T	55	G	0	0	0	0	0	0	0	0	0	0	0	0	0	0	0	0	0	0	0	0	0	0	0	0	0	0	0	0	0	0	0	0	0	0	0	0	0	0	0.27375	0.02841	0	0	0	0.08026	-0.00581	-0.09747	-0.3749
T	55	H	0	0	0	0	0	0	0	0	0	0	0	0	0	0	0	0	0	0	0	0	0	0	0	0	0	0	0	0	0	0	0	0	0	0	0	0	0	0	0.31877	0.1152	0	0	0	0.09802	0.48361	0.55383	0.44338
T	55	I	0	0	0	0	0	0	0	0	0	0	0	0	0	0	0	0	0	0	0	0	0	0	0	0	0	0	0	0	0	0	0	0	0	0	0	0	0	0	0.22749	0.15697	0	0	0	0.07318	0.28308	0.22703	0.72988
T	55	K	0	0	0	0	0	0	0	0	0	0	0	0	0	0	0	0	0	0	0	0	0	0	0	0	0	0	0	0	0	0	0	0	0	0	0	0	0	0	-0.16384	-0.21821	0	0	0	-0.41166	-0.18677	-0.07934	-0.01223
T	55	L	0	0	0	0	0	0	0	0	0	0	0	0	0	0	0	0	0	0	0	0	0	0	0	0	0	0	0	0	0	0	0	0	0	0	0	0	0	0	0.41872	0.4026	0	0	0	0.39691	0.67463	0.53863	1.35588
T	55	M	0	0	0	0	0	0	0	0	0	0	0	0	0	0	0	0	0	0	0	0	0	0	0	0	0	0	0	0	0	0	0	0	0	0	0	0	0	0	0.16472	0.07916	0	0	0	0.10676	0.34474	0.20879	0.59274
T	55	N	0	0	0	0	0	0	0	0	0	0	0	0	0	0	0	0	0	0	0	0	0	0	0	0	0	0	0	0	0	0	0	0	0	0	0	0	0	0	0.01879	-0.12303	0	0	0	-0.21278	-0.18008	-0.20224	-0.47401
T	55	P	0	0	0	0	0	0	0	0	0	0	0	0	0	0	0	0	0	0	0	0	0	0	0	0	0	0	0	0	0	0	0	0	0	0	0	0	0	0	0.08017	0.04614	0	0	0	-0.03044	0.08341	0.05612	-0.16442
T	55	Q	0	0	0	0	0	0	0	0	0	0	0	0	0	0	0	0	0	0	0	0	0	0	0	0	0	0	0	0	0	0	0	0	0	0	0	0	0	0	0.11464	0.05189	0	0	0	0.02832	0.16524	0.12217	0.27704
T	55	R	0	0	0	0	0	0	0	0	0	0	0	0	0	0	0	0	0	0	0	0	0	0	0	0	0	0	0	0	0	0	0	0	0	0	0	0	0	0	0.26524	0.23601	0	0	0	0.05642	0.2747	0.23405	0.77472
T	55	S	0	0	0	0	0	0	0	0	0	0	0	0	0	0	0	0	0	0	0	0	0	0	0	0	0	0	0	0	0	0	0	0	0	0	0	0	0	0	0.0577	0.12812	0	0	0	0.06302	0.00903	-0.06508	-0.20294
T	55	V	0	0	0	0	0	0	0	0	0	0	0	0	0	0	0	0	0	0	0	0	0	0	0	0	0	0	0	0	0	0	0	0	0	0	0	0	0	0	0.22582	0.16082	0	0	0	0.2099	0.4521	0.37156	0.89872
T	55	W	0	0	0	0	0	0	0	0	0	0	0	0	0	0	0	0	0	0	0	0	0	0	0	0	0	0	0	0	0	0	0	0	0	0	0	0	0	0	0.4328	0.44216	0	0	0	0.38478	0.38821	0.26282	0.63191
T	55	Y	0	0	0	0	0	0	0	0	0	0	0	0	0	0	0	0	0	0	0	0	0	0	0	0	0	0	0	0	0	0	0	0	0	0	0	0	0	0	0.37276	0.27078	0	0	0	0.20265	0.25408	0.17447	0.46887
E	56	A	0	0	0	0	0	0	0	0	0	0	0	0	0	0	0	0	0	0	0	0	0	0	0	0	0	0	0	0	0	0	0	0	0	0	0	0	0	0	0	0.09324	0	0	0	0	0.13	0.45896	0.50672
E	56	C	0	0	0	0	0	0	0	0	0	0	0	0	0	0	0	0	0	0	0	0	0	0	0	0	0	0	0	0	0	0	0	0	0	0	0	0	0	0	0	0.22384	0	0	0	0	0.22275	0.81825	0.63577
E	56	D	0	0	0	0	0	0	0	0	0	0	0	0	0	0	0	0	0	0	0	0	0	0	0	0	0	0	0	0	0	0	0	0	0	0	0	0	0	0	0	0.10695	0	0	0	0	0.11925	0.18075	-0.04929
E	56	F	0	0	0	0	0	0	0	0	0	0	0	0	0	0	0	0	0	0	0	0	0	0	0	0	0	0	0	0	0	0	0	0	0	0	0	0	0	0	0	0.23983	0	0	0	0	0.2081	0.90328	0.78725
E	56	G	0	0	0	0	0	0	0	0	0	0	0	0	0	0	0	0	0	0	0	0	0	0	0	0	0	0	0	0	0	0	0	0	0	0	0	0	0	0	0	0.14925	0	0	0	0	0.21875	0.37876	0.07258
E	56	H	0	0	0	0	0	0	0	0	0	0	0	0	0	0	0	0	0	0	0	0	0	0	0	0	0	0	0	0	0	0	0	0	0	0	0	0	0	0	0	0.28551	0	0	0	0	0.25907	0.89628	0.51858
E	56	I	0	0	0	0	0	0	0	0	0	0	0	0	0	0	0	0	0	0	0	0	0	0	0	0	0	0	0	0	0	0	0	0	0	0	0	0	0	0	0	0.20286	0	0	0	0	0.14639	0.80316	0.87172
E	56	K	0	0	0	0	0	0	0	0	0	0	0	0	0	0	0	0	0	0	0	0	0	0	0	0	0	0	0	0	0	0	0	0	0	0	0	0	0	0	0	-0.08358	0	0	0	0	-0.02055	-0.37287	-0.23565
E	56	L	0	0	0	0	0	0	0	0	0	0	0	0	0	0	0	0	0	0	0	0	0	0	0	0	0	0	0	0	0	0	0	0	0	0	0	0	0	0	0	0.15799	0	0	0	0	0.20265	0.83614	0.90842
E	56	M	0	0	0	0	0	0	0	0	0	0	0	0	0	0	0	0	0	0	0	0	0	0	0	0	0	0	0	0	0	0	0	0	0	0	0	0	0	0	0	0.18829	0	0	0	0	0.15906	0.44718	0.37409
E	56	N	0	0	0	0	0	0	0	0	0	0	0	0	0	0	0	0	0	0	0	0	0	0	0	0	0	0	0	0	0	0	0	0	0	0	0	0	0	0	0	0.08873	0	0	0	0	0.05307	0.05763	-0.03226
E	56	P	0	0	0	0	0	0	0	0	0	0	0	0	0	0	0	0	0	0	0	0	0	0	0	0	0	0	0	0	0	0	0	0	0	0	0	0	0	0	0	0.1359	0	0	0	0	0.04942	0.21519	0.14719
E	56	Q	0	0	0	0	0	0	0	0	0	0	0	0	0	0	0	0	0	0	0	0	0	0	0	0	0	0	0	0	0	0	0	0	0	0	0	0	0	0	0	0.04471	0	0	0	0	0.12413	0.27469	0.25919
E	56	R	0	0	0	0	0	0	0	0	0	0	0	0	0	0	0	0	0	0	0	0	0	0	0	0	0	0	0	0	0	0	0	0	0	0	0	0	0	0	0	0.02946	0	0	0	0	0.10285	0.14748	0.10172
E	56	S	0	0	0	0	0	0	0	0	0	0	0	0	0	0	0	0	0	0	0	0	0	0	0	0	0	0	0	0	0	0	0	0	0	0	0	0	0	0	0	0.19871	0	0	0	0	0.16419	0.4168	0.16047
E	56	T	0	0	0	0	0	0	0	0	0	0	0	0	0	0	0	0	0	0	0	0	0	0	0	0	0	0	0	0	0	0	0	0	0	0	0	0	0	0	0	0.19393	0	0	0	0	0.21086	0.60493	0.3922
E	56	V	0	0	0	0	0	0	0	0	0	0	0	0	0	0	0	0	0	0	0	0	0	0	0	0	0	0	0	0	0	0	0	0	0	0	0	0	0	0	0	0.1079	0	0	0	0	0.14678	0.65721	0.82508
E	56	W	0	0	0	0	0	0	0	0	0	0	0	0	0	0	0	0	0	0	0	0	0	0	0	0	0	0	0	0	0	0	0	0	0	0	0	0	0	0	0	0.19598	0	0	0	0	0.32218	0.89372	0.58091
E	56	Y	0	0	0	0	0	0	0	0	0	0	0	0	0	0	0	0	0	0	0	0	0	0	0	0	0	0	0	0	0	0	0	0	0	0	0	0	0	0	0	0.16109	0	0	0	0	0.10915	0.56053	0.504
V	57	A	0	0	0	0	0	0	0	0	0	0	0	0	0	0	0	0	0	0	0	0	0	0	0	0	0	0	0	0	0	0	0	0	0	0	0	0	0	0	0	-0.00514	0	0	0	0	0	1.70E-04	-0.37165
V	57	C	0	0	0	0	0	0	0	0	0	0	0	0	0	0	0	0	0	0	0	0	0	0	0	0	0	0	0	0	0	0	0	0	0	0	0	0	0	0	0	0.22632	0	0	0	0	0	0.14553	-0.01647
V	57	D	0	0	0	0	0	0	0	0	0	0	0	0	0	0	0	0	0	0	0	0	0	0	0	0	0	0	0	0	0	0	0	0	0	0	0	0	0	0	0	-0.10315	0	0	0	0	0	-0.08035	-2.72747
V	57	E	0	0	0	0	0	0	0	0	0	0	0	0	0	0	0	0	0	0	0	0	0	0	0	0	0	0	0	0	0	0	0	0	0	0	0	0	0	0	0	-0.24975	0	0	0	0	0	-0.33523	-2.02894
V	57	F	0	0	0	0	0	0	0	0	0	0	0	0	0	0	0	0	0	0	0	0	0	0	0	0	0	0	0	0	0	0	0	0	0	0	0	0	0	0	0	0.2458	0	0	0	0	0	0.18042	-0.02926
V	57	G	0	0	0	0	0	0	0	0	0	0	0	0	0	0	0	0	0	0	0	0	0	0	0	0	0	0	0	0	0	0	0	0	0	0	0	0	0	0	0	-0.11735	0	0	0	0	0	-0.15534	-2.33215
V	57	H	0	0	0	0	0	0	0	0	0	0	0	0	0	0	0	0	0	0	0	0	0	0	0	0	0	0	0	0	0	0	0	0	0	0	0	0	0	0	0	0.35235	0	0	0	0	0	0.38659	-0.68912
V	57	I	0	0	0	0	0	0	0	0	0	0	0	0	0	0	0	0	0	0	0	0	0	0	0	0	0	0	0	0	0	0	0	0	0	0	0	0	0	0	0	0.1123	0	0	0	0	0	0.04631	0.28762
V	57	K	0	0	0	0	0	0	0	0	0	0	0	0	0	0	0	0	0	0	0	0	0	0	0	0	0	0	0	0	0	0	0	0	0	0	0	0	0	0	0	-0.1395	0	0	0	0	0	-0.26643	-0.85087
V	57	L	0	0	0	0	0	0	0	0	0	0	0	0	0	0	0	0	0	0	0	0	0	0	0	0	0	0	0	0	0	0	0	0	0	0	0	0	0	0	0	0.24541	0	0	0	0	0	0.16973	1.08949
V	57	M	0	0	0	0	0	0	0	0	0	0	0	0	0	0	0	0	0	0	0	0	0	0	0	0	0	0	0	0	0	0	0	0	0	0	0	0	0	0	0	0.1718	0	0	0	0	0	0.07783	-0.26715
V	57	N	0	0	0	0	0	0	0	0	0	0	0	0	0	0	0	0	0	0	0	0	0	0	0	0	0	0	0	0	0	0	0	0	0	0	0	0	0	0	0	-0.25401	0	0	0	0	0	-0.43153	-1.93315
V	57	P	0	0	0	0	0	0	0	0	0	0	0	0	0	0	0	0	0	0	0	0	0	0	0	0	0	0	0	0	0	0	0	0	0	0	0	0	0	0	0	-0.03301	0	0	0	0	0	-0.1237	-1.60513
V	57	R	0	0	0	0	0	0	0	0	0	0	0	0	0	0	0	0	0	0	0	0	0	0	0	0	0	0	0	0	0	0	0	0	0	0	0	0	0	0	0	0.09362	0	0	0	0	0	-0.03798	-0.1162
V	57	S	0	0	0	0	0	0	0	0	0	0	0	0	0	0	0	0	0	0	0	0	0	0	0	0	0	0	0	0	0	0	0	0	0	0	0	0	0	0	0	0.14723	0	0	0	0	0	0.00698	-1.66272
V	57	T	0	0	0	0	0	0	0	0	0	0	0	0	0	0	0	0	0	0	0	0	0	0	0	0	0	0	0	0	0	0	0	0	0	0	0	0	0	0	0	-0.01856	0	0	0	0	0	-0.04529	-1.56362
V	57	W	0	0	0	0	0	0	0	0	0	0	0	0	0	0	0	0	0	0	0	0	0	0	0	0	0	0	0	0	0	0	0	0	0	0	0	0	0	0	0	0.59958	0	0	0	0	0	0.49523	-0.79522
V	57	Y	0	0	0	0	0	0	0	0	0	0	0	0	0	0	0	0	0	0	0	0	0	0	0	0	0	0	0	0	0	0	0	0	0	0	0	0	0	0	0	0.2044	0	0	0	0	0	0.11722	-0.70141
E	58	A	0	0	0	0	0	0	0	0	0	0	0	0	0	0	0	0	0	0	0	0	0	0	0	0	0	0	0	0	0	0	0	0	0	0	0	0	0	0	-0.0454	0.44786	0	0	0	0	0	0	2.11712
E	58	C	0	0	0	0	0	0	0	0	0	0	0	0	0	0	0	0	0	0	0	0	0	0	0	0	0	0	0	0	0	0	0	0	0	0	0	0	0	0	0.07014	0.64236	0	0	0	0	0	0	2.1961
E	58	D	0	0	0	0	0	0	0	0	0	0	0	0	0	0	0	0	0	0	0	0	0	0	0	0	0	0	0	0	0	0	0	0	0	0	0	0	0	0	0.0597	0.11069	0	0	0	0	0	0	-0.33594
E	58	F	0	0	0	0	0	0	0	0	0	0	0	0	0	0	0	0	0	0	0	0	0	0	0	0	0	0	0	0	0	0	0	0	0	0	0	0	0	0	0.04001	0.87097	0	0	0	0	0	0	2.83316
E	58	G	0	0	0	0	0	0	0	0	0	0	0	0	0	0	0	0	0	0	0	0	0	0	0	0	0	0	0	0	0	0	0	0	0	0	0	0	0	0	0.04519	0.2326	0	0	0	0	0	0	0.51418
E	58	H	0	0	0	0	0	0	0	0	0	0	0	0	0	0	0	0	0	0	0	0	0	0	0	0	0	0	0	0	0	0	0	0	0	0	0	0	0	0	0.01628	0.47881	0	0	0	0	0	0	1.14612
E	58	I	0	0	0	0	0	0	0	0	0	0	0	0	0	0	0	0	0	0	0	0	0	0	0	0	0	0	0	0	0	0	0	0	0	0	0	0	0	0	-0.01409	0.78603	0	0	0	0	0	0	3.29069
E	58	K	0	0	0	0	0	0	0	0	0	0	0	0	0	0	0	0	0	0	0	0	0	0	0	0	0	0	0	0	0	0	0	0	0	0	0	0	0	0	-0.27532	-0.24669	0	0	0	0	0	0	0.09654
E	58	L	0	0	0	0	0	0	0	0	0	0	0	0	0	0	0	0	0	0	0	0	0	0	0	0	0	0	0	0	0	0	0	0	0	0	0	0	0	0	-0.00458	1.00519	0	0	0	0	0	0	3.71581
E	58	M	0	0	0	0	0	0	0	0	0	0	0	0	0	0	0	0	0	0	0	0	0	0	0	0	0	0	0	0	0	0	0	0	0	0	0	0	0	0	-0.07333	0.48653	0	0	0	0	0	0	2.33316
E	58	N	0	0	0	0	0	0	0	0	0	0	0	0	0	0	0	0	0	0	0	0	0	0	0	0	0	0	0	0	0	0	0	0	0	0	0	0	0	0	0.01697	0.17591	0	0	0	0	0	0	-0.00699
E	58	P	0	0	0	0	0	0	0	0	0	0	0	0	0	0	0	0	0	0	0	0	0	0	0	0	0	0	0	0	0	0	0	0	0	0	0	0	0	0	-0.05441	0.18566	0	0	0	0	0	0	0.76787
E	58	Q	0	0	0	0	0	0	0	0	0	0	0	0	0	0	0	0	0	0	0	0	0	0	0	0	0	0	0	0	0	0	0	0	0	0	0	0	0	0	-0.04679	0.2463	0	0	0	0	0	0	0.67707
E	58	R	0	0	0	0	0	0	0	0	0	0	0	0	0	0	0	0	0	0	0	0	0	0	0	0	0	0	0	0	0	0	0	0	0	0	0	0	0	0	-0.02901	0.25397	0	0	0	0	0	0	0.81534
E	58	S	0	0	0	0	0	0	0	0	0	0	0	0	0	0	0	0	0	0	0	0	0	0	0	0	0	0	0	0	0	0	0	0	0	0	0	0	0	0	0.02017	0.37238	0	0	0	0	0	0	0.79579
E	58	T	0	0	0	0	0	0	0	0	0	0	0	0	0	0	0	0	0	0	0	0	0	0	0	0	0	0	0	0	0	0	0	0	0	0	0	0	0	0	0.02938	0.47447	0	0	0	0	0	0	1.39646
E	58	V	0	0	0	0	0	0	0	0	0	0	0	0	0	0	0	0	0	0	0	0	0	0	0	0	0	0	0	0	0	0	0	0	0	0	0	0	0	0	-0.03613	0.78018	0	0	0	0	0	0	3.30756
E	58	W	0	0	0	0	0	0	0	0	0	0	0	0	0	0	0	0	0	0	0	0	0	0	0	0	0	0	0	0	0	0	0	0	0	0	0	0	0	0	0.11245	0.72468	0	0	0	0	0	0	1.89521
E	58	Y	0	0	0	0	0	0	0	0	0	0	0	0	0	0	0	0	0	0	0	0	0	0	0	0	0	0	0	0	0	0	0	0	0	0	0	0	0	0	0.02716	0.62048	0	0	0	0	0	0	1.96479
S	59	C	0	0	0	0	0	0	0	0	0	0	0	0	0	0	0	0	0	0	0	0	0	0	0	0	0	0	0	0	0	0	0	0	0	0	0	0	0	0	0	0	0	0	0	0	0	0	0
S	59	D	0	0	0	0	0	0	0	0	0	0	0	0	0	0	0	0	0	0	0	0	0	0	0	0	0	0	0	0	0	0	0	0	0	0	0	0	0	0	0	0	0	0	0	0	0	0	0
S	59	E	0	0	0	0	0	0	0	0	0	0	0	0	0	0	0	0	0	0	0	0	0	0	0	0	0	0	0	0	0	0	0	0	0	0	0	0	0	0	0	0	0	0	0	0	0	0	0
S	59	F	0	0	0	0	0	0	0	0	0	0	0	0	0	0	0	0	0	0	0	0	0	0	0	0	0	0	0	0	0	0	0	0	0	0	0	0	0	0	0	0	0	0	0	0	0	0	0
S	59	G	0	0	0	0	0	0	0	0	0	0	0	0	0	0	0	0	0	0	0	0	0	0	0	0	0	0	0	0	0	0	0	0	0	0	0	0	0	0	0	0	0	0	0	0	0	0	0
S	59	H	0	0	0	0	0	0	0	0	0	0	0	0	0	0	0	0	0	0	0	0	0	0	0	0	0	0	0	0	0	0	0	0	0	0	0	0	0	0	0	0	0	0	0	0	0	0	0
S	59	I	0	0	0	0	0	0	0	0	0	0	0	0	0	0	0	0	0	0	0	0	0	0	0	0	0	0	0	0	0	0	0	0	0	0	0	0	0	0	0	0	0	0	0	0	0	0	0
S	59	K	0	0	0	0	0	0	0	0	0	0	0	0	0	0	0	0	0	0	0	0	0	0	0	0	0	0	0	0	0	0	0	0	0	0	0	0	0	0	0	0	0	0	0	0	0	0	0
S	59	L	0	0	0	0	0	0	0	0	0	0	0	0	0	0	0	0	0	0	0	0	0	0	0	0	0	0	0	0	0	0	0	0	0	0	0	0	0	0	0	0	0	0	0	0	0	0	0
S	59	M	0	0	0	0	0	0	0	0	0	0	0	0	0	0	0	0	0	0	0	0	0	0	0	0	0	0	0	0	0	0	0	0	0	0	0	0	0	0	0	0	0	0	0	0	0	0	0
S	59	N	0	0	0	0	0	0	0	0	0	0	0	0	0	0	0	0	0	0	0	0	0	0	0	0	0	0	0	0	0	0	0	0	0	0	0	0	0	0	0	0	0	0	0	0	0	0	0
S	59	P	0	0	0	0	0	0	0	0	0	0	0	0	0	0	0	0	0	0	0	0	0	0	0	0	0	0	0	0	0	0	0	0	0	0	0	0	0	0	0	0	0	0	0	0	0	0	0
S	59	Q	0	0	0	0	0	0	0	0	0	0	0	0	0	0	0	0	0	0	0	0	0	0	0	0	0	0	0	0	0	0	0	0	0	0	0	0	0	0	0	0	0	0	0	0	0	0	0
S	59	R	0	0	0	0	0	0	0	0	0	0	0	0	0	0	0	0	0	0	0	0	0	0	0	0	0	0	0	0	0	0	0	0	0	0	0	0	0	0	0	0	0	0	0	0	0	0	0
S	59	T	0	0	0	0	0	0	0	0	0	0	0	0	0	0	0	0	0	0	0	0	0	0	0	0	0	0	0	0	0	0	0	0	0	0	0	0	0	0	0	0	0	0	0	0	0	0	0
S	59	V	0	0	0	0	0	0	0	0	0	0	0	0	0	0	0	0	0	0	0	0	0	0	0	0	0	0	0	0	0	0	0	0	0	0	0	0	0	0	0	0	0	0	0	0	0	0	0
S	59	W	0	0	0	0	0	0	0	0	0	0	0	0	0	0	0	0	0	0	0	0	0	0	0	0	0	0	0	0	0	0	0	0	0	0	0	0	0	0	0	0	0	0	0	0	0	0	0
S	59	Y	0	0	0	0	0	0	0	0	0	0	0	0	0	0	0	0	0	0	0	0	0	0	0	0	0	0	0	0	0	0	0	0	0	0	0	0	0	0	0	0	0	0	0	0	0	0	0
R	60	A	0	0	0	0	0	0	0	0	0	0	0	0	0	0	0	0	0	0	0	0	0	0	0	0	0	0	0	0	0	0	0	0	0	0	0	0	0	0	0	0	0	0	0	0	0	0	0
R	60	C	0	0	0	0	0	0	0	0	0	0	0	0	0	0	0	0	0	0	0	0	0	0	0	0	0	0	0	0	0	0	0	0	0	0	0	0	0	0	0	0	0	0	0	0	0	0	0
R	60	D	0	0	0	0	0	0	0	0	0	0	0	0	0	0	0	0	0	0	0	0	0	0	0	0	0	0	0	0	0	0	0	0	0	0	0	0	0	0	0	0	0	0	0	0	0	0	0
R	60	E	0	0	0	0	0	0	0	0	0	0	0	0	0	0	0	0	0	0	0	0	0	0	0	0	0	0	0	0	0	0	0	0	0	0	0	0	0	0	0	0	0	0	0	0	0	0	0
R	60	F	0	0	0	0	0	0	0	0	0	0	0	0	0	0	0	0	0	0	0	0	0	0	0	0	0	0	0	0	0	0	0	0	0	0	0	0	0	0	0	0	0	0	0	0	0	0	0
R	60	G	0	0	0	0	0	0	0	0	0	0	0	0	0	0	0	0	0	0	0	0	0	0	0	0	0	0	0	0	0	0	0	0	0	0	0	0	0	0	0	0	0	0	0	0	0	0	0
R	60	H	0	0	0	0	0	0	0	0	0	0	0	0	0	0	0	0	0	0	0	0	0	0	0	0	0	0	0	0	0	0	0	0	0	0	0	0	0	0	0	0	0	0	0	0	0	0	0
R	60	I	0	0	0	0	0	0	0	0	0	0	0	0	0	0	0	0	0	0	0	0	0	0	0	0	0	0	0	0	0	0	0	0	0	0	0	0	0	0	0	0	0	0	0	0	0	0	0
R	60	K	0	0	0	0	0	0	0	0	0	0	0	0	0	0	0	0	0	0	0	0	0	0	0	0	0	0	0	0	0	0	0	0	0	0	0	0	0	0	0	0	0	0	0	0	0	0	0
R	60	L	0	0	0	0	0	0	0	0	0	0	0	0	0	0	0	0	0	0	0	0	0	0	0	0	0	0	0	0	0	0	0	0	0	0	0	0	0	0	0	0	0	0	0	0	0	0	0
R	60	M	0	0	0	0	0	0	0	0	0	0	0	0	0	0	0	0	0	0	0	0	0	0	0	0	0	0	0	0	0	0	0	0	0	0	0	0	0	0	0	0	0	0	0	0	0	0	0
R	60	N	0	0	0	0	0	0	0	0	0	0	0	0	0	0	0	0	0	0	0	0	0	0	0	0	0	0	0	0	0	0	0	0	0	0	0	0	0	0	0	0	0	0	0	0	0	0	0
R	60	P	0	0	0	0	0	0	0	0	0	0	0	0	0	0	0	0	0	0	0	0	0	0	0	0	0	0	0	0	0	0	0	0	0	0	0	0	0	0	0	0	0	0	0	0	0	0	0
R	60	Q	0	0	0	0	0	0	0	0	0	0	0	0	0	0	0	0	0	0	0	0	0	0	0	0	0	0	0	0	0	0	0	0	0	0	0	0	0	0	0	0	0	0	0	0	0	0	0
R	60	S	0	0	0	0	0	0	0	0	0	0	0	0	0	0	0	0	0	0	0	0	0	0	0	0	0	0	0	0	0	0	0	0	0	0	0	0	0	0	0	0	0	0	0	0	0	0	0
R	60	T	0	0	0	0	0	0	0	0	0	0	0	0	0	0	0	0	0	0	0	0	0	0	0	0	0	0	0	0	0	0	0	0	0	0	0	0	0	0	0	0	0	0	0	0	0	0	0
R	60	V	0	0	0	0	0	0	0	0	0	0	0	0	0	0	0	0	0	0	0	0	0	0	0	0	0	0	0	0	0	0	0	0	0	0	0	0	0	0	0	0	0	0	0	0	0	0	0
R	60	W	0	0	0	0	0	0	0	0	0	0	0	0	0	0	0	0	0	0	0	0	0	0	0	0	0	0	0	0	0	0	0	0	0	0	0	0	0	0	0	0	0	0	0	0	0	0	0
R	60	Y	0	0	0	0	0	0	0	0	0	0	0	0	0	0	0	0	0	0	0	0	0	0	0	0	0	0	0	0	0	0	0	0	0	0	0	0	0	0	0	0	0	0	0	0	0	0	0
L	61	A	0	0	0	0	0	0	0	0	0	0	0	0	0	0	0	0	0	0	0	0	0	0	0	0	0	0	0	0	0	0	0	0	0	0	0	0	0	0	0	0	0	0	0	0	0	0	0
L	61	C	0	0	0	0	0	0	0	0	0	0	0	0	0	0	0	0	0	0	0	0	0	0	0	0	0	0	0	0	0	0	0	0	0	0	0	0	0	0	0	0	0	0	0	0	0	0	0
L	61	D	0	0	0	0	0	0	0	0	0	0	0	0	0	0	0	0	0	0	0	0	0	0	0	0	0	0	0	0	0	0	0	0	0	0	0	0	0	0	0	0	0	0	0	0	0	0	0
L	61	E	0	0	0	0	0	0	0	0	0	0	0	0	0	0	0	0	0	0	0	0	0	0	0	0	0	0	0	0	0	0	0	0	0	0	0	0	0	0	0	0	0	0	0	0	0	0	0
L	61	F	0	0	0	0	0	0	0	0	0	0	0	0	0	0	0	0	0	0	0	0	0	0	0	0	0	0	0	0	0	0	0	0	0	0	0	0	0	0	0	0	0	0	0	0	0	0	0
L	61	G	0	0	0	0	0	0	0	0	0	0	0	0	0	0	0	0	0	0	0	0	0	0	0	0	0	0	0	0	0	0	0	0	0	0	0	0	0	0	0	0	0	0	0	0	0	0	0
L	61	H	0	0	0	0	0	0	0	0	0	0	0	0	0	0	0	0	0	0	0	0	0	0	0	0	0	0	0	0	0	0	0	0	0	0	0	0	0	0	0	0	0	0	0	0	0	0	0
L	61	I	0	0	0	0	0	0	0	0	0	0	0	0	0	0	0	0	0	0	0	0	0	0	0	0	0	0	0	0	0	0	0	0	0	0	0	0	0	0	0	0	0	0	0	0	0	0	0
L	61	K	0	0	0	0	0	0	0	0	0	0	0	0	0	0	0	0	0	0	0	0	0	0	0	0	0	0	0	0	0	0	0	0	0	0	0	0	0	0	0	0	0	0	0	0	0	0	0
L	61	M	0	0	0	0	0	0	0	0	0	0	0	0	0	0	0	0	0	0	0	0	0	0	0	0	0	0	0	0	0	0	0	0	0	0	0	0	0	0	0	0	0	0	0	0	0	0	0
L	61	N	0	0	0	0	0	0	0	0	0	0	0	0	0	0	0	0	0	0	0	0	0	0	0	0	0	0	0	0	0	0	0	0	0	0	0	0	0	0	0	0	0	0	0	0	0	0	0
L	61	P	0	0	0	0	0	0	0	0	0	0	0	0	0	0	0	0	0	0	0	0	0	0	0	0	0	0	0	0	0	0	0	0	0	0	0	0	0	0	0	0	0	0	0	0	0	0	0
L	61	Q	0	0	0	0	0	0	0	0	0	0	0	0	0	0	0	0	0	0	0	0	0	0	0	0	0	0	0	0	0	0	0	0	0	0	0	0	0	0	0	0	0	0	0	0	0	0	0
L	61	R	0	0	0	0	0	0	0	0	0	0	0	0	0	0	0	0	0	0	0	0	0	0	0	0	0	0	0	0	0	0	0	0	0	0	0	0	0	0	0	0	0	0	0	0	0	0	0
L	61	S	0	0	0	0	0	0	0	0	0	0	0	0	0	0	0	0	0	0	0	0	0	0	0	0	0	0	0	0	0	0	0	0	0	0	0	0	0	0	0	0	0	0	0	0	0	0	0
L	61	T	0	0	0	0	0	0	0	0	0	0	0	0	0	0	0	0	0	0	0	0	0	0	0	0	0	0	0	0	0	0	0	0	0	0	0	0	0	0	0	0	0	0	0	0	0	0	0
L	61	V	0	0	0	0	0	0	0	0	0	0	0	0	0	0	0	0	0	0	0	0	0	0	0	0	0	0	0	0	0	0	0	0	0	0	0	0	0	0	0	0	0	0	0	0	0	0	0
L	61	W	0	0	0	0	0	0	0	0	0	0	0	0	0	0	0	0	0	0	0	0	0	0	0	0	0	0	0	0	0	0	0	0	0	0	0	0	0	0	0	0	0	0	0	0	0	0	0
L	61	Y	0	0	0	0	0	0	0	0	0	0	0	0	0	0	0	0	0	0	0	0	0	0	0	0	0	0	0	0	0	0	0	0	0	0	0	0	0	0	0	0	0	0	0	0	0	0	0
E	62	A	0	0	0	0	0	0	0	0	0	0	0	0	0	0	0	0	0	0	0	0	0	0	0	0	0	0	0	0	0	0	0	0	0	0	0	0	0	0	0	0	0	0	0	0	0	0	0
E	62	C	0	0	0	0	0	0	0	0	0	0	0	0	0	0	0	0	0	0	0	0	0	0	0	0	0	0	0	0	0	0	0	0	0	0	0	0	0	0	0	0	0	0	0	0	0	0	0
E	62	D	0	0	0	0	0	0	0	0	0	0	0	0	0	0	0	0	0	0	0	0	0	0	0	0	0	0	0	0	0	0	0	0	0	0	0	0	0	0	0	0	0	0	0	0	0	0	0
E	62	F	0	0	0	0	0	0	0	0	0	0	0	0	0	0	0	0	0	0	0	0	0	0	0	0	0	0	0	0	0	0	0	0	0	0	0	0	0	0	0	0	0	0	0	0	0	0	0
E	62	G	0	0	0	0	0	0	0	0	0	0	0	0	0	0	0	0	0	0	0	0	0	0	0	0	0	0	0	0	0	0	0	0	0	0	0	0	0	0	0	0	0	0	0	0	0	0	0
E	62	H	0	0	0	0	0	0	0	0	0	0	0	0	0	0	0	0	0	0	0	0	0	0	0	0	0	0	0	0	0	0	0	0	0	0	0	0	0	0	0	0	0	0	0	0	0	0	0
E	62	I	0	0	0	0	0	0	0	0	0	0	0	0	0	0	0	0	0	0	0	0	0	0	0	0	0	0	0	0	0	0	0	0	0	0	0	0	0	0	0	0	0	0	0	0	0	0	0
E	62	K	0	0	0	0	0	0	0	0	0	0	0	0	0	0	0	0	0	0	0	0	0	0	0	0	0	0	0	0	0	0	0	0	0	0	0	0	0	0	0	0	0	0	0	0	0	0	0
E	62	L	0	0	0	0	0	0	0	0	0	0	0	0	0	0	0	0	0	0	0	0	0	0	0	0	0	0	0	0	0	0	0	0	0	0	0	0	0	0	0	0	0	0	0	0	0	0	0
E	62	M	0	0	0	0	0	0	0	0	0	0	0	0	0	0	0	0	0	0	0	0	0	0	0	0	0	0	0	0	0	0	0	0	0	0	0	0	0	0	0	0	0	0	0	0	0	0	0
E	62	N	0	0	0	0	0	0	0	0	0	0	0	0	0	0	0	0	0	0	0	0	0	0	0	0	0	0	0	0	0	0	0	0	0	0	0	0	0	0	0	0	0	0	0	0	0	0	0
E	62	P	0	0	0	0	0	0	0	0	0	0	0	0	0	0	0	0	0	0	0	0	0	0	0	0	0	0	0	0	0	0	0	0	0	0	0	0	0	0	0	0	0	0	0	0	0	0	0
E	62	Q	0	0	0	0	0	0	0	0	0	0	0	0	0	0	0	0	0	0	0	0	0	0	0	0	0	0	0	0	0	0	0	0	0	0	0	0	0	0	0	0	0	0	0	0	0	0	0
E	62	R	0	0	0	0	0	0	0	0	0	0	0	0	0	0	0	0	0	0	0	0	0	0	0	0	0	0	0	0	0	0	0	0	0	0	0	0	0	0	0	0	0	0	0	0	0	0	0
E	62	S	0	0	0	0	0	0	0	0	0	0	0	0	0	0	0	0	0	0	0	0	0	0	0	0	0	0	0	0	0	0	0	0	0	0	0	0	0	0	0	0	0	0	0	0	0	0	0
E	62	T	0	0	0	0	0	0	0	0	0	0	0	0	0	0	0	0	0	0	0	0	0	0	0	0	0	0	0	0	0	0	0	0	0	0	0	0	0	0	0	0	0	0	0	0	0	0	0
E	62	V	0	0	0	0	0	0	0	0	0	0	0	0	0	0	0	0	0	0	0	0	0	0	0	0	0	0	0	0	0	0	0	0	0	0	0	0	0	0	0	0	0	0	0	0	0	0	0
E	62	W	0	0	0	0	0	0	0	0	0	0	0	0	0	0	0	0	0	0	0	0	0	0	0	0	0	0	0	0	0	0	0	0	0	0	0	0	0	0	0	0	0	0	0	0	0	0	0
E	62	Y	0	0	0	0	0	0	0	0	0	0	0	0	0	0	0	0	0	0	0	0	0	0	0	0	0	0	0	0	0	0	0	0	0	0	0	0	0	0	0	0	0	0	0	0	0	0	0
R	63	A	0	0	0	0	0	0	0	0	0	0	0	0	0	0	0	0	0	0	0	0	0	0	0	0	0	0	0	0	0	0	0	0	0	0	0	0	0	0	0	0	0	0	0	0	0	0	0
R	63	C	0	0	0	0	0	0	0	0	0	0	0	0	0	0	0	0	0	0	0	0	0	0	0	0	0	0	0	0	0	0	0	0	0	0	0	0	0	0	0	0	0	0	0	0	0	0	0
R	63	D	0	0	0	0	0	0	0	0	0	0	0	0	0	0	0	0	0	0	0	0	0	0	0	0	0	0	0	0	0	0	0	0	0	0	0	0	0	0	0	0	0	0	0	0	0	0	0
R	63	E	0	0	0	0	0	0	0	0	0	0	0	0	0	0	0	0	0	0	0	0	0	0	0	0	0	0	0	0	0	0	0	0	0	0	0	0	0	0	0	0	0	0	0	0	0	0	0
R	63	F	0	0	0	0	0	0	0	0	0	0	0	0	0	0	0	0	0	0	0	0	0	0	0	0	0	0	0	0	0	0	0	0	0	0	0	0	0	0	0	0	0	0	0	0	0	0	0
R	63	G	0	0	0	0	0	0	0	0	0	0	0	0	0	0	0	0	0	0	0	0	0	0	0	0	0	0	0	0	0	0	0	0	0	0	0	0	0	0	0	0	0	0	0	0	0	0	0
R	63	H	0	0	0	0	0	0	0	0	0	0	0	0	0	0	0	0	0	0	0	0	0	0	0	0	0	0	0	0	0	0	0	0	0	0	0	0	0	0	0	0	0	0	0	0	0	0	0
R	63	I	0	0	0	0	0	0	0	0	0	0	0	0	0	0	0	0	0	0	0	0	0	0	0	0	0	0	0	0	0	0	0	0	0	0	0	0	0	0	0	0	0	0	0	0	0	0	0
R	63	K	0	0	0	0	0	0	0	0	0	0	0	0	0	0	0	0	0	0	0	0	0	0	0	0	0	0	0	0	0	0	0	0	0	0	0	0	0	0	0	0	0	0	0	0	0	0	0
R	63	L	0	0	0	0	0	0	0	0	0	0	0	0	0	0	0	0	0	0	0	0	0	0	0	0	0	0	0	0	0	0	0	0	0	0	0	0	0	0	0	0	0	0	0	0	0	0	0
R	63	M	0	0	0	0	0	0	0	0	0	0	0	0	0	0	0	0	0	0	0	0	0	0	0	0	0	0	0	0	0	0	0	0	0	0	0	0	0	0	0	0	0	0	0	0	0	0	0
R	63	N	0	0	0	0	0	0	0	0	0	0	0	0	0	0	0	0	0	0	0	0	0	0	0	0	0	0	0	0	0	0	0	0	0	0	0	0	0	0	0	0	0	0	0	0	0	0	0
R	63	P	0	0	0	0	0	0	0	0	0	0	0	0	0	0	0	0	0	0	0	0	0	0	0	0	0	0	0	0	0	0	0	0	0	0	0	0	0	0	0	0	0	0	0	0	0	0	0
R	63	Q	0	0	0	0	0	0	0	0	0	0	0	0	0	0	0	0	0	0	0	0	0	0	0	0	0	0	0	0	0	0	0	0	0	0	0	0	0	0	0	0	0	0	0	0	0	0	0
R	63	S	0	0	0	0	0	0	0	0	0	0	0	0	0	0	0	0	0	0	0	0	0	0	0	0	0	0	0	0	0	0	0	0	0	0	0	0	0	0	0	0	0	0	0	0	0	0	0
R	63	T	0	0	0	0	0	0	0	0	0	0	0	0	0	0	0	0	0	0	0	0	0	0	0	0	0	0	0	0	0	0	0	0	0	0	0	0	0	0	0	0	0	0	0	0	0	0	0
R	63	V	0	0	0	0	0	0	0	0	0	0	0	0	0	0	0	0	0	0	0	0	0	0	0	0	0	0	0	0	0	0	0	0	0	0	0	0	0	0	0	0	0	0	0	0	0	0	0
R	63	W	0	0	0	0	0	0	0	0	0	0	0	0	0	0	0	0	0	0	0	0	0	0	0	0	0	0	0	0	0	0	0	0	0	0	0	0	0	0	0	0	0	0	0	0	0	0	0
R	63	Y	0	0	0	0	0	0	0	0	0	0	0	0	0	0	0	0	0	0	0	0	0	0	0	0	0	0	0	0	0	0	0	0	0	0	0	0	0	0	0	0	0	0	0	0	0	0	0
L	64	A	0	0	0	0	0	0	0	0	0	0	0	0	0	0	0	0	0	0	0	0	0	0	0	0	0	0	0	0	0	0	0	0	0	0	0	0	0	0	0	0	0	0	0	0	0	0	0
L	64	C	0	0	0	0	0	0	0	0	0	0	0	0	0	0	0	0	0	0	0	0	0	0	0	0	0	0	0	0	0	0	0	0	0	0	0	0	0	0	0	0	0	0	0	0	0	0	0
L	64	D	0	0	0	0	0	0	0	0	0	0	0	0	0	0	0	0	0	0	0	0	0	0	0	0	0	0	0	0	0	0	0	0	0	0	0	0	0	0	0	0	0	0	0	0	0	0	0
L	64	E	0	0	0	0	0	0	0	0	0	0	0	0	0	0	0	0	0	0	0	0	0	0	0	0	0	0	0	0	0	0	0	0	0	0	0	0	0	0	0	0	0	0	0	0	0	0	0
L	64	F	0	0	0	0	0	0	0	0	0	0	0	0	0	0	0	0	0	0	0	0	0	0	0	0	0	0	0	0	0	0	0	0	0	0	0	0	0	0	0	0	0	0	0	0	0	0	0
L	64	H	0	0	0	0	0	0	0	0	0	0	0	0	0	0	0	0	0	0	0	0	0	0	0	0	0	0	0	0	0	0	0	0	0	0	0	0	0	0	0	0	0	0	0	0	0	0	0
L	64	I	0	0	0	0	0	0	0	0	0	0	0	0	0	0	0	0	0	0	0	0	0	0	0	0	0	0	0	0	0	0	0	0	0	0	0	0	0	0	0	0	0	0	0	0	0	0	0
L	64	K	0	0	0	0	0	0	0	0	0	0	0	0	0	0	0	0	0	0	0	0	0	0	0	0	0	0	0	0	0	0	0	0	0	0	0	0	0	0	0	0	0	0	0	0	0	0	0
L	64	M	0	0	0	0	0	0	0	0	0	0	0	0	0	0	0	0	0	0	0	0	0	0	0	0	0	0	0	0	0	0	0	0	0	0	0	0	0	0	0	0	0	0	0	0	0	0	0
L	64	N	0	0	0	0	0	0	0	0	0	0	0	0	0	0	0	0	0	0	0	0	0	0	0	0	0	0	0	0	0	0	0	0	0	0	0	0	0	0	0	0	0	0	0	0	0	0	0
L	64	P	0	0	0	0	0	0	0	0	0	0	0	0	0	0	0	0	0	0	0	0	0	0	0	0	0	0	0	0	0	0	0	0	0	0	0	0	0	0	0	0	0	0	0	0	0	0	0
L	64	Q	0	0	0	0	0	0	0	0	0	0	0	0	0	0	0	0	0	0	0	0	0	0	0	0	0	0	0	0	0	0	0	0	0	0	0	0	0	0	0	0	0	0	0	0	0	0	0
L	64	R	0	0	0	0	0	0	0	0	0	0	0	0	0	0	0	0	0	0	0	0	0	0	0	0	0	0	0	0	0	0	0	0	0	0	0	0	0	0	0	0	0	0	0	0	0	0	0
L	64	S	0	0	0	0	0	0	0	0	0	0	0	0	0	0	0	0	0	0	0	0	0	0	0	0	0	0	0	0	0	0	0	0	0	0	0	0	0	0	0	0	0	0	0	0	0	0	0
L	64	T	0	0	0	0	0	0	0	0	0	0	0	0	0	0	0	0	0	0	0	0	0	0	0	0	0	0	0	0	0	0	0	0	0	0	0	0	0	0	0	0	0	0	0	0	0	0	0
L	64	V	0	0	0	0	0	0	0	0	0	0	0	0	0	0	0	0	0	0	0	0	0	0	0	0	0	0	0	0	0	0	0	0	0	0	0	0	0	0	0	0	0	0	0	0	0	0	0
L	64	W	0	0	0	0	0	0	0	0	0	0	0	0	0	0	0	0	0	0	0	0	0	0	0	0	0	0	0	0	0	0	0	0	0	0	0	0	0	0	0	0	0	0	0	0	0	0	0
L	64	Y	0	0	0	0	0	0	0	0	0	0	0	0	0	0	0	0	0	0	0	0	0	0	0	0	0	0	0	0	0	0	0	0	0	0	0	0	0	0	0	0	0	0	0	0	0	0	0
E	65	A	0	0	0	0	0	0	0	0	0	0	0	0	0	0	0	0	0	0	0	0	0	0	0	0	0	0	0	0	0	0	0	0	0	0	0	0	0	0	0	0	0	0	0	0	0	0	0
E	65	C	0	0	0	0	0	0	0	0	0	0	0	0	0	0	0	0	0	0	0	0	0	0	0	0	0	0	0	0	0	0	0	0	0	0	0	0	0	0	0	0	0	0	0	0	0	0	0
E	65	D	0	0	0	0	0	0	0	0	0	0	0	0	0	0	0	0	0	0	0	0	0	0	0	0	0	0	0	0	0	0	0	0	0	0	0	0	0	0	0	0	0	0	0	0	0	0	0
E	65	F	0	0	0	0	0	0	0	0	0	0	0	0	0	0	0	0	0	0	0	0	0	0	0	0	0	0	0	0	0	0	0	0	0	0	0	0	0	0	0	0	0	0	0	0	0	0	0
E	65	G	0	0	0	0	0	0	0	0	0	0	0	0	0	0	0	0	0	0	0	0	0	0	0	0	0	0	0	0	0	0	0	0	0	0	0	0	0	0	0	0	0	0	0	0	0	0	0
E	65	H	0	0	0	0	0	0	0	0	0	0	0	0	0	0	0	0	0	0	0	0	0	0	0	0	0	0	0	0	0	0	0	0	0	0	0	0	0	0	0	0	0	0	0	0	0	0	0
E	65	I	0	0	0	0	0	0	0	0	0	0	0	0	0	0	0	0	0	0	0	0	0	0	0	0	0	0	0	0	0	0	0	0	0	0	0	0	0	0	0	0	0	0	0	0	0	0	0
E	65	K	0	0	0	0	0	0	0	0	0	0	0	0	0	0	0	0	0	0	0	0	0	0	0	0	0	0	0	0	0	0	0	0	0	0	0	0	0	0	0	0	0	0	0	0	0	0	0
E	65	L	0	0	0	0	0	0	0	0	0	0	0	0	0	0	0	0	0	0	0	0	0	0	0	0	0	0	0	0	0	0	0	0	0	0	0	0	0	0	0	0	0	0	0	0	0	0	0
E	65	M	0	0	0	0	0	0	0	0	0	0	0	0	0	0	0	0	0	0	0	0	0	0	0	0	0	0	0	0	0	0	0	0	0	0	0	0	0	0	0	0	0	0	0	0	0	0	0
E	65	N	0	0	0	0	0	0	0	0	0	0	0	0	0	0	0	0	0	0	0	0	0	0	0	0	0	0	0	0	0	0	0	0	0	0	0	0	0	0	0	0	0	0	0	0	0	0	0
E	65	P	0	0	0	0	0	0	0	0	0	0	0	0	0	0	0	0	0	0	0	0	0	0	0	0	0	0	0	0	0	0	0	0	0	0	0	0	0	0	0	0	0	0	0	0	0	0	0
E	65	Q	0	0	0	0	0	0	0	0	0	0	0	0	0	0	0	0	0	0	0	0	0	0	0	0	0	0	0	0	0	0	0	0	0	0	0	0	0	0	0	0	0	0	0	0	0	0	0
E	65	R	0	0	0	0	0	0	0	0	0	0	0	0	0	0	0	0	0	0	0	0	0	0	0	0	0	0	0	0	0	0	0	0	0	0	0	0	0	0	0	0	0	0	0	0	0	0	0
E	65	S	0	0	0	0	0	0	0	0	0	0	0	0	0	0	0	0	0	0	0	0	0	0	0	0	0	0	0	0	0	0	0	0	0	0	0	0	0	0	0	0	0	0	0	0	0	0	0
E	65	T	0	0	0	0	0	0	0	0	0	0	0	0	0	0	0	0	0	0	0	0	0	0	0	0	0	0	0	0	0	0	0	0	0	0	0	0	0	0	0	0	0	0	0	0	0	0	0
E	65	V	0	0	0	0	0	0	0	0	0	0	0	0	0	0	0	0	0	0	0	0	0	0	0	0	0	0	0	0	0	0	0	0	0	0	0	0	0	0	0	0	0	0	0	0	0	0	0
E	65	W	0	0	0	0	0	0	0	0	0	0	0	0	0	0	0	0	0	0	0	0	0	0	0	0	0	0	0	0	0	0	0	0	0	0	0	0	0	0	0	0	0	0	0	0	0	0	0
E	65	Y	0	0	0	0	0	0	0	0	0	0	0	0	0	0	0	0	0	0	0	0	0	0	0	0	0	0	0	0	0	0	0	0	0	0	0	0	0	0	0	0	0	0	0	0	0	0	0
E	8	A	-0.13175	0.0213	0.07252	0	0	0	0	0.06917	0	0	0	0	-0.07385	-0.1477	-0.15532	-0.12708	-0.05427	0	0	0	0	0	0	0	0	0	0	0	0	0	0	0	0	0	0	0	0	0	0	0	0	0	0	0	0	0	0
E	8	C	2.48468	-0.60383	1.02565	0	0	0	0	-0.17906	0	0	0	0	1.61462	3.22924	1.698	1.04912	-0.37967	0	0	0	0	0	0	0	0	0	0	0	0	0	0	0	0	0	0	0	0	0	0	0	0	0	0	0	0	0	0
E	8	D	-0.08051	-0.14594	-0.26384	0	0	0	0	-0.04591	0	0	0	0	-0.00352	-0.00705	0.25519	-0.03107	6.42E-04	0	0	0	0	0	0	0	0	0	0	0	0	0	0	0	0	0	0	0	0	0	0	0	0	0	0	0	0	0	0
E	8	F	-0.26741	-0.28773	-0.28978	0	0	0	0	-0.04191	0	0	0	0	-0.02636	-0.05271	0.14855	-0.19914	-0.05314	0	0	0	0	0	0	0	0	0	0	0	0	0	0	0	0	0	0	0	0	0	0	0	0	0	0	0	0	0	0
E	8	G	-0.42183	-0.42747	-0.45992	0	0	0	0	-0.13645	0	0	0	0	0.00558	0.01117	0.1674	-0.29097	-0.13485	0	0	0	0	0	0	0	0	0	0	0	0	0	0	0	0	0	0	0	0	0	0	0	0	0	0	0	0	0	0
E	8	H	-0.11672	-0.32215	-0.27952	0	0	0	0	-0.01971	0	0	0	0	0.13116	0.26231	0.25834	-0.22816	-0.15242	0	0	0	0	0	0	0	0	0	0	0	0	0	0	0	0	0	0	0	0	0	0	0	0	0	0	0	0	0	0
E	8	I	-0.28059	-0.21268	-0.29249	0	0	0	0	-0.04831	0	0	0	0	-0.04942	-0.09885	0.11214	-0.18285	-0.06928	0	0	0	0	0	0	0	0	0	0	0	0	0	0	0	0	0	0	0	0	0	0	0	0	0	0	0	0	0	0
E	8	K	-0.41151	-0.27951	-0.7283	0	0	0	0	-0.27499	0	0	0	0	-0.10159	-0.20318	0.29978	-0.03493	0.08818	0	0	0	0	0	0	0	0	0	0	0	0	0	0	0	0	0	0	0	0	0	0	0	0	0	0	0	0	0	0
E	8	L	0.13648	0.05432	-0.0891	0	0	0	0	0.04814	0	0	0	0	0.02303	0.04607	0.18527	0.0653	0.07638	0	0	0	0	0	0	0	0	0	0	0	0	0	0	0	0	0	0	0	0	0	0	0	0	0	0	0	0	0	0
E	8	M	-0.64179	-0.22994	-0.0892	0	0	0	0	-0.01574	0	0	0	0	-0.19413	-0.38827	-0.46635	-0.43191	-0.10982	0	0	0	0	0	0	0	0	0	0	0	0	0	0	0	0	0	0	0	0	0	0	0	0	0	0	0	0	0	0
E	8	N	-0.30069	-0.37115	-0.36019	0	0	0	0	-0.12822	0	0	0	0	0.0147	0.02941	0.18069	-0.18717	-0.08013	0	0	0	0	0	0	0	0	0	0	0	0	0	0	0	0	0	0	0	0	0	0	0	0	0	0	0	0	0	0
E	8	P	-0.56194	-0.56961	-0.51957	0	0	0	0	-0.15004	0	0	0	0	0.02707	0.05414	0.1356	-0.43896	-0.22444	0	0	0	0	0	0	0	0	0	0	0	0	0	0	0	0	0	0	0	0	0	0	0	0	0	0	0	0	0	0
E	8	Q	0.3127	0.06559	-0.08196	0	0	0	0	0.05677	0	0	0	0	0.1194	0.2388	0.40735	0.13652	-0.00435	0	0	0	0	0	0	0	0	0	0	0	0	0	0	0	0	0	0	0	0	0	0	0	0	0	0	0	0	0	0
E	8	R	-1.12187	-0.35673	-0.83637	0	0	0	0	-0.08241	0	0	0	0	-0.38589	-0.77179	-0.22799	-0.65357	-0.05088	0	0	0	0	0	0	0	0	0	0	0	0	0	0	0	0	0	0	0	0	0	0	0	0	0	0	0	0	0	0
E	8	S	-0.4473	-0.3737	-0.62656	0	0	0	0	-0.12502	0	0	0	0	-0.0593	-0.1186	0.29336	-0.26299	-0.0691	0	0	0	0	0	0	0	0	0	0	0	0	0	0	0	0	0	0	0	0	0	0	0	0	0	0	0	0	0	0
E	8	T	-0.26364	-0.27246	-0.46446	0	0	0	0	-0.0715	0	0	0	0	-0.01999	-0.03998	0.28561	-0.17215	-0.036	0	0	0	0	0	0	0	0	0	0	0	0	0	0	0	0	0	0	0	0	0	0	0	0	0	0	0	0	0	0
E	8	V	-0.22829	-0.17468	-0.1363	0	0	0	0	-0.06218	0	0	0	0	-0.03645	-0.0729	-0.01843	-0.12965	-0.05427	0	0	0	0	0	0	0	0	0	0	0	0	0	0	0	0	0	0	0	0	0	0	0	0	0	0	0	0	0	0
E	8	W	0.18047	0.10309	-0.12547	0	0	0	0	0.02161	0	0	0	0	-0.00887	-0.01774	0.25258	0.16773	0.14848	0	0	0	0	0	0	0	0	0	0	0	0	0	0	0	0	0	0	0	0	0	0	0	0	0	0	0	0	0	0
E	8	Y	0.11364	-0.12922	-0.06381	0	0	0	0	-0.07395	0	0	0	0	0.0869	0.17381	0.17943	0.10067	0.06706	0	0	0	0	0	0	0	0	0	0	0	0	0	0	0	0	0	0	0	0	0	0	0	0	0	0	0	0	0	0
Q	9	A	0.26536	0.79233	0.6709	0.47598	0	0	0	0.11675	0	0	0	0	0	0	0	0.36136	0.031	-0.03197	0	0	0	0	0	0	0	0	0	0	0	0	0	0	0.41409	0.08297	-0.05031	0.04086	0	0	0	0	0	0	0	0	0	0	0
Q	9	C	-0.3429	1.93542	1.14501	2.50124	0	0	0	-0.1595	0	0	0	0	0	0	0	1.34911	-0.24154	-0.20127	0	0	0	0	0	0	0	0	0	0	0	0	0	0	1.753	-0.02163	0.11098	-0.08619	0	0	0	0	0	0	0	0	0	0	0
Q	9	D	-0.10754	0.34886	-0.06796	0.11665	0	0	0	-0.04196	0	0	0	0	0	0	0	0.2747	0.00446	0.17669	0	0	0	0	0	0	0	0	0	0	0	0	0	0	0.20729	0.16307	0.10659	0.2146	0	0	0	0	0	0	0	0	0	0	0
Q	9	E	0.16946	0.68238	0.04989	0.15215	0	0	0	0.06062	0	0	0	0	0	0	0	0.81814	0.23796	0.40464	0	0	0	0	0	0	0	0	0	0	0	0	0	0	0.08713	-0.04385	-0.01635	0.12737	0	0	0	0	0	0	0	0	0	0	0
Q	9	F	0.113	1.02141	0.47311	0.5959	0	0	0	0.04056	0	0	0	0	0	0	0	0.47958	0.0622	0.07037	0	0	0	0	0	0	0	0	0	0	0	0	0	0	0.8489	0.24213	0.11975	0.01871	0	0	0	0	0	0	0	0	0	0	0
Q	9	G	-0.18779	0.20832	0.05462	0.30294	0	0	0	-0.05821	0	0	0	0	0	0	0	-0.01398	-0.06492	0.00318	0	0	0	0	0	0	0	0	0	0	0	0	0	0	0.34609	0.08997	0.10171	0.05133	0	0	0	0	0	0	0	0	0	0	0
Q	9	H	-0.20434	-0.21201	0.09587	0.57978	0	0	0	-0.07441	0	0	0	0	0	0	0	-0.22883	-0.17045	-0.4451	0	0	0	0	0	0	0	0	0	0	0	0	0	0	0.28968	-0.14235	-0.09603	-0.23986	0	0	0	0	0	0	0	0	0	0	0
Q	9	I	0.18261	0.9846	0.38963	0.47409	0	0	0	0.03245	0	0	0	0	0	0	0	0.52363	0.1701	0.13484	0	0	0	0	0	0	0	0	0	0	0	0	0	0	0.66041	0.19306	0.10157	0.0914	0	0	0	0	0	0	0	0	0	0	0
Q	9	K	0.26071	0.00903	-0.24063	0.02639	0	0	0	-0.03131	0	0	0	0	0	0	0	0.35824	0.35797	0.03818	0	0	0	0	0	0	0	0	0	0	0	0	0	0	-0.03972	-0.31626	-0.18764	-0.19884	0	0	0	0	0	0	0	0	0	0	0
Q	9	L	0.3218	1.19483	0.61428	0.53797	0	0	0	0.12278	0	0	0	0	0	0	0	0.63198	0.20095	0.1305	0	0	0	0	0	0	0	0	0	0	0	0	0	0	0.71372	0.20456	0.073	0.03293	0	0	0	0	0	0	0	0	0	0	0
Q	9	M	0.17728	0.67966	0.64543	0.46593	0	0	0	0.04944	0	0	0	0	0	0	0	0.21988	0.08309	-0.09273	0	0	0	0	0	0	0	0	0	0	0	0	0	0	0.46242	0.12919	-0.06398	-0.03696	0	0	0	0	0	0	0	0	0	0	0
Q	9	N	-0.19722	0.12739	-0.2367	0.22239	0	0	0	-0.14447	0	0	0	0	0	0	0	0.16702	0.03726	-0.00543	0	0	0	0	0	0	0	0	0	0	0	0	0	0	0.21541	0.10766	0.15043	0.06584	0	0	0	0	0	0	0	0	0	0	0
Q	9	P	-0.20511	-0.19355	-0.07409	0.267	0	0	0	-0.07195	0	0	0	0	0	0	0	-0.23589	-0.1486	-0.27378	0	0	0	0	0	0	0	0	0	0	0	0	0	0	0.17355	0.01835	0.04478	-0.07489	0	0	0	0	0	0	0	0	0	0	0
Q	9	R	0.29312	-0.29304	-0.10976	-0.0541	0	0	0	0.14409	0	0	0	0	0	0	0	-0.19881	0.0312	-0.24759	0	0	0	0	0	0	0	0	0	0	0	0	0	0	-0.07936	-0.28446	-0.14604	-0.2274	0	0	0	0	0	0	0	0	0	0	0
Q	9	S	-0.27323	0.01614	-0.15429	0.02083	0	0	0	-0.07197	0	0	0	0	0	0	0	-0.22382	-0.19068	0.00231	0	0	0	0	0	0	0	0	0	0	0	0	0	0	0.32116	0.26624	0.21207	0.13982	0	0	0	0	0	0	0	0	0	0	0
Q	9	T	-0.14004	-0.11992	-0.15614	0.1393	0	0	0	-0.06037	0	0	0	0	0	0	0	-0.13327	-0.10849	-0.1916	0	0	0	0	0	0	0	0	0	0	0	0	0	0	0.10076	0.07242	0.08004	0.03761	0	0	0	0	0	0	0	0	0	0	0
Q	9	V	0.09601	0.5746	0.4122	0.48268	0	0	0	0.05107	0	0	0	0	0	0	0	0.3127	0.0347	0.01379	0	0	0	0	0	0	0	0	0	0	0	0	0	0	0.39113	-0.01789	-0.04921	-0.00339	0	0	0	0	0	0	0	0	0	0	0
Q	9	W	0.06882	1.19351	0.42494	0.40173	0	0	0	0.04758	0	0	0	0	0	0	0	0.39272	-0.00885	0.09642	0	0	0	0	0	0	0	0	0	0	0	0	0	0	0.89091	0.62654	0.39494	0.24478	0	0	0	0	0	0	0	0	0	0	0
Q	9	Y	0.00427	1.4422	0.37731	0.66831	0	0	0	-0.01689	0	0	0	0	0	0	0	0.93398	0.12327	0.34552	0	0	0	0	0	0	0	0	0	0	0	0	0	0	1.04967	0.42406	0.22478	0.1923	0	0	0	0	0	0	0	0	0	0	0
A	10	C	1.21213	1.60756	9.94525	6.50424	1.32223	0	4.52967	2.53098	0	0	-0.03966	0	2.65329	5.05107	0	2.35119	0	0	0	0	0	0	0	0	0	0	0	0	0	0	0	0	1.7343	0.32474	0	0.05398	0	0	0	0	0	0	0	0	0	0	0
A	10	D	-0.17637	0.02818	0.44318	-0.06683	0.11835	0	0.12345	0.20488	0	0	0.14623	0	0.39504	-0.08332	0	0.17107	0	0	0	0	0	0	0	0	0	0	0	0	0	0	0	0	-0.06152	0.26046	0	0.26991	0	0	0	0	0	0	0	0	0	0	0
A	10	E	0.15333	-0.24965	-0.2522	-0.83465	-0.27534	0	-0.15125	0.24516	0	0	0.2162	0	0.60576	-0.12683	0	0.17562	0	0	0	0	0	0	0	0	0	0	0	0	0	0	0	0	-0.54066	-0.0997	0	0.12535	0	0	0	0	0	0	0	0	0	0	0
A	10	F	0.07814	0.45048	1.78458	0.86309	0.49923	0	0.45908	0.42136	0	0	0.02941	0	0.55812	0.40624	0	0.28714	0	0	0	0	0	0	0	0	0	0	0	0	0	0	0	0	0.75575	0.40629	0	0.13939	0	0	0	0	0	0	0	0	0	0	0
A	10	G	-0.32033	0.05064	0.70835	0.55065	0.34664	0	0.47576	0.278	0	0	-0.03838	0	0.09113	-0.03807	0	-0.07544	0	0	0	0	0	0	0	0	0	0	0	0	0	0	0	0	0.34073	0.32495	0	0.13873	0	0	0	0	0	0	0	0	0	0	0
A	10	H	-0.21836	0.2007	1.20315	1.09345	0.63375	0	0.45196	0.07275	0	0	-0.10061	0	-0.02415	0.3695	0	0.17118	0	0	0	0	0	0	0	0	0	0	0	0	0	0	0	0	0.65436	0.25944	0	0.04548	0	0	0	0	0	0	0	0	0	0	0
A	10	I	-0.08361	0.2132	0.56841	0.30915	0.29165	0	-0.06317	0.00265	0	0	0.04843	0	0.02983	0.08943	0	0.02142	0	0	0	0	0	0	0	0	0	0	0	0	0	0	0	0	0.387	0.32703	0	0.13224	0	0	0	0	0	0	0	0	0	0	0
A	10	K	0.01478	-0.09958	0.03834	-0.35201	0.13651	0	-0.05636	-0.16575	0	0	0.02522	0	0.1434	-0.06127	0	0.15504	0	0	0	0	0	0	0	0	0	0	0	0	0	0	0	0	0.06395	0.23998	0	0.07112	0	0	0	0	0	0	0	0	0	0	0
A	10	L	0.0879	0.54541	1.00456	0.52246	0.20835	0	0.22699	0.51242	0	0	0.07402	0	0.22768	-0.16735	0	0.24335	0	0	0	0	0	0	0	0	0	0	0	0	0	0	0	0	0.33654	0.14618	0	0.04972	0	0	0	0	0	0	0	0	0	0	0
A	10	M	-0.2033	-0.01718	-0.16363	0.19959	-6.48E-04	0	-0.00176	-0.02291	0	0	-0.06587	0	-0.08188	-0.17622	0	-0.09111	0	0	0	0	0	0	0	0	0	0	0	0	0	0	0	0	0.20078	-0.1171	0	-0.11325	0	0	0	0	0	0	0	0	0	0	0
A	10	N	-0.24074	0.27337	0.94322	0.58153	0.48772	0	0.20483	0.03511	0	0	-0.08352	0	0.05782	0.1262	0	0.08672	0	0	0	0	0	0	0	0	0	0	0	0	0	0	0	0	0.58189	0.51211	0	0.20661	0	0	0	0	0	0	0	0	0	0	0
A	10	P	-0.42946	-0.12544	-0.43711	0.13737	0.14425	0	0.00785	-0.1455	0	0	-0.21223	0	-0.36685	-0.33741	0	-0.30296	0	0	0	0	0	0	0	0	0	0	0	0	0	0	0	0	0.27585	0.09789	0	-0.05466	0	0	0	0	0	0	0	0	0	0	0
A	10	Q	-0.16917	0.17802	-0.29596	-0.32885	-0.12934	0	-0.05371	-0.02024	0	0	-0.11187	0	-0.0637	-0.48771	0	-0.07703	0	0	0	0	0	0	0	0	0	0	0	0	0	0	0	0	0.09367	0.18145	0	0.10057	0	0	0	0	0	0	0	0	0	0	0
A	10	R	0.01076	0.19179	0.74529	0.62932	0.51591	0	0.14628	0.32905	0	0	-0.04171	0	-0.05597	-0.15588	0	-0.11119	0	0	0	0	0	0	0	0	0	0	0	0	0	0	0	0	0.74043	0.15129	0	-0.1142	0	0	0	0	0	0	0	0	0	0	0
A	10	S	-0.38315	0.3817	1.07225	0.98495	0.41091	0	0.50054	0.01489	0	0	-0.11954	0	-0.06964	0.17583	0	0.11309	0	0	0	0	0	0	0	0	0	0	0	0	0	0	0	0	0.56653	0.4316	0	0.20901	0	0	0	0	0	0	0	0	0	0	0
A	10	T	-0.22189	0.24458	0.99104	0.86975	0.37448	0	0.41321	-0.02142	0	0	-0.18774	0	0.06865	0.41035	0	0.2886	0	0	0	0	0	0	0	0	0	0	0	0	0	0	0	0	0.36617	0.23291	0	0.13545	0	0	0	0	0	0	0	0	0	0	0
A	10	V	-0.0958	0.06121	-0.23276	-0.19263	0.02763	0	-0.19844	-0.11309	0	0	-0.05523	0	-0.04514	-0.29555	0	-0.07753	0	0	0	0	0	0	0	0	0	0	0	0	0	0	0	0	0.16002	0.1092	0	0.01707	0	0	0	0	0	0	0	0	0	0	0
A	10	W	0.33087	1.22171	2.61027	1.26826	0.8092	0	0.20286	0.72111	0	0	0.13927	0	0.37649	0.10257	0	0.52224	0	0	0	0	0	0	0	0	0	0	0	0	0	0	0	0	1.18038	0.75371	0	0.2021	0	0	0	0	0	0	0	0	0	0	0
A	10	Y	0.24701	0.47923	1.93417	0.64474	0.69143	0	0.39831	0.57195	0	0	0.04828	0	0.49743	0.35469	0	0.21946	0	0	0	0	0	0	0	0	0	0	0	0	0	0	0	0	0.77031	0.63774	0	0.2419	0	0	0	0	0	0	0	0	0	0	0
C	11	A	0	0.50242	-1.90892	-14.96893	-2.80091	-3.44807	-7.04208	-1.21709	0	0	0	0	0	-4.24474	0	-2.26358	0	0	0	-2.86783	-7.47781	0	0	-4.92458	0	0	0	0	0	0	-5.82908	-1.67021	0.2857	0	0	0	0	0	0	0	0	0	0	0	0	0	0
C	11	D	0	0.45189	-2.50481	-15.74606	-3.32484	-3.98448	-7.95106	-1.33979	0	0	0	0	0	-4.62371	0	-1.77915	0	0	0	-2.04516	-7.65311	0	0	-5.58421	0	0	0	0	0	0	-6.09999	-1.33307	0.53335	0	0	0	0	0	0	0	0	0	0	0	0	0	0
C	11	E	0	0.40526	-2.58179	-16.36467	-3.18783	-3.95696	-8.5251	-1.42941	0	0	0	0	0	-4.86075	0	-1.67885	0	0	0	-1.87756	-8.31198	0	0	-6.14415	0	0	0	0	0	0	-6.26439	-1.25445	0.57397	0	0	0	0	0	0	0	0	0	0	0	0	0	0
C	11	F	0	0.34853	-1.82611	-13.35852	-2.05112	-2.78648	-6.57473	-1.04617	0	0	0	0	0	-4.19651	0	-2.2561	0	0	0	-2.29847	-7.35183	0	0	-4.61986	0	0	0	0	0	0	-5.05552	-1.04825	0.68708	0	0	0	0	0	0	0	0	0	0	0	0	0	0
C	11	G	0	0.1368	-2.44097	-14.96715	-2.75298	-3.64403	-6.95288	-1.27795	0	0	0	0	0	-4.27272	0	-2.48435	0	0	0	-2.54835	-7.13758	0	0	-4.89159	0	0	0	0	0	0	-5.59994	-1.27911	0.2442	0	0	0	0	0	0	0	0	0	0	0	0	0	0
C	11	H	0	0.43606	-1.7559	-13.25103	-1.92389	-2.78771	-6.2152	-1.04953	0	0	0	0	0	-3.8537	0	-2.43321	0	0	0	-2.86921	-6.49154	0	0	-4.47896	0	0	0	0	0	0	-5.12064	-1.54209	0.33242	0	0	0	0	0	0	0	0	0	0	0	0	0	0
C	11	I	0	0.52843	-1.93869	-13.81447	-2.24948	-2.62939	-6.52661	-1.07513	0	0	0	0	0	-4.30283	0	-2.22471	0	0	0	-2.70759	-7.51288	0	0	-4.52355	0	0	0	0	0	0	-5.40274	-1.52134	0.64313	0	0	0	0	0	0	0	0	0	0	0	0	0	0
C	11	K	0	0.3846	-2.78041	-16.7869	-3.2984	-3.66566	-7.98625	-1.8467	0	0	0	0	0	-4.66848	0	-2.59572	0	0	0	-2.91694	-7.84096	0	0	-5.31506	0	0	0	0	0	0	-6.09991	-1.82961	0.09881	0	0	0	0	0	0	0	0	0	0	0	0	0	0
C	11	L	0	0.52765	-1.86599	-13.89784	-2.27963	-2.79227	-6.75826	-1.025	0	0	0	0	0	-4.43089	0	-2.11827	0	0	0	-2.41951	-7.70831	0	0	-4.79468	0	0	0	0	0	0	-5.37988	-1.25359	0.60513	0	0	0	0	0	0	0	0	0	0	0	0	0	0
C	11	M	0	0.22664	-1.77352	-14.82965	-2.48292	-3.2312	-6.84838	-0.96733	0	0	0	0	0	-4.25762	0	-2.55406	0	0	0	-2.85899	-7.88361	0	0	-5.0113	0	0	0	0	0	0	-5.76114	-1.43598	0.35045	0	0	0	0	0	0	0	0	0	0	0	0	0	0
C	11	N	0	0.36946	-2.43005	-15.01202	-2.3456	-3.4132	-7.21428	-1.33204	0	0	0	0	0	-4.32979	0	-2.20084	0	0	0	-2.66725	-7.35286	0	0	-5.34831	0	0	0	0	0	0	-5.61558	-1.49601	0.3403	0	0	0	0	0	0	0	0	0	0	0	0	0	0
C	11	P	0	0.06167	-2.13808	-15.45191	-2.72335	-3.41908	-7.04896	-1.18473	0	0	0	0	0	-4.31714	0	-2.78134	0	0	0	-2.91142	-7.67553	0	0	-4.96742	0	0	0	0	0	0	-5.90199	-1.51814	0.16981	0	0	0	0	0	0	0	0	0	0	0	0	0	0
C	11	R	0	0.16405	-2.47815	-15.19859	-1.80225	-3.21537	-7.11142	-1.14333	0	0	0	0	0	-4.70748	0	-2.93731	0	0	0	-2.88216	-7.65658	0	0	-5.24287	0	0	0	0	0	0	-5.66237	-1.3013	0.38078	0	0	0	0	0	0	0	0	0	0	0	0	0	0
C	11	S	0	0.29901	-2.35897	-13.95668	-2.59377	-3.25182	-6.58491	-1.32016	0	0	0	0	0	-4.06234	0	-2.11335	0	0	0	-2.32302	-6.54011	0	0	-4.57721	0	0	0	0	0	0	-5.39888	-1.48714	0.44265	0	0	0	0	0	0	0	0	0	0	0	0	0	0
C	11	T	0	0.21185	-2.40599	-14.29848	-2.34408	-3.05835	-6.70893	-1.29244	0	0	0	0	0	-4.04934	0	-2.40456	0	0	0	-2.61319	-6.85116	0	0	-4.74962	0	0	0	0	0	0	-5.18236	-1.46002	0.01278	0	0	0	0	0	0	0	0	0	0	0	0	0	0
C	11	V	0	0.45001	-1.73557	-14.61262	-2.49591	-2.97957	-6.83478	-1.12919	0	0	0	0	0	-4.33726	0	-2.27263	0	0	0	-2.67724	-7.95789	0	0	-5.023	0	0	0	0	0	0	-5.73509	-1.49295	0.38323	0	0	0	0	0	0	0	0	0	0	0	0	0	0
C	11	W	0	0.8802	-1.80924	-14.06369	-1.94083	-3.48472	-7.06905	-0.83802	0	0	0	0	0	-4.56293	0	-1.86646	0	0	0	-2.57225	-7.81728	0	0	-5.33433	0	0	0	0	0	0	-5.6091	-1.13859	0.97152	0	0	0	0	0	0	0	0	0	0	0	0	0	0
C	11	Y	0	0.76613	-1.73731	-12.72571	-1.97962	-2.99918	-6.85476	-1.07015	0	0	0	0	0	-4.18373	0	-1.38791	0	0	0	-1.83562	-7.24794	0	0	-4.86832	0	0	0	0	0	0	-5.19319	-0.94619	1.36068	0	0	0	0	0	0	0	0	0	0	0	0	0	0
D	12	A	0	0	0.34168	0.2878	0.33509	0.38351	0.0598	-0.01047	0.07384	0	0	0	0	0	0	0	0	0	0	0	0	0	0	0	0	0	0	0	0	0.10452	0.0598	-0.27107	0.0593	-0.07459	0	-0.0089	0	0	0	0	0	0	0	0	0	0	0
D	12	C	0	0	1.24532	6.31978	7.20046	3.38593	2.67908	2.29477	0.09031	0	0	0	0	0	0	0	0	0	0	0	0	0	0	0	0	0	0	0	0	0.02672	2.67908	2.09113	1.33752	-0.31601	0	-0.23225	0	0	0	0	0	0	0	0	0	0	0
D	12	E	0	0	-0.2692	-0.72335	-0.71645	-0.02098	-0.26276	-0.14459	0.10737	0	0	0	0	0	0	0	0	0	0	0	0	0	0	0	0	0	0	0	0	0.16104	-0.26276	-0.20145	-0.35784	-0.15297	0	-0.02188	0	0	0	0	0	0	0	0	0	0	0
D	12	F	0	0	0.45091	1.27945	1.64075	0.94391	0.37492	0.2844	0.15812	0	0	0	0	0	0	0	0	0	0	0	0	0	0	0	0	0	0	0	0	0.14203	0.37492	0.32926	0.62091	0.07247	0	-0.10905	0	0	0	0	0	0	0	0	0	0	0
D	12	G	0	0	0.15097	0.61556	0.24405	-0.09587	0.14498	0.01407	-0.05601	0	0	0	0	0	0	0	0	0	0	0	0	0	0	0	0	0	0	0	0	-0.02812	0.14498	-0.05247	0.14937	-0.16247	0	-0.09285	0	0	0	0	0	0	0	0	0	0	0
D	12	H	0	0	0.23639	1.07771	0.80081	0.29475	0.21677	0.05828	-0.01278	0	0	0	0	0	0	0	0	0	0	0	0	0	0	0	0	0	0	0	0	0.05541	0.21677	0.15607	0.49941	-0.16293	0	-0.23342	0	0	0	0	0	0	0	0	0	0	0
D	12	I	0	0	0.37798	0.95661	1.51125	1.34175	0.42821	0.3194	0.20119	0	0	0	0	0	0	0	0	0	0	0	0	0	0	0	0	0	0	0	0	0.21586	0.42821	0.13329	0.25229	-0.04598	0	-0.0751	0	0	0	0	0	0	0	0	0	0	0
D	12	K	0	0	-0.49239	-0.68836	-2.18376	-1.02553	-0.57675	-1.1141	-0.1384	0	0	0	0	0	0	0	0	0	0	0	0	0	0	0	0	0	0	0	0	0.06891	-0.57675	-1.02253	-0.45401	-0.37721	0	-0.15414	0	0	0	0	0	0	0	0	0	0	0
D	12	L	0	0	0.47675	1.31472	1.89089	1.1803	0.49664	0.56166	0.24916	0	0	0	0	0	0	0	0	0	0	0	0	0	0	0	0	0	0	0	0	0.17351	0.49664	0.36497	0.41402	0.00262	0	-0.0583	0	0	0	0	0	0	0	0	0	0	0
D	12	M	0	0	0.63931	1.06054	1.57039	0.84795	0.29796	0.41748	0.13052	0	0	0	0	0	0	0	0	0	0	0	0	0	0	0	0	0	0	0	0	0.18244	0.29796	0.31709	0.53643	0.03294	0	-0.04945	0	0	0	0	0	0	0	0	0	0	0
D	12	N	0	0	-0.12564	0.03983	-0.51939	-0.43671	-0.10389	-0.24745	-0.09366	0	0	0	0	0	0	0	0	0	0	0	0	0	0	0	0	0	0	0	0	-0.03792	-0.10389	-0.17559	-0.00135	-0.1637	0	-0.10815	0	0	0	0	0	0	0	0	0	0	0
D	12	P	0	0	0.08574	0.61524	-0.06215	-0.08184	0.09615	-0.13406	-0.06432	0	0	0	0	0	0	0	0	0	0	0	0	0	0	0	0	0	0	0	0	-0.0538	0.09615	-0.3714	4.15E-04	-0.2122	0	-0.16252	0	0	0	0	0	0	0	0	0	0	0
D	12	Q	0	0	-0.10871	0.06054	-0.47596	-0.47478	-0.17354	-0.24629	-0.00106	0	0	0	0	0	0	0	0	0	0	0	0	0	0	0	0	0	0	0	0	0.01179	-0.17354	-0.16517	0.0372	-0.11669	0	-0.07764	0	0	0	0	0	0	0	0	0	0	0
D	12	R	0	0	-0.20969	0.29304	-0.40045	-0.30211	0.00318	-0.22683	-0.10874	0	0	0	0	0	0	0	0	0	0	0	0	0	0	0	0	0	0	0	0	0.09946	0.00318	-0.09858	-0.07271	-0.36461	0	-0.21694	0	0	0	0	0	0	0	0	0	0	0
D	12	S	0	0	0.011	0.42443	0.12142	0.08045	0.18671	-0.11471	-0.07916	0	0	0	0	0	0	0	0	0	0	0	0	0	0	0	0	0	0	0	0	0.0618	0.18671	-0.14002	-0.09568	-0.09763	0	-0.05958	0	0	0	0	0	0	0	0	0	0	0
D	12	T	0	0	-0.14994	0.28219	-0.07622	0.20318	0.11195	-0.20149	0.00482	0	0	0	0	0	0	0	0	0	0	0	0	0	0	0	0	0	0	0	0	0.05112	0.11195	-0.22725	-0.12779	-0.19322	0	-0.09421	0	0	0	0	0	0	0	0	0	0	0
D	12	V	0	0	0.34129	0.63441	0.99437	0.94764	0.21136	0.27118	0.19352	0	0	0	0	0	0	0	0	0	0	0	0	0	0	0	0	0	0	0	0	0.13135	0.21136	0.02368	0.22608	-0.13867	0	-0.07013	0	0	0	0	0	0	0	0	0	0	0
D	12	W	0	0	0.43518	0.877	0.94316	-0.07902	0.05014	0.1851	0.10815	0	0	0	0	0	0	0	0	0	0	0	0	0	0	0	0	0	0	0	0	0.06389	0.05014	0.29001	0.58077	0.26451	0	0.00358	0	0	0	0	0	0	0	0	0	0	0
D	12	Y	0	0	0.28626	1.02229	1.50632	0.82121	0.34592	0.26191	0.17306	0	0	0	0	0	0	0	0	0	0	0	0	0	0	0	0	0	0	0	0	0.14182	0.34592	0.44853	0.54798	0.16791	0	-0.04385	0	0	0	0	0	0	0	0	0	0	0
I	13	A	0	0	0	-0.04913	-0.26538	-0.70967	-0.32633	-0.1241	-0.17095	-0.11759	0	0	0	0	0	0	0	0	0	0	0	0	-0.21261	-0.11847	0	0	-0.10099	0	-0.01533	-0.13306	-0.32216	-0.17284	0	0	0	0	0	0	0	0	0	0	0	0	0	0	0
I	13	C	0	0	0	4.94518	2.88591	12.74141	6.18746	1.17132	1.19899	1.54778	0	0	0	0	0	0	0	0	0	0	0	0	2.61882	6.39499	0	0	1.40228	0	2.433	1.18364	5.28337	0.97145	0	0	0	0	0	0	0	0	0	0	0	0	0	0	0
I	13	D	0	0	0	-0.30942	-0.369	-0.67128	-0.33876	-0.30262	-0.33365	0.05909	0	0	0	0	0	0	0	0	0	0	0	0	0.14419	0.06578	0	0	0.13672	0	0.32502	-0.33144	-0.43451	-0.32523	0	0	0	0	0	0	0	0	0	0	0	0	0	0	0
I	13	E	0	0	0	-1.19192	-0.91249	-1.96221	-0.73771	-0.2807	-0.1914	0.13733	0	0	0	0	0	0	0	0	0	0	0	0	0.08759	-0.81662	0	0	-0.12353	0	-0.00957	-0.31521	-1.06921	-0.46319	0	0	0	0	0	0	0	0	0	0	0	0	0	0	0
I	13	F	0	0	0	-0.04307	-0.03897	0.85132	0.21391	0.06312	0.14087	0.13709	0	0	0	0	0	0	0	0	0	0	0	0	0.04835	0.4913	0	0	0.14165	0	0.71345	0.20195	0.48327	0.00105	0	0	0	0	0	0	0	0	0	0	0	0	0	0	0
I	13	G	0	0	0	0.36339	-0.07201	-0.08802	-0.13905	-0.23927	-0.40136	-0.11489	0	0	0	0	0	0	0	0	0	0	0	0	-0.13852	0.22341	0	0	-0.01107	0	0.24221	-0.0169	0.1499	-0.10991	0	0	0	0	0	0	0	0	0	0	0	0	0	0	0
I	13	H	0	0	0	0.65589	0.21517	1.57687	0.56396	-0.06963	-0.06892	0.12237	0	0	0	0	0	0	0	0	0	0	0	0	0.25201	0.85291	0	0	0.19852	0	0.67837	0.42138	0.82001	0.08858	0	0	0	0	0	0	0	0	0	0	0	0	0	0	0
I	13	K	0	0	0	0.02636	-0.41022	-1.37897	-0.83927	-0.67739	-0.61552	-0.23525	0	0	0	0	0	0	0	0	0	0	0	0	-0.36656	-0.41601	0	0	-0.17495	0	0.19117	0.03077	-0.28603	-0.36397	0	0	0	0	0	0	0	0	0	0	0	0	0	0	0
I	13	L	0	0	0	-0.4025	-0.16991	0.06508	-0.0019	0.21688	0.25926	0.13794	0	0	0	0	0	0	0	0	0	0	0	0	-0.17642	-0.2321	0	0	-0.16973	0	0.34364	0.24203	0.07308	0.07497	0	0	0	0	0	0	0	0	0	0	0	0	0	0	0
I	13	M	0	0	0	-0.67953	-0.61407	-0.92592	-0.60505	-0.0674	-0.0418	-0.12227	0	0	0	0	0	0	0	0	0	0	0	0	-0.32601	0.00445	0	0	0.02866	0	0.30924	-0.12448	-0.40596	-0.13351	0	0	0	0	0	0	0	0	0	0	0	0	0	0	0
I	13	N	0	0	0	0.05592	-0.09033	-0.93858	-0.24272	-0.29652	-0.49524	-0.13217	0	0	0	0	0	0	0	0	0	0	0	0	0.12378	-0.43463	0	0	-0.36756	0	-0.43143	-0.16749	-0.1519	-0.18547	0	0	0	0	0	0	0	0	0	0	0	0	0	0	0
I	13	P	0	0	0	0.10608	-0.10196	0.21355	-0.23756	-0.21961	-0.30384	-0.07314	0	0	0	0	0	0	0	0	0	0	0	0	-0.19331	0.34768	0	0	0.02338	0	0.84634	0.02975	0.59531	-0.17847	0	0	0	0	0	0	0	0	0	0	0	0	0	0	0
I	13	Q	0	0	0	-0.39634	-0.40346	-0.81845	-0.46703	-0.52091	-0.28584	0.23799	0	0	0	0	0	0	0	0	0	0	0	0	0.01769	-0.21874	0	0	0.2724	0	0.34699	-0.22308	-0.52932	-0.28569	0	0	0	0	0	0	0	0	0	0	0	0	0	0	0
I	13	R	0	0	0	0.09009	0.31405	0.2624	-0.26653	-0.03886	-0.21564	-0.11033	0	0	0	0	0	0	0	0	0	0	0	0	-0.38452	-0.01205	0	0	-0.07309	0	0.54331	0.32098	0.39831	0.22153	0	0	0	0	0	0	0	0	0	0	0	0	0	0	0
I	13	S	0	0	0	0.78078	0.17979	1.09849	0.25331	-0.35932	-0.40058	0.12179	0	0	0	0	0	0	0	0	0	0	0	0	0.14114	0.92882	0	0	0.16713	0	0.80111	0.10479	0.72395	-0.14727	0	0	0	0	0	0	0	0	0	0	0	0	0	0	0
I	13	T	0	0	0	0.28995	0.09467	0.58432	0.18114	-0.16053	-0.3165	-0.04211	0	0	0	0	0	0	0	0	0	0	0	0	0.19853	0.69792	0	0	0.2372	0	0.46033	-0.08516	0.27646	-0.07895	0	0	0	0	0	0	0	0	0	0	0	0	0	0	0
I	13	V	0	0	0	-0.64252	-0.58866	-0.58462	-0.3746	-0.02722	0.0625	0.13794	0	0	0	0	0	0	0	0	0	0	0	0	-0.40366	-0.3967	0	0	-0.27099	0	0.59605	0.22441	0.03871	-0.10912	0	0	0	0	0	0	0	0	0	0	0	0	0	0	0
I	13	W	0	0	0	0.35081	0.96187	2.12746	0.23119	0.08717	-0.06974	0.08977	0	0	0	0	0	0	0	0	0	0	0	0	-0.03091	0.7624	0	0	0.38265	0	1.56178	0.48325	1.42169	0.15044	0	0	0	0	0	0	0	0	0	0	0	0	0	0	0
I	13	Y	0	0	0	-0.32277	0.04864	1.32788	0.35858	0.18014	0.17836	0.32404	0	0	0	0	0	0	0	0	0	0	0	0	0.29024	0.67589	0	0	0.26094	0	0.99164	0.30203	0.56536	0.13057	0	0	0	0	0	0	0	0	0	0	0	0	0	0	0
C	14	A	0	0	-2.07713	-7.04208	-1.45353	-2.24649	-11.25978	-0.66471	0.19922	0.84167	0.32114	-0.9116	-1.03498	-7.21779	0	0	0	0	0	0	-4.49546	0	-2.17407	-5.82355	0	0	0	0	0	0	0	0	0	0	0	0	0	0	0	0	0	0	0	0	0	0	0
C	14	D	0	0	-2.30485	-7.95106	-1.71565	-2.49946	-12.06876	-0.59138	0.11002	1.30942	0.57943	-0.82266	-1.14268	-7.93094	0	0	0	0	0	0	-5.09248	0	-1.8951	-6.25889	0	0	0	0	0	0	0	0	0	0	0	0	0	0	0	0	0	0	0	0	0	0	0
C	14	E	0	0	-2.29892	-8.5251	-1.64212	-2.13909	-11.48209	-0.10794	0.44176	1.8942	0.88527	-0.15333	-0.74472	-8.15991	0	0	0	0	0	0	-5.66113	0	-1.57126	-6.66399	0	0	0	0	0	0	0	0	0	0	0	0	0	0	0	0	0	0	0	0	0	0	0
C	14	F	0	0	-2.04528	-6.57473	-1.17318	-1.6209	-10.24883	-0.41357	0.35164	0.77326	0.29196	-0.62065	-0.96232	-6.80578	0	0	0	0	0	0	-4.62858	0	-1.8488	-5.46955	0	0	0	0	0	0	0	0	0	0	0	0	0	0	0	0	0	0	0	0	0	0	0
C	14	G	0	0	-2.29902	-6.95288	-1.48261	-2.74609	-12.47718	-1.3852	-0.25766	0.28786	0.04051	-1.53667	-1.43503	-7.29564	0	0	0	0	0	0	-4.22331	0	-2.38352	-5.76225	0	0	0	0	0	0	0	0	0	0	0	0	0	0	0	0	0	0	0	0	0	0	0
C	14	H	0	0	-2.13483	-6.2152	-1.18333	-2.25413	-11.29101	-1.41689	-0.10696	0.07842	-0.09431	-1.32667	-1.28445	-6.4629	0	0	0	0	0	0	-4.04768	0	-2.16414	-5.25995	0	0	0	0	0	0	0	0	0	0	0	0	0	0	0	0	0	0	0	0	0	0	0
C	14	I	0	0	-2.12748	-6.52661	-1.08591	-1.11246	-9.85933	-0.32161	0.52501	1.21816	0.36566	-0.64813	-1.06203	-7.04385	0	0	0	0	0	0	-4.6132	0	-1.70233	-5.44319	0	0	0	0	0	0	0	0	0	0	0	0	0	0	0	0	0	0	0	0	0	0	0
C	14	K	0	0	-2.88856	-7.98625	-1.68291	-2.89438	-13.54214	-1.83098	-0.22074	0.6571	0.26244	-1.1853	-1.54469	-7.85816	0	0	0	0	0	0	-4.82773	0	-2.36972	-6.25653	0	0	0	0	0	0	0	0	0	0	0	0	0	0	0	0	0	0	0	0	0	0	0
C	14	L	0	0	-1.98423	-6.75826	-1.22762	-1.35055	-9.89515	0.02028	0.60844	1.27416	0.50678	-0.4001	-0.84645	-7.22328	0	0	0	0	0	0	-4.81828	0	-1.7847	-5.70164	0	0	0	0	0	0	0	0	0	0	0	0	0	0	0	0	0	0	0	0	0	0	0
C	14	M	0	0	-1.8881	-6.84838	-1.26762	-1.67335	-10.88034	-0.5576	0.28696	0.65692	0.1397	-0.92885	-1.02582	-7.11486	0	0	0	0	0	0	-4.78965	0	-1.90342	-5.72696	0	0	0	0	0	0	0	0	0	0	0	0	0	0	0	0	0	0	0	0	0	0	0
C	14	N	0	0	-2.41674	-7.21428	-1.27795	-2.37855	-12.3322	-1.32755	-0.13735	0.38387	0.07289	-1.37949	-1.36887	-7.50173	0	0	0	0	0	0	-4.67684	0	-2.01917	-5.75482	0	0	0	0	0	0	0	0	0	0	0	0	0	0	0	0	0	0	0	0	0	0	0
C	14	P	0	0	-2.26649	-7.04896	-1.51978	-2.64698	-13.13327	-1.73954	-0.28214	-0.22001	-0.21886	-1.59086	-1.52108	-7.39617	0	0	0	0	0	0	-4.74228	0	-2.40551	-5.8011	0	0	0	0	0	0	0	0	0	0	0	0	0	0	0	0	0	0	0	0	0	0	0
C	14	Q	0	0	-2.42766	-8.14213	-1.73482	-2.68757	-12.88286	-1.41622	0.05092	0.75758	0.2343	-0.55064	-1.12764	-7.66058	0	0	0	0	0	0	-5.39002	0	-1.98373	-6.57039	0	0	0	0	0	0	0	0	0	0	0	0	0	0	0	0	0	0	0	0	0	0	0
C	14	R	0	0	-2.61975	-7.11142	-1.12912	-2.85785	-13.03723	-1.17142	-0.21051	0.21943	0.09403	-1.34936	-1.48045	-7.78921	0	0	0	0	0	0	-4.62061	0	-2.7523	-6.33309	0	0	0	0	0	0	0	0	0	0	0	0	0	0	0	0	0	0	0	0	0	0	0
C	14	S	0	0	-2.41286	-6.58491	-1.34602	-2.49043	-12.02567	-1.62805	-0.24625	0.10128	-0.07709	-1.43363	-1.53392	-6.83846	0	0	0	0	0	0	-4.01068	0	-2.22547	-5.35054	0	0	0	0	0	0	0	0	0	0	0	0	0	0	0	0	0	0	0	0	0	0	0
C	14	T	0	0	-2.46049	-6.70893	-1.20658	-2.31963	-12.11934	-1.5305	-0.11568	0.06657	-0.14418	-1.44554	-1.49122	-6.96703	0	0	0	0	0	0	-4.39313	0	-2.15013	-5.49156	0	0	0	0	0	0	0	0	0	0	0	0	0	0	0	0	0	0	0	0	0	0	0
C	14	V	0	0	-1.8985	-6.83478	-1.23824	-1.41273	-10.71408	-0.62685	0.37476	0.89395	0.20309	-0.76226	-1.02507	-7.17823	0	0	0	0	0	0	-4.92417	0	-1.83395	-5.87923	0	0	0	0	0	0	0	0	0	0	0	0	0	0	0	0	0	0	0	0	0	0	0
C	14	W	0	0	-2.17483	-7.06905	-1.13041	-2.26025	-11.23932	-0.17729	0.26431	0.93453	0.3941	-0.75659	-1.00792	-7.38209	0	0	0	0	0	0	-4.89666	0	-2.17443	-6.28137	0	0	0	0	0	0	0	0	0	0	0	0	0	0	0	0	0	0	0	0	0	0	0
C	14	Y	0	0	-2.10605	-6.85476	-1.16229	-1.47028	-9.93341	-0.32921	0.40902	1.20561	0.43291	-0.3972	-0.85441	-6.86298	0	0	0	0	0	0	-4.77626	0	-1.48341	-5.55087	0	0	0	0	0	0	0	0	0	0	0	0	0	0	0	0	0	0	0	0	0	0	0
R	15	A	-0.06507	-0.06507	0.47783	-0.04767	-0.4606	-0.15663	0.24061	0.50421	0.22796	0.11005	0.43689	0.18428	0.63005	0	0	0	0	0	0	0	0	0	0	0	0	0	0	0	0	0	0	0	0	0	0	0	0	0	0	0	0	0	0	0	0	0	0
R	15	C	-0.24395	-0.24395	2.32003	2.56789	1.90166	1.21727	7.46076	7.53821	1.41855	1.61507	1.49163	1.4985	1.61117	0	0	0	0	0	0	0	0	0	0	0	0	0	0	0	0	0	0	0	0	0	0	0	0	0	0	0	0	0	0	0	0	0	0
R	15	D	-0.27443	-0.27443	-0.24001	-0.44876	-0.9857	-0.75937	-0.36116	-0.53838	-0.22116	0.37054	0.83869	0.13293	0.60775	0	0	0	0	0	0	0	0	0	0	0	0	0	0	0	0	0	0	0	0	0	0	0	0	0	0	0	0	0	0	0	0	0	0
R	15	E	-0.15325	-0.15325	-0.00573	-0.71313	-1.04888	-0.682	-0.26175	0.05708	-0.01936	0.57861	1.20746	0.46037	0.96214	0	0	0	0	0	0	0	0	0	0	0	0	0	0	0	0	0	0	0	0	0	0	0	0	0	0	0	0	0	0	0	0	0	0
R	15	F	-0.1847	-0.1847	0.14925	-0.02236	-0.31651	0.21644	1.27395	1.17662	0.62989	0.32358	0.48766	0.55128	0.60611	0	0	0	0	0	0	0	0	0	0	0	0	0	0	0	0	0	0	0	0	0	0	0	0	0	0	0	0	0	0	0	0	0	0
R	15	G	-0.27456	-0.27456	0.03319	0.02608	-0.45418	-0.47363	-0.13717	-0.47009	-0.23075	0.0176	0.13794	-0.05145	0.27122	0	0	0	0	0	0	0	0	0	0	0	0	0	0	0	0	0	0	0	0	0	0	0	0	0	0	0	0	0	0	0	0	0	0
R	15	H	-0.16024	-0.16024	0.25529	0.273	0.0289	0.02886	1.14413	0.81662	0.10992	0.19583	0.1513	0.24469	0.33838	0	0	0	0	0	0	0	0	0	0	0	0	0	0	0	0	0	0	0	0	0	0	0	0	0	0	0	0	0	0	0	0	0	0
R	15	I	-0.12902	-0.12902	0.19779	-0.06642	-0.18282	0.5105	1.14231	1.36921	0.87375	0.24026	0.53736	0.46818	0.64479	0	0	0	0	0	0	0	0	0	0	0	0	0	0	0	0	0	0	0	0	0	0	0	0	0	0	0	0	0	0	0	0	0	0
R	15	K	-0.0582	-0.0582	-0.13503	-0.1505	-0.42276	-0.44521	-0.50503	-0.44498	-0.07561	0.00602	0.19515	0.09206	0.22237	0	0	0	0	0	0	0	0	0	0	0	0	0	0	0	0	0	0	0	0	0	0	0	0	0	0	0	0	0	0	0	0	0	0
R	15	L	-0.05545	-0.05545	0.38686	-0.14645	-0.29912	0.36773	1.08208	1.50012	0.78501	0.40948	0.76203	0.51645	0.74719	0	0	0	0	0	0	0	0	0	0	0	0	0	0	0	0	0	0	0	0	0	0	0	0	0	0	0	0	0	0	0	0	0	0
R	15	M	-0.1121	-0.1121	0.21156	-0.35467	-0.69348	0.11502	0.51003	0.35033	0.47714	0.02969	0.1254	0.3225	0.53195	0	0	0	0	0	0	0	0	0	0	0	0	0	0	0	0	0	0	0	0	0	0	0	0	0	0	0	0	0	0	0	0	0	0
R	15	N	-0.2206	-0.2206	-0.05517	-0.05894	-0.26479	-0.33763	-0.07491	-0.42638	-0.27938	0.0072	0.04879	-0.04242	0.21932	0	0	0	0	0	0	0	0	0	0	0	0	0	0	0	0	0	0	0	0	0	0	0	0	0	0	0	0	0	0	0	0	0	0
R	15	P	-0.18249	-0.18249	0.01809	0.0919	-0.51864	-0.47675	0.18728	-0.41609	-0.2182	-0.00603	-0.09663	4.52E-05	0.13564	0	0	0	0	0	0	0	0	0	0	0	0	0	0	0	0	0	0	0	0	0	0	0	0	0	0	0	0	0	0	0	0	0	0
R	15	Q	-0.09986	-0.09986	0.13479	-0.16023	-0.58832	-0.45277	0.60203	0.80431	0.2288	0.53974	0.95082	0.56929	0.78849	0	0	0	0	0	0	0	0	0	0	0	0	0	0	0	0	0	0	0	0	0	0	0	0	0	0	0	0	0	0	0	0	0	0
R	15	S	-0.1828	-0.1828	0.06317	0.2728	-0.18282	-0.32273	0.54672	0.2084	-0.12809	0.22785	0.25371	0.09805	0.1621	0	0	0	0	0	0	0	0	0	0	0	0	0	0	0	0	0	0	0	0	0	0	0	0	0	0	0	0	0	0	0	0	0	0
R	15	T	-0.20427	-0.20427	-0.00572	0.11816	-0.22681	-0.08465	0.47874	0.036	0.02466	0.04113	-0.01165	0.06113	0.12151	0	0	0	0	0	0	0	0	0	0	0	0	0	0	0	0	0	0	0	0	0	0	0	0	0	0	0	0	0	0	0	0	0	0
R	15	V	-0.16246	-0.16246	0.31127	-0.17401	-0.51009	0.29175	1.11072	1.1337	0.65873	0.35106	0.58546	0.44473	0.65637	0	0	0	0	0	0	0	0	0	0	0	0	0	0	0	0	0	0	0	0	0	0	0	0	0	0	0	0	0	0	0	0	0	0
R	15	W	-0.15175	-0.15175	-0.13422	0.03383	-0.25006	-0.10639	0.95461	0.66668	0.31698	0.26521	0.35541	0.41971	0.44848	0	0	0	0	0	0	0	0	0	0	0	0	0	0	0	0	0	0	0	0	0	0	0	0	0	0	0	0	0	0	0	0	0	0
R	15	Y	-0.19556	-0.19556	0.28605	-0.15542	-0.35683	0.0912	1.19604	1.43864	0.61305	0.59797	0.94375	0.61798	0.87328	0	0	0	0	0	0	0	0	0	0	0	0	0	0	0	0	0	0	0	0	0	0	0	0	0	0	0	0	0	0	0	0	0	0
L	16	A	0	0	0	0	-0.01565	-0.29342	-0.46132	-0.37689	-0.55099	-0.43166	-0.07402	0	0	0	0	0	0	0	0	0	0	0	0	0	0	0	0	0	0	0	0	0	0	0	0	0	0	0	0	0	0	0	0	0	0	0	0
L	16	C	0	0	0	0	0.01487	1.1408	1.85906	1.0987	1.76024	1.28098	-0.11367	0	0	0	0	0	0	0	0	0	0	0	0	0	0	0	0	0	0	0	0	0	0	0	0	0	0	0	0	0	0	0	0	0	0	0	0
L	16	D	0	0	0	0	-0.05701	-0.30179	-0.23735	-0.05279	-0.22215	-0.0897	0.07221	0	0	0	0	0	0	0	0	0	0	0	0	0	0	0	0	0	0	0	0	0	0	0	0	0	0	0	0	0	0	0	0	0	0	0	0
L	16	E	0	0	0	0	-0.06613	-0.26594	-0.12465	0.0215	-0.0486	0.14725	0.14218	0	0	0	0	0	0	0	0	0	0	0	0	0	0	0	0	0	0	0	0	0	0	0	0	0	0	0	0	0	0	0	0	0	0	0	0
L	16	F	0	0	0	0	0.05115	-0.06229	0.00642	0.04531	0.01296	0.04292	-0.04461	0	0	0	0	0	0	0	0	0	0	0	0	0	0	0	0	0	0	0	0	0	0	0	0	0	0	0	0	0	0	0	0	0	0	0	0
L	16	G	0	0	0	0	-0.06594	-0.4214	-0.3451	-0.30587	-0.52343	-0.31959	-0.1124	0	0	0	0	0	0	0	0	0	0	0	0	0	0	0	0	0	0	0	0	0	0	0	0	0	0	0	0	0	0	0	0	0	0	0	0
L	16	H	0	0	0	0	-0.06185	-0.40108	-0.55643	-0.60743	-0.79292	-0.57733	-0.17463	0	0	0	0	0	0	0	0	0	0	0	0	0	0	0	0	0	0	0	0	0	0	0	0	0	0	0	0	0	0	0	0	0	0	0	0
L	16	I	0	0	0	0	0.09358	0.10455	-0.25549	-0.18214	-0.1875	-0.29743	-0.02559	0	0	0	0	0	0	0	0	0	0	0	0	0	0	0	0	0	0	0	0	0	0	0	0	0	0	0	0	0	0	0	0	0	0	0	0
L	16	K	0	0	0	0	-0.05907	-0.97687	-1.00791	-0.79776	-1.11578	-0.45691	-0.04879	0	0	0	0	0	0	0	0	0	0	0	0	0	0	0	0	0	0	0	0	0	0	0	0	0	0	0	0	0	0	0	0	0	0	0	0
L	16	M	0	0	0	0	0.08202	0.15247	-0.09003	-0.2118	-0.1479	-0.23645	-0.13989	0	0	0	0	0	0	0	0	0	0	0	0	0	0	0	0	0	0	0	0	0	0	0	0	0	0	0	0	0	0	0	0	0	0	0	0
L	16	N	0	0	0	0	-0.09159	-0.25787	-0.30182	-0.59206	-0.55095	-0.25195	-0.15754	0	0	0	0	0	0	0	0	0	0	0	0	0	0	0	0	0	0	0	0	0	0	0	0	0	0	0	0	0	0	0	0	0	0	0	0
L	16	P	0	0	0	0	-0.06106	-0.35439	-0.50391	-0.80687	-0.85124	-0.54121	-0.28625	0	0	0	0	0	0	0	0	0	0	0	0	0	0	0	0	0	0	0	0	0	0	0	0	0	0	0	0	0	0	0	0	0	0	0	0
L	16	Q	0	0	0	0	-0.10306	-0.54958	-0.48712	-0.62025	-0.77608	-0.38231	-0.18589	0	0	0	0	0	0	0	0	0	0	0	0	0	0	0	0	0	0	0	0	0	0	0	0	0	0	0	0	0	0	0	0	0	0	0	0
L	16	R	0	0	0	0	-0.02148	-0.69231	-0.81153	-0.51316	-0.94876	-0.69203	-0.11572	0	0	0	0	0	0	0	0	0	0	0	0	0	0	0	0	0	0	0	0	0	0	0	0	0	0	0	0	0	0	0	0	0	0	0	0
L	16	S	0	0	0	0	-0.00627	-0.32766	-0.46216	-0.51001	-0.66199	-0.48629	-0.19356	0	0	0	0	0	0	0	0	0	0	0	0	0	0	0	0	0	0	0	0	0	0	0	0	0	0	0	0	0	0	0	0	0	0	0	0
L	16	T	0	0	0	0	-0.02994	-0.40939	-0.49471	-0.59298	-0.78641	-0.57046	-0.26176	0	0	0	0	0	0	0	0	0	0	0	0	0	0	0	0	0	0	0	0	0	0	0	0	0	0	0	0	0	0	0	0	0	0	0	0
L	16	V	0	0	0	0	0.05814	0.11662	-0.03863	-0.1568	-0.10974	-0.17933	-0.12925	0	0	0	0	0	0	0	0	0	0	0	0	0	0	0	0	0	0	0	0	0	0	0	0	0	0	0	0	0	0	0	0	0	0	0	0
L	16	W	0	0	0	0	7.61E-04	-0.55226	-0.61751	-0.2591	-0.5515	-0.29162	0.06525	0	0	0	0	0	0	0	0	0	0	0	0	0	0	0	0	0	0	0	0	0	0	0	0	0	0	0	0	0	0	0	0	0	0	0	0
L	16	Y	0	0	0	0	0.02421	-0.01792	-6.54E-04	-0.03487	-0.00219	0.04842	-0.02573	0	0	0	0	0	0	0	0	0	0	0	0	0	0	0	0	0	0	0	0	0	0	0	0	0	0	0	0	0	0	0	0	0	0	0	0
K	17	A	0	0	0	0	0	0.4603	0.76103	0.29242	0.70222	0.85857	0.05705	0.10585	0	0	0	0	0	0	0	0	0	0	0.19685	0	0	0	0	0	0	0	0	0	0	0	0	0	0	0	0	0	0	0	0	0	0	0	0
K	17	C	0	0	0	0	0	1.89814	5.25148	1.74932	1.84467	5.2279	1.58984	1.58042	0	0	0	0	0	0	0	0	0	0	1.76978	0	0	0	0	0	0	0	0	0	0	0	0	0	0	0	0	0	0	0	0	0	0	0	0
K	17	D	0	0	0	0	0	0.159	0.45122	0.44732	0.3601	0.57701	0.20866	-0.0293	0	0	0	0	0	0	0	0	0	0	0.13403	0	0	0	0	0	0	0	0	0	0	0	0	0	0	0	0	0	0	0	0	0	0	0	0
K	17	E	0	0	0	0	0	0.24196	0.81994	0.6415	0.47028	1.05178	0.48125	0.16832	0	0	0	0	0	0	0	0	0	0	0.33208	0	0	0	0	0	0	0	0	0	0	0	0	0	0	0	0	0	0	0	0	0	0	0	0
K	17	F	0	0	0	0	0	0.80275	1.91385	0.6772	0.9843	1.99396	0.54708	0.51401	0	0	0	0	0	0	0	0	0	0	0.54268	0	0	0	0	0	0	0	0	0	0	0	0	0	0	0	0	0	0	0	0	0	0	0	0
K	17	G	0	0	0	0	0	0.20139	0.49124	0.27504	0.27551	0.44171	0.03356	-0.03472	0	0	0	0	0	0	0	0	0	0	0.08309	0	0	0	0	0	0	0	0	0	0	0	0	0	0	0	0	0	0	0	0	0	0	0	0
K	17	H	0	0	0	0	0	0.39914	0.91594	0.13326	0.52697	0.85284	-0.02996	0.32046	0	0	0	0	0	0	0	0	0	0	0.29276	0	0	0	0	0	0	0	0	0	0	0	0	0	0	0	0	0	0	0	0	0	0	0	0
K	17	I	0	0	0	0	0	0.97767	1.51176	0.23798	1.07936	1.5928	0.09324	0.37715	0	0	0	0	0	0	0	0	0	0	0.50123	0	0	0	0	0	0	0	0	0	0	0	0	0	0	0	0	0	0	0	0	0	0	0	0
K	17	L	0	0	0	0	0	0.9148	1.88754	0.74388	1.25056	2.05282	0.45244	0.39414	0	0	0	0	0	0	0	0	0	0	0.51508	0	0	0	0	0	0	0	0	0	0	0	0	0	0	0	0	0	0	0	0	0	0	0	0
K	17	M	0	0	0	0	0	0.83677	1.38112	0.28225	0.80748	1.43877	0.14715	0.31974	0	0	0	0	0	0	0	0	0	0	0.5418	0	0	0	0	0	0	0	0	0	0	0	0	0	0	0	0	0	0	0	0	0	0	0	0
K	17	N	0	0	0	0	0	0.38161	0.42906	0.10112	0.16902	0.45016	-0.04061	-0.03257	0	0	0	0	0	0	0	0	0	0	0.34286	0	0	0	0	0	0	0	0	0	0	0	0	0	0	0	0	0	0	0	0	0	0	0	0
K	17	P	0	0	0	0	0	0.38894	0.5837	0.0429	0.27869	0.51402	-0.14909	0.08217	0	0	0	0	0	0	0	0	0	0	0.31474	0	0	0	0	0	0	0	0	0	0	0	0	0	0	0	0	0	0	0	0	0	0	0	0
K	17	Q	0	0	0	0	0	0.26321	0.83202	0.20051	0.25203	0.88052	0.30637	0.41677	0	0	0	0	0	0	0	0	0	0	0.37059	0	0	0	0	0	0	0	0	0	0	0	0	0	0	0	0	0	0	0	0	0	0	0	0
K	17	R	0	0	0	0	0	0.04663	0.25688	0.20082	0.41563	0.28636	-0.00168	0.0389	0	0	0	0	0	0	0	0	0	0	-0.09812	0	0	0	0	0	0	0	0	0	0	0	0	0	0	0	0	0	0	0	0	0	0	0	0
K	17	S	0	0	0	0	0	0.26921	0.44567	-0.02431	0.12951	0.38612	-0.03961	0.14121	0	0	0	0	0	0	0	0	0	0	0.23666	0	0	0	0	0	0	0	0	0	0	0	0	0	0	0	0	0	0	0	0	0	0	0	0
K	17	T	0	0	0	0	0	0.3739	0.67711	0.14044	0.41491	0.64146	0.00275	0.12711	0	0	0	0	0	0	0	0	0	0	0.18815	0	0	0	0	0	0	0	0	0	0	0	0	0	0	0	0	0	0	0	0	0	0	0	0
K	17	V	0	0	0	0	0	0.89916	1.63795	0.4072	0.94832	1.68722	0.23267	0.38085	0	0	0	0	0	0	0	0	0	0	0.5555	0	0	0	0	0	0	0	0	0	0	0	0	0	0	0	0	0	0	0	0	0	0	0	0
K	17	W	0	0	0	0	0	0.35804	0.96268	0.29459	0.60137	1.04612	0.30582	0.39349	0	0	0	0	0	0	0	0	0	0	0.22238	0	0	0	0	0	0	0	0	0	0	0	0	0	0	0	0	0	0	0	0	0	0	0	0
K	17	Y	0	0	0	0	0	0.71073	1.72397	0.63472	0.86317	1.83873	0.49298	0.49328	0	0	0	0	0	0	0	0	0	0	0.59734	0	0	0	0	0	0	0	0	0	0	0	0	0	0	0	0	0	0	0	0	0	0	0	0
K	18	A	0	0	0.1422	0	0	0	0.24779	0.53217	0.09755	0.05705	0.5851	0.43878	0.23975	0	0	0	0	0	0	0	0	0	0	0	0	0	0	0	0	0	0	0	0	0	0	0	0	0	0	0	0	0	0	0	0	0	0
K	18	C	0	0	-0.1331	0	0	0	2.56312	1.59263	-0.02358	1.58984	2.38286	1.71632	-0.15668	0	0	0	0	0	0	0	0	0	0	0	0	0	0	0	0	0	0	0	0	0	0	0	0	0	0	0	0	0	0	0	0	0	0
K	18	D	0	0	0.16985	0	0	0	0.30687	0.74298	0.12579	0.20866	0.72831	0.33513	0.29564	0	0	0	0	0	0	0	0	0	0	0	0	0	0	0	0	0	0	0	0	0	0	0	0	0	0	0	0	0	0	0	0	0	0
K	18	E	0	0	0.26809	0	0	0	0.49382	1.14142	0.23184	0.48125	1.22558	0.5604	0.49992	0	0	0	0	0	0	0	0	0	0	0	0	0	0	0	0	0	0	0	0	0	0	0	0	0	0	0	0	0	0	0	0	0	0
K	18	F	0	0	0.09347	0	0	0	0.85408	0.85078	0.0801	0.54708	1.10779	0.72424	0.17359	0	0	0	0	0	0	0	0	0	0	0	0	0	0	0	0	0	0	0	0	0	0	0	0	0	0	0	0	0	0	0	0	0	0
K	18	G	0	0	0.04154	0	0	0	0.30721	0.26705	-0.04953	0.03356	0.24969	0.15722	-0.00799	0	0	0	0	0	0	0	0	0	0	0	0	0	0	0	0	0	0	0	0	0	0	0	0	0	0	0	0	0	0	0	0	0	0
K	18	H	0	0	-0.02633	0	0	0	0.35658	0.04384	-0.06309	-0.02996	0.20407	0.42058	-0.08942	0	0	0	0	0	0	0	0	0	0	0	0	0	0	0	0	0	0	0	0	0	0	0	0	0	0	0	0	0	0	0	0	0	0
K	18	I	0	0	0.08718	0	0	0	0.34553	0.40619	0.08103	0.09324	0.59476	0.60291	0.16821	0	0	0	0	0	0	0	0	0	0	0	0	0	0	0	0	0	0	0	0	0	0	0	0	0	0	0	0	0	0	0	0	0	0
K	18	L	0	0	0.17157	0	0	0	0.77567	1.08073	0.16527	0.45244	1.2778	0.85085	0.33685	0	0	0	0	0	0	0	0	0	0	0	0	0	0	0	0	0	0	0	0	0	0	0	0	0	0	0	0	0	0	0	0	0	0
K	18	M	0	0	0.05821	0	0	0	0.38447	0.39811	0.05765	0.14715	0.55798	0.51249	0.11585	0	0	0	0	0	0	0	0	0	0	0	0	0	0	0	0	0	0	0	0	0	0	0	0	0	0	0	0	0	0	0	0	0	0
K	18	N	0	0	0.01023	0	0	0	0.06373	0.13244	0.02109	-0.04061	0.11616	0.13026	0.03133	0	0	0	0	0	0	0	0	0	0	0	0	0	0	0	0	0	0	0	0	0	0	0	0	0	0	0	0	0	0	0	0	0	0
K	18	P	0	0	-0.09972	0	0	0	0.15367	-0.1265	-0.06967	-0.14909	-0.08542	0.20448	-0.1694	0	0	0	0	0	0	0	0	0	0	0	0	0	0	0	0	0	0	0	0	0	0	0	0	0	0	0	0	0	0	0	0	0	0
K	18	Q	0	0	0.0244	0	0	0	0.36043	0.27341	0.04848	0.30637	0.48179	0.3594	0.07289	0	0	0	0	0	0	0	0	0	0	0	0	0	0	0	0	0	0	0	0	0	0	0	0	0	0	0	0	0	0	0	0	0	0
K	18	R	0	0	0.06799	0	0	0	0.1908	0.2983	0.02948	-0.00168	0.31775	0.2709	0.09747	0	0	0	0	0	0	0	0	0	0	0	0	0	0	0	0	0	0	0	0	0	0	0	0	0	0	0	0	0	0	0	0	0	0
K	18	S	0	0	-0.03268	0	0	0	0.10585	-0.11655	-0.05956	-0.03961	-0.04593	0.09696	-0.09224	0	0	0	0	0	0	0	0	0	0	0	0	0	0	0	0	0	0	0	0	0	0	0	0	0	0	0	0	0	0	0	0	0	0
K	18	T	0	0	-0.05193	0	0	0	0.23965	0.05287	-0.03564	0.00275	0.11642	0.22918	-0.08757	0	0	0	0	0	0	0	0	0	0	0	0	0	0	0	0	0	0	0	0	0	0	0	0	0	0	0	0	0	0	0	0	0	0
K	18	V	0	0	0.08163	0	0	0	0.54836	0.5381	0.04926	0.23267	0.72852	0.60465	0.1309	0	0	0	0	0	0	0	0	0	0	0	0	0	0	0	0	0	0	0	0	0	0	0	0	0	0	0	0	0	0	0	0	0	0
K	18	W	0	0	0.12829	0	0	0	0.40789	0.50633	0.08345	0.30582	0.70308	0.46571	0.21173	0	0	0	0	0	0	0	0	0	0	0	0	0	0	0	0	0	0	0	0	0	0	0	0	0	0	0	0	0	0	0	0	0	0
K	18	Y	0	0	0.08127	0	0	0	0.7666	0.83075	0.11476	0.49298	1.0774	0.74978	0.19604	0	0	0	0	0	0	0	0	0	0	0	0	0	0	0	0	0	0	0	0	0	0	0	0	0	0	0	0	0	0	0	0	0	0
L	19	A	0	0	0	0	0	0	-0.57078	-0.44109	0	-0.22279	-0.36895	-0.7562	-0.3594	-0.09231	0	0	0	0	0	0	0	0	-0.21325	0	0	0	0	0	0	0	0	0	0	0	0	0	0	0	0	0	0	0	0	0	0	0	0
L	19	C	0	0	0	0	0	0	5.17294	1.35255	0	1.63338	1.43612	5.87596	2.4728	2.89003	0	0	0	0	0	0	0	0	2.67005	0	0	0	0	0	0	0	0	0	0	0	0	0	0	0	0	0	0	0	0	0	0	0	0
L	19	D	0	0	0	0	0	0	0.47712	0.08707	0	0.26573	0.2125	0.68219	0.31077	0.32938	0	0	0	0	0	0	0	0	0.36399	0	0	0	0	0	0	0	0	0	0	0	0	0	0	0	0	0	0	0	0	0	0	0	0
L	19	E	0	0	0	0	0	0	0.5018	0.2925	0	0.2246	0.32964	0.7563	0.39309	0.23919	0	0	0	0	0	0	0	0	0.28805	0	0	0	0	0	0	0	0	0	0	0	0	0	0	0	0	0	0	0	0	0	0	0	0
L	19	F	0	0	0	0	0	0	0.34571	0.19512	0	-0.12158	0.01447	0.24032	0.12825	0.16679	0	0	0	0	0	0	0	0	-0.0078	0	0	0	0	0	0	0	0	0	0	0	0	0	0	0	0	0	0	0	0	0	0	0	0
L	19	G	0	0	0	0	0	0	-0.04192	-0.09167	0	-0.07681	-0.14044	-0.19273	-0.13335	-0.02424	0	0	0	0	0	0	0	0	-0.06972	0	0	0	0	0	0	0	0	0	0	0	0	0	0	0	0	0	0	0	0	0	0	0	0
L	19	H	0	0	0	0	0	0	0.03303	-0.60904	0	0.04253	-0.37057	-0.12034	-0.15812	0.44616	0	0	0	0	0	0	0	0	0.25499	0	0	0	0	0	0	0	0	0	0	0	0	0	0	0	0	0	0	0	0	0	0	0	0
L	19	I	0	0	0	0	0	0	-0.67203	-0.55851	0	-0.25889	-0.42151	-0.82707	-0.36161	-0.00965	0	0	0	0	0	0	0	0	-0.19899	0	0	0	0	0	0	0	0	0	0	0	0	0	0	0	0	0	0	0	0	0	0	0	0
L	19	K	0	0	0	0	0	0	-0.47953	-0.229	0	-0.35226	-0.31504	-0.70447	-0.28857	-0.12319	0	0	0	0	0	0	0	0	-0.3258	0	0	0	0	0	0	0	0	0	0	0	0	0	0	0	0	0	0	0	0	0	0	0	0
L	19	M	0	0	0	0	0	0	-0.74791	-0.46083	0	-0.44606	-0.52339	-1.11083	-0.51385	-0.20393	0	0	0	0	0	0	0	0	-0.43651	0	0	0	0	0	0	0	0	0	0	0	0	0	0	0	0	0	0	0	0	0	0	0	0
L	19	N	0	0	0	0	0	0	-0.11381	-0.4286	0	-0.11352	-0.34983	-0.32811	-0.21444	0.214	0	0	0	0	0	0	0	0	0.02186	0	0	0	0	0	0	0	0	0	0	0	0	0	0	0	0	0	0	0	0	0	0	0	0
L	19	P	0	0	0	0	0	0	-0.5195	-0.70744	0	-0.11017	-0.55193	-0.86083	-0.546	-0.04322	0	0	0	0	0	0	0	0	-0.10425	0	0	0	0	0	0	0	0	0	0	0	0	0	0	0	0	0	0	0	0	0	0	0	0
L	19	Q	0	0	0	0	0	0	0.09442	-0.26709	0	0.17746	-0.13776	-0.00273	-0.13868	0.0869	0	0	0	0	0	0	0	0	0.17655	0	0	0	0	0	0	0	0	0	0	0	0	0	0	0	0	0	0	0	0	0	0	0	0
L	19	R	0	0	0	0	0	0	-0.49803	-0.39716	0	-0.1413	-0.3271	-0.68443	-0.36475	-0.14594	0	0	0	0	0	0	0	0	-0.17895	0	0	0	0	0	0	0	0	0	0	0	0	0	0	0	0	0	0	0	0	0	0	0	0
L	19	S	0	0	0	0	0	0	0.18939	-0.47507	0	0.22061	-0.22401	0.10614	-0.09885	0.3606	0	0	0	0	0	0	0	0	0.34576	0	0	0	0	0	0	0	0	0	0	0	0	0	0	0	0	0	0	0	0	0	0	0	0
L	19	T	0	0	0	0	0	0	0.15489	-0.4923	0	-0.09309	-0.42358	-0.15341	-0.18431	0.43199	0	0	0	0	0	0	0	0	0.14617	0	0	0	0	0	0	0	0	0	0	0	0	0	0	0	0	0	0	0	0	0	0	0	0
L	19	V	0	0	0	0	0	0	-0.33128	-0.3235	0	0.0133	-0.21971	-0.45388	-0.29489	-0.14369	0	0	0	0	0	0	0	0	-0.06186	0	0	0	0	0	0	0	0	0	0	0	0	0	0	0	0	0	0	0	0	0	0	0	0
L	19	W	0	0	0	0	0	0	-0.20736	-0.0637	0	-0.09568	-0.04707	-0.18997	-0.03843	-0.03058	0	0	0	0	0	0	0	0	-0.08706	0	0	0	0	0	0	0	0	0	0	0	0	0	0	0	0	0	0	0	0	0	0	0	0
L	19	Y	0	0	0	0	0	0	0.63784	0.05721	0	0.27305	0.15227	0.74863	0.29318	0.41836	0	0	0	0	0	0	0	0	0.41396	0	0	0	0	0	0	0	0	0	0	0	0	0	0	0	0	0	0	0	0	0	0	0	0
K	20	A	0.13491	0	0.65598	0	0	0	0.84664	0.86737	0	0	0.23975	0.54492	1.7954	0.92803	0.37748	0	0	0	0	0	0	0.52116	0.26996	0	0	0	0	0	0	0	0	0	0	0	0	0	0	0	0	0	0	0	0	0	0	0	0
K	20	C	1.36586	0	2.50535	0	0	0	4.10001	1.76562	0	0	-0.15668	2.75614	8.09202	6.32639	1.91937	0	0	0	0	0	0	1.9926	1.70137	0	0	0	0	0	0	0	0	0	0	0	0	0	0	0	0	0	0	0	0	0	0	0	0
K	20	D	-0.17747	0	0.30386	0	0	0	0.39751	0.87227	0	0	0.29564	0.21581	0.82639	-0.04588	0.1857	0	0	0	0	0	0	0.32536	0.10635	0	0	0	0	0	0	0	0	0	0	0	0	0	0	0	0	0	0	0	0	0	0	0	0
K	20	E	-0.38277	0	0.11751	0	0	0	0.16801	1.01731	0	0	0.49992	0.37835	0.73354	-0.28375	0.0218	0	0	0	0	0	0	0.36423	0.30005	0	0	0	0	0	0	0	0	0	0	0	0	0	0	0	0	0	0	0	0	0	0	0	0
K	20	F	0.1936	0	0.69741	0	0	0	1.27659	0.99224	0	0	0.17359	1.01567	2.44754	1.4553	0.58266	0	0	0	0	0	0	0.54675	0.40878	0	0	0	0	0	0	0	0	0	0	0	0	0	0	0	0	0	0	0	0	0	0	0	0
K	20	G	-0.07071	0	0.30099	0	0	0	0.73801	0.55043	0	0	-0.00799	0.25815	1.16367	0.61324	0.46953	0	0	0	0	0	0	0.5217	0.11765	0	0	0	0	0	0	0	0	0	0	0	0	0	0	0	0	0	0	0	0	0	0	0	0
K	20	H	0.09292	0	0.41131	0	0	0	1.06573	0.64532	0	0	-0.08942	0.57224	1.68004	1.03472	0.50705	0	0	0	0	0	0	0.45057	0.34967	0	0	0	0	0	0	0	0	0	0	0	0	0	0	0	0	0	0	0	0	0	0	0	0
K	20	I	0.22057	0	0.72423	0	0	0	1.19827	0.91471	0	0	0.16821	0.91986	2.22239	1.30767	0.45243	0	0	0	0	0	0	0.44674	0.31444	0	0	0	0	0	0	0	0	0	0	0	0	0	0	0	0	0	0	0	0	0	0	0	0
K	20	L	0.05652	0	0.71863	0	0	0	1.38967	1.29719	0	0	0.33685	1.18357	2.4619	1.16471	0.39537	0	0	0	0	0	0	0.48179	0.36139	0	0	0	0	0	0	0	0	0	0	0	0	0	0	0	0	0	0	0	0	0	0	0	0
K	20	M	0.00376	0	0.67762	0	0	0	1.16466	0.93797	0	0	0.11585	0.68309	2.06804	1.13005	0.46419	0	0	0	0	0	0	0.62389	0.40301	0	0	0	0	0	0	0	0	0	0	0	0	0	0	0	0	0	0	0	0	0	0	0	0
K	20	N	-0.09392	0	0.15989	0	0	0	0.41095	0.43888	0	0	0.03133	0.11494	0.70778	0.2689	0.27218	0	0	0	0	0	0	0.37571	0.14449	0	0	0	0	0	0	0	0	0	0	0	0	0	0	0	0	0	0	0	0	0	0	0	0
K	20	P	0.03398	0	0.34585	0	0	0	0.9612	0.44207	0	0	-0.1694	0.36274	1.2902	0.84813	0.42968	0	0	0	0	0	0	0.42333	0.193	0	0	0	0	0	0	0	0	0	0	0	0	0	0	0	0	0	0	0	0	0	0	0	0
K	20	Q	-0.12879	0	0.24508	0	0	0	0.41409	0.42887	0	0	0.07289	0.37024	0.97385	0.54498	0.22275	0	0	0	0	0	0	0.40726	0.34415	0	0	0	0	0	0	0	0	0	0	0	0	0	0	0	0	0	0	0	0	0	0	0	0
K	20	R	0.17157	0	0.32589	0	0	0	0.6544	0.56418	0	0	0.09747	0.44982	1.07838	0.5142	0.35535	0	0	0	0	0	0	0.13548	-0.03323	0	0	0	0	0	0	0	0	0	0	0	0	0	0	0	0	0	0	0	0	0	0	0	0
K	20	S	0.06517	0	0.40815	0	0	0	0.67348	0.26694	0	0	-0.09224	0.20855	1.17967	0.91273	0.53056	0	0	0	0	0	0	0.46266	0.10302	0	0	0	0	0	0	0	0	0	0	0	0	0	0	0	0	0	0	0	0	0	0	0	0
K	20	T	-0.06913	0	0.29611	0	0	0	0.79324	0.33221	0	0	-0.08757	0.41864	1.0485	0.71629	0.25626	0	0	0	0	0	0	0.3484	0.14105	0	0	0	0	0	0	0	0	0	0	0	0	0	0	0	0	0	0	0	0	0	0	0	0
K	20	V	-0.00401	0	0.77712	0	0	0	1.33704	0.93927	0	0	0.1309	0.86662	2.20234	1.26308	0.3603	0	0	0	0	0	0	0.54797	0.38873	0	0	0	0	0	0	0	0	0	0	0	0	0	0	0	0	0	0	0	0	0	0	0	0
K	20	W	0.18437	0	0.51118	0	0	0	0.85014	0.83632	0	0	0.21173	0.67318	1.94357	1.10723	0.63091	0	0	0	0	0	0	0.50057	0.32504	0	0	0	0	0	0	0	0	0	0	0	0	0	0	0	0	0	0	0	0	0	0	0	0
K	20	Y	0.07231	0	0.41573	0	0	0	1.04822	0.93251	0	0	0.19604	0.95599	2.07335	1.14083	0.45402	0	0	0	0	0	0	0.51014	0.49424	0	0	0	0	0	0	0	0	0	0	0	0	0	0	0	0	0	0	0	0	0	0	0	0
C	21	A	0.6989	0	-1.98509	-4.24474	0	0	-7.21779	0	0	0	0	-1.31422	-0.40831	-11.05943	-1.27756	-2.36615	0	0	0	0	-7.51702	-0.95816	-3.03539	-3.55274	0	0	0	0	0	0	0	0	0	0	0	0	0	0	0	0	0	0	0	0	0	0	0
C	21	D	0.59629	0	-2.60807	-4.62371	0	0	-7.93094	0	0	0	0	-1.36557	-0.47303	-11.67302	-1.04644	-2.25841	0	0	0	0	-7.76705	-1.08757	-2.88023	-3.5743	0	0	0	0	0	0	0	0	0	0	0	0	0	0	0	0	0	0	0	0	0	0	0
C	21	E	0.67121	0	-2.30596	-4.86075	0	0	-8.15991	0	0	0	0	-1.03813	-0.10306	-11.7155	-1.36067	-2.25225	0	0	0	0	-8.26828	-1.0397	-2.5955	-3.8335	0	0	0	0	0	0	0	0	0	0	0	0	0	0	0	0	0	0	0	0	0	0	0
C	21	F	0.70897	0	-2.20867	-4.19651	0	0	-6.80578	0	0	0	0	-0.94722	-0.52738	-10.61871	-1.01739	-2.20938	0	0	0	0	-7.25894	-1.15432	-2.85082	-3.38863	0	0	0	0	0	0	0	0	0	0	0	0	0	0	0	0	0	0	0	0	0	0	0
C	21	G	0.35131	0	-2.53051	-4.27272	0	0	-7.29564	0	0	0	0	-1.54996	-1.02488	-11.70026	-1.11791	-2.46296	0	0	0	0	-7.17851	-1.15292	-3.39913	-3.46694	0	0	0	0	0	0	0	0	0	0	0	0	0	0	0	0	0	0	0	0	0	0	0
C	21	H	0.23782	0	-2.33182	-3.8537	0	0	-6.4629	0	0	0	0	-1.25381	-1.15506	-10.82129	-1.41557	-2.18878	0	0	0	0	-6.65067	-1.47045	-2.92124	-2.99767	0	0	0	0	0	0	0	0	0	0	0	0	0	0	0	0	0	0	0	0	0	0	0
C	21	I	0.635	0	-2.28193	-4.30283	0	0	-7.04385	0	0	0	0	-1.03032	-0.49173	-10.9946	-1.13886	-2.32332	0	0	0	0	-7.45361	-1.14112	-2.91994	-3.49128	0	0	0	0	0	0	0	0	0	0	0	0	0	0	0	0	0	0	0	0	0	0	0
C	21	K	0.74863	0	-2.63535	-4.66848	0	0	-7.85816	0	0	0	0	-1.40645	-0.93638	-12.44807	-1.38459	-2.35209	0	0	0	0	-8.03655	-1.7759	-3.40921	-3.62964	0	0	0	0	0	0	0	0	0	0	0	0	0	0	0	0	0	0	0	0	0	0	0
C	21	L	0.75681	0	-2.13175	-4.43089	0	0	-7.22328	0	0	0	0	-0.98204	-0.31162	-10.99226	-1.08117	-2.24985	0	0	0	0	-7.6411	-1.06511	-2.93733	-3.67944	0	0	0	0	0	0	0	0	0	0	0	0	0	0	0	0	0	0	0	0	0	0	0
C	21	M	0.4743	0	-2.06191	-4.25762	0	0	-7.11486	0	0	0	0	-1.176	-0.65928	-11.47035	-1.42437	-2.59872	0	0	0	0	-7.75681	-1.05147	-3.13348	-3.6508	0	0	0	0	0	0	0	0	0	0	0	0	0	0	0	0	0	0	0	0	0	0	0
C	21	N	0.43165	0	-2.55182	-4.32979	0	0	-7.50173	0	0	0	0	-1.54092	-1.05192	-11.80032	-1.22841	-2.28538	0	0	0	0	-7.38688	-1.39983	-3.19442	-3.36151	0	0	0	0	0	0	0	0	0	0	0	0	0	0	0	0	0	0	0	0	0	0	0
C	21	P	0.22429	0	-2.42906	-4.31714	0	0	-7.39617	0	0	0	0	-1.49846	-1.29365	-12.28759	-1.38012	-2.50614	0	0	0	0	-7.62057	-1.4665	-3.537	-3.64223	0	0	0	0	0	0	0	0	0	0	0	0	0	0	0	0	0	0	0	0	0	0	0
C	21	Q	0.50948	0	-2.42995	-4.70025	0	0	-7.66058	0	0	0	0	-0.92921	-0.41334	-11.61768	-1.07712	-2.27807	0	0	0	0	-7.97368	-1.13065	-2.89786	-3.87185	0	0	0	0	0	0	0	0	0	0	0	0	0	0	0	0	0	0	0	0	0	0	0
C	21	R	0.55991	0	-2.7916	-4.70748	0	0	-7.78921	0	0	0	0	-1.4985	-1.31591	-13.09685	-1.61993	-2.79489	0	0	0	0	-8.12285	-1.76141	-3.75982	-3.68885	0	0	0	0	0	0	0	0	0	0	0	0	0	0	0	0	0	0	0	0	0	0	0
C	21	S	0.42519	0	-2.63889	-4.06234	0	0	-6.83846	0	0	0	0	-1.40045	-1.06378	-11.11821	-0.90228	-2.37284	0	0	0	0	-6.82196	-1.24675	-3.2721	-3.15994	0	0	0	0	0	0	0	0	0	0	0	0	0	0	0	0	0	0	0	0	0	0	0
C	21	T	0.52813	0	-2.47209	-4.04934	0	0	-6.96703	0	0	0	0	-1.43736	-1.08756	-11.10381	-1.09442	-2.16794	0	0	0	0	-6.9687	-1.45145	-3.08447	-3.05918	0	0	0	0	0	0	0	0	0	0	0	0	0	0	0	0	0	0	0	0	0	0	0
C	21	V	0.60856	0	-2.00831	-4.33726	0	0	-7.17823	0	0	0	0	-1.05376	-0.48839	-11.36908	-1.18787	-2.45862	0	0	0	0	-7.88931	-1.07048	-3.17849	-3.86506	0	0	0	0	0	0	0	0	0	0	0	0	0	0	0	0	0	0	0	0	0	0	0
C	21	W	0.73626	0	-2.42095	-4.56293	0	0	-7.38209	0	0	0	0	-1.0788	-0.55873	-11.36796	-0.84229	-2.2834	0	0	0	0	-7.65318	-1.1507	-3.21877	-3.6883	0	0	0	0	0	0	0	0	0	0	0	0	0	0	0	0	0	0	0	0	0	0	0
C	21	Y	0.59499	0	-2.18395	-4.18373	0	0	-6.86298	0	0	0	0	-0.88052	-0.25199	-10.41204	-1.07517	-2.12597	0	0	0	0	-7.32231	-1.03146	-2.5294	-3.3836	0	0	0	0	0	0	0	0	0	0	0	0	0	0	0	0	0	0	0	0	0	0	0
S	22	C	1.76004	0	0	0	0	0	0	0	0	0	0	0	1.73639	4.44074	5.90621	2.67156	1.46547	0	0	0	3.26744	2.377	0	0	0	0	0	0	0	0	0	0	0	0	0	0	0	0	0	0	0	0	0	0	0	0	0
S	22	F	0.61893	0	0	0	0	0	0	0	0	0	0	0	0.3489	0.53089	0.96135	0.60758	0.43046	0	0	0	0.22305	0.12422	0	0	0	0	0	0	0	0	0	0	0	0	0	0	0	0	0	0	0	0	0	0	0	0	0
S	22	G	0.15116	0	0	0	0	0	0	0	0	0	0	0	0.14915	-0.0464	-0.06017	0.03308	-0.01379	0	0	0	-0.31394	-0.13982	0	0	0	0	0	0	0	0	0	0	0	0	0	0	0	0	0	0	0	0	0	0	0	0	0
S	22	H	0.09452	0	0	0	0	0	0	0	0	0	0	0	0.17273	0.25236	0.21334	0.18181	-0.03902	0	0	0	-0.03821	0.01581	0	0	0	0	0	0	0	0	0	0	0	0	0	0	0	0	0	0	0	0	0	0	0	0	0
S	22	I	0.47738	0	0	0	0	0	0	0	0	0	0	0	0.21593	0.20529	0.68438	0.41213	0.47908	0	0	0	0.11352	0.14977	0	0	0	0	0	0	0	0	0	0	0	0	0	0	0	0	0	0	0	0	0	0	0	0	0
S	22	K	0.59033	0	0	0	0	0	0	0	0	0	0	0	0.08388	-0.1012	0.40798	0.49165	0.50918	0	0	0	-0.14994	-0.19997	0	0	0	0	0	0	0	0	0	0	0	0	0	0	0	0	0	0	0	0	0	0	0	0	0
S	22	L	0.40185	0	0	0	0	0	0	0	0	0	0	0	0.22007	0.07695	0.40442	0.2767	0.32747	0	0	0	-0.12934	0.03958	0	0	0	0	0	0	0	0	0	0	0	0	0	0	0	0	0	0	0	0	0	0	0	0	0
S	22	N	0.29327	0	0	0	0	0	0	0	0	0	0	0	0.20432	0.10654	0.20783	0.30351	0.10128	0	0	0	-0.2138	-0.17165	0	0	0	0	0	0	0	0	0	0	0	0	0	0	0	0	0	0	0	0	0	0	0	0	0
S	22	P	0.0461	0	0	0	0	0	0	0	0	0	0	0	0.10403	-0.04189	-0.06945	-0.07311	-0.02757	0	0	0	-0.23506	0.01914	0	0	0	0	0	0	0	0	0	0	0	0	0	0	0	0	0	0	0	0	0	0	0	0	0
S	22	Q	0.17079	0	0	0	0	0	0	0	0	0	0	0	0.12755	-0.12976	-0.02805	0.04473	0.10171	0	0	0	-0.30219	-0.09696	0	0	0	0	0	0	0	0	0	0	0	0	0	0	0	0	0	0	0	0	0	0	0	0	0
S	22	R	0.44177	0	0	0	0	0	0	0	0	0	0	0	0.01348	-0.24463	0.13807	0.27897	0.38271	0	0	0	-0.21858	-0.23949	0	0	0	0	0	0	0	0	0	0	0	0	0	0	0	0	0	0	0	0	0	0	0	0	0
S	22	V	0.36255	0	0	0	0	0	0	0	0	0	0	0	0.28276	0.26333	0.52952	0.16222	0.26618	0	0	0	0.00108	0.25041	0	0	0	0	0	0	0	0	0	0	0	0	0	0	0	0	0	0	0	0	0	0	0	0	0
S	22	W	0.57217	0	0	0	0	0	0	0	0	0	0	0	0.32343	0.24984	0.55535	0.45566	0.30551	0	0	0	-0.1127	-0.12785	0	0	0	0	0	0	0	0	0	0	0	0	0	0	0	0	0	0	0	0	0	0	0	0	0
S	22	Y	0.5641	0	0	0	0	0	0	0	0	0	0	0	0.41646	0.53633	0.81513	0.57986	0.2788	0	0	0	0.03584	0.03399	0	0	0	0	0	0	0	0	0	0	0	0	0	0	0	0	0	0	0	0	0	0	0	0	0
K	23	A	-0.08287	0.16537	0.4017	0.60561	0	0	0	0	0	0	0	0	0	0.44566	0.16685	0.59063	-0.34324	-0.14719	0.13016	-0.08926	0.24645	0	0	0	0	0	0	0	0	0	0	0	0.27264	0	0	0	0	0	0	0	0	0	0	0	0	0	0
K	23	C	0.52964	0.81929	2.30273	6.39738	0	0	0	0	0	0	0	0	0	5.29686	2.59247	9.2235	0.38634	-0.59092	0.27703	2.41242	5.3826	0	0	0	0	0	0	0	0	0	0	0	1.86466	0	0	0	0	0	0	0	0	0	0	0	0	0	0
K	23	D	-0.96262	-0.55149	-0.48268	-0.05275	0	0	0	0	0	0	0	0	0	-0.24754	-0.16338	-0.29005	-0.7885	0.45165	0.75741	0.47864	0.00418	0	0	0	0	0	0	0	0	0	0	0	0.68691	0	0	0	0	0	0	0	0	0	0	0	0	0	0
K	23	E	-0.72533	-0.17457	-0.51852	-0.3735	0	0	0	0	0	0	0	0	0	-0.90933	-0.46237	-0.26732	-0.22626	0.69438	0.80847	0.79503	-0.37964	0	0	0	0	0	0	0	0	0	0	0	0.66971	0	0	0	0	0	0	0	0	0	0	0	0	0	0
K	23	F	-0.31282	-0.02199	0.22069	1.06145	0	0	0	0	0	0	0	0	0	0.56768	0.42645	1.45305	-0.32006	0.0256	0.55016	0.57309	0.59583	0	0	0	0	0	0	0	0	0	0	0	0.99308	0	0	0	0	0	0	0	0	0	0	0	0	0	0
K	23	G	-0.869	-0.52431	-0.22728	0.49436	0	0	0	0	0	0	0	0	0	0.39005	0.12018	-0.15732	-0.83837	-0.12747	0.38316	-0.0309	0.37578	0	0	0	0	0	0	0	0	0	0	0	0.38183	0	0	0	0	0	0	0	0	0	0	0	0	0	0
K	23	H	-0.2629	0.18524	0.24284	1.2968	0	0	0	0	0	0	0	0	0	0.84254	0.71574	1.56002	-0.45481	-0.06199	0.39236	0.24013	0.90157	0	0	0	0	0	0	0	0	0	0	0	0.64255	0	0	0	0	0	0	0	0	0	0	0	0	0	0
K	23	I	-0.12886	0.07868	0.24558	0.719	0	0	0	0	0	0	0	0	0	0.45825	0.19195	1.05077	-0.32071	0.09739	0.42302	0.29057	0.27399	0	0	0	0	0	0	0	0	0	0	0	0.82346	0	0	0	0	0	0	0	0	0	0	0	0	0	0
K	23	L	-0.08276	0.58702	0.31731	0.73271	0	0	0	0	0	0	0	0	0	0.14272	0.04742	1.32746	-0.09384	0.39104	0.58399	0.36436	0.01287	0	0	0	0	0	0	0	0	0	0	0	0.97952	0	0	0	0	0	0	0	0	0	0	0	0	0	0
K	23	M	-0.32046	0.10962	0.13281	0.56023	0	0	0	0	0	0	0	0	0	0.30934	0.17619	0.31701	-0.49013	-0.20175	0.22956	-0.19529	0.15325	0	0	0	0	0	0	0	0	0	0	0	0.48768	0	0	0	0	0	0	0	0	0	0	0	0	0	0
K	23	N	-0.61453	-0.20681	-0.2894	0.52947	0	0	0	0	0	0	0	0	0	0.18973	0.23764	0.00386	-0.58378	-0.14462	0.05449	0.0532	0.39076	0	0	0	0	0	0	0	0	0	0	0	0.39546	0	0	0	0	0	0	0	0	0	0	0	0	0	0
K	23	P	-0.37451	-0.25061	0.09531	0.58663	0	0	0	0	0	0	0	0	0	0.40537	0.3793	0.10562	-0.67859	-0.40424	0.26836	-0.23856	0.18588	0	0	0	0	0	0	0	0	0	0	0	0.34257	0	0	0	0	0	0	0	0	0	0	0	0	0	0
K	23	Q	-0.38406	0.329	0.12349	0.10589	0	0	0	0	0	0	0	0	0	-0.1051	-0.05728	-0.21393	-0.50682	0.00261	0.1405	-0.3041	-0.19184	0	0	0	0	0	0	0	0	0	0	0	0.20589	0	0	0	0	0	0	0	0	0	0	0	0	0	0
K	23	R	0.23675	0.3393	0.13635	0.39682	0	0	0	0	0	0	0	0	0	0.32313	0.45533	0.59719	-0.13168	-0.38506	0.09136	-0.40512	0.22813	0	0	0	0	0	0	0	0	0	0	0	0.50627	0	0	0	0	0	0	0	0	0	0	0	0	0	0
K	23	S	-0.42761	0.02927	0.21109	0.99661	0	0	0	0	0	0	0	0	0	0.83062	0.3689	0.87162	-0.70619	-0.14554	0.32739	-0.1402	0.64545	0	0	0	0	0	0	0	0	0	0	0	0.62506	0	0	0	0	0	0	0	0	0	0	0	0	0	0
K	23	T	-0.5265	-0.0356	0.11012	1.02496	0	0	0	0	0	0	0	0	0	0.50307	0.05433	0.82354	-0.65982	-0.04313	0.51718	0.34147	0.53693	0	0	0	0	0	0	0	0	0	0	0	0.64758	0	0	0	0	0	0	0	0	0	0	0	0	0	0
K	23	V	-0.53171	0.01764	0.31985	0.61387	0	0	0	0	0	0	0	0	0	0.32892	-0.07189	0.29166	-0.59714	-0.02039	0.29373	0.00566	-0.02422	0	0	0	0	0	0	0	0	0	0	0	0.54066	0	0	0	0	0	0	0	0	0	0	0	0	0	0
K	23	W	-0.10022	0.93239	0.1376	0.98876	0	0	0	0	0	0	0	0	0	0.42233	0.7287	2.23565	0.08904	0.48689	0.56773	0.40625	0.57193	0	0	0	0	0	0	0	0	0	0	0	1.47557	0	0	0	0	0	0	0	0	0	0	0	0	0	0
K	23	Y	-0.3514	0.30061	-0.03755	0.99458	0	0	0	0	0	0	0	0	0	0.221	0.35046	1.67959	-0.0674	0.49122	0.57248	0.78227	0.43406	0	0	0	0	0	0	0	0	0	0	0	1.34843	0	0	0	0	0	0	0	0	0	0	0	0	0	0
E	24	A	-0.05427	-0.13642	0	0	0	0	0	0	0	0	0	0	0	0	0.07547	-0.81208	-0.87884	-0.68167	0	-0.81902	-0.36545	0.15694	0	0	0	0	0	0	0	0	0	0	0	0	0	0	0	0	0	0	0	0	0	0	0	0	0
E	24	C	-0.37967	-0.42638	0	0	0	0	0	0	0	0	0	0	0	0	1.71176	0.48168	2.81446	0.63727	0	0.83382	3.95649	1.62838	0	0	0	0	0	0	0	0	0	0	0	0	0	0	0	0	0	0	0	0	0	0	0	0	0
E	24	D	6.42E-04	-0.10647	0	0	0	0	0	0	0	0	0	0	0	0	0.21986	-0.01185	-0.03016	-0.19872	0	-0.04867	0.09359	-0.03886	0	0	0	0	0	0	0	0	0	0	0	0	0	0	0	0	0	0	0	0	0	0	0	0	0
E	24	F	-0.05314	-0.24908	0	0	0	0	0	0	0	0	0	0	0	0	0.35743	-0.86757	-0.85812	-0.91628	0	-0.90237	-0.12591	0.18253	0	0	0	0	0	0	0	0	0	0	0	0	0	0	0	0	0	0	0	0	0	0	0	0	0
E	24	G	-0.13485	-0.36734	0	0	0	0	0	0	0	0	0	0	0	0	0.31928	-0.74908	-0.74231	-0.78158	0	-0.61337	-0.05747	0.15748	0	0	0	0	0	0	0	0	0	0	0	0	0	0	0	0	0	0	0	0	0	0	0	0	0
E	24	H	-0.15242	-0.38738	0	0	0	0	0	0	0	0	0	0	0	0	0.21352	-0.79823	-0.80292	-0.82987	0	-0.60261	0.06188	0.08634	0	0	0	0	0	0	0	0	0	0	0	0	0	0	0	0	0	0	0	0	0	0	0	0	0
E	24	I	-0.06928	-0.28724	0	0	0	0	0	0	0	0	0	0	0	0	0.24409	-0.74943	-0.90867	-0.81077	0	-0.77549	-0.36038	0.08253	0	0	0	0	0	0	0	0	0	0	0	0	0	0	0	0	0	0	0	0	0	0	0	0	0
E	24	K	0.08818	-0.33933	0	0	0	0	0	0	0	0	0	0	0	0	0.03715	-0.73901	-1.39167	-1.15737	0	-0.87358	-0.82681	-0.36423	0	0	0	0	0	0	0	0	0	0	0	0	0	0	0	0	0	0	0	0	0	0	0	0	0
E	24	L	0.07638	-0.00141	0	0	0	0	0	0	0	0	0	0	0	0	0.27982	-0.22786	-0.2226	-0.43041	0	-0.44943	-0.03244	0.11757	0	0	0	0	0	0	0	0	0	0	0	0	0	0	0	0	0	0	0	0	0	0	0	0	0
E	24	M	-0.10982	-0.17772	0	0	0	0	0	0	0	0	0	0	0	0	-0.01255	-1.05047	-1.12614	-0.69201	0	-0.96311	-0.63239	0.25965	0	0	0	0	0	0	0	0	0	0	0	0	0	0	0	0	0	0	0	0	0	0	0	0	0
E	24	N	-0.08013	-0.44609	0	0	0	0	0	0	0	0	0	0	0	0	0.17749	-0.94788	-1.10545	-0.9927	0	-0.78172	-0.2568	0.0115	0	0	0	0	0	0	0	0	0	0	0	0	0	0	0	0	0	0	0	0	0	0	0	0	0
E	24	P	-0.22444	-0.47453	0	0	0	0	0	0	0	0	0	0	0	0	0.16765	-1.07982	-1.18809	-1.01037	0	-0.81724	-0.18463	0.05912	0	0	0	0	0	0	0	0	0	0	0	0	0	0	0	0	0	0	0	0	0	0	0	0	0
E	24	Q	-0.00435	-0.15685	0	0	0	0	0	0	0	0	0	0	0	0	0.331	-0.45159	-0.43212	-0.72687	0	-0.52615	0.19542	0.04305	0	0	0	0	0	0	0	0	0	0	0	0	0	0	0	0	0	0	0	0	0	0	0	0	0
E	24	R	-0.05088	-0.47653	0	0	0	0	0	0	0	0	0	0	0	0	-0.07084	-1.17476	-1.58646	-1.27514	0	-0.77049	-0.71197	-0.22875	0	0	0	0	0	0	0	0	0	0	0	0	0	0	0	0	0	0	0	0	0	0	0	0	0
E	24	S	-0.0691	-0.34786	0	0	0	0	0	0	0	0	0	0	0	0	0.45108	-0.51753	-0.4211	-0.75608	0	-0.34085	0.21861	0.09842	0	0	0	0	0	0	0	0	0	0	0	0	0	0	0	0	0	0	0	0	0	0	0	0	0
E	24	T	-0.036	-0.35106	0	0	0	0	0	0	0	0	0	0	0	0	0.28979	-0.77901	-0.95368	-0.99982	0	-0.75401	-0.21511	-0.01581	0	0	0	0	0	0	0	0	0	0	0	0	0	0	0	0	0	0	0	0	0	0	0	0	0
E	24	V	-0.05427	-0.29287	0	0	0	0	0	0	0	0	0	0	0	0	0.20177	-0.82302	-0.74493	-0.76748	0	-0.63624	-0.04641	0.18375	0	0	0	0	0	0	0	0	0	0	0	0	0	0	0	0	0	0	0	0	0	0	0	0	0
E	24	W	0.14848	-0.04436	0	0	0	0	0	0	0	0	0	0	0	0	0.3978	-0.4032	-0.427	-0.71801	0	-0.69283	-0.10522	0.13635	0	0	0	0	0	0	0	0	0	0	0	0	0	0	0	0	0	0	0	0	0	0	0	0	0
E	24	Y	0.06706	-0.10417	0	0	0	0	0	0	0	0	0	0	0	0	0.23843	-0.26505	-0.09492	-0.35561	0	-0.26088	0.24956	0.1459	0	0	0	0	0	0	0	0	0	0	0	0	0	0	0	0	0	0	0	0	0	0	0	0	0
K	25	A	0	-0.08299	0	0	0	0	0	0	0	0	0	0	0	0	0	-0.14719	-0.14409	0.40978	0.13056	-0.01868	0.49412	0.449	0	0	0.50321	0	0	0	0	0	0	0	0.04541	0	0	0	0	0	0	0	0	0	0	0	0	0	0
K	25	C	0	-0.45718	0	0	0	0	0	0	0	0	0	0	0	0	0	-0.59092	0.72681	2.35329	0.19405	1.31487	2.90293	1.37136	0	0	1.67491	0	0	0	0	0	0	0	-0.07697	0	0	0	0	0	0	0	0	0	0	0	0	0	0
K	25	D	0	0.02065	0	0	0	0	0	0	0	0	0	0	0	0	0	0.45165	-0.35977	0.45271	0.63588	0.25612	-0.13043	-0.07709	0	0	0.19859	0	0	0	0	0	0	0	0.36255	0	0	0	0	0	0	0	0	0	0	0	0	0	0
K	25	E	0	0.06622	0	0	0	0	0	0	0	0	0	0	0	0	0	0.69438	-0.10844	0.78949	0.70036	0.67336	-0.07272	-0.22604	0	0	0.28219	0	0	0	0	0	0	0	0.35918	0	0	0	0	0	0	0	0	0	0	0	0	0	0
K	25	F	0	-0.18997	0	0	0	0	0	0	0	0	0	0	0	0	0	0.0256	-0.1219	1.02752	0.5074	0.54308	0.80799	0.43773	0	0	0.88275	0	0	0	0	0	0	0	0.1899	0	0	0	0	0	0	0	0	0	0	0	0	0	0
K	25	G	0	-0.23634	0	0	0	0	0	0	0	0	0	0	0	0	0	-0.12747	-0.4928	-0.13835	0.22801	-0.13338	-0.0068	0.08029	0	0	0.21241	0	0	0	0	0	0	0	0.06106	0	0	0	0	0	0	0	0	0	0	0	0	0	0
K	25	H	0	-0.088	0	0	0	0	0	0	0	0	0	0	0	0	0	-0.06199	-0.59993	0.13105	0.30938	0.00267	0.14347	0.08384	0	0	0.44661	0	0	0	0	0	0	0	0.15707	0	0	0	0	0	0	0	0	0	0	0	0	0	0
K	25	I	0	-0.06885	0	0	0	0	0	0	0	0	0	0	0	0	0	0.09739	-0.08462	0.94054	0.33616	0.27415	0.7358	0.54105	0	0	0.74794	0	0	0	0	0	0	0	0.24258	0	0	0	0	0	0	0	0	0	0	0	0	0	0
K	25	L	0	0.08215	0	0	0	0	0	0	0	0	0	0	0	0	0	0.39104	-0.05107	1.22333	0.52435	0.41816	0.64167	0.47275	0	0	0.88181	0	0	0	0	0	0	0	0.30915	0	0	0	0	0	0	0	0	0	0	0	0	0	0
K	25	M	0	-0.15667	0	0	0	0	0	0	0	0	0	0	0	0	0	-0.20175	-0.38295	0.31387	0.23091	0.06925	0.39275	0.27976	0	0	0.64218	0	0	0	0	0	0	0	0.06809	0	0	0	0	0	0	0	0	0	0	0	0	0	0
K	25	N	0	-0.09283	0	0	0	0	0	0	0	0	0	0	0	0	0	-0.14462	-0.43396	-0.22435	0.1358	-0.0271	-0.16302	-0.10642	0	0	0.11177	0	0	0	0	0	0	0	0.04735	0	0	0	0	0	0	0	0	0	0	0	0	0	0
K	25	P	0	-0.32689	0	0	0	0	0	0	0	0	0	0	0	0	0	-0.40424	-0.67692	-0.44668	0.22678	-0.20963	-0.12069	-0.03	0	0	0.21363	0	0	0	0	0	0	0	-0.01207	0	0	0	0	0	0	0	0	0	0	0	0	0	0
K	25	Q	0	0.02341	0	0	0	0	0	0	0	0	0	0	0	0	0	0.00261	-0.3245	0.31839	0.17063	0.1256	0.24701	0.13074	0	0	0.48793	0	0	0	0	0	0	0	0.09172	0	0	0	0	0	0	0	0	0	0	0	0	0	0
K	25	R	0	-0.13735	0	0	0	0	0	0	0	0	0	0	0	0	0	-0.38506	-0.30141	-0.15056	-0.06058	-0.39789	0.26097	0.25921	0	0	0.24781	0	0	0	0	0	0	0	0.06264	0	0	0	0	0	0	0	0	0	0	0	0	0	0
K	25	S	0	-0.10828	0	0	0	0	0	0	0	0	0	0	0	0	0	-0.14554	-0.47346	-0.0084	0.18607	-0.22427	0.10472	0.15041	0	0	0.28857	0	0	0	0	0	0	0	0.19657	0	0	0	0	0	0	0	0	0	0	0	0	0	0
K	25	T	0	-0.18874	0	0	0	0	0	0	0	0	0	0	0	0	0	-0.04313	-0.38832	0.22302	0.42368	0.06626	0.1707	0.15656	0	0	0.37004	0	0	0	0	0	0	0	0.10201	0	0	0	0	0	0	0	0	0	0	0	0	0	0
K	25	V	0	-0.09946	0	0	0	0	0	0	0	0	0	0	0	0	0	-0.02039	-0.19895	0.78445	0.33779	0.31415	0.64046	0.44945	0	0	0.81889	0	0	0	0	0	0	0	0.11141	0	0	0	0	0	0	0	0	0	0	0	0	0	0
K	25	W	0	0.2928	0	0	0	0	0	0	0	0	0	0	0	0	0	0.48689	-0.05281	1.29776	0.51818	0.45253	0.61293	0.30493	0	0	0.77386	0	0	0	0	0	0	0	0.50393	0	0	0	0	0	0	0	0	0	0	0	0	0	0
K	25	Y	0	0.2	0	0	0	0	0	0	0	0	0	0	0	0	0	0.49122	-0.09172	1.27791	0.58361	0.63395	0.53284	0.20122	0	0	0.8209	0	0	0	0	0	0	0	0.46171	0	0	0	0	0	0	0	0	0	0	0	0	0	0
P	26	A	0	0	0	0	0	0	0	0	0	0	0	0	0	0	0	0.40645	0	0.41918	0.66745	0.63006	0	0	0	0	0.29899	0	0	0	0	0.15197	0.04058	-0.16194	0.21705	0	0	0	0	0	0	0	0	0	0	0	0	0	0
P	26	C	0	0	0	0	0	0	0	0	0	0	0	0	0	0	0	0.17377	0	0.04082	2.35329	1.70623	0	0	0	0	-0.0833	0	0	0	0	1.30355	2.33075	1.38968	0.19834	0	0	0	0	0	0	0	0	0	0	0	0	0	0
P	26	D	0	0	0	0	0	0	0	0	0	0	0	0	0	0	0	0.98859	0	0.93497	1.52828	1.36601	0	0	0	0	0.2943	0	0	0	0	0.00732	0.1754	0.1523	0.66592	0	0	0	0	0	0	0	0	0	0	0	0	0	0
P	26	E	0	0	0	0	0	0	0	0	0	0	0	0	0	0	0	1.19623	0	1.2135	2.18596	2.06114	0	0	0	0	0.56879	0	0	0	0	0.16348	0.25461	0.22001	0.88011	0	0	0	0	0	0	0	0	0	0	0	0	0	0
P	26	F	0	0	0	0	0	0	0	0	0	0	0	0	0	0	0	0.35856	0	0.2618	1.1823	0.9459	0	0	0	0	0.26381	0	0	0	0	0.40969	0.59572	0.3149	0.39649	0	0	0	0	0	0	0	0	0	0	0	0	0	0
P	26	G	0	0	0	0	0	0	0	0	0	0	0	0	0	0	0	0.51908	0	0.41018	0.72018	0.60664	0	0	0	0	0.02888	0	0	0	0	-0.03523	0.2222	0.11016	0.29858	0	0	0	0	0	0	0	0	0	0	0	0	0	0
P	26	H	0	0	0	0	0	0	0	0	0	0	0	0	0	0	0	-0.26488	0	-0.09513	-0.17418	-0.10702	0	0	0	0	0.04054	0	0	0	0	0.16161	0.12079	0.01898	-0.39744	0	0	0	0	0	0	0	0	0	0	0	0	0	0
P	26	I	0	0	0	0	0	0	0	0	0	0	0	0	0	0	0	0.68109	0	0.60893	1.16502	0.91597	0	0	0	0	0.36334	0	0	0	0	0.33186	0.0858	-0.01736	0.52541	0	0	0	0	0	0	0	0	0	0	0	0	0	0
P	26	L	0	0	0	0	0	0	0	0	0	0	0	0	0	0	0	0.66409	0	0.66528	1.47711	1.22934	0	0	0	0	0.42534	0	0	0	0	0.36906	0.35875	0.28406	0.4354	0	0	0	0	0	0	0	0	0	0	0	0	0	0
P	26	M	0	0	0	0	0	0	0	0	0	0	0	0	0	0	0	0.40654	0	0.38315	0.71859	0.71699	0	0	0	0	0.22534	0	0	0	0	0.11867	0.02833	0.00182	0.2749	0	0	0	0	0	0	0	0	0	0	0	0	0	0
P	26	N	0	0	0	0	0	0	0	0	0	0	0	0	0	0	0	0.33236	0	0.25787	0.45126	0.38624	0	0	0	0	0.13955	0	0	0	0	0.07701	0.08478	-0.11209	0.18808	0	0	0	0	0	0	0	0	0	0	0	0	0	0
P	26	Q	0	0	0	0	0	0	0	0	0	0	0	0	0	0	0	0.34456	0	0.40863	0.85581	0.73234	0	0	0	0	0.36641	0	0	0	0	0.12435	0.16256	0.10516	0.32337	0	0	0	0	0	0	0	0	0	0	0	0	0	0
P	26	R	0	0	0	0	0	0	0	0	0	0	0	0	0	0	0	0.10566	0	0.13498	0.5234	0.43078	0	0	0	0	0.15044	0	0	0	0	0.30001	0.26266	0.15322	0.03244	0	0	0	0	0	0	0	0	0	0	0	0	0	0
P	26	S	0	0	0	0	0	0	0	0	0	0	0	0	0	0	0	0.62784	0	0.42568	0.69397	0.50898	0	0	0	0	0.04412	0	0	0	0	-0.0355	0.02918	0.00654	0.47508	0	0	0	0	0	0	0	0	0	0	0	0	0	0
P	26	T	0	0	0	0	0	0	0	0	0	0	0	0	0	0	0	0.124	0	0.10121	0.2353	0.25149	0	0	0	0	0.06665	0	0	0	0	0.07773	0.12254	-0.0377	-3.84E-05	0	0	0	0	0	0	0	0	0	0	0	0	0	0
P	26	V	0	0	0	0	0	0	0	0	0	0	0	0	0	0	0	0.36954	0	0.35951	0.87596	0.73073	0	0	0	0	0.28731	0	0	0	0	0.26288	0.23503	0.08675	0.29609	0	0	0	0	0	0	0	0	0	0	0	0	0	0
P	26	W	0	0	0	0	0	0	0	0	0	0	0	0	0	0	0	0.65087	0	0.48872	1.06448	0.82693	0	0	0	0	0.14477	0	0	0	0	0.24653	0.3562	0.0258	0.45359	0	0	0	0	0	0	0	0	0	0	0	0	0	0
P	26	Y	0	0	0	0	0	0	0	0	0	0	0	0	0	0	0	1.03701	0	0.81188	1.92428	1.49565	0	0	0	0	0.35659	0	0	0	0	0.3632	0.46548	0.31393	0.92908	0	0	0	0	0	0	0	0	0	0	0	0	0	0
K	27	C	0	0	0	5.44053	0	0	0	0	0	0	0	0	0	0	0	2.41242	1.1962	1.31487	2.15955	13.79938	7.54144	0	0	3.68889	3.33331	0	0	0	0	1.2535	7.87746	3.26249	1.91752	0	0	0	0	0	0	0	0	0	0	0	0	0	0
K	27	D	0	0	0	0.37309	0	0	0	0	0	0	0	0	0	0	0	0.47864	-0.15075	0.25612	0.90887	0.60373	-0.31606	0	0	-0.32689	-0.43883	0	0	0	0	-0.52131	-0.1821	0.98338	0.74703	0	0	0	0	0	0	0	0	0	0	0	0	0	0
K	27	E	0	0	0	-0.04433	0	0	0	0	0	0	0	0	0	0	0	0.79503	0.23395	0.67336	0.90311	0.40609	-0.47821	0	0	-0.64189	-0.34675	0	0	0	0	-0.46762	-0.70837	0.67724	0.6228	0	0	0	0	0	0	0	0	0	0	0	0	0	0
K	27	F	0	0	0	0.87196	0	0	0	0	0	0	0	0	0	0	0	0.57309	0.12862	0.54308	1.38113	3.38687	0.99503	0	0	0.64926	1.11441	0	0	0	0	0.15253	1.35777	1.3814	1.01233	0	0	0	0	0	0	0	0	0	0	0	0	0	0
K	27	G	0	0	0	0.6388	0	0	0	0	0	0	0	0	0	0	0	-0.0309	-0.26269	-0.13338	0.71878	1.44067	0.32764	0	0	0.40333	0.03946	0	0	0	0	-0.07703	1.24782	1.03495	0.41523	0	0	0	0	0	0	0	0	0	0	0	0	0	0
K	27	H	0	0	0	1.18882	0	0	0	0	0	0	0	0	0	0	0	0.24013	-0.43499	0.00267	1.10873	2.65102	0.8167	0	0	0.56331	0.55069	0	0	0	0	0.16634	1.56675	1.31202	0.87189	0	0	0	0	0	0	0	0	0	0	0	0	0	0
K	27	I	0	0	0	0.47128	0	0	0	0	0	0	0	0	0	0	0	0.29057	-0.05023	0.27415	0.70595	2.11943	0.69431	0	0	0.70539	0.96822	0	0	0	0	0.08909	0.96862	0.66078	0.58014	0	0	0	0	0	0	0	0	0	0	0	0	0	0
K	27	L	0	0	0	0.65026	0	0	0	0	0	0	0	0	0	0	0	0.36436	-0.08113	0.41816	1.26261	2.90209	0.45333	0	0	0.66861	1.30796	0	0	0	0	0.3401	1.28921	1.1663	0.86645	0	0	0	0	0	0	0	0	0	0	0	0	0	0
K	27	M	0	0	0	0.44077	0	0	0	0	0	0	0	0	0	0	0	-0.19529	-0.2469	0.06925	0.78856	1.60537	0.24514	0	0	0.35388	0.75275	0	0	0	0	0.17506	0.85012	1.02319	0.55956	0	0	0	0	0	0	0	0	0	0	0	0	0	0
K	27	N	0	0	0	0.62935	0	0	0	0	0	0	0	0	0	0	0	0.0532	-0.18494	-0.0271	0.46326	0.84244	0.09727	0	0	0.01966	-0.1607	0	0	0	0	-0.07771	0.55962	0.7703	0.38513	0	0	0	0	0	0	0	0	0	0	0	0	0	0
K	27	P	0	0	0	0.35928	0	0	0	0	0	0	0	0	0	0	0	-0.23856	-0.48942	-0.20963	0.8844	1.122	-0.02777	0	0	0.34501	0.3775	0	0	0	0	0.12462	0.84877	0.87487	0.51693	0	0	0	0	0	0	0	0	0	0	0	0	0	0
K	27	Q	0	0	0	0.09489	0	0	0	0	0	0	0	0	0	0	0	-0.3041	-0.30689	0.1256	0.53456	0.32397	-0.36725	0	0	-0.16576	0.22755	0	0	0	0	-0.13816	0.06348	0.93437	0.27358	0	0	0	0	0	0	0	0	0	0	0	0	0	0
K	27	R	0	0	0	0.43574	0	0	0	0	0	0	0	0	0	0	0	-0.40512	-0.24899	-0.39789	0.73366	1.54646	0.23693	0	0	0.42686	0.58888	0	0	0	0	0.47685	1.42011	1.00353	0.36878	0	0	0	0	0	0	0	0	0	0	0	0	0	0
K	27	S	0	0	0	0.6482	0	0	0	0	0	0	0	0	0	0	0	-0.1402	-0.4235	-0.22427	0.72962	1.51021	0.59298	0	0	0.49553	0.22335	0	0	0	0	0.07089	1.46309	0.82491	0.27002	0	0	0	0	0	0	0	0	0	0	0	0	0	0
K	27	T	0	0	0	0.72644	0	0	0	0	0	0	0	0	0	0	0	0.34147	-0.28145	0.06626	0.78945	1.82079	0.65673	0	0	0.52379	0.42641	0	0	0	0	-0.02686	1.05153	0.72794	0.46068	0	0	0	0	0	0	0	0	0	0	0	0	0	0
K	27	V	0	0	0	0.1878	0	0	0	0	0	0	0	0	0	0	0	0.00566	-0.09317	0.31415	0.80147	1.69059	0.28762	0	0	0.49178	0.94467	0	0	0	0	0.03028	0.69418	0.83961	0.56771	0	0	0	0	0	0	0	0	0	0	0	0	0	0
K	27	W	0	0	0	0.77483	0	0	0	0	0	0	0	0	0	0	0	0.40625	0.09635	0.45253	1.69743	3.28562	0.56294	0	0	0.39196	0.96639	0	0	0	0	0.40047	1.4318	1.60399	1.07189	0	0	0	0	0	0	0	0	0	0	0	0	0	0
K	27	Y	0	0	0	1.07921	0	0	0	0	0	0	0	0	0	0	0	0.78227	0.1314	0.63395	1.31065	3.16456	0.77155	0	0	0.42958	0.84002	0	0	0	0	0.03877	0.94629	1.31131	1.21865	0	0	0	0	0	0	0	0	0	0	0	0	0	0
C	28	A	0	0	0	-7.47781	0	0	-4.49546	0	0	0	0	0	0	-7.51702	-1.60077	-2.65957	0.69419	0.75228	0	-3.25005	-14.30597	-2.14872	-2.41538	-8.43713	-0.80969	0	0	0	0	0	-3.55274	0	0	0	0	0	0	0	0	0	0	0	0	0	0	0	0
C	28	D	0	0	0	-7.65311	0	0	-5.09248	0	0	0	0	0	0	-7.76705	-1.56818	-2.0239	0.64813	0.66001	0	-2.69509	-15.06929	-3.09263	-2.5187	-9.32599	-1.20462	0	0	0	0	0	-3.5743	0	0	0	0	0	0	0	0	0	0	0	0	0	0	0	0
C	28	E	0	0	0	-8.31198	0	0	-5.66113	0	0	0	0	0	0	-8.26828	-1.7113	-2.0741	1.10036	1.2042	0	-2.2186	-15.18026	-2.68837	-2.36376	-9.82214	-0.89214	0	0	0	0	0	-3.8335	0	0	0	0	0	0	0	0	0	0	0	0	0	0	0	0
C	28	F	0	0	0	-7.35183	0	0	-4.62858	0	0	0	0	0	0	-7.25894	-1.33272	-2.27958	0.75333	0.62527	0	-2.76	-13.72286	-2.27779	-2.44165	-8.17855	-0.64891	0	0	0	0	0	-3.38863	0	0	0	0	0	0	0	0	0	0	0	0	0	0	0	0
C	28	G	0	0	0	-7.13758	0	0	-4.22331	0	0	0	0	0	0	-7.17851	-1.4229	-2.4191	0.47184	0.28494	0	-3.33005	-14.54866	-2.83062	-2.58189	-8.47581	-1.33603	0	0	0	0	0	-3.46694	0	0	0	0	0	0	0	0	0	0	0	0	0	0	0	0
C	28	I	0	0	0	-7.51288	0	0	-4.6132	0	0	0	0	0	0	-7.45361	-1.44646	-2.40608	0.78657	0.77293	0	-2.88049	-14.01736	-2.3253	-2.54735	-8.34507	-0.58988	0	0	0	0	0	-3.49128	0	0	0	0	0	0	0	0	0	0	0	0	0	0	0	0
C	28	L	0	0	0	-7.70831	0	0	-4.81828	0	0	0	0	0	0	-7.6411	-1.41234	-2.25964	0.92136	0.93112	0	-2.75557	-14.0434	-2.12214	-2.53033	-8.58091	-0.4746	0	0	0	0	0	-3.67944	0	0	0	0	0	0	0	0	0	0	0	0	0	0	0	0
C	28	M	0	0	0	-7.88361	0	0	-4.78965	0	0	0	0	0	0	-7.75681	-1.71534	-2.95706	0.51291	0.46368	0	-3.37284	-15.10302	-2.26613	-2.36315	-8.62622	-0.90404	0	0	0	0	0	-3.6508	0	0	0	0	0	0	0	0	0	0	0	0	0	0	0	0
C	28	N	0	0	0	-7.35286	0	0	-4.67684	0	0	0	0	0	0	-7.38688	-1.60586	-2.26029	0.50867	0.34118	0	-3.046	-14.90277	-3.15064	-2.40205	-8.83497	-1.48026	0	0	0	0	0	-3.36151	0	0	0	0	0	0	0	0	0	0	0	0	0	0	0	0
C	28	P	0	0	0	-7.67553	0	0	-4.74228	0	0	0	0	0	0	-7.62057	-1.57213	-2.57597	0.20537	0.08808	0	-3.56131	-15.75792	-3.07802	-2.5492	-9.06125	-1.48872	0	0	0	0	0	-3.64223	0	0	0	0	0	0	0	0	0	0	0	0	0	0	0	0
C	28	Q	0	0	0	-8.19315	0	0	-5.39002	0	0	0	0	0	0	-7.97368	-1.3645	-2.1725	0.5987	0.62717	0	-2.82281	-15.4037	-2.74821	-2.58834	-9.45503	-0.85685	0	0	0	0	0	-3.87185	0	0	0	0	0	0	0	0	0	0	0	0	0	0	0	0
C	28	R	0	0	0	-7.65658	0	0	-4.62061	0	0	0	0	0	0	-8.12285	-1.65551	-2.77806	0.55287	0.33619	0	-3.61788	-15.87889	-3.06225	-3.00202	-9.09247	-1.22867	0	0	0	0	0	-3.68885	0	0	0	0	0	0	0	0	0	0	0	0	0	0	0	0
C	28	S	0	0	0	-6.54011	0	0	-4.01068	0	0	0	0	0	0	-6.82196	-1.29224	-2.13177	0.37222	0.2033	0	-3.01907	-13.82836	-3.02921	-2.66901	-8.08996	-1.29667	0	0	0	0	0	-3.15994	0	0	0	0	0	0	0	0	0	0	0	0	0	0	0	0
C	28	T	0	0	0	-6.85116	0	0	-4.39313	0	0	0	0	0	0	-6.9687	-1.44122	-2.16819	0.45259	0.26052	0	-2.96098	-14.01352	-2.98881	-2.46473	-8.18064	-1.27697	0	0	0	0	0	-3.05918	0	0	0	0	0	0	0	0	0	0	0	0	0	0	0	0
C	28	W	0	0	0	-7.81728	0	0	-4.89666	0	0	0	0	0	0	-7.65318	-1.22142	-2.33701	0.78135	0.56713	0	-3.08523	-14.62295	-2.34795	-2.59377	-8.79331	-0.78322	0	0	0	0	0	-3.6883	0	0	0	0	0	0	0	0	0	0	0	0	0	0	0	0
C	28	Y	0	0	0	-7.24794	0	0	-4.77626	0	0	0	0	0	0	-7.32231	-1.4644	-1.98234	0.80238	0.72002	0	-2.31267	-13.52164	-2.39468	-2.22286	-8.29792	-0.68229	0	0	0	0	0	-3.3836	0	0	0	0	0	0	0	0	0	0	0	0	0	0	0	0
A	29	C	0	0	0	0	0	0	0	0	0	0	0	0	1.92242	4.04634	2.85571	0	1.51375	1.48645	0	0	6.33575	8.83512	3.55926	2.6981	2.24791	-0.16035	0	0	0	0	0	0	0	0	0	0	0	0	0	0	0	0	0	0	0	0	0
A	29	D	0	0	0	0	0	0	0	0	0	0	0	0	0.41059	0.49019	0.06522	0	-0.12287	-0.09846	0	0	-0.24759	0.17924	0.43793	-0.20431	-0.27681	0.08381	0	0	0	0	0	0	0	0	0	0	0	0	0	0	0	0	0	0	0	0	0
A	29	E	0	0	0	0	0	0	0	0	0	0	0	0	0.29869	0.18405	-0.29341	0	-0.12291	0.10819	0	0	-0.4406	0.10294	0.57635	-0.20306	-0.0121	0.21363	0	0	0	0	0	0	0	0	0	0	0	0	0	0	0	0	0	0	0	0	0
A	29	F	0	0	0	0	0	0	0	0	0	0	0	0	0.16336	0.32169	0.28119	0	0.2354	0.32513	0	0	0.88737	1.21363	0.42201	0.49362	0.55229	-0.04116	0	0	0	0	0	0	0	0	0	0	0	0	0	0	0	0	0	0	0	0	0
A	29	G	0	0	0	0	0	0	0	0	0	0	0	0	0.23445	0.32551	0.26446	0	-0.05244	-0.13222	0	0	-0.03935	0.02965	-0.09739	-0.07796	-0.24094	-0.09516	0	0	0	0	0	0	0	0	0	0	0	0	0	0	0	0	0	0	0	0	0
A	29	H	0	0	0	0	0	0	0	0	0	0	0	0	0.36527	0.79133	0.62833	0	0.07979	0.01451	0	0	0.86157	1.17995	0.49158	0.35571	0.10592	-0.15419	0	0	0	0	0	0	0	0	0	0	0	0	0	0	0	0	0	0	0	0	0
A	29	I	0	0	0	0	0	0	0	0	0	0	0	0	0.09753	0.09212	0.11802	0	0.07219	0.14962	0	0	0.46357	0.70936	0.23091	0.3968	0.4947	0.01261	0	0	0	0	0	0	0	0	0	0	0	0	0	0	0	0	0	0	0	0	0
A	29	K	0	0	0	0	0	0	0	0	0	0	0	0	0.12455	0.05438	0.02885	0	-0.06553	-0.04511	0	0	-0.27784	-0.19258	-0.07017	-0.14214	-0.19835	0.01363	0	0	0	0	0	0	0	0	0	0	0	0	0	0	0	0	0	0	0	0	0
A	29	L	0	0	0	0	0	0	0	0	0	0	0	0	0.26099	0.15079	0.05349	0	-0.01578	0.1238	0	0	0.2352	0.68423	0.28033	0.36119	0.55876	0.04389	0	0	0	0	0	0	0	0	0	0	0	0	0	0	0	0	0	0	0	0	0
A	29	M	0	0	0	0	0	0	0	0	0	0	0	0	-0.25803	-0.2242	-0.10246	0	-0.02898	0.06786	0	0	0.17625	-0.0505	-0.08035	0.1714	0.20267	-0.07565	0	0	0	0	0	0	0	0	0	0	0	0	0	0	0	0	0	0	0	0	0
A	29	N	0	0	0	0	0	0	0	0	0	0	0	0	0.19945	0.45283	0.25625	0	-0.04862	-0.10172	0	0	0.13994	0.1819	0.14883	-0.06482	-0.34815	-0.08828	0	0	0	0	0	0	0	0	0	0	0	0	0	0	0	0	0	0	0	0	0
A	29	P	0	0	0	0	0	0	0	0	0	0	0	0	0.22234	0.28307	0.31529	0	-0.03904	-0.13581	0	0	0.05836	0.1083	-0.1233	0.03667	-0.13211	-0.16054	0	0	0	0	0	0	0	0	0	0	0	0	0	0	0	0	0	0	0	0	0
A	29	Q	0	0	0	0	0	0	0	0	0	0	0	0	0.47463	0.54092	0.22915	0	-0.2064	0.07115	0	0	-0.09041	0.61376	0.40876	0.0497	0.2897	0.07409	0	0	0	0	0	0	0	0	0	0	0	0	0	0	0	0	0	0	0	0	0
A	29	R	0	0	0	0	0	0	0	0	0	0	0	0	-0.00158	-0.06214	0.03815	0	0.08395	-0.04337	0	0	0.0155	-0.13689	-0.20445	-0.00789	-0.1115	-0.11732	0	0	0	0	0	0	0	0	0	0	0	0	0	0	0	0	0	0	0	0	0
A	29	S	0	0	0	0	0	0	0	0	0	0	0	0	0.42088	0.73979	0.42945	0	-0.08152	-0.0908	0	0	0.37612	0.6931	0.349	0.13874	-0.08077	-0.12159	0	0	0	0	0	0	0	0	0	0	0	0	0	0	0	0	0	0	0	0	0
A	29	T	0	0	0	0	0	0	0	0	0	0	0	0	0.25825	0.64422	0.26165	0	-0.1296	-0.03097	0	0	0.58005	0.70453	0.39053	0.32369	-0.03981	-0.1444	0	0	0	0	0	0	0	0	0	0	0	0	0	0	0	0	0	0	0	0	0
A	29	V	0	0	0	0	0	0	0	0	0	0	0	0	0.17418	0.10072	0.00467	0	-0.05432	0.14589	0	0	0.08084	0.37798	0.07157	0.20861	0.41628	-0.01455	0	0	0	0	0	0	0	0	0	0	0	0	0	0	0	0	0	0	0	0	0
A	29	W	0	0	0	0	0	0	0	0	0	0	0	0	0.21727	0.37213	0.49476	0	0.30435	0.26288	0	0	0.70344	1.01232	0.15333	0.24424	0.33676	-0.05221	0	0	0	0	0	0	0	0	0	0	0	0	0	0	0	0	0	0	0	0	0
A	29	Y	0	0	0	0	0	0	0	0	0	0	0	0	0.37811	0.44839	0.18724	0	0.21093	0.28649	0	0	0.70635	1.32445	0.75065	0.42516	0.53377	0.04627	0	0	0	0	0	0	0	0	0	0	0	0	0	0	0	0	0	0	0	0	0
K	30	A	0	0	0	0	0	0.11507	0.49823	0	0	0.19685	0	0.212	0.26996	0.71049	0	0	0	0	0	0	0.33653	0.94605	1.6537	0.85205	0.55617	0.27488	-0.00719	0	0	0	0	0	0	0	0	0	0	0	0	0	0	0	0	0	0	0	0
K	30	C	0	0	0	0	0	2.58134	5.46712	0	0	1.76978	0	2.62025	1.70137	7.09756	0	0	0	0	0	0	3.88501	3.92292	14.11557	8.57415	1.52621	1.66515	1.53584	0	0	0	0	0	0	0	0	0	0	0	0	0	0	0	0	0	0	0	0
K	30	D	0	0	0	0	0	0.08506	-0.11987	0	0	0.13403	0	-0.14862	0.10635	-0.24924	0	0	0	0	0	0	-0.20781	0.09353	-0.03121	-0.10285	0.07744	0.12567	0.11267	0	0	0	0	0	0	0	0	0	0	0	0	0	0	0	0	0	0	0	0
K	30	E	0	0	0	0	0	-0.01536	-0.26452	0	0	0.33208	0	-0.01373	0.30005	-0.60493	0	0	0	0	0	0	-0.61245	0.05717	-0.31462	-0.74312	0.26009	0.35863	0.00221	0	0	0	0	0	0	0	0	0	0	0	0	0	0	0	0	0	0	0	0
K	30	F	0	0	0	0	0	0.58595	1.18173	0	0	0.54268	0	0.80545	0.40878	0.99947	0	0	0	0	0	0	0.39938	0.98587	2.9793	1.50061	0.7581	0.53855	0.23131	0	0	0	0	0	0	0	0	0	0	0	0	0	0	0	0	0	0	0	0
K	30	G	0	0	0	0	0	0.01154	0.39577	0	0	0.08309	0	0.06621	0.11765	0.70018	0	0	0	0	0	0	0.3588	0.4347	1.00774	0.71885	0.12499	8.69E-04	0.01052	0	0	0	0	0	0	0	0	0	0	0	0	0	0	0	0	0	0	0	0
K	30	H	0	0	0	0	0	0.38744	0.86246	0	0	0.29276	0	0.47211	0.34967	1.20069	0	0	0	0	0	0	0.61869	0.69228	2.46731	1.58655	0.30439	0.30277	0.33209	0	0	0	0	0	0	0	0	0	0	0	0	0	0	0	0	0	0	0	0
K	30	I	0	0	0	0	0	0.78503	1.21392	0	0	0.50123	0	0.69408	0.31444	0.90924	0	0	0	0	0	0	0.34119	0.97035	3.06752	1.6773	0.76337	0.59779	0.4346	0	0	0	0	0	0	0	0	0	0	0	0	0	0	0	0	0	0	0	0
K	30	L	0	0	0	0	0	0.55641	1.10801	0	0	0.51508	0	0.72687	0.36139	0.79702	0	0	0	0	0	0	0.19632	1.00781	2.53493	1.07294	0.84737	0.39373	0.02183	0	0	0	0	0	0	0	0	0	0	0	0	0	0	0	0	0	0	0	0
K	30	M	0	0	0	0	0	0.54677	0.86427	0	0	0.5418	0	0.49033	0.40301	0.77095	0	0	0	0	0	0	0.3566	0.96466	2.2914	0.98589	0.53748	0.2824	0.13004	0	0	0	0	0	0	0	0	0	0	0	0	0	0	0	0	0	0	0	0
K	30	N	0	0	0	0	0	0.30805	0.31089	0	0	0.34286	0	-0.04789	0.14449	0.24848	0	0	0	0	0	0	0.08771	0.18834	0.79486	0.35872	-0.02613	0.19116	0.27788	0	0	0	0	0	0	0	0	0	0	0	0	0	0	0	0	0	0	0	0
K	30	P	0	0	0	0	0	0.20216	0.64681	0	0	0.31474	0	0.24043	0.193	0.5997	0	0	0	0	0	0	0.41141	0.53145	1.14483	0.38505	0.03767	0.01613	-0.14409	0	0	0	0	0	0	0	0	0	0	0	0	0	0	0	0	0	0	0	0
K	30	Q	0	0	0	0	0	-0.32911	0.12018	0	0	0.37059	0	0.42761	0.34415	0.02742	0	0	0	0	0	0	-0.09287	0.45686	0.53565	-0.25294	0.43492	0.37089	-0.27073	0	0	0	0	0	0	0	0	0	0	0	0	0	0	0	0	0	0	0	0
K	30	R	0	0	0	0	0	-0.23484	0.11689	0	0	-0.09812	0	0.21781	-0.03323	0.29253	0	0	0	0	0	0	0.08659	0.1999	0.28109	0.24453	0.2545	-0.05964	-0.14365	0	0	0	0	0	0	0	0	0	0	0	0	0	0	0	0	0	0	0	0
K	30	S	0	0	0	0	0	0.165	0.71717	0	0	0.23666	0	0.2528	0.10302	0.962	0	0	0	0	0	0	0.67775	0.55798	1.71369	1.1251	0.19077	0.1278	0.02497	0	0	0	0	0	0	0	0	0	0	0	0	0	0	0	0	0	0	0	0
K	30	T	0	0	0	0	0	-0.00249	0.66033	0	0	0.18815	0	0.31659	0.14105	0.80424	0	0	0	0	0	0	0.51284	0.6152	1.5053	0.84395	0.2333	0.24496	-0.04223	0	0	0	0	0	0	0	0	0	0	0	0	0	0	0	0	0	0	0	0
K	30	V	0	0	0	0	0	0.63001	0.96349	0	0	0.5555	0	0.64282	0.38873	0.85311	0	0	0	0	0	0	0.50127	1.32853	2.60926	1.00362	0.78723	0.20491	-0.03146	0	0	0	0	0	0	0	0	0	0	0	0	0	0	0	0	0	0	0	0
K	30	W	0	0	0	0	0	-0.13378	0.4202	0	0	0.22238	0	0.60097	0.32504	0.50463	0	0	0	0	0	0	0.01316	0.60254	1.44572	0.61385	0.63484	0.48086	0.05246	0	0	0	0	0	0	0	0	0	0	0	0	0	0	0	0	0	0	0	0
K	30	Y	0	0	0	0	0	0.65115	1.02692	0	0	0.59734	0	0.69949	0.49424	0.84031	0	0	0	0	0	0	0.22824	0.84934	2.71064	1.23704	0.63728	0.54658	0.32393	0	0	0	0	0	0	0	0	0	0	0	0	0	0	0	0	0	0	0	0
C	31	A	0	0	0	-4.92458	0	-3.14242	-5.82355	0	0	0	0	0	0	-3.55274	0	0	0	0	0	-2.5017	-8.43713	-0.92687	-3.24774	-13.36282	-1.73231	0.3207	0.99368	0.84224	-0.45244	-1.40505	-6.09854	0	0	0	0	0	0	0	0	0	0	0	0	0	0	0	0
C	31	D	0	0	0	-5.58421	0	-3.63037	-6.25889	0	0	0	0	0	0	-3.5743	0	0	0	0	0	-2.54814	-9.32599	-1.43405	-2.78315	-14.86417	-2.65235	0.75224	1.49627	0.81989	-1.03803	-1.85445	-6.97696	0	0	0	0	0	0	0	0	0	0	0	0	0	0	0	0
C	31	E	0	0	0	-6.14415	0	-3.84491	-6.66399	0	0	0	0	0	0	-3.8335	0	0	0	0	0	-2.38535	-9.82214	-1.25532	-2.40381	-15.33097	-2.18747	0.97647	1.17412	0.48563	-1.36823	-1.69989	-7.02033	0	0	0	0	0	0	0	0	0	0	0	0	0	0	0	0
C	31	F	0	0	0	-4.61986	0	-2.31359	-5.46955	0	0	0	0	0	0	-3.38863	0	0	0	0	0	-1.9893	-8.17855	-0.99428	-2.93052	-11.28668	-1.05209	0.42811	1.41505	0.97585	0.3005	-0.91912	-5.12408	0	0	0	0	0	0	0	0	0	0	0	0	0	0	0	0
C	31	G	0	0	0	-4.89159	0	-3.33678	-5.76225	0	0	0	0	0	0	-3.46694	0	0	0	0	0	-2.64474	-8.47581	-1.36978	-3.51086	-13.73151	-2.52593	0.38036	1.2868	0.93802	-0.36878	-1.41607	-6.03011	0	0	0	0	0	0	0	0	0	0	0	0	0	0	0	0
C	31	H	0	0	0	-4.47896	0	-2.93908	-5.25995	0	0	0	0	0	0	-2.99767	0	0	0	0	0	-2.08419	-7.65442	-1.31354	-3.3418	-12.02358	-1.92315	0.13355	0.86471	0.79972	0.15992	-0.92391	-5.11198	0	0	0	0	0	0	0	0	0	0	0	0	0	0	0	0
C	31	I	0	0	0	-4.52355	0	-2.14171	-5.44319	0	0	0	0	0	0	-3.49128	0	0	0	0	0	-2.18006	-8.34507	-0.94649	-2.85125	-11.41466	-0.95106	0.54403	1.40627	1.05921	0.08305	-1.1829	-5.27997	0	0	0	0	0	0	0	0	0	0	0	0	0	0	0	0
C	31	K	0	0	0	-5.31506	0	-3.99296	-6.25653	0	0	0	0	0	0	-3.62964	0	0	0	0	0	-2.59063	-9.39292	-1.64715	-3.7399	-15.48062	-2.4634	0.27432	0.65155	0.4982	-1.07234	-1.17425	-6.59111	0	0	0	0	0	0	0	0	0	0	0	0	0	0	0	0
C	31	L	0	0	0	-4.79468	0	-2.32407	-5.70164	0	0	0	0	0	0	-3.67944	0	0	0	0	0	-2.22297	-8.58091	-0.83253	-2.92421	-11.77382	-0.78666	0.48748	1.28519	0.90333	0.08504	-0.89344	-5.34196	0	0	0	0	0	0	0	0	0	0	0	0	0	0	0	0
C	31	M	0	0	0	-5.0113	0	-2.40975	-5.72696	0	0	0	0	0	0	-3.6508	0	0	0	0	0	-2.28782	-8.62622	-1.0264	-2.88305	-12.43167	-1.61438	0.4391	1.64041	0.98192	-0.06459	-1.2848	-5.77034	0	0	0	0	0	0	0	0	0	0	0	0	0	0	0	0
C	31	N	0	0	0	-5.34831	0	-3.36631	-5.75482	0	0	0	0	0	0	-3.36151	0	0	0	0	0	-2.51429	-8.83497	-1.49623	-2.89	-13.99764	-2.50389	0.4244	1.45198	0.9254	-0.67779	-1.49122	-6.55537	0	0	0	0	0	0	0	0	0	0	0	0	0	0	0	0
C	31	P	0	0	0	-4.96742	0	-2.96426	-5.8011	0	0	0	0	0	0	-3.64223	0	0	0	0	0	-2.529	-9.06125	-1.49863	-3.62809	-13.88938	-2.41696	0.12283	1.09435	0.98332	-0.14395	-1.19987	-6.01582	0	0	0	0	0	0	0	0	0	0	0	0	0	0	0	0
C	31	Q	0	0	0	-5.83755	0	-3.5869	-6.57039	0	0	0	0	0	0	-3.87185	0	0	0	0	0	-2.20125	-9.45503	-1.28484	-3.34738	-14.64206	-1.46064	0.37582	1.02324	0.9983	-0.53206	-1.47798	-6.69763	0	0	0	0	0	0	0	0	0	0	0	0	0	0	0	0
C	31	R	0	0	0	-5.24287	0	-4.13201	-6.33309	0	0	0	0	0	0	-3.68885	0	0	0	0	0	-2.61584	-9.09247	-1.46479	-4.34373	-15.06645	-1.9613	0.06567	0.57915	0.75631	-0.55775	-0.90652	-6.26122	0	0	0	0	0	0	0	0	0	0	0	0	0	0	0	0
C	31	S	0	0	0	-4.57721	0	-3.20019	-5.35054	0	0	0	0	0	0	-3.15994	0	0	0	0	0	-2.35075	-8.08996	-1.49458	-3.331	-12.94336	-2.31119	0.31214	1.1193	0.80284	-0.40047	-1.1791	-5.61946	0	0	0	0	0	0	0	0	0	0	0	0	0	0	0	0
C	31	T	0	0	0	-4.74962	0	-3.21488	-5.49156	0	0	0	0	0	0	-3.05918	0	0	0	0	0	-2.25071	-8.18064	-1.39993	-3.1666	-13.11714	-2.24298	0.24436	1.09355	0.93545	-0.63819	-1.44349	-5.78701	0	0	0	0	0	0	0	0	0	0	0	0	0	0	0	0
C	31	V	0	0	0	-5.023	0	-2.53286	-5.87923	0	0	0	0	0	0	-3.86506	0	0	0	0	0	-2.31142	-8.83984	-0.85205	-3.15147	-12.52941	-1.17213	0.39361	1.14428	0.86814	0.12162	-0.94697	-5.54184	0	0	0	0	0	0	0	0	0	0	0	0	0	0	0	0
C	31	W	0	0	0	-5.33433	0	-3.54357	-6.28137	0	0	0	0	0	0	-3.6883	0	0	0	0	0	-2.21497	-8.79331	-1.08076	-3.36188	-13.06365	-1.38352	0.41168	1.49498	1.14119	1.70E-04	-0.82448	-5.73248	0	0	0	0	0	0	0	0	0	0	0	0	0	0	0	0
C	31	Y	0	0	0	-4.86832	0	-2.27445	-5.55087	0	0	0	0	0	0	-3.3836	0	0	0	0	0	-1.98291	-8.29792	-1.00888	-2.48787	-11.11652	-1.19143	0.58965	1.77019	1.20119	0.49295	-1.07333	-5.28395	0	0	0	0	0	0	0	0	0	0	0	0	0	0	0	0
L	32	A	0	0	0	0	0	0	0	0	0	0	0	0	0	0	0	0	0	-0.13687	-0.12343	-0.1954	-0.03285	0.13988	-0.04051	-0.05721	-0.31785	-0.06456	0.08396	-0.05865	-0.25915	-0.26287	0.05415	0	0	0	0	0	0	0	0	0	0	0	0	0	0	0	0
L	32	C	0	0	0	0	0	0	0	0	0	0	0	0	0	0	0	0	0	1.50862	-0.24201	3.41751	3.64148	2.2632	1.29177	8.8422	10.68672	1.50914	1.96231	1.65351	1.28608	2.17926	2.74709	0	0	0	0	0	0	0	0	0	0	0	0	0	0	0	0
L	32	D	0	0	0	0	0	0	0	0	0	0	0	0	0	0	0	0	0	0.25744	0.18061	0.49946	0.03143	-0.16734	0.16521	0.4324	0.95106	0.46094	0.61128	0.75919	-0.07417	-0.33999	0.03668	0	0	0	0	0	0	0	0	0	0	0	0	0	0	0	0
L	32	E	0	0	0	0	0	0	0	0	0	0	0	0	0	0	0	0	0	0.33699	0.21925	0.55573	-0.03661	-0.05423	0.27041	-0.12307	0.48438	0.44399	0.27022	0.02349	-0.33737	-0.21414	0.09846	0	0	0	0	0	0	0	0	0	0	0	0	0	0	0	0
L	32	F	0	0	0	0	0	0	0	0	0	0	0	0	0	0	0	0	0	-0.08002	0.05616	0.36435	0.11034	-0.0586	-0.17675	1.06796	1.28874	0.12784	0.57029	0.61783	0.27774	0.53816	0.45097	0	0	0	0	0	0	0	0	0	0	0	0	0	0	0	0
L	32	G	0	0	0	0	0	0	0	0	0	0	0	0	0	0	0	0	0	-0.07019	-0.03667	-0.1025	-0.07855	-0.16973	-0.16089	0.37771	0.40905	0.07546	0.33625	0.48914	0.1381	0.2182	0.2108	0	0	0	0	0	0	0	0	0	0	0	0	0	0	0	0
L	32	H	0	0	0	0	0	0	0	0	0	0	0	0	0	0	0	0	0	0.09023	0.06319	0.43691	0.34158	-0.06603	-0.15263	1.60476	1.4197	-0.08084	0.21244	0.26588	0.41875	0.58848	0.53636	0	0	0	0	0	0	0	0	0	0	0	0	0	0	0	0
L	32	I	0	0	0	0	0	0	0	0	0	0	0	0	0	0	0	0	0	-0.21671	-0.02611	-0.00143	-0.06976	-0.06284	-0.19207	0.32009	0.20695	0.14447	0.48629	0.18268	-0.1908	0.04766	0.19942	0	0	0	0	0	0	0	0	0	0	0	0	0	0	0	0
L	32	K	0	0	0	0	0	0	0	0	0	0	0	0	0	0	0	0	0	-0.42391	-0.07816	-0.1732	-0.41058	-0.55841	-0.47363	0.0152	-0.43368	-0.43643	0.02081	0.25794	0.20776	0.45143	0.30011	0	0	0	0	0	0	0	0	0	0	0	0	0	0	0	0
L	32	M	0	0	0	0	0	0	0	0	0	0	0	0	0	0	0	0	0	-0.24112	-0.12021	-0.3429	-0.0593	0.09568	-0.28152	-0.27937	-0.79629	-0.31037	-0.07082	-0.08276	-0.12647	-0.43177	-0.13795	0	0	0	0	0	0	0	0	0	0	0	0	0	0	0	0
L	32	N	0	0	0	0	0	0	0	0	0	0	0	0	0	0	0	0	0	-0.09326	-0.04389	0.15794	-0.00281	-0.26378	-0.23911	0.2929	0.32096	0.22549	0.9215	0.36429	-0.45696	-0.04166	0.14224	0	0	0	0	0	0	0	0	0	0	0	0	0	0	0	0
L	32	P	0	0	0	0	0	0	0	0	0	0	0	0	0	0	0	0	0	-0.12226	-0.18641	-0.33325	0.03332	-0.16865	-0.30623	0.74254	0.33198	-0.22494	0.36361	0.64128	0.3217	0.12927	0.106	0	0	0	0	0	0	0	0	0	0	0	0	0	0	0	0
L	32	Q	0	0	0	0	0	0	0	0	0	0	0	0	0	0	0	0	0	0.03996	-0.10669	-0.08376	0.00994	-0.07809	0.0885	0.35696	0.16699	0.08356	0.06056	0.32206	0.08197	-0.30672	0.03269	0	0	0	0	0	0	0	0	0	0	0	0	0	0	0	0
L	32	R	0	0	0	0	0	0	0	0	0	0	0	0	0	0	0	0	0	-0.5307	-0.25014	-0.38564	-0.41314	-0.7132	-0.47901	0.05398	-0.56418	-0.38815	0.18297	0.6061	0.29727	0.22925	0.09788	0	0	0	0	0	0	0	0	0	0	0	0	0	0	0	0
L	32	S	0	0	0	0	0	0	0	0	0	0	0	0	0	0	0	0	0	-0.12513	-0.18092	0.09153	0.20964	-0.31894	-0.18283	1.21874	0.85957	0.16191	0.49196	0.62662	0.25895	0.06443	0.26276	0	0	0	0	0	0	0	0	0	0	0	0	0	0	0	0
L	32	T	0	0	0	0	0	0	0	0	0	0	0	0	0	0	0	0	0	-0.07753	0.03882	0.44955	0.19327	-0.30332	-0.35042	0.97696	0.76733	-0.00562	0.41133	0.50132	0.1638	-0.00667	0.31053	0	0	0	0	0	0	0	0	0	0	0	0	0	0	0	0
L	32	V	0	0	0	0	0	0	0	0	0	0	0	0	0	0	0	0	0	0.01026	-0.03408	-0.14904	0.13557	0.17835	-0.01909	0.16153	0.19494	-0.22451	-0.07053	0.21625	0.24057	0.19705	-0.05749	0	0	0	0	0	0	0	0	0	0	0	0	0	0	0	0
L	32	W	0	0	0	0	0	0	0	0	0	0	0	0	0	0	0	0	0	-0.09455	-0.02264	0.08617	-0.15377	-0.31684	-0.25013	0.68568	0.82714	-0.1234	-0.25285	0.29895	1.10124	1.11828	0.4053	0	0	0	0	0	0	0	0	0	0	0	0	0	0	0	0
L	32	Y	0	0	0	0	0	0	0	0	0	0	0	0	0	0	0	0	0	0.22339	0.11528	0.64674	0.36967	0.16636	0.21066	1.49942	2.163	0.43083	0.6214	0.78393	0.44989	0.57531	0.3961	0	0	0	0	0	0	0	0	0	0	0	0	0	0	0	0
K	33	A	0	0	0	0	0	0	0	0	0	0	0	0	0	0	0	0	0	0	0	0	0	0.11581	0.27488	0.27302	0.2782	0.38434	0.21559	-0.0045	0	0	0	0	0	0	0	0	0	0	0	0	0	0	0	0	0	0	0
K	33	C	0	0	0	0	0	0	0	0	0	0	0	0	0	0	0	0	0	0	0	0	0	-0.10742	1.66515	2.56376	1.34833	2.33069	1.64791	-0.12563	0	0	0	0	0	0	0	0	0	0	0	0	0	0	0	0	0	0	0
K	33	D	0	0	0	0	0	0	0	0	0	0	0	0	0	0	0	0	0	0	0	0	0	0.01035	0.12567	0.2083	0.05212	0.1821	0.1864	-0.03655	0	0	0	0	0	0	0	0	0	0	0	0	0	0	0	0	0	0	0
K	33	E	0	0	0	0	0	0	0	0	0	0	0	0	0	0	0	0	0	0	0	0	0	0.14574	0.35863	0.24473	0.20863	0.33737	0.10747	-0.0531	0	0	0	0	0	0	0	0	0	0	0	0	0	0	0	0	0	0	0
K	33	F	0	0	0	0	0	0	0	0	0	0	0	0	0	0	0	0	0	0	0	0	0	0.06928	0.53855	0.76608	0.63308	0.84533	0.51904	0.00996	0	0	0	0	0	0	0	0	0	0	0	0	0	0	0	0	0	0	0
K	33	G	0	0	0	0	0	0	0	0	0	0	0	0	0	0	0	0	0	0	0	0	0	-0.09147	8.69E-04	0.25126	0.08447	0.19418	0.30301	0.03439	0	0	0	0	0	0	0	0	0	0	0	0	0	0	0	0	0	0	0
K	33	H	0	0	0	0	0	0	0	0	0	0	0	0	0	0	0	0	0	0	0	0	0	-0.09265	0.30277	0.60833	0.20012	0.43533	0.36774	-0.08036	0	0	0	0	0	0	0	0	0	0	0	0	0	0	0	0	0	0	0
K	33	I	0	0	0	0	0	0	0	0	0	0	0	0	0	0	0	0	0	0	0	0	0	0.12277	0.59779	0.70235	0.61808	0.90453	0.59319	0.07941	0	0	0	0	0	0	0	0	0	0	0	0	0	0	0	0	0	0	0
K	33	L	0	0	0	0	0	0	0	0	0	0	0	0	0	0	0	0	0	0	0	0	0	0.15618	0.39373	0.57905	0.77245	0.81292	0.45967	0.07769	0	0	0	0	0	0	0	0	0	0	0	0	0	0	0	0	0	0	0
K	33	M	0	0	0	0	0	0	0	0	0	0	0	0	0	0	0	0	0	0	0	0	0	0.01815	0.2824	0.4478	0.3953	0.49966	0.32165	0.03372	0	0	0	0	0	0	0	0	0	0	0	0	0	0	0	0	0	0	0
K	33	N	0	0	0	0	0	0	0	0	0	0	0	0	0	0	0	0	0	0	0	0	0	-0.0546	0.19116	0.31939	0.06085	0.3229	0.39378	0.0581	0	0	0	0	0	0	0	0	0	0	0	0	0	0	0	0	0	0	0
K	33	P	0	0	0	0	0	0	0	0	0	0	0	0	0	0	0	0	0	0	0	0	0	-0.09769	0.01613	0.28449	0.14037	0.21311	0.26971	0.02631	0	0	0	0	0	0	0	0	0	0	0	0	0	0	0	0	0	0	0
K	33	Q	0	0	0	0	0	0	0	0	0	0	0	0	0	0	0	0	0	0	0	0	0	0.01574	0.37089	0.4825	0.36317	0.50995	0.28582	0.0117	0	0	0	0	0	0	0	0	0	0	0	0	0	0	0	0	0	0	0
K	33	R	0	0	0	0	0	0	0	0	0	0	0	0	0	0	0	0	0	0	0	0	0	-0.01977	-0.05964	0.1213	0.12172	0.0624	0.06272	-0.03914	0	0	0	0	0	0	0	0	0	0	0	0	0	0	0	0	0	0	0
K	33	S	0	0	0	0	0	0	0	0	0	0	0	0	0	0	0	0	0	0	0	0	0	-0.06538	0.1278	0.38116	0.20213	0.32471	0.3195	0.00893	0	0	0	0	0	0	0	0	0	0	0	0	0	0	0	0	0	0	0
K	33	T	0	0	0	0	0	0	0	0	0	0	0	0	0	0	0	0	0	0	0	0	0	-0.04129	0.24496	0.42888	0.21299	0.43568	0.41343	0.04811	0	0	0	0	0	0	0	0	0	0	0	0	0	0	0	0	0	0	0
K	33	V	0	0	0	0	0	0	0	0	0	0	0	0	0	0	0	0	0	0	0	0	0	0.13272	0.20491	0.25101	0.49975	0.3815	0.05836	-0.00221	0	0	0	0	0	0	0	0	0	0	0	0	0	0	0	0	0	0	0
K	33	W	0	0	0	0	0	0	0	0	0	0	0	0	0	0	0	0	0	0	0	0	0	0.05892	0.48086	0.57143	0.47216	0.69736	0.4417	0.06702	0	0	0	0	0	0	0	0	0	0	0	0	0	0	0	0	0	0	0
K	33	Y	0	0	0	0	0	0	0	0	0	0	0	0	0	0	0	0	0	0	0	0	0	0.07025	0.54658	0.77363	0.7141	0.94378	0.6269	0.09992	0	0	0	0	0	0	0	0	0	0	0	0	0	0	0	0	0	0	0
N	34	A	0	0	0	0	0	0.07969	0	0	0	0	0	0	0	0	0	0	0	0	0	0	0	0	-0.26985	0.55708	0.03233	-0.06264	0.47987	0.38561	0.71739	0	0	0	0	0	0	0	0	0	0	0	0	0	0	0	0	0	0
N	34	C	0	0	0	0	0	1.42692	0	0	0	0	0	0	0	0	0	0	0	0	0	0	0	0	1.49387	4.87396	1.3248	1.48069	4.67471	1.56784	1.85604	0	0	0	0	0	0	0	0	0	0	0	0	0	0	0	0	0	0
N	34	D	0	0	0	0	0	-0.17104	0	0	0	0	0	0	0	0	0	0	0	0	0	0	0	0	-0.02083	0.67594	-0.00885	0.16141	0.6461	0.62588	0.67578	0	0	0	0	0	0	0	0	0	0	0	0	0	0	0	0	0	0
N	34	E	0	0	0	0	0	-0.08889	0	0	0	0	0	0	0	0	0	0	0	0	0	0	0	0	0.05785	0.51616	0.1106	0.32147	0.56812	0.3875	0.39965	0	0	0	0	0	0	0	0	0	0	0	0	0	0	0	0	0	0
N	34	F	0	0	0	0	0	0.39466	0	0	0	0	0	0	0	0	0	0	0	0	0	0	0	0	-0.07748	1.44613	0.49371	0.26647	1.44335	0.77943	1.02713	0	0	0	0	0	0	0	0	0	0	0	0	0	0	0	0	0	0
N	34	G	0	0	0	0	0	0.10187	0	0	0	0	0	0	0	0	0	0	0	0	0	0	0	0	-0.24032	0.71329	-0.009	-0.07595	0.62006	0.50091	0.86938	0	0	0	0	0	0	0	0	0	0	0	0	0	0	0	0	0	0
N	34	H	0	0	0	0	0	0.10309	0	0	0	0	0	0	0	0	0	0	0	0	0	0	0	0	-0.14858	1.08986	0.20763	0.14636	0.98167	0.62404	0.92262	0	0	0	0	0	0	0	0	0	0	0	0	0	0	0	0	0	0
N	34	I	0	0	0	0	0	0.53195	0	0	0	0	0	0	0	0	0	0	0	0	0	0	0	0	-0.11917	1.16099	0.36611	0.1397	1.16853	0.50441	0.9216	0	0	0	0	0	0	0	0	0	0	0	0	0	0	0	0	0	0
N	34	K	0	0	0	0	0	-0.51991	0	0	0	0	0	0	0	0	0	0	0	0	0	0	0	0	-0.47851	-0.24198	-0.16823	-0.21398	-0.35286	0.27014	0.29388	0	0	0	0	0	0	0	0	0	0	0	0	0	0	0	0	0	0
N	34	L	0	0	0	0	0	0.42291	0	0	0	0	0	0	0	0	0	0	0	0	0	0	0	0	0.01564	1.38032	0.43638	0.22526	1.33547	0.64244	0.88343	0	0	0	0	0	0	0	0	0	0	0	0	0	0	0	0	0	0
N	34	M	0	0	0	0	0	0.46834	0	0	0	0	0	0	0	0	0	0	0	0	0	0	0	0	-0.14348	1.14204	0.23792	-0.03829	1.09387	0.61566	0.99943	0	0	0	0	0	0	0	0	0	0	0	0	0	0	0	0	0	0
N	34	P	0	0	0	0	0	0.15234	0	0	0	0	0	0	0	0	0	0	0	0	0	0	0	0	-0.08382	0.88866	0.05456	-0.04082	0.78881	0.57744	0.81806	0	0	0	0	0	0	0	0	0	0	0	0	0	0	0	0	0	0
N	34	Q	0	0	0	0	0	-0.04584	0	0	0	0	0	0	0	0	0	0	0	0	0	0	0	0	-0.05144	1.13327	0.2125	0.30429	1.0674	0.74308	0.90633	0	0	0	0	0	0	0	0	0	0	0	0	0	0	0	0	0	0
N	34	R	0	0	0	0	0	-0.44153	0	0	0	0	0	0	0	0	0	0	0	0	0	0	0	0	-0.4906	0.28371	0.00445	-0.09701	0.16487	0.58456	0.65102	0	0	0	0	0	0	0	0	0	0	0	0	0	0	0	0	0	0
N	34	S	0	0	0	0	0	0.05876	0	0	0	0	0	0	0	0	0	0	0	0	0	0	0	0	-0.02601	1.10122	0.11252	0.16521	1.01249	0.69978	0.92599	0	0	0	0	0	0	0	0	0	0	0	0	0	0	0	0	0	0
N	34	T	0	0	0	0	0	-0.02975	0	0	0	0	0	0	0	0	0	0	0	0	0	0	0	0	-0.22434	0.7734	0.08559	0.02681	0.71015	0.64986	0.8489	0	0	0	0	0	0	0	0	0	0	0	0	0	0	0	0	0	0
N	34	V	0	0	0	0	0	0.44595	0	0	0	0	0	0	0	0	0	0	0	0	0	0	0	0	0.06934	1.29813	0.25657	0.21478	1.24278	0.52673	0.91687	0	0	0	0	0	0	0	0	0	0	0	0	0	0	0	0	0	0
N	34	W	0	0	0	0	0	-0.28681	0	0	0	0	0	0	0	0	0	0	0	0	0	0	0	0	-0.3246	0.79804	0.23653	0.16957	0.74569	0.81056	0.83376	0	0	0	0	0	0	0	0	0	0	0	0	0	0	0	0	0	0
N	34	Y	0	0	0	0	0	0.49939	0	0	0	0	0	0	0	0	0	0	0	0	0	0	0	0	0.18485	1.84015	0.46346	0.43308	1.81702	0.86141	1.1687	0	0	0	0	0	0	0	0	0	0	0	0	0	0	0	0	0	0
N	35	A	0	0	0	0	0	0	0	0	0	0	0	0	0	0	0	0	0	0	0	0	0	0	0	0.76174	0.34152	-0.07722	0.38561	0.764	0.80087	0.07947	0	0	0	0	0	0	0	0	0	0	0	0	0	0	0	0	0
N	35	C	0	0	0	0	0	0	0	0	0	0	0	0	0	0	0	0	0	0	0	0	0	0	0	2.63159	1.50708	-0.19925	1.56784	2.55661	2.03831	0.12428	0	0	0	0	0	0	0	0	0	0	0	0	0	0	0	0	0
N	35	D	0	0	0	0	0	0	0	0	0	0	0	0	0	0	0	0	0	0	0	0	0	0	0	0.72871	0.00684	-0.02983	0.62588	0.64321	0.65369	-0.05566	0	0	0	0	0	0	0	0	0	0	0	0	0	0	0	0	0
N	35	E	0	0	0	0	0	0	0	0	0	0	0	0	0	0	0	0	0	0	0	0	0	0	0	0.4148	-0.00139	0.05195	0.3875	0.37595	0.36577	-0.0908	0	0	0	0	0	0	0	0	0	0	0	0	0	0	0	0	0
N	35	F	0	0	0	0	0	0	0	0	0	0	0	0	0	0	0	0	0	0	0	0	0	0	0	1.22311	0.88616	-0.00279	0.77943	1.44516	1.22474	0.22483	0	0	0	0	0	0	0	0	0	0	0	0	0	0	0	0	0
N	35	G	0	0	0	0	0	0	0	0	0	0	0	0	0	0	0	0	0	0	0	0	0	0	0	0.78858	0.19594	-0.09322	0.50091	0.70478	0.7127	0.00942	0	0	0	0	0	0	0	0	0	0	0	0	0	0	0	0	0
N	35	H	0	0	0	0	0	0	0	0	0	0	0	0	0	0	0	0	0	0	0	0	0	0	0	1.08212	0.52287	-0.10817	0.62404	1.11581	1.08469	0.14185	0	0	0	0	0	0	0	0	0	0	0	0	0	0	0	0	0
N	35	I	0	0	0	0	0	0	0	0	0	0	0	0	0	0	0	0	0	0	0	0	0	0	0	0.88466	0.70212	0.00754	0.50441	1.04529	0.88403	0.15309	0	0	0	0	0	0	0	0	0	0	0	0	0	0	0	0	0
N	35	K	0	0	0	0	0	0	0	0	0	0	0	0	0	0	0	0	0	0	0	0	0	0	0	0.44458	-0.00504	-0.11089	0.27014	0.44961	0.63413	0.11592	0	0	0	0	0	0	0	0	0	0	0	0	0	0	0	0	0
N	35	L	0	0	0	0	0	0	0	0	0	0	0	0	0	0	0	0	0	0	0	0	0	0	0	1.08962	0.82853	-0.04485	0.64244	1.24795	1.02491	0.20317	0	0	0	0	0	0	0	0	0	0	0	0	0	0	0	0	0
N	35	M	0	0	0	0	0	0	0	0	0	0	0	0	0	0	0	0	0	0	0	0	0	0	0	1.09962	0.58329	-0.04817	0.61566	1.13717	1.07542	0.08574	0	0	0	0	0	0	0	0	0	0	0	0	0	0	0	0	0
N	35	P	0	0	0	0	0	0	0	0	0	0	0	0	0	0	0	0	0	0	0	0	0	0	0	0.87732	0.3052	-0.09986	0.57744	0.88545	0.88825	0.10797	0	0	0	0	0	0	0	0	0	0	0	0	0	0	0	0	0
N	35	Q	0	0	0	0	0	0	0	0	0	0	0	0	0	0	0	0	0	0	0	0	0	0	0	1.13348	0.46271	-0.06587	0.74308	1.21795	1.23009	0.15034	0	0	0	0	0	0	0	0	0	0	0	0	0	0	0	0	0
N	35	R	0	0	0	0	0	0	0	0	0	0	0	0	0	0	0	0	0	0	0	0	0	0	0	0.77518	0.28161	-0.11884	0.58456	0.89745	0.92872	0.24112	0	0	0	0	0	0	0	0	0	0	0	0	0	0	0	0	0
N	35	S	0	0	0	0	0	0	0	0	0	0	0	0	0	0	0	0	0	0	0	0	0	0	0	0.96781	0.29517	-0.08873	0.69978	0.96932	0.9437	0.09025	0	0	0	0	0	0	0	0	0	0	0	0	0	0	0	0	0
N	35	T	0	0	0	0	0	0	0	0	0	0	0	0	0	0	0	0	0	0	0	0	0	0	0	0.79979	0.05962	-0.06325	0.64986	0.70375	0.698	-0.03279	0	0	0	0	0	0	0	0	0	0	0	0	0	0	0	0	0
N	35	V	0	0	0	0	0	0	0	0	0	0	0	0	0	0	0	0	0	0	0	0	0	0	0	0.98942	0.58676	-0.05534	0.52673	1.06362	1.01376	0.12952	0	0	0	0	0	0	0	0	0	0	0	0	0	0	0	0	0
N	35	W	0	0	0	0	0	0	0	0	0	0	0	0	0	0	0	0	0	0	0	0	0	0	0	1.23084	0.37523	-0.05236	0.81056	1.16229	1.13878	-0.0162	0	0	0	0	0	0	0	0	0	0	0	0	0	0	0	0	0
N	35	Y	0	0	0	0	0	0	0	0	0	0	0	0	0	0	0	0	0	0	0	0	0	0	0	1.29259	0.77135	-0.02313	0.86141	1.43222	1.23167	0.16275	0	0	0	0	0	0	0	0	0	0	0	0	0	0	0	0	0
W	36	A	0	0	0	0	0	0.2448	0	0	0	0	0	0	0	0	0	0	0	0	0	0	0	0	0	0.13156	-0.18214	0	0.45826	0.34603	0.2285	-0.26538	-0.04761	0	0	0	0	0	0	0	0	0	0	0	0	0	0	0	0
W	36	C	0	0	0	0	0	2.39527	0	0	0	0	0	0	0	0	0	0	0	0	0	0	0	0	0	4.82391	0.9648	0	2.06789	1.91074	5.38537	1.64083	2.35268	0	0	0	0	0	0	0	0	0	0	0	0	0	0	0	0
W	36	D	0	0	0	0	0	0.02685	0	0	0	0	0	0	0	0	0	0	0	0	0	0	0	0	0	0.11917	-0.44089	0	0.85786	0.57573	-0.01994	-0.76164	-0.43691	0	0	0	0	0	0	0	0	0	0	0	0	0	0	0	0
W	36	E	0	0	0	0	0	-0.4556	0	0	0	0	0	0	0	0	0	0	0	0	0	0	0	0	0	-0.40962	-0.45064	0	0.43484	0.19517	-0.83717	-1.00427	-0.82137	0	0	0	0	0	0	0	0	0	0	0	0	0	0	0	0
W	36	F	0	0	0	0	0	0.60323	0	0	0	0	0	0	0	0	0	0	0	0	0	0	0	0	0	1.13792	0.13106	0	0.81358	0.78223	1.29457	0.06576	0.34994	0	0	0	0	0	0	0	0	0	0	0	0	0	0	0	0
W	36	G	0	0	0	0	0	-0.00246	0	0	0	0	0	0	0	0	0	0	0	0	0	0	0	0	0	0.37226	-0.29324	0	0.54633	0.34802	0.16512	-0.38758	-0.08797	0	0	0	0	0	0	0	0	0	0	0	0	0	0	0	0
W	36	H	0	0	0	0	0	0.71402	0	0	0	0	0	0	0	0	0	0	0	0	0	0	0	0	0	1.01258	-0.01633	0	0.72872	0.50612	1.29588	0.35903	0.58349	0	0	0	0	0	0	0	0	0	0	0	0	0	0	0	0
W	36	I	0	0	0	0	0	0.80141	0	0	0	0	0	0	0	0	0	0	0	0	0	0	0	0	0	1.05947	0.09506	0	0.85262	0.65663	1.27612	0.03475	0.32844	0	0	0	0	0	0	0	0	0	0	0	0	0	0	0	0
W	36	K	0	0	0	0	0	0.1986	0	0	0	0	0	0	0	0	0	0	0	0	0	0	0	0	0	0.36135	-0.131	0	0.66424	0.48879	0.54731	0.04589	0.01408	0	0	0	0	0	0	0	0	0	0	0	0	0	0	0	0
W	36	L	0	0	0	0	0	0.50114	0	0	0	0	0	0	0	0	0	0	0	0	0	0	0	0	0	0.75247	0.35045	0	0.49763	0.61762	0.93786	0.00449	0.08977	0	0	0	0	0	0	0	0	0	0	0	0	0	0	0	0
W	36	M	0	0	0	0	0	0.42376	0	0	0	0	0	0	0	0	0	0	0	0	0	0	0	0	0	0.17595	0.06938	0	0.42116	0.31124	0.32987	-0.25121	-0.16065	0	0	0	0	0	0	0	0	0	0	0	0	0	0	0	0
W	36	N	0	0	0	0	0	0.13218	0	0	0	0	0	0	0	0	0	0	0	0	0	0	0	0	0	0.4013	-0.23106	0	0.99257	0.76984	0.46688	-0.36957	-0.29463	0	0	0	0	0	0	0	0	0	0	0	0	0	0	0	0
W	36	P	0	0	0	0	0	0.03981	0	0	0	0	0	0	0	0	0	0	0	0	0	0	0	0	0	0.54717	-0.17443	0	0.59419	0.61048	0.45007	-0.29732	0.03031	0	0	0	0	0	0	0	0	0	0	0	0	0	0	0	0
W	36	Q	0	0	0	0	0	-0.49273	0	0	0	0	0	0	0	0	0	0	0	0	0	0	0	0	0	-0.24566	-0.16114	0	0.19285	0.44597	-0.37596	-0.45952	-0.40768	0	0	0	0	0	0	0	0	0	0	0	0	0	0	0	0
W	36	R	0	0	0	0	0	0.1859	0	0	0	0	0	0	0	0	0	0	0	0	0	0	0	0	0	0.62573	0.19019	0	0.7411	0.79148	0.89659	0.19007	-0.03471	0	0	0	0	0	0	0	0	0	0	0	0	0	0	0	0
W	36	S	0	0	0	0	0	0.20664	0	0	0	0	0	0	0	0	0	0	0	0	0	0	0	0	0	0.6495	-0.0949	0	0.69781	0.66633	0.70292	-0.11663	0.10001	0	0	0	0	0	0	0	0	0	0	0	0	0	0	0	0
W	36	T	0	0	0	0	0	0.08292	0	0	0	0	0	0	0	0	0	0	0	0	0	0	0	0	0	0.22833	-0.17787	0	0.4047	0.44832	0.23722	-0.28514	0.01037	0	0	0	0	0	0	0	0	0	0	0	0	0	0	0	0
W	36	V	0	0	0	0	0	0.48117	0	0	0	0	0	0	0	0	0	0	0	0	0	0	0	0	0	0.61381	0.03129	0	0.70399	0.49177	0.6886	-0.20956	-0.04667	0	0	0	0	0	0	0	0	0	0	0	0	0	0	0	0
W	36	Y	0	0	0	0	0	0.69353	0	0	0	0	0	0	0	0	0	0	0	0	0	0	0	0	0	0.99274	0.03594	0	0.92847	0.85866	1.27577	0.00659	0.31135	0	0	0	0	0	0	0	0	0	0	0	0	0	0	0	0
E	37	A	0	0	0	0	0.05046	0.34909	0	0	0	0	0	0	0	0	0	0	0	0	-0.05001	-0.07622	0	0	0	0.46025	0.55801	0	0	0.18637	0.63101	0.91447	0.56294	0.07148	0	0	0	0	0	0	0	0	0	0	0	0	0	0	0
E	37	C	0	0	0	0	0.08099	1.45929	0	0	0	0	0	0	0	0	0	0	0	0	1.39905	1.39512	0	0	0	2.94558	2.63164	0	0	0.04503	2.55291	6.55501	5.7703	1.3851	0	0	0	0	0	0	0	0	0	0	0	0	0	0	0
E	37	D	0	0	0	0	0.00912	0.0805	0	0	0	0	0	0	0	0	0	0	0	0	-0.05888	-0.15242	0	0	0	0.2647	-0.04511	0	0	0.03354	0.25261	0.22106	0.22099	0.05812	0	0	0	0	0	0	0	0	0	0	0	0	0	0	0
E	37	F	0	0	0	0	0.11728	0.6117	0	0	0	0	0	0	0	0	0	0	0	0	0.32174	0.29411	0	0	0	1.13916	1.20162	0	0	0.16755	1.27902	2.413	1.74041	0.36638	0	0	0	0	0	0	0	0	0	0	0	0	0	0	0
E	37	G	0	0	0	0	1.85E-04	0.33023	0	0	0	0	0	0	0	0	0	0	0	0	-0.06843	-0.2301	0	0	0	0.42355	0.20049	0	0	0.07572	0.55451	0.65954	0.64033	0.05214	0	0	0	0	0	0	0	0	0	0	0	0	0	0	0
E	37	H	0	0	0	0	0.00427	0.28762	0	0	0	0	0	0	0	0	0	0	0	0	0.1593	0.13388	0	0	0	0.72719	0.83482	0	0	0.27268	0.97354	1.52287	1.09355	0.08175	0	0	0	0	0	0	0	0	0	0	0	0	0	0	0
E	37	I	0	0	0	0	0.1597	0.86187	0	0	0	0	0	0	0	0	0	0	0	0	-0.01234	0.20759	0	0	0	0.80552	1.12184	0	0	0.27039	1.13305	2.02988	1.35175	0.19024	0	0	0	0	0	0	0	0	0	0	0	0	0	0	0
E	37	K	0	0	0	0	0.00705	-0.64611	0	0	0	0	0	0	0	0	0	0	0	0	-0.61393	-0.28762	0	0	0	0.09976	-0.0432	0	0	0.04244	-0.22294	-1.20199	-1.06795	-0.87347	0	0	0	0	0	0	0	0	0	0	0	0	0	0	0
E	37	L	0	0	0	0	0.06613	0.63755	0	0	0	0	0	0	0	0	0	0	0	0	0.11655	0.19625	0	0	0	0.97011	1.18241	0	0	0.20884	1.10588	2.04597	1.42512	0.22905	0	0	0	0	0	0	0	0	0	0	0	0	0	0	0
E	37	M	0	0	0	0	0.14816	0.70763	0	0	0	0	0	0	0	0	0	0	0	0	-0.09498	0.02165	0	0	0	0.85097	0.84788	0	0	0.10797	1.02953	1.6473	1.07961	0.24348	0	0	0	0	0	0	0	0	0	0	0	0	0	0	0
E	37	N	0	0	0	0	-0.02546	-0.12547	0	0	0	0	0	0	0	0	0	0	0	0	-0.18338	-0.14952	0	0	0	-0.01464	0.06433	0	0	0.16182	-0.04187	-0.2621	-0.23468	-0.23744	0	0	0	0	0	0	0	0	0	0	0	0	0	0	0
E	37	P	0	0	0	0	0.00506	0.10132	0	0	0	0	0	0	0	0	0	0	0	0	-0.04451	0.03075	0	0	0	0.92343	0.50169	0	0	0.17325	0.97186	1.11042	0.9009	-0.2325	0	0	0	0	0	0	0	0	0	0	0	0	0	0	0
E	37	Q	0	0	0	0	-0.03693	-0.06915	0	0	0	0	0	0	0	0	0	0	0	0	-0.14437	0.02264	0	0	0	0.52373	0.75484	0	0	0.29151	0.75113	0.72595	0.32516	-0.2407	0	0	0	0	0	0	0	0	0	0	0	0	0	0	0
E	37	R	0	0	0	0	0.04464	-0.04801	0	0	0	0	0	0	0	0	0	0	0	0	-0.34015	-0.43068	0	0	0	0.51503	0.23823	0	0	0.14376	0.31066	0.2059	0.21928	-0.03505	0	0	0	0	0	0	0	0	0	0	0	0	0	0	0
E	37	S	0	0	0	0	0.05986	0.24966	0	0	0	0	0	0	0	0	0	0	0	0	-0.0326	-0.04246	0	0	0	0.68647	0.31804	0	0	0.07333	0.69568	0.96333	0.86551	0.01645	0	0	0	0	0	0	0	0	0	0	0	0	0	0	0
E	37	T	0	0	0	0	0.03618	0.16235	0	0	0	0	0	0	0	0	0	0	0	0	0.05462	0.09289	0	0	0	0.51158	0.46396	0	0	0.178	0.50052	0.88596	0.73674	-0.07897	0	0	0	0	0	0	0	0	0	0	0	0	0	0	0
E	37	V	0	0	0	0	0.12427	0.68311	0	0	0	0	0	0	0	0	0	0	0	0	0.10375	0.19934	0	0	0	0.98682	1.07998	0	0	0.20503	1.16552	2.08499	1.43103	0.2761	0	0	0	0	0	0	0	0	0	0	0	0	0	0	0
E	37	W	0	0	0	0	0.06689	-0.03966	0	0	0	0	0	0	0	0	0	0	0	0	0.27491	0.17407	0	0	0	1.2962	1.05573	0	0	0.23485	1.16591	1.8789	1.25839	0.1494	0	0	0	0	0	0	0	0	0	0	0	0	0	0	0
E	37	Y	0	0	0	0	0.09034	0.63076	0	0	0	0	0	0	0	0	0	0	0	0	0.2582	0.39561	0	0	0	1.15773	1.16184	0	0	0.19627	1.45125	2.40544	1.704	0.17032	0	0	0	0	0	0	0	0	0	0	0	0	0	0	0
C	38	A	0	0	0	-5.82908	-1.45353	-2.20511	0	0	0	0	0	0	0	0	0	0	0	0	0.17945	-3.28395	-3.55274	0	0	-6.09854	-1.04039	0	0	0	-1.36357	-0.95824	-9.03343	-1.49455	0	0	0	0	0	0	0	0	0	0	0	0	0	0	0
C	38	D	0	0	0	-6.09999	-1.71565	-2.91096	0	0	0	0	0	0	0	0	0	0	0	0	0.34903	-2.79044	-3.5743	0	0	-6.97696	-1.38137	0	0	0	-1.78468	-1.55545	-9.95402	-1.42123	0	0	0	0	0	0	0	0	0	0	0	0	0	0	0
C	38	E	0	0	0	-6.26439	-1.64212	-2.6675	0	0	0	0	0	0	0	0	0	0	0	0	0.58733	-2.44745	-3.8335	0	0	-7.02033	-1.08083	0	0	0	-1.57424	-0.79487	-9.25206	-1.01823	0	0	0	0	0	0	0	0	0	0	0	0	0	0	0
C	38	F	0	0	0	-5.05552	-1.17318	-1.388	0	0	0	0	0	0	0	0	0	0	0	0	0.40846	-2.35671	-3.38863	0	0	-5.12408	-0.73041	0	0	0	-0.74093	-0.23362	-6.88968	-0.88644	0	0	0	0	0	0	0	0	0	0	0	0	0	0	0
C	38	G	0	0	0	-5.59994	-1.48261	-2.41682	0	0	0	0	0	0	0	0	0	0	0	0	0.29582	-3.17447	-3.46694	0	0	-6.03011	-1.3248	0	0	0	-1.19614	-1.24158	-8.9903	-1.3333	0	0	0	0	0	0	0	0	0	0	0	0	0	0	0
C	38	H	0	0	0	-5.12064	-1.18333	-1.71925	0	0	0	0	0	0	0	0	0	0	0	0	0.35977	-2.75561	-2.99767	0	0	-5.11198	-0.97137	0	0	0	-0.75977	-0.38488	-7.36426	-1.44807	0	0	0	0	0	0	0	0	0	0	0	0	0	0	0
C	38	I	0	0	0	-5.40274	-1.08591	-1.15275	0	0	0	0	0	0	0	0	0	0	0	0	0.24884	-2.95546	-3.49128	0	0	-5.27997	-0.75351	0	0	0	-0.89207	-0.49371	-7.50841	-1.26667	0	0	0	0	0	0	0	0	0	0	0	0	0	0	0
C	38	K	0	0	0	-6.09991	-1.68291	-2.67012	0	0	0	0	0	0	0	0	0	0	0	0	0.08153	-3.20369	-3.62964	0	0	-6.59111	-1.0244	0	0	0	-1.44742	-0.53853	-9.53216	-1.79025	0	0	0	0	0	0	0	0	0	0	0	0	0	0	0
C	38	L	0	0	0	-5.37988	-1.22762	-1.44469	0	0	0	0	0	0	0	0	0	0	0	0	0.35829	-2.74361	-3.67944	0	0	-5.34196	-0.60808	0	0	0	-0.83347	-0.16535	-7.3679	-1.03787	0	0	0	0	0	0	0	0	0	0	0	0	0	0	0
C	38	M	0	0	0	-5.76114	-1.26762	-1.67358	0	0	0	0	0	0	0	0	0	0	0	0	0.44057	-2.9207	-3.6508	0	0	-5.77034	-0.82122	0	0	0	-1.11231	-0.61566	-8.05834	-1.02222	0	0	0	0	0	0	0	0	0	0	0	0	0	0	0
C	38	N	0	0	0	-5.61558	-1.27795	-2.65668	0	0	0	0	0	0	0	0	0	0	0	0	0.17254	-3.09889	-3.36151	0	0	-6.55537	-1.24834	0	0	0	-1.55331	-1.13263	-9.31707	-1.62347	0	0	0	0	0	0	0	0	0	0	0	0	0	0	0
C	38	P	0	0	0	-5.90199	-1.51978	-2.37287	0	0	0	0	0	0	0	0	0	0	0	0	0.21408	-3.50435	-3.64223	0	0	-6.01582	-1.20799	0	0	0	-1.1481	-1.0157	-9.23119	-1.5788	0	0	0	0	0	0	0	0	0	0	0	0	0	0	0
C	38	Q	0	0	0	-6.34696	-1.73482	-2.69643	0	0	0	0	0	0	0	0	0	0	0	0	0.2628	-2.94921	-3.87185	0	0	-6.69763	-0.93178	0	0	0	-1.55262	-1.16487	-9.73901	-1.53363	0	0	0	0	0	0	0	0	0	0	0	0	0	0	0
C	38	R	0	0	0	-5.66237	-1.12912	-2.16167	0	0	0	0	0	0	0	0	0	0	0	0	0.1732	-3.45786	-3.68885	0	0	-6.26122	-0.92437	0	0	0	-1.26944	-0.3704	-8.72089	-1.41055	0	0	0	0	0	0	0	0	0	0	0	0	0	0	0
C	38	S	0	0	0	-5.39888	-1.34602	-2.14921	0	0	0	0	0	0	0	0	0	0	0	0	0.20951	-3.0965	-3.15994	0	0	-5.61946	-1.16521	0	0	0	-1.14805	-0.91607	-8.40022	-1.41082	0	0	0	0	0	0	0	0	0	0	0	0	0	0	0
C	38	T	0	0	0	-5.18236	-1.20658	-2.10841	0	0	0	0	0	0	0	0	0	0	0	0	0.2263	-2.7685	-3.05918	0	0	-5.78701	-1.11766	0	0	0	-1.32023	-0.95607	-8.21177	-1.3556	0	0	0	0	0	0	0	0	0	0	0	0	0	0	0
C	38	V	0	0	0	-5.73509	-1.23824	-1.61068	0	0	0	0	0	0	0	0	0	0	0	0	0.37839	-3.07955	-3.86506	0	0	-5.54184	-0.78672	0	0	0	-0.8093	-0.31266	-7.91663	-1.14916	0	0	0	0	0	0	0	0	0	0	0	0	0	0	0
C	38	W	0	0	0	-5.6091	-1.13041	-2.34877	0	0	0	0	0	0	0	0	0	0	0	0	0.55694	-2.89975	-3.6883	0	0	-5.73248	-0.86926	0	0	0	-0.91776	-0.09193	-7.84414	-0.8016	0	0	0	0	0	0	0	0	0	0	0	0	0	0	0
C	38	Y	0	0	0	-5.19319	-1.16229	-1.53051	0	0	0	0	0	0	0	0	0	0	0	0	0.65938	-2.17464	-3.3836	0	0	-5.28395	-0.86725	0	0	0	-0.71021	-0.28073	-6.88258	-0.72073	0	0	0	0	0	0	0	0	0	0	0	0	0	0	0
R	39	A	0	0	0	-0.23514	-0.91035	-0.40883	0	0	0	0	0	0	0	0	0	0	0	0	-0.07047	0.29112	0	0	0	0	0	0	0	0	0	-0.41416	-0.33488	-0.88787	-0.40747	-0.17343	0	0	0	0	0	0	0	0	0	0	0	0	0
R	39	C	0	0	0	3.19144	1.53344	0.83078	0	0	0	0	0	0	0	0	0	0	0	0	1.57859	2.93059	0	0	0	0	0	0	0	0	0	0.89685	4.55824	5.54688	1.17462	-0.05392	0	0	0	0	0	0	0	0	0	0	0	0	0
R	39	D	0	0	0	-0.00642	-0.9995	-0.83503	0	0	0	0	0	0	0	0	0	0	0	0	-0.16112	0.50803	0	0	0	0	0	0	0	0	0	-0.90695	-0.77911	-1.14726	-0.11699	-0.14468	0	0	0	0	0	0	0	0	0	0	0	0	0
R	39	E	0	0	0	-0.42735	-1.37691	-0.93215	0	0	0	0	0	0	0	0	0	0	0	0	-0.14962	0.55958	0	0	0	0	0	0	0	0	0	-1.13694	-1.25568	-1.78461	-0.35928	-0.27549	0	0	0	0	0	0	0	0	0	0	0	0	0
R	39	F	0	0	0	0.3182	-0.33484	-0.2341	0	0	0	0	0	0	0	0	0	0	0	0	0.2112	0.76205	0	0	0	0	0	0	0	0	0	-0.30123	0.08754	0.26015	0.30674	-0.03516	0	0	0	0	0	0	0	0	0	0	0	0	0
R	39	G	0	0	0	-0.07304	-0.68498	-0.67255	0	0	0	0	0	0	0	0	0	0	0	0	0.06575	0.3103	0	0	0	0	0	0	0	0	0	-0.58986	-0.38517	-0.76624	-0.18275	-0.08639	0	0	0	0	0	0	0	0	0	0	0	0	0
R	39	H	0	0	0	0.68138	0.17179	0.16067	0	0	0	0	0	0	0	0	0	0	0	0	0.24477	0.80926	0	0	0	0	0	0	0	0	0	0.02776	0.75852	1.02692	0.28653	-0.05989	0	0	0	0	0	0	0	0	0	0	0	0	0
R	39	I	0	0	0	0.01944	-0.47726	-0.10547	0	0	0	0	0	0	0	0	0	0	0	0	0.21591	0.66193	0	0	0	0	0	0	0	0	0	-0.22942	0.15889	0.02236	-0.06939	-0.10752	0	0	0	0	0	0	0	0	0	0	0	0	0
R	39	K	0	0	0	-0.00919	-0.41999	-0.33584	0	0	0	0	0	0	0	0	0	0	0	0	-0.2282	0.1503	0	0	0	0	0	0	0	0	0	-0.31653	-0.36411	-0.61305	-0.27576	-0.03981	0	0	0	0	0	0	0	0	0	0	0	0	0
R	39	L	0	0	0	-0.10812	-0.71746	-0.29761	0	0	0	0	0	0	0	0	0	0	0	0	0.20352	0.58039	0	0	0	0	0	0	0	0	0	-0.37266	-0.18291	-0.33102	0.03063	-0.1288	0	0	0	0	0	0	0	0	0	0	0	0	0
R	39	M	0	0	0	-0.55308	-1.0358	-0.31886	0	0	0	0	0	0	0	0	0	0	0	0	-0.03394	0.19502	0	0	0	0	0	0	0	0	0	-0.33137	-0.53555	-1.07758	-0.44748	-0.1717	0	0	0	0	0	0	0	0	0	0	0	0	0
R	39	N	0	0	0	0.1722	-0.33726	-0.31268	0	0	0	0	0	0	0	0	0	0	0	0	-0.03576	0.36869	0	0	0	0	0	0	0	0	0	-0.36715	0.07758	-0.20788	-0.1576	-0.03165	0	0	0	0	0	0	0	0	0	0	0	0	0
R	39	P	0	0	0	-0.04271	-0.72679	-0.66389	0	0	0	0	0	0	0	0	0	0	0	0	0.27364	0.43973	0	0	0	0	0	0	0	0	0	-0.43953	-0.10059	-0.53472	-0.24226	-0.10177	0	0	0	0	0	0	0	0	0	0	0	0	0
R	39	Q	0	0	0	-0.3459	-0.97397	-0.79366	0	0	0	0	0	0	0	0	0	0	0	0	-0.22335	0.03086	0	0	0	0	0	0	0	0	0	-0.79814	-0.69234	-1.55338	-0.67318	-0.19046	0	0	0	0	0	0	0	0	0	0	0	0	0
R	39	S	0	0	0	0.21781	-0.30735	-0.40568	0	0	0	0	0	0	0	0	0	0	0	0	0.26141	0.47953	0	0	0	0	0	0	0	0	0	-0.32299	0.27474	0.01164	-0.10065	-0.0619	0	0	0	0	0	0	0	0	0	0	0	0	0
R	39	T	0	0	0	0.27246	-0.52488	-0.38991	0	0	0	0	0	0	0	0	0	0	0	0	0.26688	0.80602	0	0	0	0	0	0	0	0	0	-0.45176	0.31895	0.03383	-0.08068	-0.1156	0	0	0	0	0	0	0	0	0	0	0	0	0
R	39	V	0	0	0	-0.49397	-0.90887	-0.2995	0	0	0	0	0	0	0	0	0	0	0	0	-0.01137	0.32877	0	0	0	0	0	0	0	0	0	-0.48071	-0.48904	-0.94148	-0.33313	-0.13665	0	0	0	0	0	0	0	0	0	0	0	0	0
R	39	W	0	0	0	0.40519	-0.10285	-0.49483	0	0	0	0	0	0	0	0	0	0	0	0	0.32997	0.56571	0	0	0	0	0	0	0	0	0	-0.30898	0.15189	0.32396	0.34218	0.08363	0	0	0	0	0	0	0	0	0	0	0	0	0
R	39	Y	0	0	0	0.3322	-0.32433	-0.08219	0	0	0	0	0	0	0	0	0	0	0	0	0.30889	0.98185	0	0	0	0	0	0	0	0	0	-0.07826	0.1745	0.62027	0.48681	0.06138	0	0	0	0	0	0	0	0	0	0	0	0	0
Y	40	A	0	0.07951	0.18158	-0.39211	-0.19888	0	0	0	0	0	0	0	0	0	0	-0.34508	0	-0.06703	-0.42311	-0.81427	0	0	0	0	0	0	0	0	0	0	0	-0.72866	-1.01541	-0.21491	-0.12325	0	0	0	0	0	0	0	0	0	0	0	0
Y	40	C	0	1.44301	1.37424	4.06078	1.03499	0	0	0	0	0	0	0	0	0	0	1.29454	0	-0.1437	-0.43696	0.9933	0	0	0	0	0	0	0	0	0	0	0	0.77256	3.41282	-0.12577	-0.02852	0	0	0	0	0	0	0	0	0	0	0	0
Y	40	D	0	-0.06156	-0.60237	-0.48335	-0.71803	0	0	0	0	0	0	0	0	0	0	0.58036	0	0.2319	0.29229	0.09025	0	0	0	0	0	0	0	0	0	0	0	-0.39388	-0.52501	-0.40155	-0.1091	0	0	0	0	0	0	0	0	0	0	0	0
Y	40	E	0	-0.20606	-0.48185	-0.45525	-0.67428	0	0	0	0	0	0	0	0	0	0	0.46452	0	0.27174	0.37075	0.21066	0	0	0	0	0	0	0	0	0	0	0	-0.31639	-0.50013	-0.51783	-0.16641	0	0	0	0	0	0	0	0	0	0	0	0
Y	40	F	0	0.32311	0.07515	0.04542	-0.20042	0	0	0	0	0	0	0	0	0	0	-0.04779	0	-0.03095	-0.18288	-0.29156	0	0	0	0	0	0	0	0	0	0	0	-0.23371	-0.17913	-0.02098	0.02722	0	0	0	0	0	0	0	0	0	0	0	0
Y	40	G	0	-0.09529	-0.009	-0.18866	-0.08625	0	0	0	0	0	0	0	0	0	0	-0.20189	0	-0.14187	-0.11695	-0.31696	0	0	0	0	0	0	0	0	0	0	0	-0.28822	-0.50453	-0.0631	-0.00542	0	0	0	0	0	0	0	0	0	0	0	0
Y	40	H	0	0.1718	0.39249	0.00972	0.05852	0	0	0	0	0	0	0	0	0	0	-0.06505	0	-0.14937	-0.09048	-0.50469	0	0	0	0	0	0	0	0	0	0	0	-0.54131	-0.2341	0.0363	-0.02023	0	0	0	0	0	0	0	0	0	0	0	0
Y	40	I	0	-0.09075	-0.07642	-0.642	-0.20717	0	0	0	0	0	0	0	0	0	0	-0.39552	0	-0.13718	-0.30896	-0.8305	0	0	0	0	0	0	0	0	0	0	0	-0.62961	-1.18081	-0.14503	-0.07926	0	0	0	0	0	0	0	0	0	0	0	0
Y	40	K	0	-0.56129	-0.26776	-0.83327	-0.5395	0	0	0	0	0	0	0	0	0	0	-0.62485	0	-0.34116	-0.54614	-0.90335	0	0	0	0	0	0	0	0	0	0	0	-0.97477	-2.09118	-0.45763	-0.2238	0	0	0	0	0	0	0	0	0	0	0	0
Y	40	L	0	0.41623	0.17622	0.13357	-0.16804	0	0	0	0	0	0	0	0	0	0	0.15247	0	0.05692	-0.16268	-0.3371	0	0	0	0	0	0	0	0	0	0	0	-0.37729	-0.0925	-0.1239	-0.04391	0	0	0	0	0	0	0	0	0	0	0	0
Y	40	M	0	-0.14015	-0.20908	-0.74948	-0.32879	0	0	0	0	0	0	0	0	0	0	-0.51288	0	-0.08976	-0.25126	-0.71228	0	0	0	0	0	0	0	0	0	0	0	-0.40768	-1.28171	-0.29169	-0.15208	0	0	0	0	0	0	0	0	0	0	0	0
Y	40	N	0	-0.29455	-0.15728	-0.3999	-0.16725	0	0	0	0	0	0	0	0	0	0	-0.37177	0	-0.25924	-0.34118	-0.67495	0	0	0	0	0	0	0	0	0	0	0	-0.61237	-1.17328	-0.20948	-0.03186	0	0	0	0	0	0	0	0	0	0	0	0
Y	40	P	0	-0.15597	-0.05715	-0.56426	-0.25971	0	0	0	0	0	0	0	0	0	0	-0.49737	0	-0.2527	-0.3257	-0.71105	0	0	0	0	0	0	0	0	0	0	0	-0.66704	-1.18508	-0.10074	0.03648	0	0	0	0	0	0	0	0	0	0	0	0
Y	40	Q	0	0.14819	-0.03236	-0.40176	-0.49006	0	0	0	0	0	0	0	0	0	0	-0.10427	0	-0.06578	-0.20202	-0.3081	0	0	0	0	0	0	0	0	0	0	0	-0.58683	-0.67377	-0.02802	0.0497	0	0	0	0	0	0	0	0	0	0	0	0
Y	40	R	0	-0.512	0.10901	-0.3863	0.07842	0	0	0	0	0	0	0	0	0	0	-1.01108	0	-0.56343	-0.84856	-0.99133	0	0	0	0	0	0	0	0	0	0	0	-0.63477	-1.67153	-0.11983	-0.13467	0	0	0	0	0	0	0	0	0	0	0	0
Y	40	S	0	0.19254	0.13393	-0.03307	-0.1643	0	0	0	0	0	0	0	0	0	0	-0.14918	0	-0.23865	-0.41256	-0.51391	0	0	0	0	0	0	0	0	0	0	0	-0.599	-0.59277	-0.0156	0.02148	0	0	0	0	0	0	0	0	0	0	0	0
Y	40	T	0	0.03152	0.07487	-0.15102	-0.06746	0	0	0	0	0	0	0	0	0	0	-0.0546	0	-0.11178	-0.11821	-0.51031	0	0	0	0	0	0	0	0	0	0	0	-0.50496	-0.49398	-0.0607	-0.00929	0	0	0	0	0	0	0	0	0	0	0	0
Y	40	V	0	-0.03329	-0.06187	-0.35174	-0.37464	0	0	0	0	0	0	0	0	0	0	-0.23979	0	-0.15104	-0.22191	-0.45646	0	0	0	0	0	0	0	0	0	0	0	-0.55987	-0.89833	-0.20758	-0.03679	0	0	0	0	0	0	0	0	0	0	0	0
Y	40	W	0	0.79816	0.23468	0.24203	0.12425	0	0	0	0	0	0	0	0	0	0	0.14505	0	-0.00976	-0.09621	-0.37228	0	0	0	0	0	0	0	0	0	0	0	0.00607	0.53589	0.38557	0.15009	0	0	0	0	0	0	0	0	0	0	0	0
S	41	A	0	0.13679	0.31878	0	0.0187	0	0	0	0	0	0	0	0	0	0	0	0	0	0	0	0	0	0	0	0	0	0	0	0	0	0	-0.05677	-0.00883	0.12833	-0.13367	0.13715	-0.02718	0	0	0	0	0	0	0	0	0	0
S	41	C	0	-0.14157	-0.2681	0	-0.16978	0	0	0	0	0	0	0	0	0	0	0	0	0	0	0	0	0	0	0	0	0	0	0	0	0	0	0.02336	-0.07585	-0.21776	0.02697	-0.1419	0.09359	0	0	0	0	0	0	0	0	0	0
S	41	D	0	0.10494	-0.04389	0	-0.08586	0	0	0	0	0	0	0	0	0	0	0	0	0	0	0	0	0	0	0	0	0	0	0	0	0	0	0.02423	-0.17121	0.12735	0.14702	0.29857	0.10827	0	0	0	0	0	0	0	0	0	0
S	41	E	0	0.00837	-0.00787	0	-0.09346	0	0	0	0	0	0	0	0	0	0	0	0	0	0	0	0	0	0	0	0	0	0	0	0	0	0	-0.03971	-0.31838	-0.00727	0.04031	0.31111	0.07782	0	0	0	0	0	0	0	0	0	0
S	41	F	0	0.18649	0.26175	0	0.28211	0	0	0	0	0	0	0	0	0	0	0	0	0	0	0	0	0	0	0	0	0	0	0	0	0	0	0.13952	0.44046	0.50755	0.10629	0.06709	0.03893	0	0	0	0	0	0	0	0	0	0
S	41	G	0	-0.02422	-0.03941	0	0.07683	0	0	0	0	0	0	0	0	0	0	0	0	0	0	0	0	0	0	0	0	0	0	0	0	0	0	0.06689	-0.02771	0.16254	0.13506	0.19024	0.10993	0	0	0	0	0	0	0	0	0	0
S	41	H	0	0.28351	0.1622	0	0.06417	0	0	0	0	0	0	0	0	0	0	0	0	0	0	0	0	0	0	0	0	0	0	0	0	0	0	0.03731	0.42519	0.29468	0.09517	-0.13052	-0.05302	0	0	0	0	0	0	0	0	0	0
S	41	I	0	0.18875	0.2655	0	0.0345	0	0	0	0	0	0	0	0	0	0	0	0	0	0	0	0	0	0	0	0	0	0	0	0	0	0	-0.02714	0.09535	0.20187	-0.03648	0.10653	-0.02138	0	0	0	0	0	0	0	0	0	0
S	41	K	0	-0.13102	0.24921	0	0.02583	0	0	0	0	0	0	0	0	0	0	0	0	0	0	0	0	0	0	0	0	0	0	0	0	0	0	-0.11496	-0.26195	-0.12233	-0.25658	0.13962	-0.01715	0	0	0	0	0	0	0	0	0	0
S	41	L	0	0.25539	0.23226	0	0.05355	0	0	0	0	0	0	0	0	0	0	0	0	0	0	0	0	0	0	0	0	0	0	0	0	0	0	0.01386	0.1411	0.33138	0.08525	0.19029	0.02244	0	0	0	0	0	0	0	0	0	0
S	41	M	0	0.17445	0.05378	0	0.03283	0	0	0	0	0	0	0	0	0	0	0	0	0	0	0	0	0	0	0	0	0	0	0	0	0	0	-0.01706	0.22868	0.26764	0.23091	0.03896	0.06035	0	0	0	0	0	0	0	0	0	0
S	41	N	0	0.18305	0.10917	0	0.07485	0	0	0	0	0	0	0	0	0	0	0	0	0	0	0	0	0	0	0	0	0	0	0	0	0	0	0.01359	0.13051	0.28536	0.16258	0.15485	0.02746	0	0	0	0	0	0	0	0	0	0
S	41	P	0	0.00566	0.00652	0	0.10737	0	0	0	0	0	0	0	0	0	0	0	0	0	0	0	0	0	0	0	0	0	0	0	0	0	0	0.01825	0.24251	0.04107	0.0163	-0.20143	-0.07196	0	0	0	0	0	0	0	0	0	0
S	41	Q	0	0.31751	0.16377	0	-0.03616	0	0	0	0	0	0	0	0	0	0	0	0	0	0	0	0	0	0	0	0	0	0	0	0	0	0	-0.04588	-0.00322	0.23806	0.12016	0.24129	-0.04328	0	0	0	0	0	0	0	0	0	0
S	41	R	0	-0.11385	0.05296	0	0.1919	0	0	0	0	0	0	0	0	0	0	0	0	0	0	0	0	0	0	0	0	0	0	0	0	0	0	0.08964	0.21883	-0.08865	-0.23125	-0.30749	-0.1667	0	0	0	0	0	0	0	0	0	0
S	41	T	0	0.03415	-0.02491	0	-0.08282	0	0	0	0	0	0	0	0	0	0	0	0	0	0	0	0	0	0	0	0	0	0	0	0	0	0	-0.0353	-0.04651	-0.06077	-5.64E-04	-0.01426	-0.01211	0	0	0	0	0	0	0	0	0	0
S	41	V	0	0.20704	0.22607	0	0.01383	0	0	0	0	0	0	0	0	0	0	0	0	0	0	0	0	0	0	0	0	0	0	0	0	0	0	-0.02952	0.0667	0.25751	0.06097	0.19082	0.03666	0	0	0	0	0	0	0	0	0	0
S	41	W	0	0.64381	0.41111	0	0.17424	0	0	0	0	0	0	0	0	0	0	0	0	0	0	0	0	0	0	0	0	0	0	0	0	0	0	0.11069	0.56106	0.80425	0.28245	0.24318	-0.01379	0	0	0	0	0	0	0	0	0	0
S	41	Y	0	0.41959	0.43533	0	0.31418	0	0	0	0	0	0	0	0	0	0	0	0	0	0	0	0	0	0	0	0	0	0	0	0	0	0	0.14981	0.58392	0.8533	0.26815	0.26938	0.11953	0	0	0	0	0	0	0	0	0	0
P	42	A	0	-0.02389	0	0	0	0	0	0	0	0	0	0	0	0	0	0	0	0	0	0	0	0	0	0	0	0	0	0	0	0	0	0	-0.08088	-0.03764	-0.15	-0.06912	-0.12612	-0.11235	0	0	0	0	0	0	0	0	0
P	42	C	0	0.24725	0	0	0	0	0	0	0	0	0	0	0	0	0	0	0	0	0	0	0	0	0	0	0	0	0	0	0	0	0	0	0.07037	0.28887	0.18664	0.11629	-0.06061	-0.10221	0	0	0	0	0	0	0	0	0
P	42	D	0	0.09109	0	0	0	0	0	0	0	0	0	0	0	0	0	0	0	0	0	0	0	0	0	0	0	0	0	0	0	0	0	0	-0.11907	0.25878	0.41648	0.53556	0.32537	0.1577	0	0	0	0	0	0	0	0	0
P	42	E	0	-0.07748	0	0	0	0	0	0	0	0	0	0	0	0	0	0	0	0	0	0	0	0	0	0	0	0	0	0	0	0	0	0	-0.20389	0.03521	0.19574	0.39964	0.27323	0.16052	0	0	0	0	0	0	0	0	0
P	42	F	0	0.20708	0	0	0	0	0	0	0	0	0	0	0	0	0	0	0	0	0	0	0	0	0	0	0	0	0	0	0	0	0	0	0.04773	0.22908	0.1876	0.13984	-0.01948	-0.04148	0	0	0	0	0	0	0	0	0
P	42	G	0	0.09872	0	0	0	0	0	0	0	0	0	0	0	0	0	0	0	0	0	0	0	0	0	0	0	0	0	0	0	0	0	0	0.0183	0.23335	0.2603	0.242	0.16158	0.02694	0	0	0	0	0	0	0	0	0
P	42	H	0	0.04285	0	0	0	0	0	0	0	0	0	0	0	0	0	0	0	0	0	0	0	0	0	0	0	0	0	0	0	0	0	0	0.01953	0.113	0.05876	0.03923	0.0159	-0.05425	0	0	0	0	0	0	0	0	0
P	42	I	0	0.15567	0	0	0	0	0	0	0	0	0	0	0	0	0	0	0	0	0	0	0	0	0	0	0	0	0	0	0	0	0	0	0.04798	0.24668	0.27451	0.22653	0.11884	0.02783	0	0	0	0	0	0	0	0	0
P	42	K	0	-0.02188	0	0	0	0	0	0	0	0	0	0	0	0	0	0	0	0	0	0	0	0	0	0	0	0	0	0	0	0	0	0	-0.04564	-0.03673	-0.1299	-0.08425	-0.10802	-0.09315	0	0	0	0	0	0	0	0	0
P	42	L	0	0.06406	0	0	0	0	0	0	0	0	0	0	0	0	0	0	0	0	0	0	0	0	0	0	0	0	0	0	0	0	0	0	-0.02906	0.07325	0.03354	0.0626	-0.03052	-0.03972	0	0	0	0	0	0	0	0	0
P	42	M	0	-0.12057	0	0	0	0	0	0	0	0	0	0	0	0	0	0	0	0	0	0	0	0	0	0	0	0	0	0	0	0	0	0	-0.08646	-0.18585	-0.32589	-0.23943	-0.20532	-0.14005	0	0	0	0	0	0	0	0	0
P	42	N	0	0.21496	0	0	0	0	0	0	0	0	0	0	0	0	0	0	0	0	0	0	0	0	0	0	0	0	0	0	0	0	0	0	0.08281	0.29424	0.27421	0.19141	0.05926	-0.02002	0	0	0	0	0	0	0	0	0
P	42	Q	0	0.09905	0	0	0	0	0	0	0	0	0	0	0	0	0	0	0	0	0	0	0	0	0	0	0	0	0	0	0	0	0	0	0.01702	0.15011	0.10434	0.08731	0.00527	-0.04577	0	0	0	0	0	0	0	0	0
P	42	R	0	-0.04578	0	0	0	0	0	0	0	0	0	0	0	0	0	0	0	0	0	0	0	0	0	0	0	0	0	0	0	0	0	0	0.01117	-0.23636	-0.51076	-0.52193	-0.46498	-0.27439	0	0	0	0	0	0	0	0	0
P	42	S	0	0.17787	0	0	0	0	0	0	0	0	0	0	0	0	0	0	0	0	0	0	0	0	0	0	0	0	0	0	0	0	0	0	0.03016	0.28995	0.29223	0.26207	0.11435	0.00228	0	0	0	0	0	0	0	0	0
P	42	T	0	0.06397	0	0	0	0	0	0	0	0	0	0	0	0	0	0	0	0	0	0	0	0	0	0	0	0	0	0	0	0	0	0	-0.04126	0.14907	0.25951	0.30078	0.19554	0.11042	0	0	0	0	0	0	0	0	0
P	42	V	0	0.01032	0	0	0	0	0	0	0	0	0	0	0	0	0	0	0	0	0	0	0	0	0	0	0	0	0	0	0	0	0	0	-0.02552	0.08166	0.09711	0.12265	0.08678	0.01545	0	0	0	0	0	0	0	0	0
P	42	W	0	0.36299	0	0	0	0	0	0	0	0	0	0	0	0	0	0	0	0	0	0	0	0	0	0	0	0	0	0	0	0	0	0	0.21366	0.38516	0.34894	0.13528	-0.01405	-0.03621	0	0	0	0	0	0	0	0	0
P	42	Y	0	0.25831	0	0	0	0	0	0	0	0	0	0	0	0	0	0	0	0	0	0	0	0	0	0	0	0	0	0	0	0	0	0	0.08016	0.26471	0.25137	0.17121	-0.00694	-0.01335	0	0	0	0	0	0	0	0	0
K	43	A	0	0.2022	0.07678	0	-0.02486	0	0	0	0	0	0	0	0	0	0	0	0	0	0	0	0	0	0	0	0	0	0	0	0	0	0	0	0	0.30065	0.21383	0.42643	0.24908	0.12577	0.1358	0	0	0	0	0	0	0	0
K	43	C	0	0.31216	0.08897	0	-0.0279	0	0	0	0	0	0	0	0	0	0	0	0	0	0	0	0	0	0	0	0	0	0	0	0	0	0	0	0	0.46658	0.48834	0.70024	0.41597	0.23365	0.1229	0	0	0	0	0	0	0	0
K	43	D	0	0.15406	-0.12795	0	-0.16732	0	0	0	0	0	0	0	0	0	0	0	0	0	0	0	0	0	0	0	0	0	0	0	0	0	0	0	0	0.10562	0.35899	0.58462	0.59789	0.479	0.35358	0	0	0	0	0	0	0	0
K	43	E	0	0.06737	-0.1502	0	-0.16019	0	0	0	0	0	0	0	0	0	0	0	0	0	0	0	0	0	0	0	0	0	0	0	0	0	0	0	0	-0.07902	0.16615	0.31538	0.4082	0.3944	0.29944	0	0	0	0	0	0	0	0
K	43	F	0	0.40146	0.1054	0	-0.04505	0	0	0	0	0	0	0	0	0	0	0	0	0	0	0	0	0	0	0	0	0	0	0	0	0	0	0	0	0.55753	0.50821	0.84359	0.48717	0.28607	0.22998	0	0	0	0	0	0	0	0
K	43	G	0	0.2788	0.06392	0	0.00349	0	0	0	0	0	0	0	0	0	0	0	0	0	0	0	0	0	0	0	0	0	0	0	0	0	0	0	0	0.4878	0.55096	0.84771	0.56541	0.35991	0.23283	0	0	0	0	0	0	0	0
K	43	H	0	0.30676	0.15229	0	0.0491	0	0	0	0	0	0	0	0	0	0	0	0	0	0	0	0	0	0	0	0	0	0	0	0	0	0	0	0	0.52726	0.33911	0.62513	0.26928	0.09787	0.13374	0	0	0	0	0	0	0	0
K	43	I	0	0.26466	0.06488	0	-0.05523	0	0	0	0	0	0	0	0	0	0	0	0	0	0	0	0	0	0	0	0	0	0	0	0	0	0	0	0	0.34576	0.27664	0.54081	0.3314	0.19507	0.19929	0	0	0	0	0	0	0	0
K	43	L	0	0.30389	0.07959	0	-0.04441	0	0	0	0	0	0	0	0	0	0	0	0	0	0	0	0	0	0	0	0	0	0	0	0	0	0	0	0	0.33923	0.29921	0.60493	0.34543	0.2657	0.2261	0	0	0	0	0	0	0	0
K	43	M	0	0.14092	-0.02529	0	-0.09448	0	0	0	0	0	0	0	0	0	0	0	0	0	0	0	0	0	0	0	0	0	0	0	0	0	0	0	0	0.057	0.15979	0.40637	0.35993	0.34936	0.27187	0	0	0	0	0	0	0	0
K	43	N	0	0.2286	-0.00332	0	-0.04001	0	0	0	0	0	0	0	0	0	0	0	0	0	0	0	0	0	0	0	0	0	0	0	0	0	0	0	0	0.35983	0.40777	0.58381	0.39522	0.22398	0.17937	0	0	0	0	0	0	0	0
K	43	P	0	0.30385	0.01863	0	-0.02493	0	0	0	0	0	0	0	0	0	0	0	0	0	0	0	0	0	0	0	0	0	0	0	0	0	0	0	0	0.51189	0.43845	0.58191	0.30299	0.07003	0.12483	0	0	0	0	0	0	0	0
K	43	Q	0	0.38232	0.07055	0	-0.03826	0	0	0	0	0	0	0	0	0	0	0	0	0	0	0	0	0	0	0	0	0	0	0	0	0	0	0	0	0.50438	0.40768	0.71461	0.37055	0.21023	0.23638	0	0	0	0	0	0	0	0
K	43	R	0	0.15689	0.13289	0	0.06512	0	0	0	0	0	0	0	0	0	0	0	0	0	0	0	0	0	0	0	0	0	0	0	0	0	0	0	0	0.25233	-0.0301	0.18479	-0.03721	-0.06755	0.08201	0	0	0	0	0	0	0	0
K	43	S	0	0.35633	0.11781	0	0.00675	0	0	0	0	0	0	0	0	0	0	0	0	0	0	0	0	0	0	0	0	0	0	0	0	0	0	0	0	0.52898	0.42832	0.64708	0.28399	0.11809	0.10095	0	0	0	0	0	0	0	0
K	43	T	0	0.30409	0.1182	0	0.02861	0	0	0	0	0	0	0	0	0	0	0	0	0	0	0	0	0	0	0	0	0	0	0	0	0	0	0	0	0.49124	0.37808	0.69011	0.35739	0.19887	0.19383	0	0	0	0	0	0	0	0
K	43	V	0	0.25988	0.02177	0	-0.0511	0	0	0	0	0	0	0	0	0	0	0	0	0	0	0	0	0	0	0	0	0	0	0	0	0	0	0	0	0.31073	0.34275	0.52481	0.31603	0.21408	0.16027	0	0	0	0	0	0	0	0
K	43	W	0	0.57606	0.23403	0	0.03183	0	0	0	0	0	0	0	0	0	0	0	0	0	0	0	0	0	0	0	0	0	0	0	0	0	0	0	0	0.81005	0.57938	1.05749	0.44958	0.24744	0.24409	0	0	0	0	0	0	0	0
K	43	Y	0	0.30972	0.07303	0	-0.01289	0	0	0	0	0	0	0	0	0	0	0	0	0	0	0	0	0	0	0	0	0	0	0	0	0	0	0	0	0.49232	0.55596	0.89869	0.60186	0.40637	0.2697	0	0	0	0	0	0	0	0
T	44	A	0	0	0	0	0	0	0	0	0	0	0	0	0	0	0	0	0	0	0	0	0	0	0	0	0	0	0	0	0	0	0	0	0	-0.08206	-0.2161	-0.02836	-0.02836	0.0537	0.18774	0	0	0	0	0	0	0	0
T	44	C	0	0	0	0	0	0	0	0	0	0	0	0	0	0	0	0	0	0	0	0	0	0	0	0	0	0	0	0	0	0	0	0	0	0.01424	-0.09652	0.05156	0.05156	0.03732	0.14808	0	0	0	0	0	0	0	0
T	44	D	0	0	0	0	0	0	0	0	0	0	0	0	0	0	0	0	0	0	0	0	0	0	0	0	0	0	0	0	0	0	0	0	0	0.08279	0.19484	0.52879	0.52879	0.44601	0.33397	0	0	0	0	0	0	0	0
T	44	E	0	0	0	0	0	0	0	0	0	0	0	0	0	0	0	0	0	0	0	0	0	0	0	0	0	0	0	0	0	0	0	0	0	0.01742	0.1347	0.53865	0.53865	0.52121	0.40394	0	0	0	0	0	0	0	0
T	44	F	0	0	0	0	0	0	0	0	0	0	0	0	0	0	0	0	0	0	0	0	0	0	0	0	0	0	0	0	0	0	0	0	0	-0.00404	-0.06657	0.15058	0.15058	0.15462	0.21715	0	0	0	0	0	0	0	0
T	44	G	0	0	0	0	0	0	0	0	0	0	0	0	0	0	0	0	0	0	0	0	0	0	0	0	0	0	0	0	0	0	0	0	0	0.01236	-0.04596	0.1034	0.1034	0.09103	0.14936	0	0	0	0	0	0	0	0
T	44	I	0	0	0	0	0	0	0	0	0	0	0	0	0	0	0	0	0	0	0	0	0	0	0	0	0	0	0	0	0	0	0	0	0	0.03467	-0.06999	0.16617	0.16617	0.1315	0.23616	0	0	0	0	0	0	0	0
T	44	K	0	0	0	0	0	0	0	0	0	0	0	0	0	0	0	0	0	0	0	0	0	0	0	0	0	0	0	0	0	0	0	0	0	-0.17653	-0.31582	-0.10287	-0.10287	0.07365	0.21295	0	0	0	0	0	0	0	0
T	44	L	0	0	0	0	0	0	0	0	0	0	0	0	0	0	0	0	0	0	0	0	0	0	0	0	0	0	0	0	0	0	0	0	0	-0.04058	-0.09644	0.1653	0.1653	0.2059	0.26176	0	0	0	0	0	0	0	0
T	44	M	0	0	0	0	0	0	0	0	0	0	0	0	0	0	0	0	0	0	0	0	0	0	0	0	0	0	0	0	0	0	0	0	0	-0.11933	-0.27209	-0.15023	-0.15023	-0.0309	0.12186	0	0	0	0	0	0	0	0
T	44	N	0	0	0	0	0	0	0	0	0	0	0	0	0	0	0	0	0	0	0	0	0	0	0	0	0	0	0	0	0	0	0	0	0	0.04217	-0.04663	0.05758	0.05758	0.0154	0.10421	0	0	0	0	0	0	0	0
T	44	R	0	0	0	0	0	0	0	0	0	0	0	0	0	0	0	0	0	0	0	0	0	0	0	0	0	0	0	0	0	0	0	0	0	-0.14229	-0.44118	-0.29514	-0.29514	-0.15285	0.14601	0	0	0	0	0	0	0	0
T	44	S	0	0	0	0	0	0	0	0	0	0	0	0	0	0	0	0	0	0	0	0	0	0	0	0	0	0	0	0	0	0	0	0	0	0.06759	-0.09178	-0.02359	-0.02359	-0.09117	0.0682	0	0	0	0	0	0	0	0
T	44	V	0	0	0	0	0	0	0	0	0	0	0	0	0	0	0	0	0	0	0	0	0	0	0	0	0	0	0	0	0	0	0	0	0	-0.06509	-0.1513	-0.0188	-0.0188	0.04629	0.1325	0	0	0	0	0	0	0	0
T	44	W	0	0	0	0	0	0	0	0	0	0	0	0	0	0	0	0	0	0	0	0	0	0	0	0	0	0	0	0	0	0	0	0	0	0.10937	0.04285	0.36985	0.36985	0.26048	0.32701	0	0	0	0	0	0	0	0
T	44	Y	0	0	0	0	0	0	0	0	0	0	0	0	0	0	0	0	0	0	0	0	0	0	0	0	0	0	0	0	0	0	0	0	0	0.10432	0.05205	0.28806	0.28806	0.18374	0.23601	0	0	0	0	0	0	0	0
K	45	A	0	0	0	0	0	0	0	0	0	0	0	0	0	0	0	0	0	0	0	0	0	0	0	0	0	0	0	0	0	0	0	0	0	0	-0.01002	0.12577	0.12577	0.2862	0.29624	0.16044	0.16044	0	0	0	0	0	0
K	45	C	0	0	0	0	0	0	0	0	0	0	0	0	0	0	0	0	0	0	0	0	0	0	0	0	0	0	0	0	0	0	0	0	0	0	0.11074	0.23365	0.23365	0.51876	0.40801	0.28511	0.28511	0	0	0	0	0	0
K	45	D	0	0	0	0	0	0	0	0	0	0	0	0	0	0	0	0	0	0	0	0	0	0	0	0	0	0	0	0	0	0	0	0	0	0	0.12542	0.479	0.479	0.77946	0.65404	0.30046	0.30046	0	0	0	0	0	0
K	45	E	0	0	0	0	0	0	0	0	0	0	0	0	0	0	0	0	0	0	0	0	0	0	0	0	0	0	0	0	0	0	0	0	0	0	0.09496	0.3944	0.3944	0.66133	0.56638	0.26694	0.26694	0	0	0	0	0	0
K	45	F	0	0	0	0	0	0	0	0	0	0	0	0	0	0	0	0	0	0	0	0	0	0	0	0	0	0	0	0	0	0	0	0	0	0	0.05608	0.28607	0.28607	0.53788	0.48179	0.25181	0.25181	0	0	0	0	0	0
K	45	G	0	0	0	0	0	0	0	0	0	0	0	0	0	0	0	0	0	0	0	0	0	0	0	0	0	0	0	0	0	0	0	0	0	0	0.12708	0.35991	0.35991	0.59956	0.47248	0.23966	0.23966	0	0	0	0	0	0
K	45	H	0	0	0	0	0	0	0	0	0	0	0	0	0	0	0	0	0	0	0	0	0	0	0	0	0	0	0	0	0	0	0	0	0	0	-0.03587	0.09787	0.09787	0.33808	0.37394	0.24021	0.24021	0	0	0	0	0	0
K	45	I	0	0	0	0	0	0	0	0	0	0	0	0	0	0	0	0	0	0	0	0	0	0	0	0	0	0	0	0	0	0	0	0	0	0	-0.00422	0.19507	0.19507	0.37013	0.37437	0.17506	0.17506	0	0	0	0	0	0
K	45	L	0	0	0	0	0	0	0	0	0	0	0	0	0	0	0	0	0	0	0	0	0	0	0	0	0	0	0	0	0	0	0	0	0	0	0.03959	0.2657	0.2657	0.44794	0.40835	0.18225	0.18225	0	0	0	0	0	0
K	45	M	0	0	0	0	0	0	0	0	0	0	0	0	0	0	0	0	0	0	0	0	0	0	0	0	0	0	0	0	0	0	0	0	0	0	0.07748	0.34936	0.34936	0.55549	0.47799	0.20613	0.20613	0	0	0	0	0	0
K	45	N	0	0	0	0	0	0	0	0	0	0	0	0	0	0	0	0	0	0	0	0	0	0	0	0	0	0	0	0	0	0	0	0	0	0	0.04461	0.22398	0.22398	0.46321	0.41862	0.23923	0.23923	0	0	0	0	0	0
K	45	P	0	0	0	0	0	0	0	0	0	0	0	0	0	0	0	0	0	0	0	0	0	0	0	0	0	0	0	0	0	0	0	0	0	0	-0.05481	0.07003	0.07003	0.31226	0.36709	0.24225	0.24225	0	0	0	0	0	0
K	45	Q	0	0	0	0	0	0	0	0	0	0	0	0	0	0	0	0	0	0	0	0	0	0	0	0	0	0	0	0	0	0	0	0	0	0	-0.02614	0.21023	0.21023	0.38747	0.41362	0.17724	0.17724	0	0	0	0	0	0
K	45	R	0	0	0	0	0	0	0	0	0	0	0	0	0	0	0	0	0	0	0	0	0	0	0	0	0	0	0	0	0	0	0	0	0	0	-0.14955	-0.06755	-0.06755	0.14937	0.29893	0.21693	0.21693	0	0	0	0	0	0
K	45	S	0	0	0	0	0	0	0	0	0	0	0	0	0	0	0	0	0	0	0	0	0	0	0	0	0	0	0	0	0	0	0	0	0	0	0.01715	0.11809	0.11809	0.29295	0.27581	0.17485	0.17485	0	0	0	0	0	0
K	45	T	0	0	0	0	0	0	0	0	0	0	0	0	0	0	0	0	0	0	0	0	0	0	0	0	0	0	0	0	0	0	0	0	0	0	0.00504	0.19887	0.19887	0.37148	0.36644	0.17262	0.17262	0	0	0	0	0	0
K	45	V	0	0	0	0	0	0	0	0	0	0	0	0	0	0	0	0	0	0	0	0	0	0	0	0	0	0	0	0	0	0	0	0	0	0	0.0538	0.21408	0.21408	0.4175	0.36368	0.20341	0.20341	0	0	0	0	0	0
K	45	W	0	0	0	0	0	0	0	0	0	0	0	0	0	0	0	0	0	0	0	0	0	0	0	0	0	0	0	0	0	0	0	0	0	0	0.00335	0.24744	0.24744	0.57477	0.57142	0.32733	0.32733	0	0	0	0	0	0
K	45	Y	0	0	0	0	0	0	0	0	0	0	0	0	0	0	0	0	0	0	0	0	0	0	0	0	0	0	0	0	0	0	0	0	0	0	0.13667	0.40637	0.40637	0.66036	0.52368	0.25398	0.25398	0	0	0	0	0	0
R	46	A	0	0	0	0	0	0	0	0	0	0	0	0	0	0	0	0	0	0	0	0	0	0	0	0	0	0	0	0	0	0	0	0	0	0	0	0.16202	0.16202	0.22225	0.22369	0.06166	0.09741	0.12525	0	0.27642	0.20474	0	0
R	46	C	0	0	0	0	0	0	0	0	0	0	0	0	0	0	0	0	0	0	0	0	0	0	0	0	0	0	0	0	0	0	0	0	0	0	0	0.17218	0.17218	0.3287	0.30136	0.12918	0.22079	0.04969	0	0.11216	0.02758	0	0
R	46	D	0	0	0	0	0	0	0	0	0	0	0	0	0	0	0	0	0	0	0	0	0	0	0	0	0	0	0	0	0	0	0	0	0	0	0	0.43209	0.43209	0.65717	0.67116	0.23906	0.20274	0.08499	0	0.36238	0.16634	0	0
R	46	E	0	0	0	0	0	0	0	0	0	0	0	0	0	0	0	0	0	0	0	0	0	0	0	0	0	0	0	0	0	0	0	0	0	0	0	0.43491	0.43491	0.59464	0.53576	0.10085	0.122	0.09262	0	0.34053	0.18118	0	0
R	46	F	0	0	0	0	0	0	0	0	0	0	0	0	0	0	0	0	0	0	0	0	0	0	0	0	0	0	0	0	0	0	0	0	0	0	0	0.23291	0.23291	0.37116	0.73805	0.50513	0.33512	0.33831	0	0.37382	0.16335	0	0
R	46	G	0	0	0	0	0	0	0	0	0	0	0	0	0	0	0	0	0	0	0	0	0	0	0	0	0	0	0	0	0	0	0	0	0	0	0	0.30134	0.30134	0.45599	0.54231	0.24097	0.17559	0.05821	0	0.22879	0.11732	0	0
R	46	H	0	0	0	0	0	0	0	0	0	0	0	0	0	0	0	0	0	0	0	0	0	0	0	0	0	0	0	0	0	0	0	0	0	0	0	0.22014	0.22014	0.22416	0.26996	0.04984	0.04661	0.03027	0	0.16348	0.13051	0	0
R	46	I	0	0	0	0	0	0	0	0	0	0	0	0	0	0	0	0	0	0	0	0	0	0	0	0	0	0	0	0	0	0	0	0	0	0	0	0.30223	0.30223	0.47919	0.62881	0.32659	0.28937	0.17577	0	0.25196	0.17368	0	0
R	46	K	0	0	0	0	0	0	0	0	0	0	0	0	0	0	0	0	0	0	0	0	0	0	0	0	0	0	0	0	0	0	0	0	0	0	0	0.18124	0.18124	0.147	-0.28834	-0.46958	-0.11478	-0.21701	0	-0.49255	-0.10977	0	0
R	46	L	0	0	0	0	0	0	0	0	0	0	0	0	0	0	0	0	0	0	0	0	0	0	0	0	0	0	0	0	0	0	0	0	0	0	0	0.23468	0.23468	0.33638	0.57125	0.33658	0.25509	0.32043	0	0.38758	0.19609	0	0
R	46	M	0	0	0	0	0	0	0	0	0	0	0	0	0	0	0	0	0	0	0	0	0	0	0	0	0	0	0	0	0	0	0	0	0	0	0	0.13434	0.13434	0.15731	0.09172	-0.04262	0.02408	0.06459	0	0.2036	0.18445	0	0
R	46	N	0	0	0	0	0	0	0	0	0	0	0	0	0	0	0	0	0	0	0	0	0	0	0	0	0	0	0	0	0	0	0	0	0	0	0	0.25437	0.25437	0.43883	0.36135	0.10697	0.23476	-0.02364	0	0.04622	0.0742	0	0
R	46	P	0	0	0	0	0	0	0	0	0	0	0	0	0	0	0	0	0	0	0	0	0	0	0	0	0	0	0	0	0	0	0	0	0	0	0	0.27439	0.27439	0.37248	0.36665	0.09226	0.19574	0.09048	0	0.05377	0.08632	0	0
R	46	Q	0	0	0	0	0	0	0	0	0	0	0	0	0	0	0	0	0	0	0	0	0	0	0	0	0	0	0	0	0	0	0	0	0	0	0	0.22862	0.22862	0.31673	0.38759	0.15897	0.17386	0.10785	0	0.17436	0.17005	0	0
R	46	S	0	0	0	0	0	0	0	0	0	0	0	0	0	0	0	0	0	0	0	0	0	0	0	0	0	0	0	0	0	0	0	0	0	0	0	0.27666	0.27666	0.48656	0.66006	0.38339	0.29869	0.16839	0	0.21404	0.08528	0	0
R	46	T	0	0	0	0	0	0	0	0	0	0	0	0	0	0	0	0	0	0	0	0	0	0	0	0	0	0	0	0	0	0	0	0	0	0	0	0.38483	0.38483	0.52712	0.64792	0.2631	0.18207	0.07281	0	0.19695	0.10553	0	0
R	46	V	0	0	0	0	0	0	0	0	0	0	0	0	0	0	0	0	0	0	0	0	0	0	0	0	0	0	0	0	0	0	0	0	0	0	0	0.28984	0.28984	0.36704	0.47465	0.18481	0.16069	0.18149	0	0.23613	0.14525	0	0
R	46	W	0	0	0	0	0	0	0	0	0	0	0	0	0	0	0	0	0	0	0	0	0	0	0	0	0	0	0	0	0	0	0	0	0	0	0	0.23817	0.23817	0.48983	0.89499	0.65682	0.42471	0.28588	0	0.42358	0.1693	0	0
R	46	Y	0	0	0	0	0	0	0	0	0	0	0	0	0	0	0	0	0	0	0	0	0	0	0	0	0	0	0	0	0	0	0	0	0	0	0	0.26104	0.26104	0.50766	0.82917	0.56813	0.43567	0.3105	0	0.31506	0.13745	0	0
S	47	A	0	0	0	0	0	0	0	0	0	0	0	0	0	0	0	0	0	0	0	0	0	0	0	0	0	0	0	0	0	0	0	0	0	0	0	0	0	-0.06122	0.23011	1.72012	0.13207	1.03886	0	0.4173	0	0.47578	1.69718
S	47	C	0	0	0	0	0	0	0	0	0	0	0	0	0	0	0	0	0	0	0	0	0	0	0	0	0	0	0	0	0	0	0	0	0	0	0	0	0	-0.12166	0.22061	1.59272	0.08102	1.036	0	0.48458	0	0.55285	1.587
S	47	E	0	0	0	0	0	0	0	0	0	0	0	0	0	0	0	0	0	0	0	0	0	0	0	0	0	0	0	0	0	0	0	0	0	0	0	0	0	0.23001	0.86025	1.0644	0.32821	0.44923	0	0.78183	0	-0.05287	0.08821
S	47	F	0	0	0	0	0	0	0	0	0	0	0	0	0	0	0	0	0	0	0	0	0	0	0	0	0	0	0	0	0	0	0	0	0	0	0	0	0	0.03598	0.38188	2.15573	0.35886	1.24725	0	0.45332	0	0.65975	2.07809
S	47	G	0	0	0	0	0	0	0	0	0	0	0	0	0	0	0	0	0	0	0	0	0	0	0	0	0	0	0	0	0	0	0	0	0	0	0	0	0	0.09347	0.22976	-0.09684	0.10172	-0.05728	0	0.13639	0	-0.12994	-0.48952
S	47	H	0	0	0	0	0	0	0	0	0	0	0	0	0	0	0	0	0	0	0	0	0	0	0	0	0	0	0	0	0	0	0	0	0	0	0	0	0	0.02732	0.39265	1.41988	0.2322	0.53121	0	0.30638	0	0.46183	0.95796
S	47	I	0	0	0	0	0	0	0	0	0	0	0	0	0	0	0	0	0	0	0	0	0	0	0	0	0	0	0	0	0	0	0	0	0	0	0	0	0	-0.00584	0.17325	2.19745	0.16553	1.09758	0	0.3428	0	0.63128	2.49444
S	47	K	0	0	0	0	0	0	0	0	0	0	0	0	0	0	0	0	0	0	0	0	0	0	0	0	0	0	0	0	0	0	0	0	0	0	0	0	0	-0.17374	-0.70267	-0.90027	-0.41914	-0.69268	0	-0.53693	0	-0.43881	-0.0552
S	47	L	0	0	0	0	0	0	0	0	0	0	0	0	0	0	0	0	0	0	0	0	0	0	0	0	0	0	0	0	0	0	0	0	0	0	0	0	0	0.04282	0.70592	3.57376	0.39588	2.01114	0	0.90352	0	0.86051	3.53254
S	47	M	0	0	0	0	0	0	0	0	0	0	0	0	0	0	0	0	0	0	0	0	0	0	0	0	0	0	0	0	0	0	0	0	0	0	0	0	0	0.14806	0.58049	1.95536	0.32152	0.89606	0	0.42785	0	0.45978	1.59348
S	47	N	0	0	0	0	0	0	0	0	0	0	0	0	0	0	0	0	0	0	0	0	0	0	0	0	0	0	0	0	0	0	0	0	0	0	0	0	0	-0.06978	-0.20671	-0.60616	-0.07522	-0.29562	0	-0.28379	0	-0.141	-0.55736
S	47	P	0	0	0	0	0	0	0	0	0	0	0	0	0	0	0	0	0	0	0	0	0	0	0	0	0	0	0	0	0	0	0	0	0	0	0	0	0	-0.01066	0.16758	0.51626	0.29055	0.37945	0	0.13309	0	0.15635	0.20679
S	47	Q	0	0	0	0	0	0	0	0	0	0	0	0	0	0	0	0	0	0	0	0	0	0	0	0	0	0	0	0	0	0	0	0	0	0	0	0	0	0.04393	0.25164	0.99747	0.32131	0.55178	0	0.2242	0	0.40143	0.55008
S	47	R	0	0	0	0	0	0	0	0	0	0	0	0	0	0	0	0	0	0	0	0	0	0	0	0	0	0	0	0	0	0	0	0	0	0	0	0	0	-0.15699	-0.01224	1.13666	-0.00862	0.46246	0	0.08621	0	0.20353	1.24455
S	47	T	0	0	0	0	0	0	0	0	0	0	0	0	0	0	0	0	0	0	0	0	0	0	0	0	0	0	0	0	0	0	0	0	0	0	0	0	0	-0.0244	0.33248	0.85722	0.10744	0.36107	0	0.31438	0	0.18978	0.54838
S	47	V	0	0	0	0	0	0	0	0	0	0	0	0	0	0	0	0	0	0	0	0	0	0	0	0	0	0	0	0	0	0	0	0	0	0	0	0	0	0.04431	0.22399	2.14041	0.27557	1.18864	0	0.35344	0	0.57683	2.34795
S	47	W	0	0	0	0	0	0	0	0	0	0	0	0	0	0	0	0	0	0	0	0	0	0	0	0	0	0	0	0	0	0	0	0	0	0	0	0	0	0.13064	0.55037	2.12066	0.6516	1.36337	0	0.4238	0	0.83627	1.42549
S	47	Y	0	0	0	0	0	0	0	0	0	0	0	0	0	0	0	0	0	0	0	0	0	0	0	0	0	0	0	0	0	0	0	0	0	0	0	0	0	0.19834	0.59996	2.01382	0.50859	1.0154	0	0.48382	0	0.57729	1.39449
P	48	A	0	0	0	0	0	0	0	0	0	0	0	0	0	0	0	0	0	0	0	0	0	0	0	0	0	0	0	0	0	0	0	0	0	0	0	0	0	0.00581	0.10105	0.1813	0.33819	0.25181	0.15689	0	0.08057	0.23715	0
P	48	C	0	0	0	0	0	0	0	0	0	0	0	0	0	0	0	0	0	0	0	0	0	0	0	0	0	0	0	0	0	0	0	0	0	0	0	0	0	-0.05183	-0.05923	0.12562	0.45161	0.33013	0.326	0	0.17332	0.51086	0
P	48	D	0	0	0	0	0	0	0	0	0	0	0	0	0	0	0	0	0	0	0	0	0	0	0	0	0	0	0	0	0	0	0	0	0	0	0	0	0	0.22249	0.33698	0.3104	0.35605	0.06373	0.04563	0	0.06982	0.01907	0
P	48	E	0	0	0	0	0	0	0	0	0	0	0	0	0	0	0	0	0	0	0	0	0	0	0	0	0	0	0	0	0	0	0	0	0	0	0	0	0	0.21284	0.35035	0.28273	0.22923	0.06583	-0.05348	0	-0.04942	-0.1211	0
P	48	F	0	0	0	0	0	0	0	0	0	0	0	0	0	0	0	0	0	0	0	0	0	0	0	0	0	0	0	0	0	0	0	0	0	0	0	0	0	0.13443	0.28304	0.4846	0.84688	0.55379	0.3623	0	0.15867	0.56386	0
P	48	G	0	0	0	0	0	0	0	0	0	0	0	0	0	0	0	0	0	0	0	0	0	0	0	0	0	0	0	0	0	0	0	0	0	0	0	0	0	-0.00224	0.04218	0.08901	0.29725	0.13017	0.20825	0	0.16931	0.25506	0
P	48	H	0	0	0	0	0	0	0	0	0	0	0	0	0	0	0	0	0	0	0	0	0	0	0	0	0	0	0	0	0	0	0	0	0	0	0	0	0	-0.03344	-0.0386	0.12103	0.50608	0.32988	0.38505	0	0.20963	0.54468	0
P	48	I	0	0	0	0	0	0	0	0	0	0	0	0	0	0	0	0	0	0	0	0	0	0	0	0	0	0	0	0	0	0	0	0	0	0	0	0	0	0.02456	0.09509	0.20979	0.49358	0.37205	0.28379	0	0.09696	0.39849	0
P	48	K	0	0	0	0	0	0	0	0	0	0	0	0	0	0	0	0	0	0	0	0	0	0	0	0	0	0	0	0	0	0	0	0	0	0	0	0	0	-0.08105	-0.21034	-0.32811	-0.53396	-0.38293	-0.20585	0	-0.06998	-0.32361	0
P	48	L	0	0	0	0	0	0	0	0	0	0	0	0	0	0	0	0	0	0	0	0	0	0	0	0	0	0	0	0	0	0	0	0	0	0	0	0	0	0.05295	0.22717	0.42722	0.78608	0.57991	0.35885	0	0.15322	0.55891	0
P	48	M	0	0	0	0	0	0	0	0	0	0	0	0	0	0	0	0	0	0	0	0	0	0	0	0	0	0	0	0	0	0	0	0	0	0	0	0	0	0.04814	0.11879	0.18821	0.22114	0.06336	0.03293	0	0.10962	0.10234	0
P	48	N	0	0	0	0	0	0	0	0	0	0	0	0	0	0	0	0	0	0	0	0	0	0	0	0	0	0	0	0	0	0	0	0	0	0	0	0	0	0.04156	-0.02524	-0.04793	-0.08942	-0.13462	-0.04148	0	0.00364	-0.06417	0
P	48	Q	0	0	0	0	0	0	0	0	0	0	0	0	0	0	0	0	0	0	0	0	0	0	0	0	0	0	0	0	0	0	0	0	0	0	0	0	0	0.03116	0.06041	0.08385	0.19523	0.08937	0.11137	0	0.0747	0.13481	0
P	48	R	0	0	0	0	0	0	0	0	0	0	0	0	0	0	0	0	0	0	0	0	0	0	0	0	0	0	0	0	0	0	0	0	0	0	0	0	0	0.0382	0.04536	-0.00237	0.09099	-6.29E-04	0.09337	0	0.05342	0.04563	0
P	48	S	0	0	0	0	0	0	0	0	0	0	0	0	0	0	0	0	0	0	0	0	0	0	0	0	0	0	0	0	0	0	0	0	0	0	0	0	0	-0.04615	0.04058	0.16812	0.33786	0.26925	0.16974	0	0.11474	0.29728	0
P	48	T	0	0	0	0	0	0	0	0	0	0	0	0	0	0	0	0	0	0	0	0	0	0	0	0	0	0	0	0	0	0	0	0	0	0	0	0	0	-0.04829	-0.00811	0.07236	0.34475	0.23162	0.27238	0	0.16143	0.35286	0
P	48	V	0	0	0	0	0	0	0	0	0	0	0	0	0	0	0	0	0	0	0	0	0	0	0	0	0	0	0	0	0	0	0	0	0	0	0	0	0	0.00586	0.11102	0.20185	0.45481	0.35159	0.25294	0	0.09734	0.34378	0
P	48	W	0	0	0	0	0	0	0	0	0	0	0	0	0	0	0	0	0	0	0	0	0	0	0	0	0	0	0	0	0	0	0	0	0	0	0	0	0	0.08745	0.20743	0.50089	0.98606	0.62587	0.48516	0	0.27275	0.77861	0
P	48	Y	0	0	0	0	0	0	0	0	0	0	0	0	0	0	0	0	0	0	0	0	0	0	0	0	0	0	0	0	0	0	0	0	0	0	0	0	0	0.19118	0.31977	0.461	0.66195	0.41106	0.20095	0	0.05971	0.34219	0
L	49	A	0	0	0	0	0	0	0	0	0	0	0	0	0	0	0	0	0	0	0	0	0	0	0	0	0	0	0	0	0	0	0	0	0	0	0	0	0	0	-0.11427	-0.57596	-0.13163	-2.12592	-0.67916	-0.2907	0	-0.35894	-1.77815
L	49	C	0	0	0	0	0	0	0	0	0	0	0	0	0	0	0	0	0	0	0	0	0	0	0	0	0	0	0	0	0	0	0	0	0	0	0	0	0	0	-0.11073	-0.21253	0.58454	1.14122	1.20775	-0.51673	0	0.41351	-0.57908
L	49	D	0	0	0	0	0	0	0	0	0	0	0	0	0	0	0	0	0	0	0	0	0	0	0	0	0	0	0	0	0	0	0	0	0	0	0	0	0	0	0.26707	-0.37563	0.21066	-3.56488	-1.26453	-0.05006	0	-0.364	-3.431
L	49	E	0	0	0	0	0	0	0	0	0	0	0	0	0	0	0	0	0	0	0	0	0	0	0	0	0	0	0	0	0	0	0	0	0	0	0	0	0	0	0.23765	-0.40829	0.13205	-3.28754	-1.16591	0.04597	0	-0.43001	-3.00274
L	49	F	0	0	0	0	0	0	0	0	0	0	0	0	0	0	0	0	0	0	0	0	0	0	0	0	0	0	0	0	0	0	0	0	0	0	0	0	0	0	0.2083	0.22101	0.36339	-0.35239	-0.02523	0.02239	0	0.29332	-0.85832
L	49	G	0	0	0	0	0	0	0	0	0	0	0	0	0	0	0	0	0	0	0	0	0	0	0	0	0	0	0	0	0	0	0	0	0	0	0	0	0	0	0.12664	-0.39403	0.24695	-2.70355	-0.70777	-0.23834	0	-0.13042	-2.93395
L	49	H	0	0	0	0	0	0	0	0	0	0	0	0	0	0	0	0	0	0	0	0	0	0	0	0	0	0	0	0	0	0	0	0	0	0	0	0	0	0	0.179	-0.05858	0.29767	-1.67306	-0.44298	-0.17977	0	0.16906	-2.00113
L	49	I	0	0	0	0	0	0	0	0	0	0	0	0	0	0	0	0	0	0	0	0	0	0	0	0	0	0	0	0	0	0	0	0	0	0	0	0	0	0	-0.06908	-0.42628	0.10634	-0.46748	0.16759	-0.24053	0	0.00935	-0.74104
L	49	K	0	0	0	0	0	0	0	0	0	0	0	0	0	0	0	0	0	0	0	0	0	0	0	0	0	0	0	0	0	0	0	0	0	0	0	0	0	0	-0.33346	-1.56763	-0.56412	-4.97946	-1.6754	-0.78956	0	-1.0412	-3.81816
L	49	M	0	0	0	0	0	0	0	0	0	0	0	0	0	0	0	0	0	0	0	0	0	0	0	0	0	0	0	0	0	0	0	0	0	0	0	0	0	0	-0.05527	-0.3826	0.15894	-1.4479	-0.43081	-0.32413	0	-0.2779	-1.61377
L	49	N	0	0	0	0	0	0	0	0	0	0	0	0	0	0	0	0	0	0	0	0	0	0	0	0	0	0	0	0	0	0	0	0	0	0	0	0	0	0	0.04265	-0.79441	0.09462	-3.11798	-0.85869	-0.44932	0	-0.43588	-3.13064
L	49	P	0	0	0	0	0	0	0	0	0	0	0	0	0	0	0	0	0	0	0	0	0	0	0	0	0	0	0	0	0	0	0	0	0	0	0	0	0	0	0.08752	-0.43451	0.3306	-2.43063	-0.68873	-0.26979	0	-0.13508	-2.64709
L	49	Q	0	0	0	0	0	0	0	0	0	0	0	0	0	0	0	0	0	0	0	0	0	0	0	0	0	0	0	0	0	0	0	0	0	0	0	0	0	0	-0.05077	-0.59363	0.07314	-2.48041	-0.69385	-0.30166	0	-0.26743	-2.37065
L	49	R	0	0	0	0	0	0	0	0	0	0	0	0	0	0	0	0	0	0	0	0	0	0	0	0	0	0	0	0	0	0	0	0	0	0	0	0	0	0	-0.00575	-0.70275	0.0944	-2.9711	-0.89172	-0.37749	0	-0.35375	-2.72221
L	49	S	0	0	0	0	0	0	0	0	0	0	0	0	0	0	0	0	0	0	0	0	0	0	0	0	0	0	0	0	0	0	0	0	0	0	0	0	0	0	0.03264	-0.26861	0.18103	-2.44099	-0.73803	-0.23673	0	-0.03475	-2.46684
L	49	T	0	0	0	0	0	0	0	0	0	0	0	0	0	0	0	0	0	0	0	0	0	0	0	0	0	0	0	0	0	0	0	0	0	0	0	0	0	0	-0.00103	-0.42096	0.11324	-2.05884	-0.3307	-0.22677	0	-0.09137	-2.26719
L	49	V	0	0	0	0	0	0	0	0	0	0	0	0	0	0	0	0	0	0	0	0	0	0	0	0	0	0	0	0	0	0	0	0	0	0	0	0	0	0	0.0196	-0.20359	0.18514	-0.52643	0.05404	-0.15669	0	0.00472	-0.9186
L	49	W	0	0	0	0	0	0	0	0	0	0	0	0	0	0	0	0	0	0	0	0	0	0	0	0	0	0	0	0	0	0	0	0	0	0	0	0	0	0	0.28003	0.2994	0.43982	-0.80167	-0.24009	0.01076	0	0.39492	-1.30525
L	49	Y	0	0	0	0	0	0	0	0	0	0	0	0	0	0	0	0	0	0	0	0	0	0	0	0	0	0	0	0	0	0	0	0	0	0	0	0	0	0	0.09593	-0.11187	0.18577	-1.40909	-0.39609	-0.11821	0	-0.00919	-1.52372
T	50	A	0	0	0	0	0	0	0	0	0	0	0	0	0	0	0	0	0	0	0	0	0	0	0	0	0	0	0	0	0	0	0	0	0	0	0	0	0	0	0	0	0.07436	1.02082	0.8595	0.18014	0.00238	0.18039	0.46021
T	50	C	0	0	0	0	0	0	0	0	0	0	0	0	0	0	0	0	0	0	0	0	0	0	0	0	0	0	0	0	0	0	0	0	0	0	0	0	0	0	0	0	0.16558	1.59678	1.69042	0.37766	0.21796	0.50026	0.657
T	50	D	0	0	0	0	0	0	0	0	0	0	0	0	0	0	0	0	0	0	0	0	0	0	0	0	0	0	0	0	0	0	0	0	0	0	0	0	0	0	0	0	0.14562	-1.07598	-0.52839	0.17273	0.22289	0.12972	-0.45983
T	50	E	0	0	0	0	0	0	0	0	0	0	0	0	0	0	0	0	0	0	0	0	0	0	0	0	0	0	0	0	0	0	0	0	0	0	0	0	0	0	0	0	0.01215	-0.5002	-0.18065	0.21574	0.0893	0.02841	-0.07148
T	50	F	0	0	0	0	0	0	0	0	0	0	0	0	0	0	0	0	0	0	0	0	0	0	0	0	0	0	0	0	0	0	0	0	0	0	0	0	0	0	0	0	0.21653	1.52437	1.61216	0.41432	0.25766	0.64482	0.70181
T	50	G	0	0	0	0	0	0	0	0	0	0	0	0	0	0	0	0	0	0	0	0	0	0	0	0	0	0	0	0	0	0	0	0	0	0	0	0	0	0	0	0	0.0255	-0.61773	-0.49177	-0.10185	0.04245	-0.14391	-0.35805
T	50	H	0	0	0	0	0	0	0	0	0	0	0	0	0	0	0	0	0	0	0	0	0	0	0	0	0	0	0	0	0	0	0	0	0	0	0	0	0	0	0	0	0.33493	0.11651	0.52713	0.09503	0.36712	0.457	0.04293
T	50	I	0	0	0	0	0	0	0	0	0	0	0	0	0	0	0	0	0	0	0	0	0	0	0	0	0	0	0	0	0	0	0	0	0	0	0	0	0	0	0	0	0.07115	1.925	1.56138	0.20439	0.01673	0.243	0.74438
T	50	K	0	0	0	0	0	0	0	0	0	0	0	0	0	0	0	0	0	0	0	0	0	0	0	0	0	0	0	0	0	0	0	0	0	0	0	0	0	0	0	0	-0.30646	-1.01486	-1.47948	-0.58947	-0.38968	-1.03895	-0.81763
T	50	L	0	0	0	0	0	0	0	0	0	0	0	0	0	0	0	0	0	0	0	0	0	0	0	0	0	0	0	0	0	0	0	0	0	0	0	0	0	0	0	0	0.2541	2.84669	2.61732	0.56078	0.24021	0.74688	1.33012
T	50	M	0	0	0	0	0	0	0	0	0	0	0	0	0	0	0	0	0	0	0	0	0	0	0	0	0	0	0	0	0	0	0	0	0	0	0	0	0	0	0	0	0.08907	1.0924	1.0486	0.20053	0.11408	0.25809	0.4676
T	50	N	0	0	0	0	0	0	0	0	0	0	0	0	0	0	0	0	0	0	0	0	0	0	0	0	0	0	0	0	0	0	0	0	0	0	0	0	0	0	0	0	-0.01514	-0.79467	-0.9023	-0.48203	-0.11835	-0.47053	-0.6576
T	50	P	0	0	0	0	0	0	0	0	0	0	0	0	0	0	0	0	0	0	0	0	0	0	0	0	0	0	0	0	0	0	0	0	0	0	0	0	0	0	0	0	0.13885	0.03372	0.0695	-0.0019	-0.03116	0.054	-0.09803
T	50	Q	0	0	0	0	0	0	0	0	0	0	0	0	0	0	0	0	0	0	0	0	0	0	0	0	0	0	0	0	0	0	0	0	0	0	0	0	0	0	0	0	0.25525	0.14078	0.50128	0.1817	0.20095	0.49139	0.07564
T	50	R	0	0	0	0	0	0	0	0	0	0	0	0	0	0	0	0	0	0	0	0	0	0	0	0	0	0	0	0	0	0	0	0	0	0	0	0	0	0	0	0	0.10377	0.16682	0.28567	0.15338	0.09347	0.16271	0.05118
T	50	S	0	0	0	0	0	0	0	0	0	0	0	0	0	0	0	0	0	0	0	0	0	0	0	0	0	0	0	0	0	0	0	0	0	0	0	0	0	0	0	0	-0.00699	-0.31971	-0.2978	-0.14243	0.04448	-0.12524	-0.29011
T	50	V	0	0	0	0	0	0	0	0	0	0	0	0	0	0	0	0	0	0	0	0	0	0	0	0	0	0	0	0	0	0	0	0	0	0	0	0	0	0	0	0	0.1805	1.77034	1.57879	0.26602	0.16574	0.39435	0.67412
T	50	W	0	0	0	0	0	0	0	0	0	0	0	0	0	0	0	0	0	0	0	0	0	0	0	0	0	0	0	0	0	0	0	0	0	0	0	0	0	0	0	0	0.54963	1.19312	1.4904	0.30256	0.34446	0.91906	0.57838
T	50	Y	0	0	0	0	0	0	0	0	0	0	0	0	0	0	0	0	0	0	0	0	0	0	0	0	0	0	0	0	0	0	0	0	0	0	0	0	0	0	0	0	0.28901	0.97664	1.15588	0.32884	0.21156	0.51552	0.52356
R	51	A	0	0	0	0	0	0	0	0	0	0	0	0	0	0	0	0	0	0	0	0	0	0	0	0	0	0	0	0	0	0	0	0	0	0	0	0	0	0	0.07169	0.1716	0	0.25118	0.15909	0.84734	0.54381	0.18758	0.54378
R	51	C	0	0	0	0	0	0	0	0	0	0	0	0	0	0	0	0	0	0	0	0	0	0	0	0	0	0	0	0	0	0	0	0	0	0	0	0	0	0	0.08458	0.32357	0	0.22833	0.35489	0.78293	0.22436	0.26849	0.55085
R	51	D	0	0	0	0	0	0	0	0	0	0	0	0	0	0	0	0	0	0	0	0	0	0	0	0	0	0	0	0	0	0	0	0	0	0	0	0	0	0	0.19604	0.03876	0	-0.19798	-0.22511	-0.20021	0.00253	-0.146	-0.57901
R	51	E	0	0	0	0	0	0	0	0	0	0	0	0	0	0	0	0	0	0	0	0	0	0	0	0	0	0	0	0	0	0	0	0	0	0	0	0	0	0	0.15935	-0.00104	0	-0.03341	-0.25563	-0.12612	0.0277	-0.15053	-0.3638
R	51	F	0	0	0	0	0	0	0	0	0	0	0	0	0	0	0	0	0	0	0	0	0	0	0	0	0	0	0	0	0	0	0	0	0	0	0	0	0	0	0.21046	0.55341	0	0.52506	0.45166	1.46898	0.56916	0.40759	0.98992
R	51	G	0	0	0	0	0	0	0	0	0	0	0	0	0	0	0	0	0	0	0	0	0	0	0	0	0	0	0	0	0	0	0	0	0	0	0	0	0	0	0.11147	0.0489	0	-0.10362	0.02879	0.10664	0.14483	0.04298	-0.23805
R	51	H	0	0	0	0	0	0	0	0	0	0	0	0	0	0	0	0	0	0	0	0	0	0	0	0	0	0	0	0	0	0	0	0	0	0	0	0	0	0	0.03297	0.18427	0	0.10037	0.33593	0.84112	0.47714	0.44789	0.52143
R	51	I	0	0	0	0	0	0	0	0	0	0	0	0	0	0	0	0	0	0	0	0	0	0	0	0	0	0	0	0	0	0	0	0	0	0	0	0	0	0	0.07829	0.36085	0	0.51027	0.46452	1.31282	0.531	0.31474	1.01731
R	51	K	0	0	0	0	0	0	0	0	0	0	0	0	0	0	0	0	0	0	0	0	0	0	0	0	0	0	0	0	0	0	0	0	0	0	0	0	0	0	-0.38277	-0.54823	0	-0.38587	-0.45413	-1.40222	-0.52326	-0.48541	-0.78626
R	51	L	0	0	0	0	0	0	0	0	0	0	0	0	0	0	0	0	0	0	0	0	0	0	0	0	0	0	0	0	0	0	0	0	0	0	0	0	0	0	0.19148	0.66536	0	0.79747	0.59837	1.88537	0.72144	0.47616	1.39799
R	51	M	0	0	0	0	0	0	0	0	0	0	0	0	0	0	0	0	0	0	0	0	0	0	0	0	0	0	0	0	0	0	0	0	0	0	0	0	0	0	0.01916	0.19871	0	0.36376	0.10297	0.75156	0.50608	0.04092	0.49173
R	51	N	0	0	0	0	0	0	0	0	0	0	0	0	0	0	0	0	0	0	0	0	0	0	0	0	0	0	0	0	0	0	0	0	0	0	0	0	0	0	-0.02797	-0.09	0	-0.25791	-0.23772	-0.41348	-0.13553	-0.22958	-0.40991
R	51	P	0	0	0	0	0	0	0	0	0	0	0	0	0	0	0	0	0	0	0	0	0	0	0	0	0	0	0	0	0	0	0	0	0	0	0	0	0	0	-0.03256	-0.05378	0	-0.04735	-0.11274	-0.09207	0.02104	-0.09962	-0.09242
R	51	Q	0	0	0	0	0	0	0	0	0	0	0	0	0	0	0	0	0	0	0	0	0	0	0	0	0	0	0	0	0	0	0	0	0	0	0	0	0	0	0.00431	0.02652	0	0.0072	-0.0063	0.22737	0.22843	0.03929	0.03173
R	51	S	0	0	0	0	0	0	0	0	0	0	0	0	0	0	0	0	0	0	0	0	0	0	0	0	0	0	0	0	0	0	0	0	0	0	0	0	0	0	0.12875	0.21109	0	0.09791	0.06345	0.30394	0.09074	0.05808	0.02856
R	51	T	0	0	0	0	0	0	0	0	0	0	0	0	0	0	0	0	0	0	0	0	0	0	0	0	0	0	0	0	0	0	0	0	0	0	0	0	0	0	0.09142	0.19532	0	0.07805	0.1817	0.49762	0.2286	0.18229	0.19265
R	51	V	0	0	0	0	0	0	0	0	0	0	0	0	0	0	0	0	0	0	0	0	0	0	0	0	0	0	0	0	0	0	0	0	0	0	0	0	0	0	0.09089	0.39795	0	0.54214	0.41983	1.33344	0.55958	0.31234	1.05337
R	51	W	0	0	0	0	0	0	0	0	0	0	0	0	0	0	0	0	0	0	0	0	0	0	0	0	0	0	0	0	0	0	0	0	0	0	0	0	0	0	0.25429	0.41613	0	0.33704	0.52861	1.3005	0.57508	0.48821	0.65758
R	51	Y	0	0	0	0	0	0	0	0	0	0	0	0	0	0	0	0	0	0	0	0	0	0	0	0	0	0	0	0	0	0	0	0	0	0	0	0	0	0	0.17759	0.36221	0	0.37415	0.24125	0.86842	0.27122	0.1716	0.54706
A	52	C	0	0	0	0	0	0	0	0	0	0	0	0	0	0	0	0	0	0	0	0	0	0	0	0	0	0	0	0	0	0	0	0	0	0	0	0	0	0	0	0	0.28665	0	0.50435	0.4805	0.90603	0.73223	0.16313
A	52	D	0	0	0	0	0	0	0	0	0	0	0	0	0	0	0	0	0	0	0	0	0	0	0	0	0	0	0	0	0	0	0	0	0	0	0	0	0	0	0	0	0.10024	0	0.2411	0.38358	0.46185	0.19698	-0.14259
A	52	E	0	0	0	0	0	0	0	0	0	0	0	0	0	0	0	0	0	0	0	0	0	0	0	0	0	0	0	0	0	0	0	0	0	0	0	0	0	0	0	0	0.1133	0	0.16463	0.40563	0.34874	0.01518	-0.01064
A	52	F	0	0	0	0	0	0	0	0	0	0	0	0	0	0	0	0	0	0	0	0	0	0	0	0	0	0	0	0	0	0	0	0	0	0	0	0	0	0	0	0	0.23725	0	0.29761	0.27285	0.76594	0.64079	0.2432
A	52	G	0	0	0	0	0	0	0	0	0	0	0	0	0	0	0	0	0	0	0	0	0	0	0	0	0	0	0	0	0	0	0	0	0	0	0	0	0	0	0	0	0.15172	0	0.24274	0.12471	0.36223	0.26154	-0.1629
A	52	H	0	0	0	0	0	0	0	0	0	0	0	0	0	0	0	0	0	0	0	0	0	0	0	0	0	0	0	0	0	0	0	0	0	0	0	0	0	0	0	0	0.10528	0	0.18109	0.2037	0.63974	0.4931	0.07821
A	52	I	0	0	0	0	0	0	0	0	0	0	0	0	0	0	0	0	0	0	0	0	0	0	0	0	0	0	0	0	0	0	0	0	0	0	0	0	0	0	0	0	0.23383	0	0.30413	0.18214	0.65206	0.53601	0.15064
A	52	K	0	0	0	0	0	0	0	0	0	0	0	0	0	0	0	0	0	0	0	0	0	0	0	0	0	0	0	0	0	0	0	0	0	0	0	0	0	0	0	0	-0.08415	0	-0.3265	-0.89545	-1.06731	-0.68817	-0.70171
A	52	L	0	0	0	0	0	0	0	0	0	0	0	0	0	0	0	0	0	0	0	0	0	0	0	0	0	0	0	0	0	0	0	0	0	0	0	0	0	0	0	0	0.07689	0	0.14032	0.43179	0.76027	0.49561	0.3523
A	52	M	0	0	0	0	0	0	0	0	0	0	0	0	0	0	0	0	0	0	0	0	0	0	0	0	0	0	0	0	0	0	0	0	0	0	0	0	0	0	0	0	0.14443	0	0.21989	0.25964	0.42738	0.27181	-0.14655
A	52	N	0	0	0	0	0	0	0	0	0	0	0	0	0	0	0	0	0	0	0	0	0	0	0	0	0	0	0	0	0	0	0	0	0	0	0	0	0	0	0	0	0.1092	0	0.15463	-0.32706	-0.28088	-0.11978	-0.40754
A	52	P	0	0	0	0	0	0	0	0	0	0	0	0	0	0	0	0	0	0	0	0	0	0	0	0	0	0	0	0	0	0	0	0	0	0	0	0	0	0	0	0	0.1769	0	0.24473	0.15722	0.42053	0.33626	-0.07501
A	52	Q	0	0	0	0	0	0	0	0	0	0	0	0	0	0	0	0	0	0	0	0	0	0	0	0	0	0	0	0	0	0	0	0	0	0	0	0	0	0	0	0	0.08821	0	0.12042	0.18065	0.3369	0.2485	0.02871
A	52	R	0	0	0	0	0	0	0	0	0	0	0	0	0	0	0	0	0	0	0	0	0	0	0	0	0	0	0	0	0	0	0	0	0	0	0	0	0	0	0	0	0.12124	0	0.1395	-0.10367	0.13538	0.24419	-0.10022
A	52	S	0	0	0	0	0	0	0	0	0	0	0	0	0	0	0	0	0	0	0	0	0	0	0	0	0	0	0	0	0	0	0	0	0	0	0	0	0	0	0	0	0.14028	0	0.15672	-0.09814	0.09409	0.0624	-0.23759
A	52	T	0	0	0	0	0	0	0	0	0	0	0	0	0	0	0	0	0	0	0	0	0	0	0	0	0	0	0	0	0	0	0	0	0	0	0	0	0	0	0	0	0.11091	0	0.11809	0.21261	0.41346	0.17494	0.01949
A	52	V	0	0	0	0	0	0	0	0	0	0	0	0	0	0	0	0	0	0	0	0	0	0	0	0	0	0	0	0	0	0	0	0	0	0	0	0	0	0	0	0	0.17214	0	0.21731	0.05279	0.38088	0.34184	0.08106
A	52	W	0	0	0	0	0	0	0	0	0	0	0	0	0	0	0	0	0	0	0	0	0	0	0	0	0	0	0	0	0	0	0	0	0	0	0	0	0	0	0	0	0.18131	0	0.08952	0.06617	0.67184	0.59087	0.2624
A	52	Y	0	0	0	0	0	0	0	0	0	0	0	0	0	0	0	0	0	0	0	0	0	0	0	0	0	0	0	0	0	0	0	0	0	0	0	0	0	0	0	0	0.11581	0	0.19302	0.30435	0.54161	0.38279	0.15572
H	53	A	0	0	0	0	0	0	0	0	0	0	0	0	0	0	0	0	0	0	0	0	0	0	0	0	0	0	0	0	0	0	0	0	0	0	0	0	0	0	0	0.05906	0.12295	0.08148	0.25606	0.27225	0.59276	0.78001	0.52243
H	53	C	0	0	0	0	0	0	0	0	0	0	0	0	0	0	0	0	0	0	0	0	0	0	0	0	0	0	0	0	0	0	0	0	0	0	0	0	0	0	0	0.01433	0.06857	0.19077	0.0219	-0.04915	-0.03874	-0.05612	0.06428
H	53	D	0	0	0	0	0	0	0	0	0	0	0	0	0	0	0	0	0	0	0	0	0	0	0	0	0	0	0	0	0	0	0	0	0	0	0	0	0	0	0	-0.46379	-0.07715	-0.51861	-0.21579	0.03634	-0.15852	-1.3159	-1.05507
H	53	E	0	0	0	0	0	0	0	0	0	0	0	0	0	0	0	0	0	0	0	0	0	0	0	0	0	0	0	0	0	0	0	0	0	0	0	0	0	0	0	-0.49754	-0.26471	-0.48046	-0.23562	0.23911	0.05495	-0.86508	-0.51689
H	53	F	0	0	0	0	0	0	0	0	0	0	0	0	0	0	0	0	0	0	0	0	0	0	0	0	0	0	0	0	0	0	0	0	0	0	0	0	0	0	0	0.48895	0.4089	0.58285	0.45664	0.18975	0.46897	1.29372	0.74128
H	53	G	0	0	0	0	0	0	0	0	0	0	0	0	0	0	0	0	0	0	0	0	0	0	0	0	0	0	0	0	0	0	0	0	0	0	0	0	0	0	0	-0.27171	0.0808	-0.28807	-0.09741	-0.08507	0.04239	-0.74816	-0.75675
H	53	I	0	0	0	0	0	0	0	0	0	0	0	0	0	0	0	0	0	0	0	0	0	0	0	0	0	0	0	0	0	0	0	0	0	0	0	0	0	0	0	0.45952	0.23559	0.49403	0.48529	0.17207	0.437	1.36613	0.92797
H	53	K	0	0	0	0	0	0	0	0	0	0	0	0	0	0	0	0	0	0	0	0	0	0	0	0	0	0	0	0	0	0	0	0	0	0	0	0	0	0	0	-0.3354	-0.26704	-0.57081	-0.79676	-0.56701	-0.42546	-1.16001	-0.84505
H	53	L	0	0	0	0	0	0	0	0	0	0	0	0	0	0	0	0	0	0	0	0	0	0	0	0	0	0	0	0	0	0	0	0	0	0	0	0	0	0	0	0.57172	0.36619	0.77054	0.73105	0.42758	0.72163	2.03187	1.47146
H	53	M	0	0	0	0	0	0	0	0	0	0	0	0	0	0	0	0	0	0	0	0	0	0	0	0	0	0	0	0	0	0	0	0	0	0	0	0	0	0	0	0.14929	0.16641	0.22552	0.36101	0.16709	0.56579	0.9192	0.52521
H	53	N	0	0	0	0	0	0	0	0	0	0	0	0	0	0	0	0	0	0	0	0	0	0	0	0	0	0	0	0	0	0	0	0	0	0	0	0	0	0	0	-0.2651	0.07479	-0.30296	-0.20888	-0.24264	-0.2104	-0.98472	-0.94822
H	53	P	0	0	0	0	0	0	0	0	0	0	0	0	0	0	0	0	0	0	0	0	0	0	0	0	0	0	0	0	0	0	0	0	0	0	0	0	0	0	0	-0.11042	0.21048	-0.03086	0.04597	-0.08596	-0.04692	-0.40536	-0.53411
H	53	Q	0	0	0	0	0	0	0	0	0	0	0	0	0	0	0	0	0	0	0	0	0	0	0	0	0	0	0	0	0	0	0	0	0	0	0	0	0	0	0	-0.06842	0.13128	-0.01255	0.06956	0.11267	0.10969	-0.06921	-0.23744
H	53	R	0	0	0	0	0	0	0	0	0	0	0	0	0	0	0	0	0	0	0	0	0	0	0	0	0	0	0	0	0	0	0	0	0	0	0	0	0	0	0	-0.01172	0.00495	-0.11696	-0.1758	-0.07152	0.10559	0.23874	0.08322
H	53	S	0	0	0	0	0	0	0	0	0	0	0	0	0	0	0	0	0	0	0	0	0	0	0	0	0	0	0	0	0	0	0	0	0	0	0	0	0	0	0	-0.06129	0.11012	-0.07641	-0.10634	-0.15894	-0.07516	-0.57495	-0.60643
H	53	T	0	0	0	0	0	0	0	0	0	0	0	0	0	0	0	0	0	0	0	0	0	0	0	0	0	0	0	0	0	0	0	0	0	0	0	0	0	0	0	0.00364	0.20359	-0.00864	0.15996	-0.03582	0.11322	-0.02826	-0.25647
H	53	V	0	0	0	0	0	0	0	0	0	0	0	0	0	0	0	0	0	0	0	0	0	0	0	0	0	0	0	0	0	0	0	0	0	0	0	0	0	0	0	0.44335	0.25371	0.47842	0.47891	0.17421	0.53795	1.45319	0.98686
H	53	W	0	0	0	0	0	0	0	0	0	0	0	0	0	0	0	0	0	0	0	0	0	0	0	0	0	0	0	0	0	0	0	0	0	0	0	0	0	0	0	0.26284	0.4692	0.35239	0.52156	0.23793	0.58673	0.94895	0.35062
H	53	Y	0	0	0	0	0	0	0	0	0	0	0	0	0	0	0	0	0	0	0	0	0	0	0	0	0	0	0	0	0	0	0	0	0	0	0	0	0	0	0	0.26953	0.34181	0.38948	0.31636	0.09931	0.11039	0.52157	0.28374
L	54	A	0	0	0	0	0	0	0	0	0	0	0	0	0	0	0	0	0	0	0	0	0	0	0	0	0	0	0	0	0	0	0	0	0	0	0	0	0	0	0	-0.69281	0	-1.76848	-0.54935	-0.39554	-0.16568	-0.72316	-2.98418
L	54	C	0	0	0	0	0	0	0	0	0	0	0	0	0	0	0	0	0	0	0	0	0	0	0	0	0	0	0	0	0	0	0	0	0	0	0	0	0	0	0	0.70808	0	-0.63379	-0.23085	-0.24938	-0.1551	0.05854	1.2139
L	54	D	0	0	0	0	0	0	0	0	0	0	0	0	0	0	0	0	0	0	0	0	0	0	0	0	0	0	0	0	0	0	0	0	0	0	0	0	0	0	0	-1.27373	0	-3.53546	-0.80186	-0.03751	-0.06367	-0.70967	-7.22849
L	54	E	0	0	0	0	0	0	0	0	0	0	0	0	0	0	0	0	0	0	0	0	0	0	0	0	0	0	0	0	0	0	0	0	0	0	0	0	0	0	0	-1.44422	0	-3.1048	-0.73374	-0.18933	-0.27746	-1.28506	-6.82152
L	54	F	0	0	0	0	0	0	0	0	0	0	0	0	0	0	0	0	0	0	0	0	0	0	0	0	0	0	0	0	0	0	0	0	0	0	0	0	0	0	0	0.08063	0	-0.86427	-0.24596	-0.04875	0.03153	0.06934	-0.90378
L	54	G	0	0	0	0	0	0	0	0	0	0	0	0	0	0	0	0	0	0	0	0	0	0	0	0	0	0	0	0	0	0	0	0	0	0	0	0	0	0	0	-0.85117	0	-2.97019	-0.73586	-0.40387	-0.15756	-0.54907	-5.58381
L	54	H	0	0	0	0	0	0	0	0	0	0	0	0	0	0	0	0	0	0	0	0	0	0	0	0	0	0	0	0	0	0	0	0	0	0	0	0	0	0	0	-0.12049	0	-2.07089	-0.42791	-0.36434	-0.04035	0.19309	-2.7454
L	54	I	0	0	0	0	0	0	0	0	0	0	0	0	0	0	0	0	0	0	0	0	0	0	0	0	0	0	0	0	0	0	0	0	0	0	0	0	0	0	0	-0.11191	0	-0.65263	-0.14565	-0.2941	-0.16907	-0.24974	-0.43151
L	54	K	0	0	0	0	0	0	0	0	0	0	0	0	0	0	0	0	0	0	0	0	0	0	0	0	0	0	0	0	0	0	0	0	0	0	0	0	0	0	0	-1.50486	0	-3.89628	-1.46993	-1.83195	-0.84027	-1.85718	-6.46803
L	54	M	0	0	0	0	0	0	0	0	0	0	0	0	0	0	0	0	0	0	0	0	0	0	0	0	0	0	0	0	0	0	0	0	0	0	0	0	0	0	0	-0.47517	0	-1.66464	-0.5812	-0.37995	-0.12184	-0.44661	-2.30447
L	54	N	0	0	0	0	0	0	0	0	0	0	0	0	0	0	0	0	0	0	0	0	0	0	0	0	0	0	0	0	0	0	0	0	0	0	0	0	0	0	0	-0.94689	0	-3.19344	-0.89849	-0.79513	-0.51327	-1.16483	-5.81741
L	54	P	0	0	0	0	0	0	0	0	0	0	0	0	0	0	0	0	0	0	0	0	0	0	0	0	0	0	0	0	0	0	0	0	0	0	0	0	0	0	0	-0.97977	0	-2.66168	-0.6766	-0.57686	-0.38733	-0.80171	-5.09455
L	54	Q	0	0	0	0	0	0	0	0	0	0	0	0	0	0	0	0	0	0	0	0	0	0	0	0	0	0	0	0	0	0	0	0	0	0	0	0	0	0	0	-0.72244	0	-2.42887	-0.66835	-0.3606	-0.10974	-0.67421	-4.48099
L	54	R	0	0	0	0	0	0	0	0	0	0	0	0	0	0	0	0	0	0	0	0	0	0	0	0	0	0	0	0	0	0	0	0	0	0	0	0	0	0	0	-0.76111	0	-2.75464	-0.71373	-0.63137	-0.32452	-0.72542	-4.0051
L	54	S	0	0	0	0	0	0	0	0	0	0	0	0	0	0	0	0	0	0	0	0	0	0	0	0	0	0	0	0	0	0	0	0	0	0	0	0	0	0	0	-0.48495	0	-2.45767	-0.73271	-0.48031	-0.21979	-0.55053	-4.7345
L	54	T	0	0	0	0	0	0	0	0	0	0	0	0	0	0	0	0	0	0	0	0	0	0	0	0	0	0	0	0	0	0	0	0	0	0	0	0	0	0	0	-0.54353	0	-2.41657	-0.58247	-0.44474	-0.17887	-0.51001	-4.07147
L	54	V	0	0	0	0	0	0	0	0	0	0	0	0	0	0	0	0	0	0	0	0	0	0	0	0	0	0	0	0	0	0	0	0	0	0	0	0	0	0	0	-0.32997	0	-0.89387	-0.22702	-0.2708	-0.1217	-0.46188	-0.71325
L	54	W	0	0	0	0	0	0	0	0	0	0	0	0	0	0	0	0	0	0	0	0	0	0	0	0	0	0	0	0	0	0	0	0	0	0	0	0	0	0	0	0.35339	0	-1.22726	-0.41448	-0.2153	0.0666	0.23016	-1.42638
L	54	Y	0	0	0	0	0	0	0	0	0	0	0	0	0	0	0	0	0	0	0	0	0	0	0	0	0	0	0	0	0	0	0	0	0	0	0	0	0	0	0	-0.24619	0	-1.52246	-0.34661	-0.21998	-0.2166	-0.32511	-2.52755
T	55	A	0	0	0	0	0	0	0	0	0	0	0	0	0	0	0	0	0	0	0	0	0	0	0	0	0	0	0	0	0	0	0	0	0	0	0	0	0	0	-0.06217	0.03426	0	0	0	0.39153	0.7041	0.33999	0.75907
T	55	C	0	0	0	0	0	0	0	0	0	0	0	0	0	0	0	0	0	0	0	0	0	0	0	0	0	0	0	0	0	0	0	0	0	0	0	0	0	0	-0.21655	-0.23779	0	0	0	-0.13119	0.06817	-0.09811	0.12215
T	55	D	0	0	0	0	0	0	0	0	0	0	0	0	0	0	0	0	0	0	0	0	0	0	0	0	0	0	0	0	0	0	0	0	0	0	0	0	0	0	0.16835	0.19941	0	0	0	0.57633	0.28179	-0.0737	-0.34703
T	55	E	0	0	0	0	0	0	0	0	0	0	0	0	0	0	0	0	0	0	0	0	0	0	0	0	0	0	0	0	0	0	0	0	0	0	0	0	0	0	0.17078	0.26244	0	0	0	0.79556	0.57337	-0.04492	0.19924
T	55	F	0	0	0	0	0	0	0	0	0	0	0	0	0	0	0	0	0	0	0	0	0	0	0	0	0	0	0	0	0	0	0	0	0	0	0	0	0	0	0.24386	0.44396	0	0	0	0.66783	0.66292	0.28666	0.7394
T	55	G	0	0	0	0	0	0	0	0	0	0	0	0	0	0	0	0	0	0	0	0	0	0	0	0	0	0	0	0	0	0	0	0	0	0	0	0	0	0	0.0892	0.02841	0	0	0	0.26482	0.17874	-0.09747	-0.3749
T	55	H	0	0	0	0	0	0	0	0	0	0	0	0	0	0	0	0	0	0	0	0	0	0	0	0	0	0	0	0	0	0	0	0	0	0	0	0	0	0	0.12037	0.1152	0	0	0	0.29641	0.682	0.55383	0.44338
T	55	I	0	0	0	0	0	0	0	0	0	0	0	0	0	0	0	0	0	0	0	0	0	0	0	0	0	0	0	0	0	0	0	0	0	0	0	0	0	0	0.03008	0.15697	0	0	0	0.27059	0.48048	0.22703	0.72988
T	55	K	0	0	0	0	0	0	0	0	0	0	0	0	0	0	0	0	0	0	0	0	0	0	0	0	0	0	0	0	0	0	0	0	0	0	0	0	0	0	-0.17399	-0.21821	0	0	0	-0.4015	-0.17663	-0.07934	-0.01223
T	55	L	0	0	0	0	0	0	0	0	0	0	0	0	0	0	0	0	0	0	0	0	0	0	0	0	0	0	0	0	0	0	0	0	0	0	0	0	0	0	0.08413	0.4026	0	0	0	0.7315	1.00922	0.53863	1.35588
T	55	M	0	0	0	0	0	0	0	0	0	0	0	0	0	0	0	0	0	0	0	0	0	0	0	0	0	0	0	0	0	0	0	0	0	0	0	0	0	0	-0.04663	0.07916	0	0	0	0.31811	0.55609	0.20879	0.59274
T	55	N	0	0	0	0	0	0	0	0	0	0	0	0	0	0	0	0	0	0	0	0	0	0	0	0	0	0	0	0	0	0	0	0	0	0	0	0	0	0	-0.06181	-0.12303	0	0	0	-0.13218	-0.09949	-0.20224	-0.47401
T	55	P	0	0	0	0	0	0	0	0	0	0	0	0	0	0	0	0	0	0	0	0	0	0	0	0	0	0	0	0	0	0	0	0	0	0	0	0	0	0	0.05883	0.04614	0	0	0	-0.0091	0.10475	0.05612	-0.16442
T	55	Q	0	0	0	0	0	0	0	0	0	0	0	0	0	0	0	0	0	0	0	0	0	0	0	0	0	0	0	0	0	0	0	0	0	0	0	0	0	0	-0.0445	0.05189	0	0	0	0.18744	0.32438	0.12217	0.27704
T	55	R	0	0	0	0	0	0	0	0	0	0	0	0	0	0	0	0	0	0	0	0	0	0	0	0	0	0	0	0	0	0	0	0	0	0	0	0	0	0	0.06632	0.23601	0	0	0	0.25535	0.47362	0.23405	0.77472
T	55	S	0	0	0	0	0	0	0	0	0	0	0	0	0	0	0	0	0	0	0	0	0	0	0	0	0	0	0	0	0	0	0	0	0	0	0	0	0	0	0.05708	0.12812	0	0	0	0.06365	0.00965	-0.06508	-0.20294
T	55	V	0	0	0	0	0	0	0	0	0	0	0	0	0	0	0	0	0	0	0	0	0	0	0	0	0	0	0	0	0	0	0	0	0	0	0	0	0	0	0.04803	0.16082	0	0	0	0.38769	0.62989	0.37156	0.89872
T	55	W	0	0	0	0	0	0	0	0	0	0	0	0	0	0	0	0	0	0	0	0	0	0	0	0	0	0	0	0	0	0	0	0	0	0	0	0	0	0	0.23149	0.44216	0	0	0	0.58608	0.58951	0.26282	0.63191
T	55	Y	0	0	0	0	0	0	0	0	0	0	0	0	0	0	0	0	0	0	0	0	0	0	0	0	0	0	0	0	0	0	0	0	0	0	0	0	0	0	0.10289	0.27078	0	0	0	0.47253	0.52396	0.17447	0.46887
E	56	A	0	0	0	0	0	0	0	0	0	0	0	0	0	0	0	0	0	0	0	0	0	0	0	0	0	0	0	0	0	0	0	0	0	0	0	0	0	0	0	0.09324	0	0	0	0	0.13	0.45896	0.50672
E	56	C	0	0	0	0	0	0	0	0	0	0	0	0	0	0	0	0	0	0	0	0	0	0	0	0	0	0	0	0	0	0	0	0	0	0	0	0	0	0	0	0.22384	0	0	0	0	0.22275	0.81825	0.63577
E	56	D	0	0	0	0	0	0	0	0	0	0	0	0	0	0	0	0	0	0	0	0	0	0	0	0	0	0	0	0	0	0	0	0	0	0	0	0	0	0	0	0.10695	0	0	0	0	0.11925	0.18075	-0.04929
E	56	F	0	0	0	0	0	0	0	0	0	0	0	0	0	0	0	0	0	0	0	0	0	0	0	0	0	0	0	0	0	0	0	0	0	0	0	0	0	0	0	0.23983	0	0	0	0	0.2081	0.90328	0.78725
E	56	G	0	0	0	0	0	0	0	0	0	0	0	0	0	0	0	0	0	0	0	0	0	0	0	0	0	0	0	0	0	0	0	0	0	0	0	0	0	0	0	0.14925	0	0	0	0	0.21875	0.37876	0.07258
E	56	H	0	0	0	0	0	0	0	0	0	0	0	0	0	0	0	0	0	0	0	0	0	0	0	0	0	0	0	0	0	0	0	0	0	0	0	0	0	0	0	0.28551	0	0	0	0	0.25907	0.89628	0.51858
E	56	I	0	0	0	0	0	0	0	0	0	0	0	0	0	0	0	0	0	0	0	0	0	0	0	0	0	0	0	0	0	0	0	0	0	0	0	0	0	0	0	0.20286	0	0	0	0	0.14639	0.80316	0.87172
E	56	K	0	0	0	0	0	0	0	0	0	0	0	0	0	0	0	0	0	0	0	0	0	0	0	0	0	0	0	0	0	0	0	0	0	0	0	0	0	0	0	-0.08358	0	0	0	0	-0.02055	-0.37287	-0.23565
E	56	L	0	0	0	0	0	0	0	0	0	0	0	0	0	0	0	0	0	0	0	0	0	0	0	0	0	0	0	0	0	0	0	0	0	0	0	0	0	0	0	0.15799	0	0	0	0	0.20265	0.83614	0.90842
E	56	M	0	0	0	0	0	0	0	0	0	0	0	0	0	0	0	0	0	0	0	0	0	0	0	0	0	0	0	0	0	0	0	0	0	0	0	0	0	0	0	0.18829	0	0	0	0	0.15906	0.44718	0.37409
E	56	N	0	0	0	0	0	0	0	0	0	0	0	0	0	0	0	0	0	0	0	0	0	0	0	0	0	0	0	0	0	0	0	0	0	0	0	0	0	0	0	0.08873	0	0	0	0	0.05307	0.05763	-0.03226
E	56	P	0	0	0	0	0	0	0	0	0	0	0	0	0	0	0	0	0	0	0	0	0	0	0	0	0	0	0	0	0	0	0	0	0	0	0	0	0	0	0	0.1359	0	0	0	0	0.04942	0.21519	0.14719
E	56	Q	0	0	0	0	0	0	0	0	0	0	0	0	0	0	0	0	0	0	0	0	0	0	0	0	0	0	0	0	0	0	0	0	0	0	0	0	0	0	0	0.04471	0	0	0	0	0.12413	0.27469	0.25919
E	56	R	0	0	0	0	0	0	0	0	0	0	0	0	0	0	0	0	0	0	0	0	0	0	0	0	0	0	0	0	0	0	0	0	0	0	0	0	0	0	0	0.02946	0	0	0	0	0.10285	0.14748	0.10172
E	56	S	0	0	0	0	0	0	0	0	0	0	0	0	0	0	0	0	0	0	0	0	0	0	0	0	0	0	0	0	0	0	0	0	0	0	0	0	0	0	0	0.19871	0	0	0	0	0.16419	0.4168	0.16047
E	56	T	0	0	0	0	0	0	0	0	0	0	0	0	0	0	0	0	0	0	0	0	0	0	0	0	0	0	0	0	0	0	0	0	0	0	0	0	0	0	0	0.19393	0	0	0	0	0.21086	0.60493	0.3922
E	56	V	0	0	0	0	0	0	0	0	0	0	0	0	0	0	0	0	0	0	0	0	0	0	0	0	0	0	0	0	0	0	0	0	0	0	0	0	0	0	0	0.1079	0	0	0	0	0.14678	0.65721	0.82508
E	56	W	0	0	0	0	0	0	0	0	0	0	0	0	0	0	0	0	0	0	0	0	0	0	0	0	0	0	0	0	0	0	0	0	0	0	0	0	0	0	0	0.19598	0	0	0	0	0.32218	0.89372	0.58091
[truncated: 169 more rows]
[truncated: 43 more columns]
