# Supplementary material for: Modeling transcriptional activation changes to Gal4 variants via structure-based computational mutagenesis
Source: PeerJ. 2018 May 29;6:e4844. doi: 10.7717/peerj.4844 (PMC5983003; doi:10.7717/peerj.4844)
Supplement: Supplemental Information 7 [file peerj-06-4844-s007.txt]

wt	pos	sub	residual_score
E	8	A	-0.46701
E	8	C	2.33312
E	8	D	-0.16639
E	8	F	-0.41574
E	8	G	-0.61296
E	8	H	-0.62277
E	8	I	-0.47726
E	8	K	-0.60551
E	8	L	-0.11414
E	8	M	-0.88005
E	8	N	-0.57614
E	8	P	-0.85202
E	8	Q	-0.09387
E	8	R	-1.7102
E	8	S	-0.72849
E	8	T	-0.65187
E	8	V	-0.50182
E	8	W	-0.21401
E	8	Y	-0.04682
Q	9	A	0.10449
Q	9	C	-0.35975
Q	9	D	0.1874
Q	9	E	0.29196
Q	9	F	0.42569
Q	9	G	0.0128
Q	9	H	-0.40657
Q	9	I	0.47603
Q	9	K	-0.16713
Q	9	L	0.46688
Q	9	M	0.05545
Q	9	N	-0.05633
Q	9	P	-0.39649
Q	9	R	-0.32799
Q	9	S	0.20785
Q	9	T	-0.17619
Q	9	V	-0.00684
Q	9	W	0.9077
Q	9	Y	0.89852
A	10	C	8.78259
A	10	D	0.19954
A	10	E	-0.11972
A	10	F	1.54692
A	10	G	0.43537
A	10	H	1.00915
A	10	I	0.41418
A	10	K	0.18226
A	10	L	0.66872
A	10	M	-0.34179
A	10	N	0.85739
A	10	P	-0.49166
A	10	Q	-0.45856
A	10	R	0.6111
A	10	S	0.697
A	10	T	0.66378
A	10	V	-0.37486
A	10	W	2.30652
A	10	Y	2.12399
C	11	A	-16.33304
C	11	D	-16.65472
C	11	E	-17.19455
C	11	F	-14.43307
C	11	G	-15.95329
C	11	H	-14.83445
C	11	I	-15.05897
C	11	K	-18.19637
C	11	L	-15.07768
C	11	M	-15.98584
C	11	N	-16.29682
C	11	P	-16.58886
C	11	Q	-17.61706
C	11	R	-16.45516
C	11	S	-14.88088
C	11	T	-15.53879
C	11	V	-15.8406
C	11	W	-15.58579
C	11	Y	-13.77692
D	12	A	0.51113
D	12	C	8.10745
D	12	E	-1.2494
D	12	F	2.13174
D	12	G	0.29964
D	12	H	1.54073
D	12	I	1.70503
D	12	K	-1.95218
D	12	L	2.17903
D	12	M	1.38165
D	12	N	-0.32453
D	12	P	0.18594
D	12	Q	-0.17235
D	12	R	0.11596
D	12	S	0.33766
D	12	T	0.16913
D	12	V	0.96995
D	12	W	1.47914
D	12	Y	1.8884
I	13	A	-0.60151
I	13	C	12.31675
I	13	D	-0.52079
I	13	E	-1.71719
I	13	F	0.77902
I	13	G	-0.09899
I	13	H	1.63699
I	13	K	-0.95171
I	13	L	-0.122
I	13	M	-0.95212
I	13	N	-0.74656
I	13	P	0.15792
I	13	Q	-0.74868
I	13	R	0.11416
I	13	S	1.21278
I	13	T	0.62474
I	13	V	-0.65102
I	13	W	1.86754
I	13	Y	1.15354
C	14	A	-10.83068
C	14	D	-11.17837
C	14	E	-10.44927
C	14	F	-9.64796
C	14	G	-11.98059
C	14	H	-10.74177
C	14	I	-9.24653
C	14	K	-12.75138
C	14	L	-9.38552
C	14	M	-10.4149
C	14	N	-11.73567
C	14	P	-12.66379
C	14	Q	-12.10568
C	14	R	-12.63647
C	14	S	-11.56946
C	14	T	-11.56036
C	14	V	-10.2
C	14	W	-10.56212
C	14	Y	-9.2192
R	15	A	0.26955
R	15	C	6.92506
R	15	D	-0.36729
R	15	E	-0.29562
R	15	F	0.70119
R	15	G	-0.27134
R	15	H	0.72186
R	15	I	0.91246
R	15	K	-0.62481
R	15	L	1.00978
R	15	M	-0.08373
R	15	N	-0.25077
R	15	P	-0.33914
R	15	Q	0.39969
R	15	S	0.3666
R	15	T	0.09676
R	15	V	0.82651
R	15	W	0.39253
R	15	Y	1.12225
L	16	A	-0.55099
L	16	C	1.76024
L	16	D	-0.22215
L	16	E	-0.0486
L	16	F	0.01296
L	16	G	-0.52343
L	16	H	-0.79292
L	16	I	-0.1875
L	16	K	-1.11578
L	16	M	-0.1479
L	16	N	-0.55095
L	16	P	-0.85124
L	16	Q	-0.77608
L	16	R	-0.94876
L	16	S	-0.66199
L	16	T	-0.78641
L	16	V	-0.10974
L	16	W	-0.5515
L	16	Y	-0.00219
K	17	A	0.85857
K	17	C	5.2279
K	17	D	0.57701
K	17	E	1.05178
K	17	F	1.99396
K	17	G	0.44171
K	17	H	0.85284
K	17	I	1.5928
K	17	L	2.05282
K	17	M	1.43877
K	17	N	0.45016
K	17	P	0.51402
K	17	Q	0.88052
K	17	R	0.28636
K	17	S	0.38612
K	17	T	0.64146
K	17	V	1.68722
K	17	W	1.04612
K	17	Y	1.83873
K	18	A	0.15874
K	18	C	3.07019
K	18	D	0.46141
K	18	E	0.99875
K	18	F	1.10753
K	18	G	0.15821
K	18	H	-0.02316
K	18	I	0.19264
K	18	L	0.91119
K	18	M	0.29486
K	18	N	-0.09209
K	18	P	-0.32821
K	18	Q	0.58866
K	18	R	0.03513
K	18	S	-0.05234
K	18	T	-0.01079
K	18	V	0.49771
K	18	W	0.65649
K	18	Y	0.95247
L	19	A	-0.4265
L	19	C	5.3401
L	19	D	0.72799
L	19	E	0.5761
L	19	F	-0.01558
L	19	G	-0.13945
L	19	H	0.50998
L	19	I	-0.39799
L	19	K	-0.65161
L	19	M	-0.87302
L	19	N	0.04373
L	19	P	-0.20849
L	19	Q	0.35309
L	19	R	-0.3579
L	19	S	0.69152
L	19	T	0.29235
L	19	V	-0.12372
L	19	W	-0.17412
L	19	Y	0.82795
K	20	A	1.36904
K	20	C	8.77935
K	20	D	0.55948
K	20	E	0.50672
K	20	F	2.44727
K	20	G	1.07219
K	20	H	1.45281
K	20	I	1.82025
K	20	L	2.0953
K	20	M	1.80492
K	20	N	0.49953
K	20	P	1.0474
K	20	Q	1.08072
K	20	R	0.79575
K	20	S	1.17327
K	20	T	0.92128
K	20	V	1.97152
K	20	W	1.89697
K	20	Y	1.94842
C	21	A	-8.53381
C	21	D	-9.03711
C	21	E	-8.85522
C	21	F	-8.15296
C	21	G	-9.26289
C	21	H	-8.64785
C	21	I	-8.4801
C	21	K	-9.82863
C	21	L	-8.3495
C	21	M	-8.84668
C	21	N	-9.34009
C	21	P	-9.67609
C	21	Q	-8.78343
C	21	R	-10.48233
C	21	S	-8.86978
C	21	T	-8.84203
C	21	V	-8.61585
C	21	W	-8.7077
C	21	Y	-7.92419
S	22	A	0.56404
S	22	C	5.90621
S	22	D	-0.01403
S	22	E	0.22908
S	22	F	0.96135
S	22	G	-0.06017
S	22	H	0.21334
S	22	I	0.68438
S	22	K	0.40798
S	22	L	0.40442
S	22	M	0.46402
S	22	N	0.20783
S	22	P	-0.06945
S	22	Q	-0.02805
S	22	R	0.13807
S	22	T	0.3957
S	22	V	0.52952
S	22	W	0.55535
S	22	Y	0.81513
K	23	A	0.48723
K	23	C	8.20777
K	23	D	-0.97919
K	23	E	-1.47631
K	23	F	0.87801
K	23	G	-0.47078
K	23	H	1.17906
K	23	I	0.72184
K	23	L	0.46789
K	23	M	0.0833
K	23	N	-0.17262
K	23	P	-0.29148
K	23	Q	-0.81009
K	23	R	0.27314
K	23	S	0.16722
K	23	T	-0.08232
K	23	V	-0.036
K	23	W	1.13807
K	23	Y	1.00847
E	24	A	-0.4871
E	24	C	3.88366
E	24	D	-0.08514
E	24	F	0.1374
E	24	G	-0.40766
E	24	H	-0.38311
E	24	I	-0.07241
E	24	K	-0.94972
E	24	L	0.34182
E	24	M	-0.81628
E	24	N	-0.74837
E	24	P	-0.84182
E	24	Q	0.23084
E	24	R	-0.91702
E	24	S	-0.03286
E	24	T	-0.50397
E	24	V	0.11248
E	24	W	0.05142
E	24	Y	0.43804
K	25	A	-0.11477
K	25	C	4.28483
K	25	D	0.53143
K	25	E	1.15312
K	25	F	0.95383
K	25	G	-0.67664
K	25	H	0.35102
K	25	I	0.54416
K	25	L	0.7824
K	25	M	0.09212
K	25	N	0.01551
K	25	P	-0.56091
K	25	Q	-0.37961
K	25	R	-0.49717
K	25	S	-0.50688
K	25	T	0.0818
K	25	V	0.06232
K	25	W	1.11626
K	25	Y	1.95186
P	26	A	0.33478
P	26	C	2.43558
P	26	D	0.84819
P	26	E	1.22355
P	26	F	0.92095
P	26	G	0.41143
P	26	H	0.16812
P	26	I	0.5544
P	26	K	0.4276
P	26	L	0.87837
P	26	M	0.31794
P	26	N	0.18034
P	26	Q	0.47981
P	26	R	0.48103
P	26	S	0.15366
P	26	T	0.08529
P	26	V	0.5221
P	26	W	0.72866
P	26	Y	0.99799
K	27	A	0.98972
K	27	C	13.44592
K	27	D	0.44593
K	27	E	0.02336
K	27	F	3.38106
K	27	G	1.58002
K	27	H	3.10367
K	27	I	2.04514
K	27	L	2.78539
K	27	M	1.86353
K	27	N	0.81553
K	27	P	1.80217
K	27	Q	0.62731
K	27	R	1.79415
K	27	S	1.9332
K	27	T	1.69373
K	27	V	2.12731
K	27	W	4.16551
K	27	Y	3.68947
C	28	A	-14.85601
C	28	D	-15.36022
C	28	E	-15.44289
C	28	F	-14.03525
C	28	G	-15.10666
C	28	H	-13.51697
C	28	I	-14.48482
C	28	K	-15.84709
C	28	L	-14.38093
C	28	M	-15.50396
C	28	N	-15.13901
C	28	P	-16.0096
C	28	Q	-15.49078
C	28	R	-16.06487
C	28	S	-14.1226
C	28	T	-14.13957
C	28	V	-15.19975
C	28	W	-15.08562
C	28	Y	-13.65078
A	29	C	7.87371
A	29	D	0.0928
A	29	E	-0.1331
A	29	F	0.98844
A	29	G	0.1227
A	29	H	1.2314
A	29	I	0.65923
A	29	K	-0.14643
A	29	L	0.76613
A	29	M	-0.00814
A	29	N	0.21605
A	29	P	0.22681
A	29	Q	0.50243
A	29	R	0.08721
A	29	S	0.77468
A	29	T	0.73554
A	29	V	0.3454
A	29	W	0.87876
A	29	Y	1.00607
K	30	A	1.6537
K	30	C	14.11557
K	30	D	-0.03121
K	30	E	-0.31462
K	30	F	2.9793
K	30	G	1.00774
K	30	H	2.46731
K	30	I	3.06752
K	30	L	2.53493
K	30	M	2.2914
K	30	N	0.79486
K	30	P	1.14483
K	30	Q	0.53565
K	30	R	0.28109
K	30	S	1.71369
K	30	T	1.5053
K	30	V	2.60926
K	30	W	1.44572
K	30	Y	2.71064
C	31	A	-9.4543
C	31	D	-10.37741
C	31	E	-10.6327
C	31	F	-7.82361
C	31	G	-9.9046
C	31	H	-9.06121
C	31	I	-7.88703
C	31	K	-11.83202
C	31	L	-8.12657
C	31	M	-8.3065
C	31	N	-9.93625
C	31	P	-10.11479
C	31	Q	-10.05238
C	31	R	-11.68877
C	31	S	-9.58082
C	31	T	-9.37074
C	31	V	-8.80038
C	31	W	-9.3711
C	31	Y	-7.49236
L	32	A	-0.20119
L	32	C	7.60433
L	32	D	0.87453
L	32	E	0.5999
L	32	F	0.8844
L	32	G	-0.07994
L	32	H	-0.00458
L	32	I	0.17265
L	32	K	-0.77208
L	32	M	-0.41612
L	32	N	-0.00384
L	32	P	-0.2694
L	32	Q	0.49061
L	32	R	-0.87142
L	32	S	0.27651
L	32	T	0.4101
L	32	V	-0.00984
L	32	W	0.21131
L	32	Y	1.41144
K	33	A	0.38434
K	33	C	2.33069
K	33	D	0.1821
K	33	E	0.33737
K	33	F	0.84533
K	33	G	0.19418
K	33	H	0.43533
K	33	I	0.90453
K	33	L	0.81292
K	33	M	0.49966
K	33	N	0.3229
K	33	P	0.21311
K	33	Q	0.50995
K	33	R	0.0624
K	33	S	0.32471
K	33	T	0.43568
K	33	V	0.3815
K	33	W	0.69736
K	33	Y	0.94378
N	34	A	0.47987
N	34	C	4.67471
N	34	D	0.6461
N	34	E	0.56812
N	34	F	1.44335
N	34	G	0.62006
N	34	H	0.98167
N	34	I	1.16853
N	34	K	-0.35286
N	34	L	1.33547
N	34	M	1.09387
N	34	P	0.78881
N	34	Q	1.0674
N	34	R	0.16487
N	34	S	1.01249
N	34	T	0.71015
N	34	V	1.24278
N	34	W	0.74569
N	34	Y	1.81702
N	35	A	0.76041
N	35	C	2.47246
N	35	D	0.67037
N	35	E	0.54446
N	35	F	1.48241
N	35	G	0.59391
N	35	H	0.98835
N	35	I	1.08103
N	35	K	0.3343
N	35	L	1.18542
N	35	M	1.13067
N	35	P	0.7507
N	35	Q	1.36497
N	35	R	0.73073
N	35	S	0.86702
N	35	T	0.66972
N	35	V	0.95261
N	35	W	1.31007
N	35	Y	1.49051
W	36	A	0.21029
W	36	C	6.30575
W	36	D	0.394
W	36	E	-0.15172
W	36	F	1.54116
W	36	G	0.0091
W	36	H	1.02967
W	36	I	1.38016
W	36	K	0.23688
W	36	L	0.88187
W	36	M	0.4795
W	36	N	0.7451
W	36	P	0.15752
W	36	Q	-0.40366
W	36	R	0.32087
W	36	S	0.52247
W	36	T	0.41851
W	36	V	0.63285
W	36	Y	1.76588
E	37	A	0.16107
E	37	C	4.38005
E	37	D	-0.2293
E	37	F	1.07357
E	37	G	0.47555
E	37	H	0.83521
E	37	I	0.72395
E	37	K	-1.13073
E	37	L	0.7797
E	37	M	0.55976
E	37	N	0.07965
E	37	P	0.15134
E	37	Q	0.23149
E	37	R	0.02196
E	37	S	0.32205
E	37	T	0.54881
E	37	V	0.65917
E	37	W	1.21292
E	37	Y	1.21247
C	38	A	-7.79053
C	38	D	-8.24315
C	38	E	-7.84233
C	38	F	-5.9388
C	38	G	-7.52003
C	38	H	-6.15651
C	38	I	-6.89023
C	38	K	-8.29126
C	38	L	-6.67228
C	38	M	-6.84898
C	38	N	-7.65075
C	38	P	-8.08496
C	38	Q	-8.02809
C	38	R	-7.45558
C	38	S	-7.22838
C	38	T	-6.93848
C	38	V	-7.13368
C	38	W	-6.91667
C	38	Y	-5.67512
R	39	A	-0.51078
R	39	C	5.28872
R	39	D	-0.10022
R	39	E	-0.63772
R	39	F	0.61593
R	39	G	-0.06666
R	39	H	1.05913
R	39	I	0.32846
R	39	K	-0.03186
R	39	L	0.03225
R	39	M	-1.03673
R	39	N	0.25216
R	39	P	-0.17445
R	39	Q	-0.84277
R	39	S	0.54427
R	39	T	0.44803
R	39	V	-0.73302
R	39	W	1.11157
R	39	Y	1.10279
Y	40	A	-1.2966
Y	40	C	3.12725
Y	40	D	-0.88735
Y	40	E	-0.608
Y	40	F	-0.78901
Y	40	G	-1.04651
Y	40	H	-1.15496
Y	40	I	-1.51355
Y	40	K	-2.47124
Y	40	L	-0.62176
Y	40	M	-1.65148
Y	40	N	-1.58986
Y	40	P	-1.84875
Y	40	Q	-0.98873
Y	40	R	-1.8969
Y	40	S	-1.14655
Y	40	T	-1.45179
Y	40	V	-1.23242
Y	40	W	-0.09422
S	41	A	-0.05917
S	41	C	-0.33161
S	41	D	0.02591
S	41	E	-0.36354
S	41	F	0.36878
S	41	G	0.05137
S	41	H	0.28234
S	41	I	0.13499
S	41	K	-0.21275
S	41	L	0.27034
S	41	M	0.23735
S	41	N	0.20078
S	41	P	-0.11233
S	41	Q	0.10362
S	41	R	0.17506
S	41	T	-0.11957
S	41	V	0.07039
S	41	W	0.67737
S	41	Y	0.87632
P	42	A	-0.15
P	42	C	0.18664
P	42	D	0.41648
P	42	E	0.19574
P	42	F	0.1876
P	42	G	0.2603
P	42	H	0.05876
P	42	I	0.27451
P	42	K	-0.1299
P	42	L	0.03354
P	42	M	-0.32589
P	42	N	0.27421
P	42	Q	0.10434
P	42	R	-0.51076
P	42	S	0.29223
P	42	T	0.25951
P	42	V	0.09711
P	42	W	0.34894
P	42	Y	0.25137
K	43	A	0.23583
K	43	C	0.46489
K	43	D	0.50732
K	43	E	0.24908
K	43	F	0.68343
K	43	G	0.67513
K	43	H	0.36474
K	43	I	0.3377
K	43	L	0.34219
K	43	M	0.25276
K	43	N	0.60433
K	43	P	0.46778
K	43	Q	0.62937
K	43	R	0.06167
K	43	S	0.5234
K	43	T	0.56981
K	43	V	0.37839
K	43	W	0.85397
K	43	Y	0.7202
T	44	A	-0.02836
T	44	C	0.05156
T	44	D	0.52879
T	44	E	0.53865
T	44	F	0.15058
T	44	G	0.1034
T	44	H	-0.06316
T	44	I	0.16617
T	44	K	-0.10287
T	44	L	0.1653
T	44	M	-0.15023
T	44	N	0.05758
T	44	P	-0.17931
T	44	Q	-0.05439
T	44	R	-0.29514
T	44	S	-0.02359
T	44	V	-0.0188
T	44	W	0.36985
T	44	Y	0.28806
K	45	A	0.2862
K	45	C	0.51876
K	45	D	0.77946
K	45	E	0.66133
K	45	F	0.53788
K	45	G	0.59956
K	45	H	0.33808
K	45	I	0.37013
K	45	L	0.44794
K	45	M	0.55549
K	45	N	0.46321
K	45	P	0.31226
K	45	Q	0.38747
K	45	R	0.14937
K	45	S	0.29295
K	45	T	0.37148
K	45	V	0.4175
K	45	W	0.57477
K	45	Y	0.66036
R	46	A	0.25944
R	46	C	0.39296
R	46	D	0.63484
R	46	E	0.55692
R	46	F	0.56803
R	46	G	0.47692
R	46	H	0.26674
R	46	I	0.5916
R	46	K	0.06645
R	46	L	0.48976
R	46	M	0.15842
R	46	N	0.48912
R	46	P	0.47013
R	46	Q	0.40248
R	46	S	0.57537
R	46	T	0.5669
R	46	V	0.45053
R	46	W	0.66288
R	46	Y	0.69672
S	47	A	0.50586
S	47	C	0.5139
S	47	D	0.12437
S	47	E	0.21436
S	47	F	0.99614
S	47	G	-0.03657
S	47	H	0.73277
S	47	I	0.62128
S	47	K	-0.73131
S	47	L	1.0945
S	47	M	0.77224
S	47	N	-0.1979
S	47	P	0.31469
S	47	Q	0.44331
S	47	R	0.14857
S	47	T	0.32266
S	47	V	0.67443
S	47	W	1.27419
S	47	Y	0.99262
P	48	A	0.31559
P	48	C	0.32212
P	48	D	0.30266
P	48	E	0.03761
P	48	F	0.8561
P	48	G	0.21044
P	48	H	0.91676
P	48	I	0.40171
P	48	K	-0.63748
P	48	L	0.80111
P	48	M	0.26916
P	48	N	-0.40732
P	48	Q	0.02777
P	48	R	0.12754
P	48	S	0.33702
P	48	T	0.20413
P	48	V	0.42212
P	48	W	1.23617
P	48	Y	0.6987
L	49	A	-0.50003
L	49	C	0.39486
L	49	D	-0.38499
L	49	E	-0.41561
L	49	F	0.27214
L	49	G	-0.25079
L	49	H	0.10559
L	49	I	-0.07277
L	49	K	-1.55829
L	49	M	-0.39543
L	49	N	-0.57287
L	49	P	-0.19818
L	49	Q	-0.3834
L	49	R	-0.48909
L	49	S	-0.23142
L	49	T	-0.20235
L	49	V	-0.06022
L	49	W	0.47003
L	49	Y	-0.03423
T	50	A	0.33261
T	50	C	0.66599
T	50	D	0.14554
T	50	E	0.1537
T	50	F	0.78337
T	50	G	-0.21346
T	50	H	0.47234
T	50	I	0.4124
T	50	K	-1.17287
T	50	L	1.07437
T	50	M	0.36703
T	50	N	-0.62898
T	50	P	0.04171
T	50	Q	0.48865
T	50	R	0.22824
T	50	S	-0.18048
T	50	V	0.57717
T	50	W	1.04114
T	50	Y	0.71089
R	51	A	0.37505
R	51	C	0.24298
R	51	D	-0.67119
R	51	E	-0.52191
R	51	F	0.65093
R	51	G	-0.30327
R	51	H	0.43119
R	51	I	0.71253
R	51	K	-0.79799
R	51	L	0.98544
R	51	M	0.29218
R	51	N	-0.62316
R	51	P	-0.33941
R	51	Q	-0.11614
R	51	S	-0.21681
R	51	T	-0.00213
R	51	V	0.68789
R	51	W	0.49849
R	51	Y	0.21869
A	52	C	0.6139
A	52	D	0.10984
A	52	E	-0.07522
A	52	F	0.86326
A	52	G	0.27591
A	52	H	0.67572
A	52	I	0.56691
A	52	K	-0.73793
A	52	L	0.59605
A	52	M	0.3023
A	52	N	-0.17539
A	52	P	0.41412
A	52	Q	0.24645
A	52	R	0.36794
A	52	S	0.06548
A	52	T	0.35054
A	52	V	0.36921
A	52	W	0.82252
A	52	Y	0.51901
H	53	A	0.66101
H	53	C	-0.24458
H	53	D	-1.63859
H	53	E	-1.13562
H	53	F	1.20967
H	53	G	-0.91842
H	53	I	1.16479
H	53	K	-1.2703
H	53	L	1.88115
H	53	M	0.72797
H	53	N	-1.10266
H	53	P	-0.5509
H	53	Q	-0.23022
H	53	R	0.30972
H	53	S	-0.72118
H	53	T	-0.22131
H	53	V	1.32694
H	53	W	1.0603
H	53	Y	0.46987
L	54	A	-0.91006
L	54	C	-0.46365
L	54	D	-1.39126
L	54	E	-1.76026
L	54	F	-0.16912
L	54	G	-1.14956
L	54	H	-0.13399
L	54	I	-0.27222
L	54	K	-2.60617
L	54	M	-0.76335
L	54	N	-1.77851
L	54	P	-1.30498
L	54	Q	-1.07659
L	54	R	-0.9601
L	54	S	-1.12261
L	54	T	-0.82212
L	54	V	-0.50854
L	54	W	-0.04251
L	54	Y	-0.50369
T	55	A	1.24642
T	55	C	-0.19349
T	55	D	-0.61042
T	55	E	0.38098
T	55	F	0.97988
T	55	G	-0.57422
T	55	H	1.02149
T	55	I	0.98066
T	55	K	0.77173
T	55	L	1.75774
T	55	M	0.83266
T	55	N	-0.46968
T	55	P	0.06552
T	55	Q	0.39051
T	55	R	1.7276
T	55	S	-0.25654
T	55	V	1.03233
T	55	W	0.96639
T	55	Y	0.7263
E	56	A	0.82671
E	56	C	1.35802
E	56	D	0.39191
E	56	F	2.08521
E	56	G	0.80719
E	56	H	1.96172
E	56	I	1.62929
E	56	K	-0.75789
E	56	L	1.70942
E	56	M	1.03815
E	56	N	0.18642
E	56	P	0.66799
E	56	Q	0.7413
E	56	R	0.63481
E	56	S	0.88996
E	56	T	1.23159
E	56	V	1.76185
E	56	W	2.03034
E	56	Y	1.35267
V	57	A	0.1835
V	57	C	-0.43706
V	57	D	-0.6137
V	57	E	-0.56874
V	57	F	0.34795
V	57	G	-0.73215
V	57	H	0.27498
V	57	I	0.30913
V	57	K	-0.00702
V	57	L	0.61706
V	57	M	0.21698
V	57	N	-0.93073
V	57	P	-0.38838
V	57	Q	-0.20496
V	57	R	0.76138
V	57	S	-0.37545
V	57	T	-0.37958
V	57	W	0.57048
V	57	Y	0.16497
E	58	A	0.66021
E	58	C	0.14211
E	58	D	-0.30438
E	58	F	1.06758
E	58	G	-0.26835
E	58	H	0.35111
E	58	I	1.21853
E	58	K	0.16642
E	58	L	1.42477
E	58	M	0.64331
E	58	N	-0.31642
E	58	P	0.09934
E	58	Q	0.59398
E	58	R	0.93312
E	58	S	0.16916
E	58	T	0.41999
E	58	V	1.29391
E	58	W	0.80171
E	58	Y	0.78299
S	59	A	1.38457
S	59	C	-0.17914
S	59	D	-0.11122
S	59	E	1.04262
S	59	F	0.79248
S	59	G	-0.27862
S	59	H	0.5152
S	59	I	0.90284
S	59	K	1.31577
S	59	L	1.8066
S	59	M	1.36031
S	59	N	-0.33469
S	59	P	0.24713
S	59	Q	0.7049
S	59	R	2.25857
S	59	T	0.38204
S	59	V	1.07986
S	59	W	0.91797
S	59	Y	0.74962
R	60	A	-0.68414
R	60	C	-1.10459
R	60	D	-1.72709
R	60	E	-1.24532
R	60	F	-0.47152
R	60	G	-1.86242
R	60	H	-1.14429
R	60	I	-0.21103
R	60	K	-1.12345
R	60	L	0.27501
R	60	M	-0.60416
R	60	N	-1.84499
R	60	P	-1.39225
R	60	Q	-1.10623
R	60	S	-1.51973
R	60	T	-1.35052
R	60	V	-0.31305
R	60	W	-0.58553
R	60	Y	-0.51783
L	61	A	-0.33653
L	61	C	-1.94615
L	61	D	-1.04615
L	61	E	-0.25819
L	61	F	-0.71105
L	61	G	-1.49324
L	61	H	-0.79158
L	61	I	-0.53404
L	61	K	-0.59161
L	61	M	-0.38553
L	61	N	-1.48814
L	61	P	-1.17262
L	61	Q	-0.75995
L	61	R	0.33763
L	61	S	-1.19931
L	61	T	-1.17823
L	61	V	-0.5828
L	61	W	-0.44049
L	61	Y	-0.52159
E	62	A	0.06398
E	62	C	-1.01962
E	62	D	-0.75881
E	62	F	0.25666
E	62	G	-1.22515
E	62	H	-0.18625
E	62	I	-0.16024
E	62	K	-0.61552
E	62	L	0.93212
E	62	M	-0.36143
E	62	N	-1.26932
E	62	P	-0.81902
E	62	Q	-0.05816
E	62	R	0.49278
E	62	S	-0.78038
E	62	T	-0.74163
E	62	V	-0.01691
E	62	W	0.32794
E	62	Y	0.13462
R	63	A	-0.49545
R	63	C	-1.52189
R	63	D	-2.33922
R	63	E	-1.13548
R	63	F	-0.43949
R	63	G	-2.53052
R	63	H	-1.00391
R	63	I	-0.36355
R	63	K	-1.0077
R	63	L	0.84581
R	63	M	-0.65635
R	63	N	-2.26795
R	63	P	-1.44135
R	63	Q	-0.72039
R	63	S	-1.58372
R	63	T	-1.42409
R	63	V	-0.43608
R	63	W	-0.28589
R	63	Y	-0.58476
L	64	A	-0.49427
L	64	C	-1.91782
L	64	D	-1.63634
L	64	E	-0.65525
L	64	F	-0.90364
L	64	G	-1.9979
L	64	H	-0.92866
L	64	I	-1.09174
L	64	K	-1.05917
L	64	M	-0.95971
L	64	N	-1.88367
L	64	P	-1.58078
L	64	Q	-0.88617
L	64	R	-0.26383
L	64	S	-1.80775
L	64	T	-1.56985
L	64	V	-0.94015
L	64	W	-0.63216
L	64	Y	-0.8967
E	65	A	1.70977
E	65	C	0.97421
E	65	D	-1.38291
E	65	F	2.39059
E	65	G	-0.8713
E	65	H	1.13843
E	65	I	2.62367
E	65	K	0.49521
E	65	L	3.64774
E	65	M	2.04345
E	65	N	-0.79335
E	65	P	0.50351
E	65	Q	0.94867
E	65	R	1.55325
E	65	S	0.29882
E	65	T	0.42799
E	65	V	2.33434
E	65	W	1.9555
E	65	Y	1.95208
Q	66	A	1.15367
Q	66	C	0.38537
Q	66	D	-1.37942
Q	66	E	-0.29242
Q	66	F	1.63631
Q	66	G	-1.21808
Q	66	H	0.12462
Q	66	I	1.9137
Q	66	K	0.00773
Q	66	L	3.09644
Q	66	M	1.14016
Q	66	N	-1.39028
Q	66	P	-0.21861
Q	66	R	1.25037
Q	66	S	-0.58568
Q	66	T	-0.20781
Q	66	V	1.73342
Q	66	W	1.1739
Q	66	Y	1.25271
L	67	A	-1.34626
L	67	C	-1.95823
L	67	D	-3.36055
L	67	E	-2.48989
L	67	F	-0.82187
L	67	G	-3.00669
L	67	H	-1.69363
L	67	I	-0.89905
L	67	K	-2.62798
L	67	M	-0.8814
L	67	N	-3.13393
L	67	P	-2.38348
L	67	Q	-1.85877
L	67	R	-1.88025
L	67	S	-2.48725
L	67	T	-2.2615
L	67	V	-1.00224
L	67	W	-0.79229
L	67	Y	-1.05705
F	68	A	-1.32103
F	68	C	-1.71121
F	68	D	-6.09212
F	68	E	-4.53496
F	68	G	-4.59972
F	68	H	-2.81102
F	68	I	0.77048
F	68	K	-3.40401
F	68	L	1.56362
F	68	M	-0.78925
F	68	N	-4.8385
F	68	P	-3.61909
F	68	Q	-3.27004
F	68	R	-2.53981
F	68	S	-3.74287
F	68	T	-3.08419
F	68	V	0.07957
F	68	W	-1.29179
F	68	Y	-1.41488
L	69	A	-2.59922
L	69	C	-2.5846
L	69	D	-6.06075
L	69	E	-5.19629
L	69	F	-0.70523
L	69	G	-4.72418
L	69	H	-2.97555
L	69	I	-0.81889
L	69	K	-3.9084
L	69	M	-1.06253
L	69	N	-5.09876
L	69	P	-3.76934
L	69	Q	-3.70698
L	69	R	-3.40237
L	69	S	-3.67181
L	69	T	-3.41344
L	69	V	-1.27048
L	69	W	-1.3122
L	69	Y	-1.43211
L	70	A	-1.86689
L	70	C	-1.81169
L	70	D	-4.31043
L	70	E	-3.80941
L	70	F	-0.44669
L	70	G	-3.27627
L	70	H	-2.26321
L	70	I	-0.30657
L	70	K	-3.76214
L	70	M	-0.90133
L	70	N	-3.69893
L	70	P	-2.82814
L	70	Q	-2.65885
L	70	R	-2.98886
L	70	S	-2.94207
L	70	T	-2.5368
L	70	V	-0.7653
L	70	W	-0.89532
L	70	Y	-0.93477
I	71	A	-1.61104
I	71	C	-1.39819
I	71	D	-4.3673
I	71	E	-3.92026
I	71	F	0.17285
I	71	G	-3.26511
I	71	H	-2.39485
I	71	K	-3.69756
I	71	L	0.29611
I	71	M	-0.7681
I	71	N	-4.01376
I	71	P	-2.70166
I	71	Q	-3.10546
I	71	R	-2.90994
I	71	S	-2.72692
I	71	T	-2.54169
I	71	V	-0.42641
I	71	W	-1.15699
I	71	Y	-0.79948
F	72	A	-1.7393
F	72	C	-1.63807
F	72	D	-5.84559
F	72	E	-4.92751
F	72	G	-4.38278
F	72	H	-3.20535
F	72	I	0.67874
F	72	K	-4.62081
F	72	L	1.25504
F	72	M	-0.65521
F	72	N	-4.97624
F	72	P	-3.41792
F	72	Q	-3.73078
F	72	R	-3.34659
F	72	S	-3.94082
F	72	T	-3.09626
F	72	V	0.0692
F	72	W	-1.17716
F	72	Y	-0.96068
P	73	A	0.92387
P	73	C	0.91582
P	73	D	-1.00221
P	73	E	-0.49265
P	73	F	1.87067
P	73	G	-0.35769
P	73	H	0.50737
P	73	I	1.99767
P	73	K	-0.32961
P	73	L	2.21969
P	73	M	1.63829
P	73	N	-0.63606
P	73	Q	-0.01616
P	73	R	0.2025
P	73	S	-0.01276
P	73	T	0.05044
P	73	V	1.59321
P	73	W	1.51617
P	73	Y	1.3664
R	74	A	-0.07848
R	74	C	-0.09638
R	74	D	-0.33676
R	74	E	-0.26247
R	74	F	0.28785
R	74	G	-0.1325
R	74	H	0.06246
R	74	I	0.01724
R	74	K	-0.0919
R	74	L	0.15128
R	74	M	0.08412
R	74	N	-0.20356
R	74	P	-0.11593
R	74	Q	-0.1848
R	74	S	-0.06613
R	74	T	-0.03983
R	74	V	0.13292
R	74	W	0.2685
R	74	Y	0.2535
E	75	A	0.62188
E	75	C	0.83376
E	75	D	-0.07537
E	75	F	1.17241
E	75	G	0.1626
E	75	H	0.47753
E	75	I	0.93509
E	75	K	0.01765
E	75	L	1.1242
E	75	M	0.81072
E	75	N	0.11404
E	75	P	0.43191
E	75	Q	0.28483
E	75	R	0.54921
E	75	S	0.36147
E	75	T	0.35804
E	75	V	0.89042
E	75	W	0.95049
E	75	Y	0.92617
D	76	A	0.78516
D	76	C	0.59596
D	76	E	0.17631
D	76	F	1.0046
D	76	G	0.16399
D	76	H	0.78965
D	76	I	1.09269
D	76	K	0.64872
D	76	L	1.06902
D	76	M	1.05913
D	76	N	0.30843
D	76	P	0.47777
D	76	Q	0.48308
D	76	R	0.85342
D	76	S	0.47993
D	76	T	0.53808
D	76	V	1.00967
D	76	W	0.6777
D	76	Y	0.91017
L	77	A	-1.89537
L	77	C	-2.42111
L	77	D	-5.47516
L	77	E	-4.69006
L	77	F	-0.1272
L	77	G	-3.93525
L	77	H	-2.26854
L	77	I	0.15901
L	77	K	-2.45697
L	77	M	-0.08638
L	77	N	-3.79255
L	77	P	-3.65603
L	77	Q	-3.6811
L	77	R	-1.78745
L	77	S	-3.234
L	77	T	-2.66227
L	77	V	-0.63013
L	77	W	-1.37891
L	77	Y	-0.73485
D	78	A	1.96524
D	78	C	1.70064
D	78	E	0.62902
D	78	F	2.70328
D	78	G	0.46871
D	78	H	1.34561
D	78	I	3.05615
D	78	K	1.15258
D	78	L	3.06352
D	78	M	2.66777
D	78	N	0.52125
D	78	P	0.98563
D	78	Q	1.05244
D	78	R	1.55344
D	78	S	0.9468
D	78	T	1.25309
D	78	V	2.75043
D	78	W	1.68354
D	78	Y	2.21759
M	79	A	-0.42797
M	79	C	-0.66498
M	79	D	-1.61683
M	79	E	-1.1789
M	79	F	0.09056
M	79	G	-1.24154
M	79	H	-0.85649
M	79	I	0.78843
M	79	K	-0.58381
M	79	L	0.34174
M	79	N	-0.99887
M	79	P	-1.13311
M	79	Q	-0.73658
M	79	R	-0.42227
M	79	S	-1.02997
M	79	T	-0.6902
M	79	V	0.25935
M	79	W	-0.62229
M	79	Y	0.11417
I	80	A	-2.5739
I	80	C	-3.16384
I	80	D	-7.48781
I	80	E	-6.08538
I	80	F	-0.82525
I	80	G	-6.13623
I	80	H	-4.4406
I	80	K	-5.41285
I	80	L	0.13917
I	80	M	-0.80558
I	80	N	-6.15107
I	80	P	-5.06274
I	80	Q	-5.22261
I	80	R	-3.70859
I	80	S	-5.01946
I	80	T	-4.22612
I	80	V	-0.51319
I	80	W	-2.71367
I	80	Y	-1.66834
L	81	A	-1.54319
L	81	C	-1.87659
L	81	D	-3.92147
L	81	E	-3.09482
L	81	F	-0.16584
L	81	G	-2.95578
L	81	H	-2.53949
L	81	I	0.78015
L	81	K	-2.08882
L	81	M	-0.23515
L	81	N	-2.47735
L	81	P	-2.5191
L	81	Q	-2.85471
L	81	R	-1.54227
L	81	S	-2.57955
L	81	T	-2.01537
L	81	V	-0.01166
L	81	W	-1.76636
L	81	Y	-0.67347
K	82	A	1.06075
K	82	C	1.12184
K	82	D	-0.42457
K	82	E	-0.31906
K	82	F	1.69475
K	82	G	0.01613
K	82	H	0.74445
K	82	I	1.90443
K	82	L	1.76999
K	82	M	1.85031
K	82	N	-0.16199
K	82	P	0.33262
K	82	Q	0.26628
K	82	R	0.46227
K	82	S	0.19389
K	82	T	0.51716
K	82	V	1.68444
K	82	W	0.83974
K	82	Y	1.22419
M	83	A	-0.77141
M	83	C	-1.032
M	83	D	-2.5075
M	83	E	-1.99133
M	83	F	0.06762
M	83	G	-1.87949
M	83	H	-1.18573
M	83	I	0.8942
M	83	K	-1.12197
M	83	L	0.2971
M	83	N	-1.60626
M	83	P	-1.9027
M	83	Q	-1.57819
M	83	R	-1.09588
M	83	S	-1.66832
M	83	T	-1.11222
M	83	V	0.2752
M	83	W	-0.94251
M	83	Y	-0.09367
D	84	A	1.15594
D	84	C	1.19786
D	84	E	0.2655
D	84	F	1.95689
D	84	G	0.38402
D	84	H	0.51302
D	84	I	2.38619
D	84	K	0.08278
D	84	L	2.06543
D	84	M	1.73457
D	84	N	0.21431
D	84	P	0.3932
D	84	Q	0.45793
D	84	R	0.26425
D	84	S	0.49593
D	84	T	0.73739
D	84	V	1.91642
D	84	W	1.09587
D	84	Y	1.46718
S	85	A	0.1132
S	85	C	-0.02046
S	85	D	-0.79728
S	85	E	-0.47708
S	85	F	0.35823
S	85	G	-0.15366
S	85	H	0.19009
S	85	I	0.88479
S	85	K	0.32018
S	85	L	0.49612
S	85	M	0.80777
S	85	N	0.05407
S	85	P	-0.12913
S	85	Q	-0.05499
S	85	R	0.65116
S	85	T	0.20586
S	85	V	0.56164
S	85	W	0.03918
S	85	Y	0.56635
L	86	A	-0.24339
L	86	C	-0.50225
L	86	D	-0.75041
L	86	E	-0.78658
L	86	F	0.03407
L	86	G	-0.42166
L	86	H	-0.02601
L	86	I	0.2037
L	86	K	0.18759
L	86	M	-0.03247
L	86	N	0.02785
L	86	P	-0.4923
L	86	Q	-0.15515
L	86	R	0.23434
L	86	S	-0.14937
L	86	T	0.03404
L	86	V	0.02594
L	86	W	0.03921
L	86	Y	0.15508
Q	87	A	0.17117
Q	87	C	-0.56992
Q	87	D	-0.1698
Q	87	E	0.00466
Q	87	F	0.33092
Q	87	G	-0.1911
Q	87	H	-0.17445
Q	87	I	0.69056
Q	87	K	0.0974
Q	87	L	0.44695
Q	87	M	0.23369
Q	87	N	-0.02245
Q	87	P	-0.3376
Q	87	R	-0.09362
Q	87	S	-0.11354
Q	87	T	-0.13609
Q	87	V	0.41673
Q	87	W	0.30834
Q	87	Y	0.47338
D	88	A	2.45625
D	88	C	1.7533
D	88	E	0.31738
D	88	F	3.39671
D	88	G	0.5521
D	88	H	0.69143
D	88	I	4.43446
D	88	K	0.26954
D	88	L	3.89549
D	88	M	3.06271
D	88	N	0.47941
D	88	P	0.37698
D	88	Q	0.92656
D	88	R	0.41613
D	88	S	0.82016
D	88	T	1.33609
D	88	V	3.66908
D	88	W	2.04651
D	88	Y	2.55176
I	89	A	-1.98912
I	89	C	-2.80457
I	89	D	-5.18549
I	89	E	-4.29395
I	89	F	-0.98851
I	89	G	-4.0893
I	89	H	-2.8879
I	89	K	-2.70259
I	89	L	-0.14026
I	89	M	-0.72908
I	89	N	-3.581
I	89	P	-3.63315
I	89	Q	-3.22565
I	89	R	-1.95823
I	89	S	-3.5052
I	89	T	-2.85147
I	89	V	-0.74264
I	89	W	-1.41446
I	89	Y	-1.11448
K	90	A	1.45288
K	90	C	0.43077
K	90	D	-0.89211
K	90	E	-0.62481
K	90	F	1.75102
K	90	G	-0.14617
K	90	H	0.3343
K	90	I	2.33397
K	90	L	2.27105
K	90	M	1.49775
K	90	N	-0.37856
K	90	P	-0.06569
K	90	Q	0.31426
K	90	R	0.54495
K	90	S	-0.08452
K	90	T	0.53297
K	90	V	1.9575
K	90	W	1.31007
K	90	Y	1.03689
A	91	C	-0.3293
A	91	D	-0.52001
A	91	E	-0.3697
A	91	F	0.48986
A	91	G	-0.79791
A	91	H	-0.66489
A	91	I	1.0468
A	91	K	-0.59649
A	91	L	0.89927
A	91	M	0.05134
A	91	N	-0.42795
A	91	P	-0.83724
A	91	Q	-0.07315
A	91	R	-0.44571
A	91	S	-0.37304
A	91	T	-0.35278
A	91	V	0.59236
A	91	W	0.40284
A	91	Y	0.64166
L	92	A	-0.99046
L	92	C	-1.91325
L	92	D	-3.63278
L	92	E	-3.19375
L	92	F	-0.24245
L	92	G	-2.65682
L	92	H	-2.10548
L	92	I	0.56944
L	92	K	-3.043
L	92	M	-0.44352
L	92	N	-2.97262
L	92	P	-2.98511
L	92	Q	-2.7385
L	92	R	-2.50923
L	92	S	-2.9544
L	92	T	-2.07574
L	92	V	-0.12327
L	92	W	-1.78619
L	92	Y	-1.1172
L	93	A	-1.82382
L	93	C	-2.1276
L	93	D	-5.01094
L	93	E	-4.46521
L	93	F	-0.66293
L	93	G	-3.86944
L	93	H	-3.44597
L	93	I	0.20923
L	93	K	-4.6827
L	93	M	-1.13819
L	93	N	-4.38772
L	93	P	-3.94812
L	93	Q	-3.99064
L	93	R	-4.09794
L	93	S	-3.91373
L	93	T	-3.30991
L	93	V	-0.44275
L	93	W	-1.91878
L	93	Y	-1.55503
T	94	A	0.79971
T	94	C	0.28175
T	94	D	-0.60886
T	94	E	-0.22056
T	94	F	0.8
T	94	G	-0.35087
T	94	H	-0.15338
T	94	I	1.15188
T	94	K	-0.40471
T	94	L	1.45301
T	94	M	0.80314
T	94	N	-0.558
T	94	P	-0.41888
T	94	Q	-0.08263
T	94	R	0.04246
T	94	S	-0.21968
T	94	V	1.15778
T	94	W	0.64426
T	94	Y	0.70818
G	95	A	0.96032
G	95	C	0.8138
G	95	D	-0.47706
G	95	E	-0.15643
G	95	F	1.31617
G	95	H	0.51635
G	95	I	1.55498
G	95	K	-0.159
G	95	L	1.75392
G	95	M	1.15422
G	95	N	-0.18518
G	95	P	0.2608
G	95	Q	0.26944
G	95	R	0.45196
G	95	S	0.23231
G	95	T	0.38217
G	95	V	1.4772
G	95	W	0.87707
G	95	Y	0.90883
L	96	A	-0.63547
L	96	C	-0.24745
L	96	D	-1.52079
L	96	E	-1.63562
L	96	F	0.08288
L	96	G	-1.03986
L	96	H	-0.92156
L	96	I	-0.02199
L	96	K	-1.7532
L	96	M	-0.06148
L	96	N	-1.25203
L	96	P	-0.89665
L	96	Q	-1.22147
L	96	R	-1.12791
L	96	S	-1.06435
L	96	T	-1.06018
L	96	V	-0.12475
L	96	W	-0.06577
L	96	Y	-0.08047
