# Supplementary material for: Modeling transcriptional activation changes to Gal4 variants via structure-based computational mutagenesis
Source: PeerJ. 2018 May 29;6:e4844. doi: 10.7717/peerj.4844 (PMC5983003; doi:10.7717/peerj.4844)
Supplement: Supplemental Information 8 — A list of Protein Data Bank (PDB) 4-character codes for 1417 diverse, high-resolution protein structures that were tessellated in order to generate the four-body potential. For single chain structures, the symbol ’@’ appears after the PDB code; for multimers, a single capital letter representing the chain selected from the structure file appears after the PDB code. [file peerj-06-4844-s008.txt]

1a0fA
1a12A
1a1x@
1a28A
1a32@
1a34A
1a3aA
1a4mA
1a4yA
1a53@
1a6m@
1a73A
1a76@
1a78A
1a8d@
1a8e@
1a8l@
1a8rA
1a92A
1aa7A
1aba@
1ad2@
1af7@
1agjA
1ah7@
1aie@
1ail@
1aisB
1ajj@
1ajsA
1ak0@
1ako@
1alyA
1amf@
1amx@
1anf@
1aocA
1aohA
1aol@
1aozA
1apyA
1aq0A
1arb@
1as4B
1ash@
1atzA
1avaC
1avyA
1axn@
1ayoA
1az9A
1b0b@
1b0nB
1b0uA
1b2pA
1b3aA
1b3tA
1b4pA
1b5eA
1b5pA
1b66A
1b77A
1b7gO
1b8aA
1b8oA
1b93A
1b9hA
1b9wA
1bazA
1bb1A
1bb1B
1bbhA
1bd3A
1bdo@
1bdyA
1bea@
1bebA
1bf2@
1bf6A
1bfd@
1bgf@
1bgvA
1bhe@
1bif@
1bkcE
1bkf@
1bkrA
1bkzA
1bm8@
1bm9A
1bn8A
1bolA
1bouA
1bouB
1bqcA
1bqk@
1brt@
1btn@
1buoA
1bupA
1bvyF
1bx4A
1bx7@
1bxyA
1byfA
1byqA
1byrA
1c1dA
1c1kA
1c24A
1c2aA
1c3pA
1c4qA
1c52@
1c53@
1c5eA
1c7gA
1c7kA
1c7sA
1c8cA
1c8uA
1c94A
1c96A
1c9oA
1ca1@
1cb8A
1cc8A
1ccwA
1ccwB
1cczA
1cdcA
1cdlE
1cewI
1cex@
1cfb@
1cfr@
1cfzA
1chd@
1chmA
1ci9A
1cipA
1cjwA
1clc@
1clvI
1cm4B
1cmcA
1cn3F
1cnv@
1cnzA
1cojA
1cosA
1cp2A
1cpo@
1cpq@
1cq3A
1cqkA
1cqxA
1cs6A
1cseI
1csh@
1csn@
1ctf@
1ctt@
1cunA
1cv8@
1cvrA
1cxc@
1cxpA
1cxyA
1cxzB
1cy5A
1cydA
1czyA
1d02A
1d09B
1d0cA
1d0dA
1d0qA
1d1qA
1d2nA
1d2oA
1d2zB
1d3bA
1d3vA
1d4aA
1d4oA
1d4tA
1d7oA
1d7pM
1d7uA
1d9cA
1dboA
1dceB
1dciA
1dd3C
1devB
1dfnA
1dfuP
1dgwA
1dgwX
1dgwY
1din@
1dj0A
1dj8A
1dk0A
1dk8A
1dkqA
1dkzA
1dljA
1dlwA
1dmhA
1dmuA
1dozA
1dp4A
1dp7P
1dpe@
1dpgA
1dpjB
1dq3A
1dqaA
1dqeA
1dqgA
1dqiA
1dqpA
1dqtA
1dqwA
1dqzA
1drw@
1ds1A
1dszA
1dtdB
1duvG
1dvoA
1dxeA
1dxgA
1dxrH
1dxrL
1dxy@
1dy9A
1dynA
1dzfA
1dzkA
1dzoA
1e0bA
1e19A
1e1aA
1E29A
1e2wA
1E30A
1E42A
1E43A
1e4cP
1e4mM
1E54A
1e5kA
1e5qA
1e6cA
1e6iA
1e6uA
1E85A
1eajA
1eayC
1eazA
1eb6A
1eca@
1ecmA
1ecsA
1ed1A
1edg@
1edmB
1edn@
1edt@
1eejA
1eemA
1eexA
1eexB
1eexG
1efcA
1efdN
1efvA
1efvB
1efyA
1ei5A
1ej0A
1ej2A
1ej8A
1ejeA
1ek6A
1ekgA
1ekjA
1el6A
1elkA
1eluA
1eny@
1eokA
1ep0A
1ep3A
1ep3B
1epaA
1epxA
1erv@
1erzA
1es5A
1es9A
1esc@
1eswA
1et1A
1eu8A
1euhA
1eumA
1eur@
1euvA
1euvB
1evlA
1ew0A
1ew2A
1ew4A
1ew6A
1ex1A
1ex2A
1exbA
1extA
1ey4A
1eyhA
1eyvA
1ez0A
1ezgA
1ezm@
1f00I
1f0kA
1f1mA
1f2dA
1f2tB
1f2vA
1f39A
1f3lA
1f3uA
1f3vA
1f46A
1f4pA
1f5vA
1f60A
1f60B
1f7dA
1f7lA
1f7sA
1f7uA
1f86A
1f8mA
1f94A
1fc3A
1fd3A
1fe6A
1fehA
1ff4A
1fi2A
1fipA
1fiuA
1fiwL
1fk5A
1fl0A
1fleI
1flmA
1fltX
1fm0D
1fn9A
1fna@
1fobA
1fp3A
1fpoA
1fpzA
1fr2A
1fr2B
1fs1A
1fs7A
1fseA
1ft5A
1ftrA
1furA
1fvkA
1fw9A
1fxd@
1fxlA
1fy7A
1g12A
1g1cA
1g1kA
1g2aA
1g2dC
1g2qA
1g38A
1g3kA
1g3qA
1g5aA
1g5cA
1g5tA
1g61A
1g6gA
1g6sA
1g6uA
1g72B
1g73A
1g8eA
1g8kA
1g8kB
1g8lA
1g8qA
1g8sA
1g9oA
1g9zA
1ga6A
1gakA
1gbs@
1gca@
1gd0A
1gd2E
1gd7A
1xffA
1geeA
1gefA
1genA
1ggzA
1giqA
1gjwA
1gk7A
1gk8I
1gl1I
1gl2C
1gl2D
1gl4A
1gmuA
1gnuA
1gnwA
1gnyA
1go3F
1gotB
1gotG
1gp0A
1gp6A
1gpeA
1gpiA
1gpqA
1gpr@
1gqnA
1gqzA
1gr3A
1gs5A
1gs9A
1gsa@
1gsmA
1gu2A
1gu5A
1gu7A
1gudA
1guiA
1guqA
1gutA
1guxB
1gveA
1gvjA
1gvnA
1gvoA
1gvp@
1gwyA
1gx3A
1gxjA
1gxmA
1gxyA
1gy7A
1gyhA
1gyvA
1h03P
1h09A
1h1dA
1h1nA
1h1yA
1h2bA
1h2cA
1h2sA
1h2sB
1h4gA
1h4pA
1h4rA
1h59B
1h5qA
1h6dA
1h6fA
1h6hA
1h6lA
1h70A
1h7eA
1h7zA
1h8eD
1h8eH
1h8pA
1h97A
1h9oA
1hb6A
1hbkA
1hbnB
1hbnC
1hd2A
1hdkA
1he1A
1heiA
1hf8A
1hjxA
1hk9A
1hnjA
1hpcA
1hq0A
1hqkA
1hqz1
1hrkA
1htrB
1htrP
1htwA
1hufA
1hw1A
1hw5A
1hw7A
1hxn@
1hxxA
1hyoA
1hyp@
1hziA
1hztA
1i07A
1i0dA
1i0rA
1i1qA
1i27A
1i2aA
1i2kA
1i2tA
1i3jA
1i4mA
1i4uA
1i52A
1i58A
1i6pA
1i71A
1i7nA
1i7pA
1i8aA
1i8nA
1i9gA
1iab@
1iam@
1iatA
1ib2A
1ibyA
1icfI
1icrA
1icxA
1id2A
1idpA
1ifrA
1ig0A
1ig3A
1igqA
1ihrA
1ii7A
1iibA
1ijbA
1ijyA
1ikoP
1iktA
1im3D
1imjA
1in0A
1io0A
1io7A
1iooA
1iow@
1iq4A
1iq5B
1iq6A
1iq8A
1iqcA
1iqqA
1iqzA
1irdB
1ireB
1is1A
1is3A
1ispA
1isuA
1it2A
1itcA
1ituA
1itwA
1iu8A
1iulA
1iupA
1iv3A
1iw0A
1iwmA
1ixh@
1iyeA
1iyhA
1izcA
1iznA
1iznB
1j09A
1j0hA
1j0pA
1j1nA
1j1tA
1j1yA
1j24A
1j2jB
1j2lA
1j2rA
1j2zA
1j34B
1j54A
1j71A
1j75A
1j77A
1j7lA
1j8uA
1j9lA
1ja1A
1ja9A
1jakA
1jb3A
1jbmA
1jbsA
1jc9A
1jcdA
1jcfA
1jclA
1jd5A
1jdc@
1jdhB
1jdwA
1jekA
1jekB
1jepA
1jer@
1jetA
1jf3A
1jf8A
1jf9A
1jflA
1jfrA
1jfuA
1jfxA
1jg1A
1jh6A
1jhcA
1jhdA
1jhgA
1jhjA
1jhsA
1ji1A
1jidA
1jigA
1jilA
1jiwI
1jjeA
1jjfA
1su8A
1jk7A
1jkeA
1jkgA
1jkmB
1jkxA
1jl1A
1jl5A
1jlnA
1jlvA
1jlyA
1jm0A
1jmtB
1jmvA
1jmxA
1jnrA
1jo0A
1jo8A
1jotB
1jqeA
1jr2A
1jr8A
1js1X
1jsdA
1jsdB
1jtgB
1jtkA
1ju2A
1ju3A
1jx6A
1jy2N
1jy2O
1jy2P
1jyeA
1jyhA
1jyoA
1jyoE
1jz8A
1k0mA
1k0wA
1k12A
1k1eA
1k20A
1k2xB
1k3bA
1k3yA
1k4iA
1k4mA
1k66A
1k6fA
1k6kA
1k6wA
1k7cA
1k7iA
1k7wA
1k8kD
1k8kE
1k8kF
1k94A
1ka1A
1kafA
1kblA
1kcmA
1kcqA
1kgnA
1khcA
1khiA
1kid@
1kl1A
1klo@
1klxA
1kmoA
1kmtA
1kn3A
1kncA
1kngA
1knmA
1koe@
1kopA
1kp6A
1kpf@
1kptA
1kq3A
1kqfB
1kqfC
1kqpA
1kqwA
1ks8A
1ks9A
1kt6A
1ktgA
1ktjA
1ku0A
1ku3A
1kugA
1kuuA
1kveA
1kveB
1kwgA
1kx5A
1kx5B
1kx5C
1kx5D
1kxgA
1kyfA
1kzlA
1kzqA
1l0iA
1l0wA
1l3pA
1l3sA
1l5oA
1l6kA
1l6pA
1l7aA
1l7lA
1l8dA
1l9lA
1lam@
1lb6A
1lbvA
1lc0A
1lc5A
1ld8A
1ld8B
1lddA
1ldfA
1lf2A
1lf6A
1lfdA
1lfwA
1lh0A
1li1A
1li4A
1ljoA
1lk9A
1lki@
1lkkA
1llfA
1lm8B
1lm8V
1lmb3
1lmiA
1lnsA
1lo7A
1lopA
1louA
1lplA
1lq9A
1lqaA
1lqvA
1lr5A
1lriA
1ltsA
1ltsC
1lucB
1lugA
1lwbA
1lwdA
1lxyA
1lycA
1lyvA
1lzlA
1m0dA
1m15A
1m1nA
1m1nB
1m2dA
1m2kA
1m2tB
1m3kA
1m45B
1m46B
1m4iA
1m4rA
1m55A
1m7gA
1m7jA
1m9zA
1mai@
1mb4A
1mba@
1mbmA
1mctI
1md6A
1mdbA
1mdl@
1mf7A
1mfgA
1mfmA
1mg4A
1mgtA
1mh9A
1mhnA
1mhqA
1mixA
1mk0A
1mk4A
1mkaA
1mkfA
1mkkA
1ml4A
1mla@
1mldA
1mml@
1mn8A
1mof@
1mogA
1molA
1moq@
1mpgA
1mqkL
1mqvA
1mr8A
1msc@
1msk@
1msoA
1mtpA
1mtpB
1mtyB
1mtyD
1mtyG
1mugA
1mujC
1mumA
1mvfD
1mwpA
1mwwA
1mx3A
1mxeE
1mxrA
1my5A
1mzwB
1n08A
1n0qA
1n1jA
1n1jB
1n2eA
1n2fA
1n2sA
1n40A
1n62A
1n67A
1n69A
1n71A
1n7fA
1n7oA
1n7sA
1n7sB
1n7sC
1n7sD
1n81A
1n8fA
1n8kA
1n8nA
1n8vA
1n97A
1na3A
1nar@
1nbaA
1nbcA
1nbuA
1nc5A
1nd4A
1ne8A
1ne9A
1nepA
1nezG
1nf2A
1nf3C
1nf9A
1ng6A
1ngnA
1nh1A
1nijA
1niwB
1nkd@
1nkpA
1nkr@
1nkzA
1nkzB
1nlnA
1nm1G
1nm8A
1nnfA
1yliA
1nnhA
1nnwA
1nofA
1nox@
1noyA
1np3A
1np7A
1npk@
1npsA
1npyA
1nq7A
1nr0A
1nrlC
1nrzA
1nscA
1nsj@
1nszA
1nteA
1nthA
1ntvA
1nu7D
1nuyA
1nv8A
1nvmA
1nvmB
1nwpA
1nykA
1nytA
1nzeA
1nzoA
1nzyA
1o08A
1o0sA
1o4vA
1o4yA
1o5uA
1o69A
1o6dA
1o7iA
1o7nA
1o7nB
1o7qA
1o82A
1o88A
1o8uA
1o8xA
1o9iA
1o9rA
1oa8A
1oaa@
1oafA
1oaiA
1oalA
1oaoC
1oapA
1oboA
1ockA
1ocxA
1ocyA
1od3A
1oe4A
1oe8A
1oejA
1of4A
1ofuA
1ofuX
1ogaE
1ogdA
1ogiA
1ogqA
1oh0A
1oheA
1ohlA
1oj6A
1ojqA
1ojxA
1okcA
1oktA
1om1A
1on2A
1on3A
1oneA
1onqA
1onrA
1oo0A
1ooeA
1opc@
1opd@
1oqqA
1oqvA
1or4A
1or7C
1orrA
1orvA
1os6A
1ospO
1osyA
1otfA
1otgA
1otkA
1ou8A
1ovnA
1oxcA
1oxxK
1oygA
1oz2A
1oz9A
1oznA
1p1jA
1p1mA
1p35A
1p36A
1p4cA
1p4oA
1p6oA
1p90A
1p99A
1p9aG
1p9iA
1p9yA
1pa7A
1pbwA
1pcfA
1pdo@
1pea@
1pfbA
1pfo@
1pfvA
1pgs@
1pgtA
1pi1A
1pidA
1pieA
1pixA
1pj5A
1pjcA
1pk6A
1pkhA
1pl3A
1pmi@
1pmmA
1pne@
1po5A
1poc@
1pot@
1poxA
1pprM
1pq1B
1ps9A
1psrA
1pszA
1ptq@
1puc@
1pvmA
1pvyA
1pwbA
1pwxA
1pxwA
1pyoB
1pztA
1q08A
1q0rA
1q16A
1q4uA
1q5dA
1q5yA
1q5zA
1q6cA
1q6oA
1q7fA
1q7lA
1q7lB
1q8uB
1q98A
1qa7A
1qamA
1qazA
1qb0A
1qb5D
1qb7A
1qc5A
1qcxA
1qd6C
1qddA
1qf5A
1qfhA
1qftA
1qg3A
1qg7A
1qgeE
1qgiA
1qh5A
1qhdA
1qhoA
1qhqA
1qhvA
1qi7A
1qi9A
1qj4A
1qj8A
1qksA
1ql0A
1qlaC
1qlmA
1qlwA
1qmgA
1qmhA
1qmyA
1qnaA
1qnf@
1qnrA
1qorA
1qq9A
1qqfA
1qqp3
1qr0A
1qreA
1qsaA
1qsdA
1qsgA
1qtnA
1qtnB
1qtwA
1qw9A
1qwgA
1qwtA
1qxrA
1qy1A
1qy6A
1qz7B
1qz9A
1qzgA
1r0rI
1r0vA
1r12A
1r17A
1r29A
1r2zA
1r31A
1r3jC
1r5rA
1r5zA
1r64A
1r6xA
1r89A
1r8sA
1r8sE
1r9lA
1ra9@
1regX
1reqB
1ri5A
1ri6A
1rifA
1rj1A
1rjdA
1rkd@
1rkqA
1rlkA
1rmd@
1rmg@
1wu3I
1rocA
1rpnA
1rqjA
1rqpA
1rtqA
1rw7A
1rwzA
1s68A
1s6cB
1sacA
1sbp@
1sbwI
1scjB
1sczA
1seiA
1sek@
1sfe@
1sfp@
1sftA
1sh0A
1skz@
1smlA
1smtA
1sra@
1stmA
1sur@
1svb@
1svfA
1svfB
1svpA
1t1dA
1tca@
1ten@
1tfe@
1thx@
1tib@
1tif@
1tig@
1tl2A
1tml@
1tmy@
1tn3@
1trb@
1tul@
1tvxA
1tx4A
1ua4A
1uasA
1uayA
1ub3A
1ubkL
1ubkS
1ucaA
1ucrA
1ucsA
1uekA
1ufyA
1ug6A
1ugxA
1ugxB
1uhnA
1uhvA
1ui0A
1uiuA
1ukfA
1ukz@
1umwA
1un7A
1unnC
1uok@
1uolA
1uoyA
1uq5A
1ursA
1usgA
1uslA
1usrA
1uteA
1utg@
1uypA
1uuzA
1uvqA
1uvqC
1uxy@
1v3eA
1v54A
1v54B
1v54C
1v54D
1v54E
1v54F
1v54H
1v54I
1v54J
1v54K
1v54L
1v54M
1v6sA
1v7cA
1v7rA
1v7zA
1v8cA
1v93A
1vcaA
1vcc@
1vdfA
1vfyA
1vh5A
1vh7A
1vhh@
1vhmA
1vhrA
1vhwA
1vi6A
1vie@
1vin@
1vj0A
1vj2A
1vls@
1vmoA
1vns@
1vppX
1vpsA
1vsrA
1wdcA
1wdcB
1wdnA
1wer@
1wfbA
1whi@
1who@
1wwcA
1xvaA
1xxaA
1yacA
1yghA
1zpdA
256bA
2a0b@
2abk@
2ahjB
2ak3A
2ayh@
2baa@
2bbkH
2bbkL
2bopA
2camA
2cb5A
2cpgA
2cpl@
2cy3@
2e2aA
2eboA
2erl@
2fcbA
2gdm@
2hddA
2hrvA
2igd@
2ilk@
2irfG
2kinA
2lisA
2mcm@
2mhr@
2mltA
2nacA
2oatA
2pgd@
2pia@
2pii@
2plc@
2por@
2pspA
2ptd@
2pth@
2sak@
2scpA
2sicI
2sli@
2spcA
2sqcA
2tgi@
2tpsA
3bamA
3chbD
3daaA
3dfr@
3eipA
3fapB
3pcgA
3prn@
3pviA
3sdhA
3seb@
3tdt@
3thiA
3tss@
3vub@
451c@
4eugA
4mt2@
4sgbI
4ubpA
4ubpB
