# Supplementary material for: Modeling transcriptional activation changes to Gal4 variants via structure-based computational mutagenesis
Source: PeerJ. 2018 May 29;6:e4844. doi: 10.7717/peerj.4844 (PMC5983003; doi:10.7717/peerj.4844)
Supplement: Supplemental Information 9 — Energy of interaction scores were calculated for all residue quadruplets. [file peerj-06-4844-s009.txt]

AAAA	-0.55058181
AAAC	-0.23945818
AAAD	-0.03731181
AAAE	-0.13916531
AAAF	-0.28393376
AAAG	-0.16383748
AAAH	-0.17277957
AAAI	-0.36844138
AAAK	-0.08100651
AAAL	-0.41095876
AAAM	-0.32415052
AAAN	-0.09201623
AAAP	-0.05363195
AAAQ	-0.13171323
AAAR	-0.19944163
AAAS	-0.14092352
AAAT	-0.2166893
AAAV	-0.43922897
AAAW	-0.21469157
AAAY	-0.15252002
AACC	-0.66390305
AACD	0.10067024
AACE	0.08267975
AACF	-0.25491359
AACG	-0.07532819
AACH	0.07793333
AACI	-0.20202402
AACK	0.14311142
AACL	-0.19161218
AACM	-0.22119072
AACN	0.12680238
AACP	0.08389223
AACQ	-0.00973207
AACR	0.07351481
AACS	0.02359342
AACT	0.02184611
AACV	-0.22403159
AACW	-0.10240321
AACY	-0.12032734
AADD	0.14420036
AADE	0.20067576
AADF	0.09303642
AADG	0.10895165
AADH	0.08152616
AADI	0.01110714
AADK	0.01676502
AADL	0.05788616
AADM	-0.01391015
AADN	0.11816076
AADP	0.19516844
AADQ	0.10094207
AADR	-0.01876611
AADS	0.12034791
AADT	0.12579647
AADV	0.02873696
AADW	0.0400115
AADY	0.11158291
AAEE	-0.00540969
AAEF	-0.00235489
AAEG	0.0956688
AAEH	0.04845787
AAEI	-0.01844998
AAEK	-0.06982629
AAEL	-0.11678673
AAEM	0.01103028
AAEN	0.17244251
AAEP	0.08613245
AAEQ	0.04540248
AAER	-0.1364214
AAES	0.14387691
AAET	0.11709728
AAEV	-0.0905665
AAEW	-0.04605104
AAEY	0.09487013
AAFF	-0.30706321
AAFG	-0.11997889
AAFH	-0.05547563
AAFI	-0.29147242
AAFK	0.05652149
AAFL	-0.31038785
AAFM	-0.28286118
AAFN	0.0344884
AAFP	-0.01219925
AAFQ	-0.000473526
AAFR	-0.10057674
AAFS	-0.00582549
AAFT	-0.07961533
AAFV	-0.31192548
AAFW	-0.22087629
AAFY	-0.17673712
AAGG	-0.04185112
AAGH	0.03004339
AAGI	-0.10940843
AAGK	0.08105694
AAGL	-0.07268805
AAGM	-0.13661676
AAGN	0.08694029
AAGP	0.09850615
AAGQ	0.04630422
AAGR	0.0250765
AAGS	-0.02368006
AAGT	0.00236709
AAGV	-0.12014994
AAGW	-0.02017486
AAGY	-0.05917886
AAHH	-0.17648195
AAHI	-0.04572408
AAHK	0.15871434
AAHL	-0.12920761
AAHM	-0.05480719
AAHN	0.15405455
AAHP	0.13724033
AAHQ	0.02323877
AAHR	0.09654272
AAHS	0.04296654
AAHT	0.06422479
AAHV	-0.11301647
AAHW	-0.12175479
AAHY	-0.07382669
AAII	-0.44339357
AAIK	-0.04941096
AAIL	-0.37398458
AAIM	-0.34610271
AAIN	0.00241567
AAIP	-0.00940874
AAIQ	-0.08335319
AAIR	-0.08805454
AAIS	-0.04705946
AAIT	-0.11996926
AAIV	-0.40775567
AAIW	-0.13325162
AAIY	-0.23756663
AAKK	0.07021556
AAKL	-0.02742227
AAKM	-0.00691148
AAKN	0.10364011
AAKP	0.16562879
AAKQ	0.0374816
AAKR	0.13753924
AAKS	0.10437444
AAKT	0.11464254
AAKV	-0.05083786
AAKW	0.03153631
AAKY	0.06082422
AALL	-0.42627319
AALM	-0.33550157
AALN	-0.00631552
AALP	-0.02369859
AALQ	-0.13531639
AALR	-0.2010141
AALS	-0.09578087
AALT	-0.16206011
AALV	-0.41275985
AALW	-0.22642241
AALY	-0.17425739
AAMM	-0.51540033
AAMN	0.06960881
AAMP	-0.00199769
AAMQ	-0.02596703
AAMR	-0.1052053
AAMS	-0.03910924
AAMT	-0.14589934
AAMV	-0.29993403
AAMW	-0.08852097
AAMY	-0.16644304
AANN	0.02252526
AANP	0.13043369
AANQ	0.07920114
AANR	0.08137387
AANS	0.06285828
AANT	0.09649458
AANV	0.000507583
AANW	0.02519647
AANY	0.08950739
AAPP	0.01247077
AAPQ	0.08069474
AAPR	0.07229285
AAPS	0.04256353
AAPT	0.0529168
AAPV	-0.04134632
AAPW	-0.01317556
AAPY	0.03214132
AAQQ	-0.13455975
AAQR	-0.0888437
AAQS	0.07146595
AAQT	0.03455134
AAQV	-0.09153738
AAQW	-0.12363357
AAQY	-0.02044358
AARR	0.0111623
AARS	0.02634687
AART	0.01714966
AARV	-0.10742985
AARW	-0.06383352
AARY	0.01293753
AASS	-0.00954661
AAST	0.06061759
AASV	-0.00978518
AASW	-0.03305897
AASY	0.02266129
AATT	-0.00683207
AATV	-0.17226781
AATW	-0.10274779
AATY	0.03193824
AAVV	-0.47466744
AAVW	-0.15859377
AAVY	-0.21496246
AAWW	-0.29057374
AAWY	-0.16553239
AAYY	-0.11954122
ACCC	-1.6888973
ACCD	-0.49122907
ACCE	-0.38368773
ACCF	-0.71751242
ACCG	-0.62968333
ACCH	-0.73035182
ACCI	-0.68585524
ACCK	-0.55101444
ACCL	-0.64760517
ACCM	-0.72296708
ACCN	-0.56972364
ACCP	-0.74248312
ACCQ	-0.59829217
ACCR	-0.5597884
ACCS	-0.75371789
ACCT	-0.73499938
ACCV	-0.81772444
ACCW	-0.56908899
ACCY	-0.65655638
ACDD	0.39795969
ACDE	0.30308082
ACDF	0.17638162
ACDG	0.10823776
ACDH	0.04969246
ACDI	0.20519878
ACDK	0.23913017
ACDL	0.11407912
ACDM	0.24959151
ACDN	0.13074619
ACDP	0.19955795
ACDQ	0.27220044
ACDR	0.06021429
ACDS	0.12338236
ACDT	0.14136291
ACDV	0.22703668
ACDW	0.25805528
ACDY	0.15785682
ACEE	0.40048645
ACEF	0.13833241
ACEG	0.29778962
ACEH	0.29723627
ACEI	0.0552265
ACEK	0.1442513
ACEL	0.16562083
ACEM	0.22393442
ACEN	0.29541261
ACEP	0.26853588
ACEQ	0.22429412
ACER	0.1398503
ACES	0.17939533
ACET	0.19872251
ACEV	0.15888573
ACEW	0.21850487
ACEY	0.26342855
ACFF	-0.3152773
ACFG	-0.07742774
ACFH	-0.16376771
ACFI	-0.1686842
ACFK	0.20836662
ACFL	-0.2359975
ACFM	-0.28451084
ACFN	0.01356617
ACFP	-0.05004884
ACFQ	0.04959689
ACFR	-0.01869626
ACFS	-0.06724656
ACFT	0.01924204
ACFV	-0.25738384
ACFW	-0.26708512
ACFY	-0.14823133
ACGG	-0.06555093
ACGH	-0.09534668
ACGI	-0.07162236
ACGK	0.22513236
ACGL	-0.03800981
ACGM	-0.01230134
ACGN	0.07798043
ACGP	0.08841607
ACGQ	0.16042177
ACGR	0.07852726
ACGS	-0.05896411
ACGT	0.03417999
ACGV	-0.00955417
ACGW	0.01155849
ACGY	-0.0796255
ACHH	-0.24058281
ACHI	-0.05962936
ACHK	0.17070364
ACHL	-0.0410099
ACHM	-0.24729256
ACHN	0.02784319
ACHP	0.01665811
ACHQ	-0.09416501
ACHR	0.00154759
ACHS	0.06659982
ACHT	-0.02852126
ACHV	-0.13702482
ACHW	0.08020216
ACHY	-0.12265863
ACII	-0.32972637
ACIK	0.23427148
ACIL	-0.25620917
ACIM	-0.29286917
ACIN	0.13238286
ACIP	-0.06883893
ACIQ	0.13183337
ACIR	-0.000344542
ACIS	0.00684688
ACIT	-0.0084191
ACIV	-0.31768081
ACIW	-0.10311006
ACIY	-0.12455076
ACKK	0.36014134
ACKL	0.19581493
ACKM	0.11699734
ACKN	0.1993693
ACKP	0.20821951
ACKQ	0.2243674
ACKR	0.41283405
ACKS	0.32773075
ACKT	0.28265003
ACKV	0.16183946
ACKW	0.23185132
ACKY	0.11253656
ACLL	-0.29830001
ACLM	-0.16364253
ACLN	0.15106919
ACLP	0.10152846
ACLQ	-0.01497586
ACLR	-0.05900449
ACLS	0.01026422
ACLT	-0.01522093
ACLV	-0.26826764
ACLW	-0.1833718
ACLY	-0.12459162
ACMM	-0.38492653
ACMN	0.09732088
ACMP	-0.00228609
ACMQ	0.12992884
ACMR	-0.11430661
ACMS	-0.05301454
ACMT	-0.02264187
ACMV	-0.24087012
ACMW	-0.17610294
ACMY	-0.17024801
ACNN	0.13610589
ACNP	0.09527427
ACNQ	0.21893139
ACNR	0.1307274
ACNS	0.11277973
ACNT	-0.03360418
ACNV	0.10813888
ACNW	0.11247197
ACNY	0.11373115
ACPP	0.0980662
ACPQ	0.07195454
ACPR	0.03444327
ACPS	0.05630819
ACPT	0.13678119
ACPV	-0.01869895
ACPW	-0.01184088
ACPY	0.0149724
ACQQ	0.02644552
ACQR	0.15939487
ACQS	0.05623152
ACQT	0.09769316
ACQV	0.0523395
ACQW	-0.06298055
ACQY	0.11090936
ACRR	0.16810088
ACRS	0.13956015
ACRT	0.194304
ACRV	-0.03057889
ACRW	-0.02624579
ACRY	0.06474481
ACSS	-0.10251705
ACST	0.05681261
ACSV	-0.02194223
ACSW	-0.04455077
ACSY	0.0652003
ACTT	-0.01518465
ACTV	-0.12660863
ACTW	0.07838391
ACTY	0.10960631
ACVV	-0.36544595
ACVW	-0.11906073
ACVY	-0.11780154
ACWW	-0.27664994
ACWY	-0.01575345
ACYY	0.00986507
ADDD	0.28920291
ADDE	0.32698647
ADDF	0.20655878
ADDG	0.18071188
ADDH	0.05868031
ADDI	0.23457166
ADDK	0.09156888
ADDL	0.26573448
ADDM	0.20088704
ADDN	0.1410724
ADDP	0.2452978
ADDQ	0.20016291
ADDR	0.03385248
ADDS	0.26280328
ADDT	0.22411667
ADDV	0.26938513
ADDW	0.15698533
ADDY	0.22236201
ADEE	0.33802553
ADEF	0.23630292
ADEG	0.2517051
ADEH	0.17268522
ADEI	0.19792701
ADEK	0.05930834
ADEL	0.21836775
ADEM	0.3507662
ADEN	0.25570856
ADEP	0.26353808
ADEQ	0.25477091
ADER	0.02229738
ADES	0.25567072
ADET	0.31416571
ADEV	0.22093031
ADEW	0.30591934
ADEY	0.19827538
ADFF	-0.00683582
ADFG	0.09676681
ADFH	0.04940569
ADFI	0.01985651
ADFK	0.07682476
ADFL	0.04237286
ADFM	0.10964274
ADFN	0.11383596
ADFP	0.05430074
ADFQ	0.1449708
ADFR	-0.01799307
ADFS	0.14052474
ADFT	0.05369111
ADFV	0.02588451
ADFW	0.12009868
ADFY	-0.01557398
ADGG	0.04786596
ADGH	0.07172904
ADGI	0.13667603
ADGK	0.06496726
ADGL	0.17692738
ADGM	0.09873618
ADGN	0.08131711
ADGP	0.13524695
ADGQ	0.18574864
ADGR	0.08204163
ADGS	0.09198564
ADGT	0.09340264
ADGV	0.15213153
ADGW	0.14995193
ADGY	0.12893472
ADHH	-0.13468495
ADHI	0.10212631
ADHK	0.1796915
ADHL	0.09311193
ADHM	0.15470009
ADHN	0.14649828
ADHP	0.06788687
ADHQ	0.12847711
ADHR	-0.05460271
ADHS	0.04638041
ADHT	0.07497054
ADHV	0.04178279
ADHW	0.12712219
ADHY	-0.00271767
ADII	-0.07313621
ADIK	0.05633274
ADIL	0.06131829
ADIM	0.06565776
ADIN	0.15466032
ADIP	0.14798697
ADIQ	0.08504199
ADIR	0.00193963
ADIS	0.15071698
ADIT	0.104778
ADIV	0.02428404
ADIW	0.14281522
ADIY	0.08586316
ADKK	0.01272088
ADKL	0.07803927
ADKM	0.11673048
ADKN	0.05329731
ADKP	0.07955544
ADKQ	0.06672024
ADKR	0.10987551
ADKS	0.09547873
ADKT	0.12693523
ADKV	0.0607695
ADKW	0.08247668
ADKY	0.05031212
ADLL	0.03991205
ADLM	0.03964604
ADLN	0.16819835
ADLP	0.16068293
ADLQ	0.12623922
ADLR	-0.02342439
ADLS	0.13989042
ADLT	0.10774416
ADLV	0.05761905
ADLW	0.15834048
ADLY	0.08613288
ADMM	-0.20060206
ADMN	0.16824118
ADMP	0.17857655
ADMQ	0.09752401
ADMR	-0.0461973
ADMS	0.18997096
ADMT	0.12337321
ADMV	0.06898541
ADMW	0.01542393
ADMY	0.03720479
ADNN	0.03694881
ADNP	0.09987657
ADNQ	0.1275487
ADNR	0.1216392
ADNS	0.13549361
ADNT	0.09180184
ADNV	0.09568428
ADNW	0.0510525
ADNY	0.08929525
ADPP	0.07501122
ADPQ	0.14730073
ADPR	0.01346791
ADPS	0.12040655
ADPT	0.12132658
ADPV	0.10650408
ADPW	0.05549359
ADPY	0.03515815
ADQQ	0.12080549
ADQR	0.02624365
ADQS	0.1337483
ADQT	0.13271395
ADQV	0.12846098
ADQW	0.05525106
ADQY	0.12740681
ADRR	-0.09066946
ADRS	0.03035901
ADRT	0.05554834
ADRV	-0.0016408
ADRW	-0.04419957
ADRY	-0.00828711
ADSS	0.08872519
ADST	0.06685918
ADSV	0.14658105
ADSW	0.0636389
ADSY	0.10836377
ADTT	0.08331219
ADTV	0.08639996
ADTW	0.10510053
ADTY	0.12442372
ADVV	0.03476589
ADVW	0.10538908
ADVY	0.09972958
ADWW	-0.20718133
ADWY	0.05781875
ADYY	-0.01084295
AEEE	0.19762565
AEEF	0.22005474
AEEG	0.29421173
AEEH	0.16780436
AEEI	0.0880027
AEEK	-0.05064058
AEEL	0.09374982
AEEM	0.15810083
AEEN	0.26424881
AEEP	0.24440641
AEEQ	0.1335833
AEER	-0.08028588
AEES	0.17895471
AEET	0.18537593
AEEV	0.15582351
AEEW	0.10630511
AEEY	0.24339237
AEFF	0.05589315
AEFG	0.18911433
AEFH	0.09598804
AEFI	0.02861078
AEFK	0.00351362
AEFL	0.01178804
AEFM	0.02907297
AEFN	0.12494198
AEFP	0.15023154
AEFQ	0.16503982
AEFR	-0.06022482
AEFS	0.15779586
AEFT	0.10897805
AEFV	0.03336528
AEFW	0.00115729
AEFY	0.08175711
AEGG	0.1810861
AEGH	0.14028436
AEGI	0.20570421
AEGK	0.10375327
AEGL	0.17204653
AEGM	0.12879604
AEGN	0.2189281
AEGP	0.17965223
AEGQ	0.2548948
AEGR	0.03854356
AEGS	0.20982282
AEGT	0.18769779
AEGV	0.17766427
AEGW	0.15287453
AEGY	0.18240048
AEHH	-0.10550156
AEHI	0.14555014
AEHK	0.10917198
AEHL	-0.00148281
AEHM	0.11164343
AEHN	0.19346739
AEHP	0.0921274
AEHQ	0.14058688
AEHR	0.05474963
AEHS	0.14870506
AEHT	0.19422935
AEHV	0.046689
AEHW	0.07779196
AEHY	0.0995728
AEII	-0.02125183
AEIK	-0.00158959
AEIL	-0.02741416
AEIM	0.04108452
AEIN	0.17514578
AEIP	0.18729423
AEIQ	0.10935672
AEIR	-0.05211637
AEIS	0.15819327
AEIT	0.11384436
AEIV	-0.04395291
AEIW	0.18623905
AEIY	0.0745684
AEKK	-0.01816685
AEKL	-0.057351
AEKM	0.02423653
AEKN	0.11018871
AEKP	0.12634157
AEKQ	0.03853991
AEKR	0.01164946
AEKS	0.11736287
AEKT	0.06968889
AEKV	-3.48384E-05
AEKW	0.01195717
AEKY	0.05650625
AELL	-0.10915452
AELM	-0.01007247
AELN	0.17788246
AELP	0.15157771
AELQ	0.03579053
AELR	-0.14244795
AELS	0.15979782
AELT	0.07275863
AELV	-0.04162462
AELW	0.08110437
AELY	0.07216438
AEMM	-0.18984735
AEMN	0.21949034
AEMP	0.18232767
AEMQ	0.09243542
AEMR	-0.06909939
AEMS	0.17042628
AEMT	0.0738275
AEMV	0.00283219
AEMW	0.16206725
AEMY	0.05347636
AENN	0.20251848
AENP	0.19214897
AENQ	0.20093576
AENR	0.12480798
AENS	0.25098542
AENT	0.2161936
AENV	0.18610466
AENW	0.24060437
AENY	0.14844186
AEPP	0.13824344
AEPQ	0.16282449
AEPR	0.05228379
AEPS	0.2074245
AEPT	0.20549538
AEPV	0.11395269
AEPW	-0.00307212
AEPY	0.13196842
AEQQ	0.08019557
AEQR	-0.01966302
AEQS	0.16313625
AEQT	0.18460382
AEQV	0.14279453
AEQW	0.13209864
AEQY	0.17591017
AERR	-0.1637512
AERS	0.0523203
AERT	0.04071156
AERV	-0.07073031
AERW	-0.06725579
AERY	-0.00276972
AESS	0.21097
AEST	0.1986463
AESV	0.17729291
AESW	0.08685934
AESY	0.17046982
AETT	0.14722541
AETV	0.08533849
AETW	0.07814439
AETY	0.2801173
AEVV	-0.0530892
AEVW	0.10944221
AEVY	0.12722545
AEWW	0.04336799
AEWY	-0.06182817
AEYY	0.071733
AFFF	-0.51013874
AFFG	-0.15493801
AFFH	-0.15723203
AFFI	-0.40730942
AFFK	-0.02622034
AFFL	-0.40801202
AFFM	-0.42821975
AFFN	-0.03165634
AFFP	-0.18855657
AFFQ	-0.08164339
AFFR	-0.07674181
AFFS	-0.10152891
AFFT	-0.15883577
AFFV	-0.3814972
AFFW	-0.37938557
AFFY	-0.32260906
AFGG	-0.03760225
AFGH	0.0619744
AFGI	-0.08747291
AFGK	0.16845983
AFGL	-0.07362455
AFGM	-0.13974264
AFGN	0.10940301
AFGP	0.05012375
AFGQ	0.11119371
AFGR	0.04699984
AFGS	0.04932813
AFGT	-0.000980608
AFGV	-0.10562863
AFGW	-0.16846358
AFGY	-0.08062156
AFHH	-0.22592925
AFHI	-0.11888367
AFHK	0.16416791
AFHL	-0.14381382
AFHM	-0.14250053
AFHN	0.05314063
AFHP	0.04247006
AFHQ	0.03804535
AFHR	-0.06396599
AFHS	-0.00541588
AFHT	-0.01386768
AFHV	-0.09021693
AFHW	-0.18348205
AFHY	-0.0700729
AFII	-0.48640026
AFIK	-0.000595113
AFIL	-0.40325067
AFIM	-0.34251592
AFIN	0.00380769
AFIP	-0.01548972
AFIQ	-0.04112622
AFIR	-0.08375755
AFIS	-0.06667686
AFIT	-0.14342444
AFIV	-0.42165909
AFIW	-0.25986182
AFIY	-0.31401718
AFKK	0.19180996
AFKL	0.01910575
AFKM	0.05246967
AFKN	0.08281263
AFKP	0.15468723
AFKQ	0.15817257
AFKR	0.18625821
AFKS	0.2045435
AFKT	0.14214626
AFKV	0.01245341
AFKW	0.08274738
AFKY	0.04407861
AFLL	-0.44269774
AFLM	-0.353781
AFLN	0.02516982
AFLP	-0.09039854
AFLQ	-0.03480142
AFLR	-0.13135749
AFLS	-0.08650865
AFLT	-0.1360956
AFLV	-0.40255547
AFLW	-0.26355628
AFLY	-0.28733274
AFMM	-0.35017747
AFMN	-0.00218435
AFMP	-0.1101281
AFMQ	-0.12493053
AFMR	-0.10311357
AFMS	-0.06168439
AFMT	-0.12623357
AFMV	-0.390625
AFMW	-0.29633075
AFMY	-0.26251554
AFNN	0.00377651
AFNP	0.07006998
AFNQ	0.00518461
AFNR	0.05086618
AFNS	0.11412783
AFNT	0.03582938
AFNV	-0.0139928
AFNW	-0.0626454
AFNY	-0.08497363
AFPP	-0.02336631
AFPQ	0.04347906
AFPR	0.000433126
AFPS	0.04964457
AFPT	0.04781105
AFPV	-0.07271513
AFPW	-0.13975553
AFPY	-0.12543388
AFQQ	-0.00332003
AFQR	0.02224972
AFQS	0.02267542
AFQT	0.00637231
AFQV	-0.0807331
AFQW	-0.11517448
AFQY	-0.01700529
AFRR	-0.05024164
AFRS	0.11904931
AFRT	0.05853486
AFRV	-0.0888576
AFRW	-0.10361069
AFRY	-0.09811446
AFSS	-0.02396576
AFST	-0.02836452
AFSV	-0.04728031
AFSW	-0.06332095
AFSY	-0.0666094
AFTT	-0.07903322
AFTV	-0.12418951
AFTW	-0.05309055
AFTY	-0.07361115
AFVV	-0.49189585
AFVW	-0.25053519
AFVY	-0.22459838
AFWW	-0.36236691
AFWY	-0.3485186
AFYY	-0.20671562
AGGG	-0.15132914
AGGH	-0.0059169
AGGI	0.02972694
AGGK	0.13130848
AGGL	0.05821718
AGGM	-0.08625041
AGGN	0.03172945
AGGP	0.01829581
AGGQ	0.11008317
AGGR	0.08588311
AGGS	-0.05553855
AGGT	-0.07312721
AGGV	0.03446087
AGGW	-0.00891346
AGGY	0.02079835
AGHH	-0.06122898
AGHI	0.06421635
AGHK	0.22847237
AGHL	0.06673558
AGHM	-0.05258965
AGHN	0.03927011
AGHP	0.10398557
AGHQ	0.08998771
AGHR	0.08973888
AGHS	-0.000515281
AGHT	-0.02451566
AGHV	0.07463053
AGHW	-0.0047333
AGHY	0.02990203
AGII	-0.20051153
AGIK	0.15835282
AGIL	-0.10326682
AGIM	-0.15333873
AGIN	0.10024311
AGIP	0.08149469
AGIQ	0.09544934
AGIR	0.07023618
AGIS	0.08579318
AGIT	0.00808813
AGIV	-0.13824498
AGIW	0.0265604
AGIY	-0.0234492
AGKK	0.18156034
AGKL	0.17986629
AGKM	0.11872078
AGKN	0.14631352
AGKP	0.20952138
AGKQ	0.20024417
AGKR	0.23818697
AGKS	0.18832993
AGKT	0.14288367
AGKV	0.14617929
AGKW	0.20169014
AGKY	0.14793711
AGLL	-0.09399905
AGLM	-0.11707916
AGLN	0.11642391
AGLP	0.10297263
AGLQ	0.13858009
AGLR	0.01039575
AGLS	0.08820116
AGLT	0.04230154
AGLV	-0.11208538
AGLW	-0.06329777
AGLY	-0.05964138
AGMM	-0.29904124
AGMN	0.04011997
AGMP	0.10445441
AGMQ	0.08877228
AGMR	0.0534206
AGMS	0.0112455
AGMT	-0.03595891
AGMV	-0.1682186
AGMW	-0.01161299
AGMY	-0.04445669
AGNN	0.05446521
AGNP	0.0936777
AGNQ	0.15486555
AGNR	0.16469954
AGNS	0.03398357
AGNT	-0.00521304
AGNV	0.14439454
AGNW	0.02339186
AGNY	0.0311819
AGPP	0.02310309
AGPQ	0.05088455
AGPR	0.1406228
AGPS	0.06407128
AGPT	0.02949495
AGPV	0.06229481
AGPW	-0.06068426
AGPY	0.02496836
AGQQ	0.08850845
AGQR	0.11679306
AGQS	0.11269056
AGQT	0.04677676
AGQV	0.09790094
AGQW	-0.00359281
AGQY	0.1094255
AGRR	0.03733356
AGRS	0.08382571
AGRT	0.10456678
AGRV	0.07785312
AGRW	0.05114957
AGRY	0.06073005
AGSS	0.0474814
AGST	0.000199111
AGSV	0.06711091
AGSW	0.0417786
AGSY	0.08371574
AGTT	-0.0630746
AGTV	0.01300433
AGTW	0.0706511
AGTY	0.04279718
AGVV	-0.13524319
AGVW	0.02604527
AGVY	-0.03437667
AGWW	-0.1550792
AGWY	-0.05691
AGYY	-0.10061798
AHHH	-0.29026166
AHHI	-0.10794465
AHHK	0.10805983
AHHL	-0.16135852
AHHM	-0.22205567
AHHN	-0.02390865
AHHP	-0.15699543
AHHQ	-0.00554115
AHHR	0.02605395
AHHS	-0.17765369
AHHT	-0.06483614
AHHV	-0.12510759
AHHW	-0.28809183
AHHY	-0.16873334
AHII	-0.15395233
AHIK	0.19510877
AHIL	-0.12946484
AHIM	-0.16228082
AHIN	0.14857048
AHIP	0.13417348
AHIQ	0.12212563
AHIR	0.08527381
AHIS	0.04544188
AHIT	0.04783545
AHIV	-0.08921117
AHIW	-0.12186164
AHIY	-0.0678961
AHKK	0.2873972
AHKL	0.18104665
AHKM	0.16574969
AHKN	0.27343445
AHKP	0.31979257
AHKQ	0.24544832
AHKR	0.3060615
AHKS	0.32890083
AHKT	0.2147782
AHKV	0.17703439
AHKW	0.29928589
AHKY	0.1679195
AHLL	-0.21583645
AHLM	-0.10651649
AHLN	0.08956736
AHLP	0.00109608
AHLQ	-0.02642052
AHLR	-0.00514273
AHLS	0.01313644
AHLT	-0.00841842
AHLV	-0.15790659
AHLW	-0.10156589
AHLY	-0.06918226
AHMM	-0.22460946
AHMN	0.0618825
AHMP	0.06063236
AHMQ	0.11091882
AHMR	0.06146742
AHMS	0.06065319
AHMT	0.03516803
AHMV	-0.13780283
AHMW	-0.11515049
AHMY	-0.12343663
AHNN	0.1888172
AHNP	0.11787833
AHNQ	0.10513505
AHNR	0.23665612
AHNS	0.10449358
AHNT	0.14115633
AHNV	0.06741488
AHNW	0.0142807
AHNY	-0.06715794
AHPP	0.14812666
AHPQ	0.03517985
AHPR	0.11920671
AHPS	0.12630876
AHPT	0.14479753
AHPV	0.06058487
AHPW	-0.12927151
AHPY	-0.03470644
AHQQ	0.03173219
AHQR	4.54624E-05
AHQS	0.06992501
AHQT	0.07010185
AHQV	0.05254146
AHQW	-0.15044795
AHQY	-0.12046462
AHRR	0.02349061
AHRS	0.06537496
AHRT	0.09137964
AHRV	0.00985693
AHRW	0.02098537
AHRY	0.05931586
AHSS	-0.00516962
AHST	0.03004306
AHSV	0.0673025
AHSW	-0.20544707
AHSY	-0.02226709
AHTT	-0.01663139
AHTV	0.04744543
AHTW	-0.12794808
AHTY	0.08508295
AHVV	-0.06930474
AHVW	-0.09218246
AHVY	-0.09196851
AHWW	-0.33608862
AHWY	-0.14996424
AHYY	-0.14692882
AIII	-0.67569676
AIIK	-0.13453173
AIIL	-0.56219574
AIIM	-0.4410453
AIIN	-0.01331289
AIIP	-0.11323132
AIIQ	-0.06552646
AIIR	-0.14052551
AIIS	-0.12228135
AIIT	-0.25968337
AIIV	-0.5983228
AIIW	-0.36580592
AIIY	-0.36570332
AIKK	0.11256828
AIKL	-0.03437964
AIKM	-0.0104428
AIKN	0.10468094
AIKP	0.21261768
AIKQ	0.10267958
AIKR	0.19254541
AIKS	0.1705768
AIKT	0.1147405
AIKV	-0.05813594
AIKW	0.18513285
AIKY	-0.00535404
AILL	-0.53038219
AILM	-0.38859176
AILN	0.02668249
AILP	-0.07880285
AILQ	-0.06051733
AILR	-0.08755447
AILS	-0.0815209
AILT	-0.16365485
AILV	-0.51924743
AILW	-0.26956389
AILY	-0.30235471
AIMM	-0.39004012
AIMN	0.01134717
AIMP	-0.08671376
AIMQ	-0.0729098
AIMR	-0.10271615
AIMS	-0.04587985
AIMT	-0.15903437
AIMV	-0.41873068
AIMW	-0.08103763
AIMY	-0.24481346
AINN	0.08287413
AINP	0.15192274
AINQ	0.10456958
AINR	0.13887519
AINS	0.11775631
AINT	0.05834503
AINV	-0.00485722
AINW	-0.02624918
AINY	0.01814334
AIPP	0.05908435
AIPQ	0.07709218
AIPR	0.119455
AIPS	0.104392
AIPT	0.06900796
AIPV	-0.0880826
AIPW	-0.03122718
AIPY	-0.06077178
AIQQ	0.02602707
AIQR	0.02864263
AIQS	0.05300209
AIQT	0.03887169
AIQV	-0.0738924
AIQW	-0.08043234
AIQY	-0.04621685
AIRR	0.02447241
AIRS	0.09561371
AIRT	0.04820732
AIRV	-0.1048528
AIRW	-0.03738812
AIRY	-0.02685032
AISS	0.05800089
AIST	0.03251573
AISV	-0.07708315
AISW	-0.06724562
AISY	-0.00174554
AITT	-0.09308458
AITV	-0.22103211
AITW	-0.04997878
AITY	-0.05051299
AIVV	-0.58743105
AIVW	-0.25778188
AIVY	-0.30594957
AIWW	-0.16985842
AIWY	-0.0969951
AIYY	-0.23833785
AKKK	0.22156242
AKKL	0.08839119
AKKM	0.22570102
AKKN	0.26718535
AKKP	0.32712099
AKKQ	0.06006981
AKKR	0.27973525
AKKS	0.24961932
AKKT	0.3054391
AKKV	0.14811169
AKKW	0.25464038
AKKY	0.09753708
AKLL	-0.06779143
AKLM	0.07024018
AKLN	0.14299119
AKLP	0.18608597
AKLQ	0.07265176
AKLR	0.10816143
AKLS	0.15377554
AKLT	0.12969133
AKLV	-0.04433066
AKLW	0.02947418
AKLY	0.01814423
AKMM	-0.14653768
AKMN	0.20921026
AKMP	0.22674666
AKMQ	0.16650619
AKMR	0.22152136
AKMS	0.14493081
AKMT	0.16364932
AKMV	-0.02279993
AKMW	0.08404705
AKMY	-0.02252019
AKNN	0.10277901
AKNP	0.19789326
AKNQ	0.16028313
AKNR	0.26950037
AKNS	0.20363403
AKNT	0.16123616
AKNV	0.11675898
AKNW	0.129866
AKNY	0.16803727
AKPP	0.24994997
AKPQ	0.2801349
AKPR	0.37945163
AKPS	0.25799587
AKPT	0.20311113
AKPV	0.1945792
AKPW	0.16253911
AKPY	0.18290359
AKQQ	0.01704992
AKQR	0.25532722
AKQS	0.17311963
AKQT	0.15469632
AKQV	0.07746978
AKQW	0.01041851
AKQY	0.09183598
AKRR	0.2117401
AKRS	0.31241944
AKRT	0.33166629
AKRV	0.19810642
AKRW	0.15144523
AKRY	0.1984619
AKSS	0.15506082
AKST	0.1896913
AKSV	0.16560937
AKSW	0.09189602
AKSY	0.13932533
AKTT	0.21994472
AKTV	0.12497805
AKTW	0.14337065
AKTY	0.1835479
AKVV	-0.10614969
AKVW	0.08589375
AKVY	0.10335516
AKWW	0.02084018
AKWY	0.02723899
AKYY	0.01626372
ALLL	-0.62317603
ALLM	-0.42622903
ALLN	-0.00208993
ALLP	-0.11718175
ALLQ	-0.14976344
ALLR	-0.24570522
ALLS	-0.1057697
ALLT	-0.18905673
ALLV	-0.53591236
ALLW	-0.32213092
ALLY	-0.34277357
ALMM	-0.42380155
ALMN	-0.00129372
ALMP	-0.08978424
ALMQ	-0.13848175
ALMR	-0.13826383
ALMS	-0.04207209
ALMT	-0.13825827
ALMV	-0.41215703
ALMW	-0.2083976
ALMY	-0.23970183
ALNN	0.07027317
ALNP	0.1255121
ALNQ	0.0931883
ALNR	0.10865313
ALNS	0.1609698
ALNT	0.0910395
ALNV	0.01349338
ALNW	-0.02578768
ALNY	-0.00328984
ALPP	-0.000349039
ALPQ	0.07268824
ALPR	0.0349713
ALPS	0.09879456
ALPT	0.03142612
ALPV	-0.0950252
ALPW	-0.05292605
ALPY	-0.05210755
ALQQ	-0.13617346
ALQR	-0.06780586
ALQS	0.04910755
ALQT	0.00996957
ALQV	-0.11743719
ALQW	-0.06021464
ALQY	-0.00492544
ALRR	-0.11270286
ALRS	0.04073544
ALRT	0.02579513
ALRV	-0.12928842
ALRW	-0.15283463
ALRY	-0.07286712
ALSS	0.08828201
ALST	0.06339548
ALSV	-0.0795517
ALSW	0.01307624
ALSY	-0.02501351
ALTT	0.01401956
ALTV	-0.19184733
ALTW	-0.06424054
ALTY	-0.03764654
ALVV	-0.54740725
ALVW	-0.27680032
ALVY	-0.27606513
ALWW	-0.23009476
ALWY	-0.16813773
ALYY	-0.18055826
AMMM	-0.62792085
AMMN	-0.19897023
AMMP	-0.28830552
AMMQ	-0.18733612
AMMR	-0.23623037
AMMS	-0.13636083
AMMT	-0.23439664
AMMV	-0.49108421
AMMW	-0.41873428
AMMY	-0.2173456
AMNN	0.04493427
AMNP	0.12919573
AMNQ	0.07112711
AMNR	0.02093607
AMNS	0.03119172
AMNT	0.05685909
AMNV	-0.00486971
AMNW	-0.08207571
AMNY	-0.12301421
AMPP	0.12074931
AMPQ	0.05065322
AMPR	0.04613099
AMPS	0.09468352
AMPT	0.01631352
AMPV	-0.0589498
AMPW	-0.09434031
AMPY	-0.01225795
AMQQ	0.09196924
AMQR	-0.00392158
AMQS	0.10391689
AMQT	0.03630853
AMQV	-0.07459376
AMQW	-0.083206
AMQY	0.08992795
AMRR	0.01053678
AMRS	0.06292495
AMRT	0.03743979
AMRV	-0.02847864
AMRW	0.0120254
AMRY	-0.06589667
AMSS	0.0727962
AMST	0.05445029
AMSV	-0.04966862
AMSW	0.02228105
AMSY	-0.07777545
AMTT	-0.08257214
AMTV	-0.18264253
AMTW	-0.10854728
AMTY	-0.03631382
AMVV	-0.40271178
AMVW	-0.26393057
AMVY	-0.1925231
AMWW	-0.13318406
AMWY	-0.22690039
AMYY	-0.1287312
ANNN	-0.1584775
ANNP	0.01519906
ANNQ	0.09093264
ANNR	0.14134708
ANNS	0.04101302
ANNT	0.01269857
ANNV	0.10240754
ANNW	-0.04481616
ANNY	-0.05104499
ANPP	0.05418227
ANPQ	0.11782734
ANPR	0.17863495
ANPS	0.08615164
ANPT	0.06367199
ANPV	0.12014479
ANPW	-0.05921315
ANPY	0.03895604
ANQQ	0.01239013
ANQR	0.10856207
ANQS	0.13643809
ANQT	0.05909481
ANQV	0.1515438
ANQW	0.0275158
ANQY	0.05210762
ANRR	0.14129408
ANRS	0.13759668
ANRT	0.14768768
ANRV	0.16653696
ANRW	0.09901266
ANRY	0.14602933
ANSS	0.09701532
ANST	0.05127132
ANSV	0.12450553
ANSW	0.03210235
ANSY	0.0994576
ANTT	0.00420893
ANTV	0.09902037
ANTW	-0.01008848
ANTY	0.07002429
ANVV	-0.02911865
ANVW	0.1365315
ANVY	0.03799498
ANWW	-0.19030955
ANWY	-0.10738032
ANYY	-0.04741547
APPP	0.01105664
APPQ	0.11481893
APPR	0.10219207
APPS	0.02629677
APPT	0.05632894
APPV	0.01702125
APPW	-0.15134133
APPY	-0.01477574
APQQ	0.03928484
APQR	0.13037725
APQS	0.12956301
APQT	0.12855162
APQV	0.11194468
APQW	-0.04084565
APQY	0.06278644
APRR	0.20053575
APRS	0.15778833
APRT	0.13555633
APRV	0.08653153
APRW	0.02877033
APRY	0.04694574
APSS	0.07478428
APST	0.05261859
APSV	0.06623563
APSW	-0.06781605
APSY	0.02874761
APTT	0.000216858
APTV	0.03805019
APTW	-0.08354138
APTY	0.05241638
APVV	-0.13064729
APVW	-0.07949017
APVY	-0.05457545
APWW	-0.35142504
APWY	-0.2179279
APYY	-0.12342366
AQQQ	-0.29897125
AQQR	-0.07643576
AQQS	0.06429806
AQQT	-0.04322554
AQQV	0.05681454
AQQW	-0.14120333
AQQY	0.08920384
AQRR	0.06275156
AQRS	0.10535419
AQRT	0.05184032
AQRV	0.04252756
AQRW	-0.04127544
AQRY	0.05428536
AQSS	0.06206694
AQST	0.08353981
AQSV	0.10024831
AQSW	-0.02906605
AQSY	0.08720136
AQTT	0.0057349
AQTV	0.02814531
AQTW	-0.10471781
AQTY	0.08302102
AQVV	-0.0606282
AQVW	-0.02419776
AQVY	0.000126722
AQWW	-0.12272401
AQWY	-0.09766191
AQYY	-0.10247689
ARRR	0.02296947
ARRS	0.22127018
ARRT	0.22188784
ARRV	0.04409788
ARRW	0.02059079
ARRY	-0.04799125
ARSS	0.1343888
ARST	0.13660719
ARSV	0.08816067
ARSW	0.028858
ARSY	0.0863401
ARTT	0.11635456
ARTV	0.07664117
ARTW	0.05259086
ARTY	0.08443413
ARVV	-0.10832563
ARVW	0.05580568
ARVY	-0.000927089
ARWW	-0.19244459
ARWY	-0.12171366
ARYY	-0.04935172
ASSS	-0.04137882
ASST	0.07076903
ASSV	0.00319835
ASSW	0.02255431
ASSY	0.05108756
ASTT	-0.02113681
ASTV	0.0186718
ASTW	0.03657769
ASTY	0.07826553
ASVV	-0.07878392
ASVW	-0.03592821
ASVY	0.06339144
ASWW	-0.34841938
ASWY	-0.06316353
ASYY	-0.07829478
ATTT	-0.09724776
ATTV	-0.10030101
ATTW	0.0042531
ATTY	0.0792985
ATVV	-0.27691354
ATVW	-0.0024355
ATVY	-0.0485102
ATWW	-0.02711704
ATWY	-0.05388659
ATYY	-0.09729781
AVVV	-0.6297789
AVVW	-0.22543423
AVVY	-0.29076718
AVWW	-0.01068187
AVWY	-0.19591671
AVYY	-0.18583115
AWWW	-0.30836469
AWWY	-0.23367658
AWYY	-0.1355074
AYYY	-0.03158588
CCCC	-3.18738683
CCCD	-1.4898944
CCCE	-1.30034252
CCCF	-1.64452568
CCCG	-1.77961633
CCCH	-1.83816163
CCCI	-1.64965505
CCCK	-1.57814284
CCCL	-1.5812933
CCCM	-1.59083793
CCCN	-1.62844128
CCCP	-1.6066261
CCCQ	-1.39071381
CCCR	-1.64718372
CCCS	-1.85049239
CCCT	-1.72301008
CCCV	-1.54599581
CCCW	-1.55516519
CCCY	-1.59529869
CCDD	-0.56008778
CCDE	-0.30838801
CCDF	-0.5386278
CCDG	-0.60677167
CCDH	-0.69447519
CCDI	-0.55503817
CCDK	-0.63973605
CCDL	-0.42214992
CCDM	-0.2740867
CCDN	-0.60421345
CCDP	-0.65111409
CCDQ	-0.61580917
CCDR	-0.60255552
CCDS	-0.74459451
CCDT	-0.62665753
CCDV	-0.33743559
CCDW	-0.82493094
CCDY	-0.44800814
CCEE	-0.29714886
CCEF	-0.55520189
CCEG	-0.60474053
CCEH	-0.75578671
CCEI	-0.46461779
CCEK	-0.6049124
CCEL	-0.35942093
CCEM	-0.23066287
CCEN	-0.37844942
CCEP	-0.56310813
CCEQ	-0.45699192
CCER	-0.48449807
CCES	-0.5851868
CCET	-0.45195479
CCEV	-0.34836943
CCEW	-0.61669686
CCEY	-0.50149433
CCFF	-0.87974956
CCFG	-0.68924205
CCFH	-0.66860609
CCFI	-0.88258715
CCFK	-0.65525964
CCFL	-0.83290762
CCFM	-0.74554224
CCFN	-0.73572092
CCFP	-0.68587703
CCFQ	-0.81426344
CCFR	-0.65559546
CCFS	-0.80781009
CCFT	-0.7471091
CCFV	-0.80889113
CCFW	-0.92072285
CCFY	-1.04167956
CCGG	-0.77730719
CCGH	-0.9159323
CCGI	-0.61163036
CCGK	-0.54855132
CCGL	-0.64240009
CCGM	-0.79425755
CCGN	-0.76484069
CCGP	-0.79934388
CCGQ	-0.69322767
CCGR	-0.75340294
CCGS	-0.84722981
CCGT	-0.78510055
CCGV	-0.5716402
CCGW	-0.64207924
CCGY	-0.77912275
CCHH	-1.51545456
CCHI	-0.75939884
CCHK	-0.75392008
CCHL	-0.69312005
CCHM	-1.14793856
CCHN	-0.70580835
CCHP	-0.91594225
CCHQ	-0.70002997
CCHR	-0.69325845
CCHS	-0.97687785
CCHT	-0.89762765
CCHV	-0.91898104
CCHW	-0.73954261
CCHY	-0.97716552
CCII	-0.92560711
CCIK	-0.60136959
CCIL	-0.85840916
CCIM	-0.74055447
CCIN	-0.53443851
CCIP	-0.74670655
CCIQ	-0.52755082
CCIR	-0.56842094
CCIS	-0.69794339
CCIT	-0.7392228
CCIV	-0.77954403
CCIW	-0.61470509
CCIY	-0.80758167
CCKK	-0.5679429
CCKL	-0.5414709
CCKM	-0.55101553
CCKN	-0.67685683
CCKP	-0.54740777
CCKQ	-0.54055548
CCKR	-0.50382074
CCKS	-0.66661798
CCKT	-0.78074062
CCKV	-0.46630189
CCKW	-0.55010488
CCKY	-0.68238462
CCLL	-0.87420174
CCLM	-0.71206423
CCLN	-0.52615168
CCLP	-0.6997329
CCLQ	-0.55230611
CCLR	-0.72038678
CCLS	-0.65306274
CCLT	-0.73093595
CCLV	-0.80344187
CCLW	-0.74894217
CCLY	-0.74768299
CCMM	-0.80515492
CCMN	-0.57348486
CCMP	-0.81491112
CCMQ	-0.68678948
CCMR	-0.6330214
CCMS	-0.78754611
CCMT	-0.6990879
CCMV	-0.95723039
CCMW	-0.7584868
CCMY	-0.53537887
CCNN	-0.80670162
CCNP	-0.7951056
CCNQ	-0.70915285
CCNR	-0.65122882
CCNS	-0.8812654
CCNT	-0.68926661
CCNV	-0.32604394
CCNW	-0.51458229
CCNY	-0.89353434
CCPP	-0.93221366
CCPQ	-0.79648215
CCPR	-0.68056615
CCPS	-0.81805752
CCPT	-0.89146624
CCPV	-0.69419984
CCPW	-1.07903283
CCPY	-0.85052987
CCQQ	-0.72074857
CCQR	-0.67177937
CCQS	-0.83046005
CCQT	-0.76780912
CCQV	-0.60623181
CCQW	-0.70226927
CCQY	-0.74676758
CCRR	-0.75215802
CCRS	-0.74035132
CCRT	-0.64089774
CCRV	-0.50255027
CCRW	-0.7782388
CCRY	-0.69530957
CCSS	-0.95702394
CCST	-0.90995843
CCSV	-0.76498037
CCSW	-0.90948122
CCSY	-0.69262224
CCTT	-0.96408875
CCTV	-0.76818914
CCTW	-0.7493298
CCTY	-0.90643311
CCVV	-0.85567219
CCVW	-0.83138102
CCVY	-0.6615186
CCWW	-1.23469742
CCWY	-1.05734698
CCYY	-0.93690139
CDDD	0.26057436
CDDE	0.41314266
CDDF	0.40756922
CDDG	0.18737234
CDDH	0.02145159
CDDI	0.34258375
CDDK	-0.00218552
CDDL	0.25660068
CDDM	0.47962866
CDDN	0.05011727
CDDP	0.31169278
CDDQ	0.2348162
CDDR	0.1436067
CDDS	0.15888314
CDDT	0.0738123
CDDV	0.24994833
CDDW	0.08259927
CDDY	0.10158723
CDEE	0.45656649
CDEF	0.3096639
CDEG	0.35928019
CDEH	0.08969901
CDEI	0.23840484
CDEK	0.17513188
CDEL	0.3505155
CDEM	0.39811375
CDEN	0.23184379
CDEP	0.4725022
CDEQ	0.45433128
CDER	0.16512869
CDES	0.2713879
CDET	0.27693697
CDEV	0.41394609
CDEW	0.34787186
CDEY	0.28218424
CDFF	-0.0291242
CDFG	0.06152893
CDFH	-0.03982947
CDFI	0.07113161
CDFK	0.15585717
CDFL	0.06046973
CDFM	0.10963076
CDFN	0.05578298
CDFP	0.14126724
CDFQ	0.06439065
CDFR	-0.01926571
CDFS	0.17751385
CDFT	0.03960651
CDFV	0.21782548
CDFW	0.03711247
CDFY	-0.08656707
CDGG	0.07586535
CDGH	-0.021598
CDGI	0.22895307
CDGK	0.16783971
CDGL	0.16804288
CDGM	0.2356642
CDGN	0.01409145
CDGP	0.13046274
CDGQ	0.14346191
CDGR	0.01525277
CDGS	0.06618639
CDGT	0.15504689
CDGV	0.19998674
CDGW	0.11163611
CDGY	0.05853763
CDHH	-0.51870116
CDHI	-0.05144096
CDHK	0.09670528
CDHL	0.03919715
CDHM	-0.15743411
CDHN	-0.0507028
CDHP	-0.01509932
CDHQ	0.09715108
CDHR	0.000458978
CDHS	-0.04707124
CDHT	-0.13054835
CDHV	0.04149439
CDHW	-0.03158474
CDHY	-0.22345016
CDII	0.03560797
CDIK	0.22951172
CDIL	0.04985775
CDIM	0.15146358
CDIN	0.03634615
CDIP	0.25155745
CDIQ	0.27262192
CDIR	-0.02858541
CDIS	0.11915895
CDIT	0.06371057
CDIV	0.06463358
CDIW	0.15237422
CDIY	0.10248087
CDKK	0.11588128
CDKL	0.26339698
CDKM	0.15694233
CDKN	0.17553756
CDKP	0.28548882
CDKQ	0.08822113
CDKR	0.2218659
CDKS	0.16138971
CDKT	0.08116575
CDKV	0.1113222
CDKW	0.20361046
CDKY	0.09765967
CDLL	0.01340718
CDLM	0.10278786
CDLN	0.17204635
CDLP	0.23641388
CDLQ	0.11123261
CDLR	0.00529985
CDLS	0.23434002
CDLT	0.13475315
CDLV	0.21351492
CDLW	0.04256175
CDLY	0.06264779
CDMM	0.12465169
CDMN	0.13447298
CDMP	0.25319818
CDMQ	0.21083243
CDMR	0.02571844
CDMS	0.15929384
CDMT	0.11677535
CDMV	0.05555046
CDMW	0.4723498
CDMY	0.17257899
CDNN	-0.16745957
CDNP	-0.00268255
CDNQ	0.12374373
CDNR	-0.0224522
CDNS	0.02923605
CDNT	-0.07121385
CDNV	0.17533334
CDNW	-0.10140547
CDNY	0.0260531
CDPP	0.18792465
CDPQ	0.13332446
CDPR	0.03469095
CDPS	0.12647234
CDPT	0.03190626
CDPV	0.26903052
CDPW	0.02686504
CDPY	0.11313501
CDQQ	0.14211124
CDQR	0.18667133
CDQS	0.16629336
CDQT	0.20775499
CDQV	0.23417439
CDQW	0.22753734
CDQY	0.21925121
CDRR	-0.03623122
CDRS	0.04812614
CDRT	-0.05954576
CDRV	0.05927955
CDRW	-0.19366583
CDRY	-0.08843479
CDSS	-0.15631201
CDST	0.06124086
CDSV	0.17028912
CDSW	-0.03292012
CDSY	-0.01113927
CDTT	0.01456642
CDTV	0.04679586
CDTW	-0.07479569
CDTY	0.04819708
CDVV	0.04564587
CDVW	-0.03120825
CDVY	0.2061401
CDWW	-0.3048908
CDWY	-0.03063035
CDYY	-0.02937117
CEEE	0.86796709
CEEF	0.19338688
CEEG	0.4720305
CEEH	0.15945178
CEEI	0.52120178
CEEK	0.06728804
CEEL	0.29347436
CEEM	0.1685363
CEEN	0.24050552
CEEP	0.50120278
CEEQ	0.37281637
CEER	0.26148859
CEES	0.37926972
CEET	0.37151333
CEEV	0.26424532
CEEW	0.21520443
CEEY	0.48946488
CEFF	-0.08261039
CEFG	0.13533539
CEFH	0.12853309
CEFI	0.02591797
CEFK	0.02318974
CEFL	0.0656892
CEFM	0.10958888
CEFN	0.26553823
CEFP	0.19627294
CEFQ	0.13263805
CEFR	0.00918096
CEFS	0.0650498
CEFT	0.09854251
CEFV	0.08515806
CEFW	-0.02212604
CEFY	0.06476214
CEGG	0.15245755
CEGH	-0.02647886
CEGI	0.24241368
CEGK	0.20618401
CEGL	0.20478513
CEGM	0.20530183
CEGN	0.18245401
CEGP	0.20426919
CEGQ	0.21848473
CEGR	0.09019365
CEGS	0.16990612
CEGT	0.18812988
CEGV	0.26209278
CEGW	0.12029783
CEGY	0.22690019
CEHH	-0.09506609
CEHI	-0.13023301
CEHK	0.23703912
CEHL	0.09965433
CEHM	0.2327772
CEHN	0.19684101
CEHP	0.13947495
CEHQ	0.1405749
CEHR	-0.06681549
CEHS	0.00681801
CEHT	0.13171871
CEHV	0.04448956
CEHW	-0.13428895
CEHY	-0.00393507
CEII	-0.000149449
CEIK	0.13026803
CEIL	0.06612933
CEIM	0.06994867
CEIN	0.14558726
CEIP	0.21756904
CEIQ	0.33028619
CEIR	0.02569634
CEIS	0.12119009
CEIT	0.1188728
CEIV	0.11265316
CEIW	0.16946909
CEIY	-0.06420565
CEKK	0.13644223
CEKL	0.16458782
CEKM	0.18333282
CEKN	0.17676371
CEKP	0.26821482
CEKQ	0.22855497
CEKR	0.15413927
CEKS	0.25273709
CEKT	0.18585924
CEKV	0.13586069
CEKW	0.02518554
CEKY	0.05147272
CELL	-0.040079
CELM	0.05540426
CELN	0.23319894
CELP	0.18292769
CELQ	0.20580896
CELR	-0.01510987
CELS	0.1748358
CELT	0.16558785
CELV	0.0523164
CELW	0.03629779
CELY	0.19751873
CEMM	-0.30904574
[truncated: 6,851 more rows]
